# Supplementary material for: Network-based analysis of oligodendrogliomas predicts novel cancer gene candidates within the region of the 1p/19q co-deletion
Source: Acta Neuropathol Commun. 2018 Jun 11;6:49. doi: 10.1186/s40478-018-0544-y (PMC5996550; doi:10.1186/s40478-018-0544-y)
Supplement: Supplementary file 1 — Table S1. Gene copy number data. (XLS 68300 kb) [file 40478_2018_544_MOESM1_ESM.xls]

## Sheet: TCGA_OD_1p19qCodeletion
EntrezGeneID	EnsemblGeneID	Chr	Start	Stop	Strand	Band	Gene	TCGA.CS.5390.01A	TCGA.CS.5396.01A	TCGA.CS.6668.01A	TCGA.CS.6670.01A	TCGA.DB.5278.01A	TCGA.DB.5279.01A	TCGA.DB.A4XG.01A	TCGA.DB.A64L.01A	TCGA.DB.A64P.01A	TCGA.DB.A64R.01A	TCGA.DB.A64V.01A	TCGA.DH.5141.01A	TCGA.DH.5144.01A	TCGA.DH.A669.01A	TCGA.DH.A669.02A	TCGA.DH.A66F.01A	TCGA.DH.A7UR.01A	TCGA.DH.A7US.01A	TCGA.DU.5849.01A	TCGA.DU.5870.01A	TCGA.DU.5870.02A	TCGA.DU.5874.01A	TCGA.DU.6393.01A	TCGA.DU.6394.01A	TCGA.DU.6397.01A	TCGA.DU.6397.02A	TCGA.DU.6400.01A	TCGA.DU.6410.01A	TCGA.DU.7009.01A	TCGA.DU.7018.01A	TCGA.DU.7294.01A	TCGA.DU.7300.01A	TCGA.DU.7302.01A	TCGA.DU.8164.01A	TCGA.DU.8168.01A	TCGA.DU.A6S2.01A	TCGA.DU.A6S3.01A	TCGA.DU.A6S8.01A	TCGA.DU.A76R.01A	TCGA.DU.A7T6.01A	TCGA.DU.A7TG.01A	TCGA.E1.5311.01A
148398	ENSG00000187634	1	860260	879955	1	p36.33	SAMD11	-0.6986	-0.7493	-0.802	-0.5851	-0.6092	-0.6862	-0.8033	-0.5249	-0.7066	-0.7401	-0.4353	-0.6461	-0.8479	-0.4536	-0.5104	-0.7637	-0.5338	-0.5385	-0.5293	-0.6544	-0.8816	-0.7409	-0.7642	-0.8541	-0.6381	-0.6597	-0.5825	-0.8433	-0.7551	-0.7486	-0.7237	-0.4451	-0.7165	-0.8202	-0.8695	-0.5951	-0.6835	-0.7338	-0.5868	-0.4646	-0.2147	-0.4244
26155	ENSG00000188976	1	879584	894689	-1	p36.33	NOC2L	-0.6986	-0.7493	-0.802	-0.5851	-0.6092	-0.6862	-0.8033	-0.5249	-0.7066	-0.7401	-0.4353	-0.6461	-0.8479	-0.4536	-0.5104	-0.7637	-0.5338	-0.5385	-0.5293	-0.6544	-0.8816	-0.7409	-0.7642	-0.8541	-0.6381	-0.6597	-0.5825	-0.8433	-0.7551	-0.7486	-0.7237	-0.4451	-0.7165	-0.8202	-0.8695	-0.5951	-0.6835	-0.7338	-0.5868	-0.4646	-0.2147	-0.4244
339451	ENSG00000187961	1	895967	901095	1	p36.33	KLHL17	-0.6986	-0.7493	-0.802	-0.5851	-0.6092	-0.6862	-0.8033	-0.5249	-0.7066	-0.7401	-0.4353	-0.6461	-0.8479	-0.4536	-0.5104	-0.7637	-0.5338	-0.5385	-0.5293	-0.6544	-0.8816	-0.7409	-0.7642	-0.8541	-0.6381	-0.6597	-0.5825	-0.8433	-0.7551	-0.7486	-0.7237	-0.4451	-0.7165	-0.8202	-0.8695	-0.5951	-0.6835	-0.7338	-0.5868	-0.4646	-0.2147	-0.4244
57801	ENSG00000188290	1	934342	935552	-1	p36.33	HES4	-0.6986	-0.7493	-0.802	-0.5851	-0.6092	-0.6862	-0.8033	-0.5249	-0.7066	-0.7401	-0.4353	-0.6461	-0.8479	-0.4536	-0.5104	-0.7637	-0.5338	-0.5385	-0.5293	-0.6544	-0.8816	-0.7409	-0.7642	-0.8541	-0.6381	-0.6597	-0.5825	-0.8433	-0.7551	-0.7486	-0.7237	-0.4451	-0.7165	-0.8202	-0.8695	-0.5951	-0.6835	-0.7338	-0.5868	-0.4646	-0.2147	-0.4244
9636	ENSG00000187608	1	948803	949920	1	p36.33	ISG15	-0.6986	-0.7493	-0.802	-0.5851	-0.6092	-0.6862	-0.8033	-0.5249	-0.7066	-0.7401	-0.4353	-0.6461	-0.8479	-0.4536	-0.5104	-0.7637	-0.5338	-0.5385	-0.5293	-0.6544	-0.8816	-0.7409	-0.7642	-0.8541	-0.6381	-0.6597	-0.5825	-0.8433	-0.7551	-0.7486	-0.7237	-0.4451	-0.7165	-0.8202	-0.8695	-0.5951	-0.6835	-0.7338	-0.5868	-0.4646	-0.2147	-0.4244
375790	ENSG00000188157	1	955503	991496	1	p36.33	AGRN	-0.6986	-0.7493	-0.802	-0.5851	-0.6092	-0.6862	-0.8033	-0.5249	-0.7066	-0.7401	-0.4353	-0.6461	-0.8479	-0.4536	-0.5104	-0.7637	-0.5338	-0.5385	-0.5293	-0.6544	-0.8816	-0.7409	-0.7642	-0.924751	-0.6381	-0.6597	-0.5825	-0.8433	-0.7551	-0.7486	-0.7237	-0.4451	-0.7165	-0.8202	-0.8695	-0.617264	-0.6835	-0.7338	-0.5868	-0.4646	-0.2147	-0.4244
54991	ENSG00000131591	1	1017198	1051741	-1	p36.33	C1orf159	-0.6986	-0.7493	-0.802	-0.5851	-0.6092	-0.6862	-0.8033	-0.5249	-0.7066	-0.7401	-0.4353	-0.6461	-0.8479	-0.4536	-0.5104	-0.7637	-0.5338	-0.5385	-0.5293	-0.6544	-0.8816	-0.7409	-0.7642	-1.04758	-0.6381	-0.6597	-0.5825	-0.8433	-0.7551	-0.7486	-0.7237	-0.4451	-0.7165	-0.8202	-0.8695	-1.07074	-0.6835	-0.7338	-0.5868	-0.4646	-0.2147	-0.4244
51150	ENSG00000078808	1	1152288	1167411	-1	p36.33	SDF4	-0.6986	-0.7493	-0.802	-0.5851	-0.6092	-0.6862	-0.8033	-0.5249	-0.7066	-0.7401	-0.4353	-0.6461	-0.8479	-0.4536	-0.5104	-0.7637	-0.5338	-0.5385	-0.5293	-0.6544	-0.8816	-0.7409	-0.7642	-0.806	-0.6381	-0.6597	-0.5825	-0.8433	-0.7551	-0.7486	-0.7237	-0.4451	-0.7165	-0.8202	-0.8695	-0.5714	-0.6835	-0.7338	-0.5868	-0.4646	-0.2147	-0.4244
126792	ENSG00000176022	1	1167629	1170421	1	p36.33	B3GALT6	-0.6986	-0.7493	-0.802	-0.5851	-0.6092	-0.6862	-0.8033	-0.5249	-0.7066	-0.7401	-0.4353	-0.6461	-0.8479	-0.4536	-0.5104	-0.7637	-0.5338	-0.5385	-0.5293	-0.6544	-0.8816	-0.7409	-0.7642	-0.806	-0.6381	-0.6597	-0.5825	-0.8433	-0.7551	-0.7486	-0.7237	-0.4451	-0.7165	-0.8202	-0.8695	-0.5714	-0.6835	-0.7338	-0.5868	-0.4646	-0.2147	-0.4244
118424	ENSG00000160087	1	1189289	1209265	-1	p36.33	UBE2J2	-0.6986	-0.7493	-0.802	-0.5851	-0.6092	-0.6862	-0.8033	-0.5249	-0.7066	-0.7401	-0.4353	-0.6461	-0.8479	-0.4536	-0.5104	-0.7637	-0.5338	-0.5385	-0.5293	-0.6544	-0.8816	-0.7409	-0.7642	-0.806	-0.6381	-0.6597	-0.5825	-0.8433	-0.7551	-0.7486	-0.7237	-0.4451	-0.7165	-0.8202	-0.8695	-0.5714	-0.6835	-0.7338	-0.5868	-0.4646	-0.2147	-0.4244
6339	ENSG00000162572	1	1214447	1227409	1	p36.33	SCNN1D	-0.6986	-0.7493	-0.802	-0.5851	-0.6092	-0.6862	-0.8033	-0.5249	-0.7066	-0.7401	-0.4353	-0.6461	-0.8479	-0.4536	-0.5104	-0.7637	-0.5338	-0.5385	-0.5293	-0.6544	-0.8816	-0.7409	-0.7642	-0.806	-0.6381	-0.6597	-0.5825	-0.8433	-0.7551	-0.7486	-0.7237	-0.4451	-0.7165	-0.8202	-0.8695	-0.5714	-0.6835	-0.7338	-0.5868	-0.4646	-0.2147	-0.4244
116983	ENSG00000131584	1	1227756	1244989	-1	p36.33	ACAP3	-0.6986	-0.7493	-0.802	-0.5851	-0.6092	-0.6862	-0.8033	-0.5249	-0.7066	-0.7401	-0.4353	-0.6461	-0.8479	-0.4536	-0.5104	-0.7637	-0.5338	-0.5385	-0.5293	-0.6544	-0.8816	-0.7409	-0.7642	-0.806	-0.6381	-0.6597	-0.5825	-0.8433	-0.7551	-0.7486	-0.7237	-0.4451	-0.7165	-0.8202	-0.8695	-0.5714	-0.6835	-0.7338	-0.5868	-0.4646	-0.2147	-0.4244
126789	ENSG00000169972	1	1243947	1247057	1	p36.33	PUSL1	-0.6986	-0.7493	-0.802	-0.5851	-0.6092	-0.6862	-0.8033	-0.5249	-0.7066	-0.7401	-0.4353	-0.6461	-0.8479	-0.4536	-0.5104	-0.7637	-0.5338	-0.5385	-0.5293	-0.6544	-0.8816	-0.7409	-0.7642	-0.806	-0.6381	-0.6597	-0.5825	-0.8433	-0.7551	-0.7486	-0.7237	-0.4451	-0.7165	-0.8202	-0.8695	-0.5714	-0.6835	-0.7338	-0.5868	-0.4646	-0.2147	-0.4244
54973	ENSG00000127054	1	1246965	1260071	-1	p36.33	CPSF3L	-0.6986	-0.7493	-0.802	-0.5851	-0.6092	-0.6862	-0.8033	-0.5249	-0.7066	-0.7401	-0.4353	-0.6461	-0.8479	-0.4536	-0.5104	-0.7637	-0.5338	-0.5385	-0.5293	-0.6544	-0.8816	-0.7409	-0.7642	-0.806	-0.6381	-0.6597	-0.5825	-0.8433	-0.7551	-0.7486	-0.7237	-0.4451	-0.7165	-0.8202	-0.8695	-0.5714	-0.6835	-0.7338	-0.5868	-0.4646	-0.2147	-0.4244
1855	ENSG00000107404	1	1270656	1284760	-1	p36.33	DVL1	-0.6986	-0.7493	-0.802	-0.5851	-0.6092	-0.6862	-0.8033	-0.5249	-0.7066	-0.7401	-0.4353	-0.6461	-0.8479	-0.4536	-0.5104	-0.7637	-0.5338	-0.5385	-0.5293	-0.6544	-0.8816	-0.7409	-0.7642	-0.806	-0.6381	-0.6597	-0.5825	-0.8433	-0.7551	-0.7486	-0.7237	-0.4451	-0.7165	-0.8202	-0.8695	-0.5714	-0.6835	-0.7338	-0.5868	-0.4646	-0.2147	-0.4244
54587	ENSG00000162576	1	1288069	1297157	-1	p36.33	MXRA8	-0.6986	-0.7493	-0.802	-0.5851	-0.6092	-0.6862	-0.8033	-0.5249	-0.7066	-0.7401	-0.4353	-0.6461	-0.8479	-0.4536	-0.5104	-0.7637	-0.5338	-0.5385	-0.5293	-0.6544	-0.8816	-0.7409	-0.7642	-0.806	-0.6381	-0.6597	-0.5825	-0.8433	-0.7551	-0.7486	-0.7237	-0.4451	-0.7165	-0.8202	-0.8695	-0.5714	-0.6835	-0.7338	-0.5868	-0.4646	-0.2147	-0.4244
54998	ENSG00000175756	1	1309110	1310875	-1	p36.33	AURKAIP1	-0.6986	-0.7493	-0.802	-0.5851	-0.6092	-0.6862	-0.8033	-0.5249	-0.7066	-0.7401	-0.4353	-0.6461	-0.8479	-0.4536	-0.5104	-0.7637	-0.5338	-0.5385	-0.5293	-0.6544	-0.8816	-0.7409	-0.7642	-0.806	-0.6381	-0.6597	-1.3227	-0.8433	-0.7551	-0.7486	-0.7237	-0.4451	-0.7165	-0.8202	-0.8695	-0.5714	-0.6835	-0.7338	-0.5868	-0.4646	-0.2147	-0.4244
81669	ENSG00000221978	1	1321091	1334708	-1	p36.33	CCNL2	-0.6986	-0.7493	-0.802	-0.5851	-0.6092	-0.6862	-0.8033	-0.5249	-0.7066	-0.7401	-0.4353	-0.6461	-0.8479	-0.4536	-0.5104	-0.7637	-0.5338	-0.5385	-0.5293	-0.6544	-0.8816	-0.7409	-0.7642	-0.806	-0.6381	-0.6597	-1.3227	-0.8433	-0.7551	-0.7486	-0.7237	-0.4451	-0.7165	-0.8202	-0.8695	-0.5714	-0.6835	-0.7338	-0.5868	-0.4646	-0.2147	-0.4244
64856	ENSG00000179403	1	1370241	1378262	1	p36.33	VWA1	-0.6986	-0.7493	-0.802	-0.5851	-0.6092	-0.6862	-0.8033	-0.5249	-0.7066	-0.7401	-0.4353	-0.6461	-0.8479	-0.4536	-0.5104	-0.7637	-0.5338	-0.5385	-0.5293	-0.6544	-0.8816	-0.7409	-0.7642	-0.806	-0.6381	-0.6597	0	-0.8433	-0.7551	-0.7486	-0.7237	-0.4451	-0.7165	-0.8202	-0.8695	-0.5714	-0.6835	-0.7338	-0.5868	-0.4646	-0.2147	-0.4244
83858	ENSG00000160072	1	1407143	1433228	1	p36.33	ATAD3B	-0.6986	-0.7493	-0.802	-0.5851	-0.6092	-0.6862	-0.8033	-0.5249	-0.7066	-0.7401	-0.4353	-0.6461	-0.8479	-0.4536	-0.5104	-0.7637	-0.5338	-0.5385	-0.5293	-0.6544	-0.8816	-0.7409	-0.7642	-0.806	-0.6381	-0.6597	-0.712	-0.8433	-0.7551	-0.7486	-0.7237	-0.4451	-0.7165	-0.8202	-0.8695	-0.5714	-0.6835	-0.7338	-0.5868	-0.4646	-0.2147	-0.4244
55210	ENSG00000197785	1	1447531	1470067	1	p36.33	ATAD3A	-0.6986	-0.7493	-0.802	-0.5851	-0.6092	-0.6862	-0.8033	-0.5249	-0.7066	-0.7401	-0.4353	-0.6461	-0.8479	-0.4536	-0.5104	-0.7637	-0.5338	-0.5385	-0.5293	-0.6544	-0.8816	-0.7409	-0.7642	-0.806	-0.6381	-0.6597	-0.712	-0.8433	-0.7551	-0.7486	-0.7237	-0.4451	-0.7165	-0.8202	-0.8695	-0.5714	-0.6835	-0.7338	-0.5868	-0.4646	-0.2147	-0.4244
29101	ENSG00000160075	1	1477053	1510249	-1	p36.33	SSU72	-0.6986	-0.7493	-0.802	-0.5851	-0.6092	-0.6862	-0.8033	-0.5249	-0.7066	-0.7401	-0.4353	-0.6461	-0.8479	-0.4536	-0.5104	-0.7637	-0.5338	-0.5385	-0.5293	-0.6544	-0.8816	-0.7409	-0.7642	-0.806	-0.6381	-0.6597	-0.712	-0.8433	-0.7551	-0.7486	-0.7237	-0.865398	-0.7165	-0.8202	-0.8695	-0.5714	-0.6835	-0.7338	-0.5868	-0.4646	-0.2147	-0.4244
142678	ENSG00000197530	1	1550795	1565990	1	p36.33	MIB2	-0.6986	-0.7493	-0.802	-0.5851	-0.6092	-0.6862	-0.8033	-0.5249	-0.7066	-0.7401	-0.4353	-0.6461	-0.8479	-0.4536	-0.5104	-0.7637	-0.5338	0	-0.5293	-0.6544	-0.8816	-0.7409	-0.7642	-0.806	-0.6381	-0.6597	-0.712	-0.8433	-0.7551	-0.7486	-0.7237	-1.5186	-0.7165	-0.8202	-0.8695	-0.5714	-0.6835	-0.7338	-0.5868	-0.4646	-0.2147	-0.4244
9906	ENSG00000215790	1	1656277	1677431	-1	p36.33	SLC35E2	-0.6986	-0.7493	-3.1125	-0.5851	-0.6092	-0.6862	-0.8033	-0.5249	-0.7066	-0.7401	-0.4353	-0.6461	-0.8479	-0.4536	-0.5104	-0.7637	-0.5338	-1.7906	-0.5293	-0.6544	-0.8816	-0.7409	-0.7642	-0.806	-0.6381	-0.6597	-0.712	-0.8433	-0.7551	-0.7486	-0.7237	-1.5186	-0.7165	-0.8202	-0.8695	-0.5714	-0.6835	-0.7338	-0.5868	-0.4646	-0.2147	-0.4244
65220	ENSG00000008130	1	1682671	1711896	-1	p36.33	NADK	-0.6986	-0.7493	-0.8421	-0.5851	-0.6092	-0.6862	-0.8033	-0.5249	-0.7066	-0.7401	-0.4353	-0.6461	-0.8479	-0.4536	-0.5104	-0.7637	-0.5338	-0.5668	-0.5293	-0.6544	-0.8816	-0.7409	-0.7642	-0.806	-0.6381	-0.6597	-0.712	-0.8433	-0.7551	-0.7486	-0.7237	-0.5069	-0.7165	-0.8202	-0.8695	-0.5714	-0.6835	-0.7338	-0.5868	-0.4646	-0.2147	-0.4244
2782	ENSG00000078369	1	1716725	1822502	-1	p36.33	GNB1	-0.6986	-0.7493	-0.8421	-0.5851	-0.6092	-0.6862	-0.8033	-0.5249	-0.7066	-0.7401	-0.4353	-0.6461	-0.8479	-0.4536	-0.5104	-0.7637	-0.5338	-0.5668	-0.5293	-0.6544	-0.8816	-0.7409	-0.7642	-0.806	-0.6381	-0.6597	-0.712	-0.8433	-0.7551	-0.7486	-0.7237	-0.5069	-0.7165	-0.8202	-0.8695	-0.5714	-0.6835	-0.7338	-0.5868	-0.4646	-0.2147	-0.4244
2563	ENSG00000187730	1	1950780	1962192	1	p36.33	GABRD	-0.6986	-0.7493	-0.8421	-0.5851	-0.6092	-0.6862	-0.8033	-0.5249	-0.7066	-0.7401	-0.4353	-0.6461	-0.8479	-0.4536	-0.5104	-0.7637	-0.5338	-0.5668	-0.5293	-0.6544	-0.8816	-0.7409	-0.7642	-0.806	-0.6381	-0.6597	-0.712	-0.8433	-0.7551	-0.7486	-0.7237	-0.5069	-0.7165	-0.8202	-0.8695	-0.5714	-0.6835	-0.7338	-0.5868	-0.4646	-0.2147	-0.4244
5590	ENSG00000067606	1	1981909	2116834	1	p36.33	PRKCZ	-0.6986	-0.7493	-0.8421	-0.5851	-0.6092	-0.6862	-0.8033	-0.5249	-0.7066	-0.7401	-0.4353	-0.6461	-0.8479	-0.4536	-0.5104	-0.7637	-0.5338	-0.5668	-0.5293	-0.6544	-0.8816	-0.7409	-0.7642	-0.806	-0.6381	-0.6597	-0.712	-0.8433	-0.7551	-0.7486	-0.7237	-0.5069	-0.7165	-0.8202	-0.8695	-0.5714	-0.6835	-0.7338	-0.5868	-0.4646	-0.2147	-0.4244
199990	ENSG00000162585	1	2115903	2144159	-1	p36.33	C1orf86	-0.6986	-0.7493	-0.8421	-0.5851	-0.6092	-0.6862	-0.8033	-0.5249	-0.7066	-0.7401	-0.4353	-0.6461	-0.8479	-0.4536	-0.5104	-0.7637	-0.5338	-0.5668	-0.5293	-0.6544	-0.8816	-0.7409	-0.7642	-0.806	-0.6381	-0.6597	-0.712	-0.8433	-0.7551	-0.7486	-0.7237	-0.5069	-0.7165	-0.8202	-0.8695	-0.5714	-0.6835	-0.7338	-0.5868	-0.4646	-0.2147	-0.4244
6497	ENSG00000157933	1	2160134	2241558	1	p36.33	SKI	-0.6986	-0.7493	-0.8421	-0.5851	-0.6092	-0.6862	-0.8033	-0.5249	-0.7066	-0.7401	-0.4353	-0.6461	-0.8479	-0.4536	-0.5104	-0.7637	-0.5338	-0.5668	-0.5293	-0.6544	-0.8816	-0.7409	-0.7642	-0.806	-0.6381	-0.6597	-0.712	-0.8433	-0.7551	-0.7486	-0.7237	-0.5069	-0.7165	-0.8202	-0.8695	-0.5714	-0.6835	-0.7338	-0.5868	-0.4646	-0.2147	-0.4244
79906	ENSG00000116151	1	2252692	2323146	-1	p36.32	MORN1	-0.6986	-0.7493	-0.8421	-0.5851	-0.6092	-0.6862	-0.8033	-0.5249	-0.7066	-0.7401	-0.4353	-0.6461	-0.8479	-0.4536	-0.5104	-0.7637	-0.5338	-0.5668	-0.5293	-0.6544	-0.8816	-0.7409	-0.7642	-0.806	-0.6381	-0.6597	-0.712	-0.8433	-0.7551	-0.7486	-0.7237	-0.5069	-0.7165	-0.8202	-0.8695	-0.5714	-0.6835	-0.7338	-0.5868	-0.4646	-0.2147	-0.4244
11079	ENSG00000157916	1	2323267	2335190	1	p36.32	RER1	-0.6986	-0.7493	-0.8421	-0.5851	-0.6092	-0.6862	-0.8033	-0.5249	-0.7066	-0.7401	-0.4353	-0.6461	-0.8479	-0.4536	-0.5104	-0.7637	-0.5338	-0.5668	-0.5293	-0.6544	-0.8816	-0.7409	-0.7642	-0.806	-0.6381	-0.6597	-0.712	-0.8433	-0.7551	-0.7486	-0.7237	-0.5069	-0.7165	-0.8202	-0.943319	-0.5714	-0.6835	-0.7338	-0.5868	-0.4646	-0.2147	-0.4244
5192	ENSG00000157911	1	2336236	2345236	-1	p36.32	PEX10	-0.6986	-0.7493	-0.8421	-0.5851	-0.6092	-0.6862	-0.8033	-0.5249	-0.7066	-0.7401	-0.4353	-0.6461	-0.8479	-0.4536	-0.5104	-0.7637	-0.5338	-0.5668	-0.5293	-0.6544	-0.8816	-0.7409	-0.7642	-0.806	-0.6381	-0.6597	-0.712	-0.8433	-0.7551	-0.7486	-0.7237	-0.5069	-0.7165	-0.8202	-0.9572	-0.5714	-0.6835	-0.7338	-0.5868	-0.4646	-0.2147	-0.4244
9651	ENSG00000149527	1	2398898	2436969	1	p36.32	PLCH2	-0.6986	-0.7493	-0.8421	-0.5851	-0.6092	-0.6862	-0.8033	-0.5249	-0.7066	-0.7401	-0.4353	-0.6461	-0.8479	-0.4536	-0.5104	-0.7637	-0.5338	-0.5668	-0.5293	-0.6544	-0.8816	-0.7409	-0.7642	-0.806	-0.6381	-0.6597	-0.712	-0.8433	-0.7551	-0.7486	-0.7237	-0.5069	-0.7165	-0.8202	-0.9572	-0.5714	-0.6835	-0.7338	-0.5868	-0.4646	-0.2147	-0.4244
55229	ENSG00000157881	1	2439972	2458039	-1	p36.32	PANK4	-0.6986	-0.7493	-0.8421	-0.5851	-0.6092	-0.6862	-0.8033	-0.5249	-0.7066	-0.7401	-0.4353	-0.6461	-0.8479	-0.4536	-0.5104	-0.7637	-0.5338	-0.5668	-0.5293	-0.6544	-0.8816	-0.7409	-0.7642	-0.806	-0.6381	-0.6597	-0.712	-0.8433	-0.7551	-0.7486	-0.7237	-0.5069	-0.7165	-0.8202	-0.9572	-0.5714	-0.6835	-0.7338	-0.5868	-0.4646	-0.2147	-0.4244
388585	ENSG00000197921	1	2460184	2461684	-1	p36.32	HES5	-0.6986	-0.7493	-0.8421	-0.5851	-0.6092	-0.6862	-0.8033	-0.5249	-0.7066	-0.7401	-0.4353	-0.6461	-0.8479	-0.4536	-0.5104	-0.7637	-0.5338	-0.5668	-0.5293	-0.6544	-0.8816	-0.7409	-0.7642	-0.806	-0.6381	-0.6597	-0.712	-0.8433	-0.7551	-0.7486	-0.7237	-0.5069	-0.7165	-0.8202	-0.9572	-0.5714	-0.6835	-0.7338	-0.5868	-0.4646	-0.2147	0.2686
8764	ENSG00000157873	1	2487078	2497061	1	p36.32	TNFRSF14	-0.6986	-0.7493	-0.8421	-0.5851	-0.6092	-0.6862	-0.8033	-0.5249	-0.7066	-0.7401	-0.4353	-0.6461	-0.8479	-0.4536	-0.5104	-0.7637	-0.5338	-0.5668	-0.5293	-0.6544	-0.8816	-0.7409	-0.7642	-0.806	-0.6381	-0.6597	-0.712	-0.8433	-0.7551	-0.7486	-0.7237	-0.5069	-0.7165	-0.8202	-0.9572	-0.5714	-0.6835	-0.7338	-0.5868	-0.4646	-0.2147	-0.5429
63976	ENSG00000142611	1	2985732	3355185	1	p36.32	PRDM16	-0.6986	-0.7493	-0.8421	-0.5851	-0.6092	-0.6862	-0.8033	-0.5249	-0.7066	-0.824	-0.4353	-0.6461	-0.8479	-0.4536	-0.5104	-0.7637	-0.5338	-0.5668	-0.5293	-0.6544	-0.8816	-0.7409	-0.7642	-0.852293	-0.6381	-0.6597	-0.712	-0.8433	-0.7551	-0.7486	-0.7237	-0.5069	-0.7165	-0.8202	-0.9572	-0.5714	-0.6835	-0.7338	-0.5868	-0.4646	-0.2147	-0.5429
1953	ENSG00000162591	1	3406484	3528059	-1	p36.32	MEGF6	-0.6986	-0.7493	-0.8421	-0.5851	-0.6092	-0.6862	-0.8033	-0.5249	-0.7066	-0.824	-0.4353	-0.6461	-0.8479	-0.4536	-0.5104	-0.7637	-0.5338	-0.5668	-0.5293	-0.6544	-0.8816	-0.7409	-0.7642	-0.8498	-0.6381	-0.6597	-0.712	-0.8433	-0.7551	-0.7486	-0.7237	-0.5069	-0.7165	-0.8202	-0.9572	-0.5714	-0.6835	-0.7338	-0.5868	-0.4646	-0.2147	-0.5429
127262	ENSG00000158109	1	3541566	3546691	1	p36.32	TPRG1L	-0.6986	-0.7493	-0.8421	-0.5851	-0.6092	-0.6862	-0.8033	-0.5249	-0.7066	-0.824	-0.4353	-0.6461	-0.8479	-0.4536	-0.5104	-0.7637	-0.5338	-0.5668	-0.5293	-0.6544	-0.8816	-0.7409	-0.7642	-0.8498	-0.6381	-0.6597	-0.712	-0.8433	-0.7551	-0.7486	-0.7237	-0.5069	-0.7165	-0.8202	-0.9572	-0.5714	-0.6835	-0.7338	-0.5868	-0.4646	-0.2147	-0.5429
57470	ENSG00000130764	1	3696784	3713068	-1	p36.32	LRRC47	-0.6986	-0.7493	-0.8421	-0.5851	-0.6092	-0.6862	-0.8033	-0.5249	-0.7066	-0.824	-0.4353	-0.6461	-0.8479	-0.4536	-0.5104	-0.7637	-0.5338	-0.5668	-0.5293	-0.6544	-0.8816	-0.7409	-0.7642	-0.8498	-0.6381	-0.6597	-0.712	-0.8433	-0.7551	-0.7486	-0.7237	-0.5069	-0.7165	-0.8202	-0.9572	-0.5714	-0.6835	-0.7338	-0.5868	-0.4646	-0.2147	-0.5429
1677	ENSG00000169598	1	3773845	3801993	1	p36.32	DFFB	-0.6986	-0.7493	-0.8421	-0.5851	-0.6092	-0.6862	-0.8033	-0.5249	-0.7066	-0.824	-0.4353	-0.6461	-0.8479	-0.4536	-0.5104	-0.7637	-0.5338	-0.5668	-0.5293	-0.6544	-0.8816	-0.7409	-0.7642	-0.8498	-0.6381	-0.6597	-0.712	-0.8433	-0.7551	-0.7486	-0.7237	-0.5069	-0.7165	-0.8202	-0.9572	-0.5714	-0.6835	-0.7338	-0.5868	-0.4646	-0.2147	-0.5429
339448	ENSG00000198912	1	3805689	3816857	-1	p36.32	C1orf174	-0.6986	-0.7493	-0.8421	-0.5851	-0.6092	-0.6862	-0.8033	-0.5249	-0.7066	-0.824	-0.4353	-0.6461	-0.8479	-0.4536	-0.5104	-0.7637	-0.5338	-0.5668	-0.5293	-0.6544	-0.8816	-0.7409	-0.7642	-0.8498	-0.6381	-0.6597	-0.712	-0.8433	-0.7551	-0.7486	-0.7237	-0.5069	-0.7165	-0.8202	-0.9572	-0.5714	-0.6835	-0.7338	-0.5868	-0.4646	-0.2147	-0.5429
55966	ENSG00000196581	1	4714792	4843850	1	p36.32	AJAP1	-0.6986	-0.7493	-0.8421	-0.5851	-0.6092	-0.6862	-0.8033	-0.5249	-0.7066	-0.7715	-0.4353	-0.6461	-0.908535	-0.4536	-0.5104	-0.7637	-0.5338	-0.5668	-0.5293	-0.656326	-0.8816	-0.7409	-0.7642	-0.8498	-0.6381	-0.6597	-0.712	-0.8433	-0.7551	-0.7486	-0.7237	-0.5069	-0.7165	-0.8202	-0.923002	-0.5714	-0.6835	-0.7338	-0.5868	-0.4646	-0.2147	-0.5429
261734	ENSG00000131697	1	5922871	6052533	-1	p36.31	NPHP4	-0.6986	-0.7493	-0.8421	-0.5851	-0.6092	-0.6862	-0.8033	-0.5249	-0.7066	-0.7715	-0.4353	-0.6461	-0.8393	-0.4839	-0.5104	-0.7637	-0.5338	-0.5668	-0.5293	-0.6449	-0.7766	-0.7409	-0.7642	-0.8498	-0.6381	-0.6597	-0.712	-0.8433	-0.7551	-0.7486	-0.7237	-0.5069	-0.7165	-0.8202	-0.9027	-0.5714	-0.6835	-0.7338	-0.5868	-0.4646	-0.2147	-0.5429
8514	ENSG00000069424	1	6051526	6161253	1	p36.31	KCNAB2	-0.6986	-0.7493	-0.8421	-0.5851	-0.6092	-0.6862	-0.8033	-0.5249	-0.7066	-0.7715	-0.4353	-0.6461	-0.8393	-0.4839	-0.5104	-0.7637	-0.5338	-0.5668	-0.5293	-0.6449	-0.7766	-0.7409	-0.7642	-0.8498	-0.6381	-0.6597	-0.712	-0.8433	-0.7551	-0.7486	-0.7237	-0.5069	-0.7165	-0.8202	-0.9027	-0.5714	-0.6835	-0.7338	-0.5868	-0.4646	-0.2147	-0.5429
26038	ENSG00000116254	1	6161853	6240183	-1	p36.31	CHD5	-0.6986	-0.7493	-0.8421	-0.5851	-0.6092	-0.6862	-0.8033	-0.5249	-0.7066	-0.7715	-0.4353	-0.6461	-0.8393	-0.4839	-0.5104	-0.7637	-0.5338	-0.5668	-0.5293	-0.6449	-0.7766	-0.7409	-0.7642	-0.8498	-0.6381	-0.6597	-0.712	-0.8433	-0.7551	-0.7486	-0.7237	-0.5069	-0.7165	-0.8202	-0.9027	-0.5714	-0.6835	-0.7338	-0.5868	-0.4646	-0.2147	-0.5429
6146	ENSG00000116251	1	6241329	6269449	-1	p36.31	RPL22	-0.6986	-0.7493	-0.8421	-0.5851	-0.6092	-0.6862	-0.8033	-0.5249	-0.7066	-0.7715	-0.4353	-0.6461	-0.8393	-0.4839	-0.5104	-0.7637	-0.5338	-0.5668	-0.5293	-0.6449	-0.7766	-0.7409	-0.7642	-0.8498	-0.6381	-0.6597	-0.712	-0.8433	-0.7551	-0.7486	-0.7237	-0.5069	-0.7165	-0.8202	-0.9027	-0.5714	-0.6835	-0.7338	-0.5868	-0.4646	-0.2147	-0.5429
388591	ENSG00000158286	1	6265535	6281359	1	p36.31	RNF207	-0.6986	-0.7493	-0.8421	-0.5851	-0.6092	-0.6862	-0.8033	-0.5249	-0.7066	-0.7715	-0.4353	-0.6461	-0.8393	-0.4839	-0.5104	-0.7637	-0.5338	-0.5668	-0.5293	-0.6449	-0.7766	-0.7409	-0.7642	-0.8498	-0.6381	-0.6597	-0.712	-0.8433	-0.7551	-0.7486	-0.7237	-0.5069	-0.7165	-0.8202	-0.9027	-0.5714	-0.6835	-0.7338	-0.5868	-0.4646	-0.2147	-0.5429
23463	ENSG00000116237	1	6281252	6296032	-1	p36.31	ICMT	-0.6986	-0.7493	-0.8421	-0.5851	-0.6092	-0.6862	-0.8033	-0.5249	-0.7066	-0.7715	-0.4353	-0.6461	-0.8393	-0.4839	-0.5104	-0.7637	-0.5338	-0.5668	-0.5293	-0.6449	-0.7766	-0.7409	-0.7642	-0.8498	-0.6381	-0.6597	-0.712	-0.8433	-0.7551	-0.7486	-0.7237	-0.5069	-0.7165	-0.8202	-0.9027	-0.5714	-0.6835	-0.7338	-0.5868	-0.4646	-0.2147	-0.5429
387509	ENSG00000158292	1	6307406	6321035	-1	p36.31	GPR153	-0.6986	-0.7493	-0.8421	-0.5851	-0.6092	-0.6862	-0.8033	-0.5249	-0.7066	-0.7715	-0.4353	-0.6461	-0.8393	-0.4839	-0.5104	-0.7637	-0.5338	-0.5668	-0.5293	-0.6449	-0.7766	-0.7409	-0.7642	-0.8498	-0.6381	-0.6597	-0.712	-0.8433	-0.7551	-0.7486	-0.7237	-0.5069	-0.7165	-0.8202	-0.9027	-0.5714	-0.6835	-0.7338	-0.5868	-0.4646	-0.2147	-0.5429
11332	ENSG00000097021	1	6324333	6454451	-1	p36.31	ACOT7	-0.6986	-0.7493	-0.8421	-0.5851	-0.6092	-0.6862	-0.8033	-0.5249	-0.7066	-0.7715	-0.4353	-0.6461	-0.8393	-0.4839	-0.5104	-0.7637	-0.5338	-0.5668	-0.5293	-0.6449	-0.7766	-0.7409	-0.7642	-0.8498	-0.6381	-0.6597	-0.712	-0.8433	-0.7551	-0.7486	-0.7237	-0.5069	-0.7165	-0.8202	-0.9027	-0.5714	-0.6835	-0.7338	-0.5868	-0.4646	-0.2147	-0.5429
8718	ENSG00000215788	1	6521211	6526255	-1	p36.31	TNFRSF25	-0.6986	-0.7493	-0.8421	-0.5851	-0.6092	-0.6862	-0.8033	-0.5249	-0.7066	-0.7715	-0.4353	-0.6461	-0.8393	-0.4839	-0.5104	-0.7637	-0.5338	-0.5668	-0.5293	-0.6449	-0.7766	-0.7409	-0.7642	-0.8498	-0.6381	-0.6597	-0.712	-0.8433	-0.7551	-0.7486	-0.7237	-0.5069	-0.7165	-0.8202	-0.9027	-0.5714	-0.6835	-0.7338	-0.5868	-0.4646	-0.2147	-0.5429
57449	ENSG00000171680	1	6526152	6580121	-1	p36.31	PLEKHG5	-0.6986	-0.7493	-0.8421	-0.5851	-0.6092	-0.6862	-0.8033	-0.5249	-0.7066	-0.7715	-0.4353	-0.6461	-0.8393	-0.4839	-0.5104	-0.7637	-0.5338	-0.5668	-0.5293	-0.6449	-0.7766	-0.7409	-0.7642	-0.8498	-0.6381	-0.6597	-0.712	-0.8433	-0.7551	-0.7486	-0.7237	-0.5069	-0.7165	-0.8202	-0.9027	-0.5714	-0.6835	-0.7338	-0.5868	-0.4646	-0.2147	-0.5429
79707	ENSG00000162408	1	6581407	6614595	-1	p36.31	NOL9	-0.6986	-0.7493	-0.8421	-0.5851	-0.6092	-0.6862	-0.8033	-0.5249	-0.7066	-0.7715	-0.4353	-0.6461	-0.8393	-0.4839	-0.5104	-0.7637	-0.5338	-0.5668	-0.5293	-0.6449	-0.7766	-0.7409	-0.7642	-0.8498	-0.6381	-0.6597	-0.712	-0.8433	-0.7551	-0.7486	-0.7237	-0.5069	-0.7165	-0.8202	-0.9027	-0.5714	-0.6835	-0.7338	-0.5868	-0.4646	-0.2147	-0.5429
3104	ENSG00000204859	1	6640061	6649340	1	p36.31	ZBTB48	-0.6986	-0.7493	-0.8421	-0.5851	-0.6092	-0.6862	-0.8033	-0.5249	-0.7066	-0.7715	-0.4353	-0.6461	-0.8393	-0.4839	-0.5104	-0.7637	-0.5338	-0.5668	-0.5293	-0.6449	-0.7766	-0.7409	-0.7642	-0.8498	-0.6381	-0.6597	-0.712	-0.8433	-0.7551	-0.7486	-0.7237	-0.5069	-0.7165	-0.8202	-0.9027	-0.5714	-0.6835	-0.7338	-0.5868	-0.4646	-0.2147	-0.5429
9903	ENSG00000162413	1	6650784	6674667	-1	p36.31	KLHL21	-0.6986	-0.7493	-0.8421	-0.5851	-0.6092	-0.6862	-0.8033	-0.5249	-0.7066	-0.7715	-0.4353	-0.6461	-0.8393	-0.4839	-0.5104	-0.7637	-0.5338	-0.5668	-0.5293	-0.6449	-0.7766	-0.7409	-0.7642	-0.8498	-0.6381	-0.6597	-0.712	-0.8433	-0.7551	-0.7486	-0.7237	-0.5069	-0.7165	-0.8202	-0.9027	-0.5714	-0.6835	-0.7338	-0.5868	-0.4646	-0.2147	-0.5429
148479	ENSG00000116273	1	6673745	6684093	1	p36.31	PHF13	-0.6986	-0.7493	-0.8421	-0.5851	-0.6092	-0.6862	-0.8033	-0.5249	-0.7066	-0.7715	-0.4353	-0.6461	-0.8393	-0.4839	-0.5104	-0.7637	-0.5338	-0.5668	-0.5293	-0.6449	-0.7766	-0.7409	-0.7642	-0.8498	-0.6381	-0.6597	-0.712	-0.8433	-0.7551	-0.7486	-0.7237	-0.5069	-0.7165	-0.8202	-0.9027	-0.5714	-0.6835	-0.7338	-0.5868	-0.4646	-0.2147	-0.5429
90326	ENSG00000041988	1	6684926	6695646	1	p36.31	THAP3	-0.6986	-0.7493	-0.8421	-0.5851	-0.6092	-0.6862	-0.8033	-0.5249	-0.7066	-0.7715	-0.4353	-0.6461	-0.8393	-0.4839	-0.5104	-0.7637	-0.5338	-0.5668	-0.5293	-0.6449	-0.7766	-0.7409	-0.7642	-0.8498	-0.6381	-0.6597	-0.712	-0.8433	-0.7551	-0.7486	-0.7237	-0.5069	-0.7165	-0.8202	-0.9027	-0.5714	-0.6835	-0.7338	-0.5868	-0.4646	-0.2147	-0.5429
55735	ENSG00000007923	1	6694228	6761984	-1	p36.31	DNAJC11	-0.6986	-0.7493	-0.8421	-0.5851	-0.6092	-0.6862	-0.8033	-0.5249	-0.7066	-0.7715	-0.4353	-0.6461	-0.8393	-0.4839	-0.5104	-0.7637	-0.5338	-0.5668	-0.5293	-0.6449	-0.7766	-0.7409	-0.7642	-0.8498	-0.6381	-0.6597	-0.712	-0.8433	-0.7551	-0.7486	-0.7237	-0.5069	-0.7165	-0.8202	-0.9027	-0.5714	-0.6835	-0.7338	-0.5868	-0.4646	-0.2147	-0.5429
23261	ENSG00000171735	1	6845384	7827916	1	p36.31	CAMTA1	-0.6986	-0.7493	-0.8421	-0.5851	-0.6092	-0.6862	-0.8033	-0.5249	-0.7066	-0.7715	-0.4353	-0.6461	-0.83654	-0.4839	-0.5104	-0.7637	-0.5338	-0.5668	-0.5293	-0.6449	-0.7766	-0.7409	-0.7642	-0.8498	-0.6381	-0.6597	-0.712	-0.8433	-0.7551	-0.7486	-0.7237	-0.5069	-0.7165	-0.8202	-0.9027	-0.5714	-0.6835	-0.7338	-0.5868	-0.4646	-0.2147	-0.5429
9341	ENSG00000049245	1	7831329	7841492	1	p36.23	VAMP3	-0.6986	-0.7493	-0.8421	-0.5851	-0.6092	-0.6862	-0.8033	-0.5249	-0.7066	-0.7715	-0.4353	-0.6461	-0.7927	-0.4839	-0.5104	-0.7637	-0.5338	-0.5668	-0.5293	-0.6449	-0.7766	-0.7409	-0.7642	-0.8498	-0.6381	-0.6597	-0.712	-0.8433	-0.7551	-0.7486	-0.7237	-0.5069	-0.7165	-0.8202	-0.9027	-0.5714	-0.6835	-0.7338	-0.5868	-0.4646	-0.2147	-0.5429
8863	ENSG00000049246	1	7844380	7905237	1	p36.23	PER3	-0.6986	-0.7493	-0.8421	-0.5851	-0.6092	-0.6862	-0.8033	-0.5249	-0.7066	-0.7715	-0.4353	-0.6461	-0.7927	-0.4839	-0.5104	-0.7637	-0.5338	-0.5668	-0.5293	-0.6449	-0.7766	-0.7409	-0.7642	-0.8498	-0.6381	-0.6597	-0.712	-0.8433	-0.7551	-0.7486	-0.7237	-0.5069	-0.7165	-0.8202	-0.9027	-0.5714	-0.6835	-0.7338	-0.5868	-0.4646	-0.2147	-0.5429
11315	ENSG00000116288	1	8014351	8045565	1	p36.23	PARK7	-0.6986	-0.7493	-0.8421	-0.5851	-0.6092	-0.6862	-0.8033	-0.5249	-0.7066	-0.7715	-0.4353	-0.6461	-0.7927	-0.4839	-0.5104	-0.7637	-0.5338	-0.5668	-0.5293	-0.6449	-0.7766	-0.7409	-0.7642	-0.8498	-0.6381	-0.6597	-0.712	-0.8433	-0.7551	-0.7486	-0.7237	-0.5069	-0.7165	-0.8202	-0.9027	-0.5714	-0.6835	-0.7338	-0.5868	-0.4646	-0.2147	-0.5429
54206	ENSG00000116285	1	8064464	8086368	-1	p36.23	ERRFI1	-0.6986	-0.7493	-0.8421	-0.5851	-0.6092	-0.6862	-0.8033	-0.5249	-0.7066	-0.7715	-0.4353	-0.6461	-0.7927	-0.4839	-0.5104	-0.7637	-0.5338	-0.5668	-0.5293	-0.6449	-0.7766	-0.7409	-0.7642	-0.8498	-0.6381	-0.6597	-0.712	-0.8433	-0.7551	-0.7486	-0.7237	-0.5069	-0.7165	-0.8202	-0.9027	-0.5714	-0.6835	-0.7338	-0.5868	-0.4646	-0.2147	-0.5429
50651	ENSG00000162426	1	8377886	8404227	1	p36.23	SLC45A1	-0.6546	-0.7493	-0.8421	-0.5851	-0.6092	-0.6862	-0.8033	-0.5249	-0.7066	-0.7715	-0.4353	-0.6461	-0.7927	-0.4839	-0.5104	-0.7637	-0.5338	-0.5668	-0.5293	-0.6449	-0.7766	-0.7409	-0.7642	-0.8498	-0.6381	-0.6597	-0.712	-0.8433	-0.7551	-0.7486	-0.7237	-0.5069	-0.7165	-0.8202	-0.9027	-0.5714	-0.6835	-0.7338	-0.5868	-0.4646	-0.2147	-0.5429
473	ENSG00000142599	1	8412457	8877702	-1	p36.23	RERE	-0.6546	-0.7493	-0.8421	-0.5851	-0.6092	-0.6862	-0.8033	-0.5249	-0.7066	-0.7715	-0.4353	-0.6461	-0.7927	-0.4839	-0.5104	-0.7637	-0.5338	-0.5668	-0.5293	-0.6449	-0.7766	-0.7409	-0.7642	-0.8498	-0.6381	-0.6597	-0.712	-0.8433	-0.7551	-0.7486	-0.7237	-0.5069	-0.7165	-0.8202	-0.9027	-0.5714	-0.6835	-0.7338	-0.5868	-0.4646	-0.2147	-0.5429
2023	ENSG00000074800	1	8921061	8939308	-1	p36.23	ENO1	-0.6546	-0.7493	-0.8421	-0.5851	-0.6092	-0.6862	-0.8033	-0.5249	-0.7066	-0.7715	-0.4353	-0.6461	-0.7927	-0.4839	-0.5104	-0.7637	-0.5338	-0.5668	-0.5293	-0.6449	-0.7766	-0.7409	-0.7642	-0.8498	-0.6381	-0.6597	-0.712	-0.8433	-0.7551	-0.7486	-0.7237	-0.5069	-0.7165	-0.8202	-0.9027	-0.5714	-0.6835	-0.7338	-0.5868	-0.4646	-0.2147	-0.5429
6518	ENSG00000142583	1	9095166	9148537	-1	p36.23	SLC2A5	-0.6546	-0.7493	-0.8421	-0.5851	-0.6092	-0.6862	-0.8033	-0.5249	-0.7066	-0.7715	-0.4353	-0.6461	-0.7927	-0.4839	-0.5104	-0.7637	-0.5338	-0.5668	-0.5293	-0.6449	-0.7766	-0.7409	-0.7642	-0.8498	-0.6381	-0.6597	-0.712	-0.8433	-0.7551	-0.7486	-0.7237	-0.5069	-0.7165	-0.8202	-0.9027	-0.5714	-0.6835	-0.7338	-0.5868	-0.4646	-0.2147	-0.5429
9563	ENSG00000049239	1	9294863	9331396	1	p36.22	H6PD	-0.6546	-0.7493	-0.6786	-0.5851	-0.6092	-0.6862	-0.8033	-0.5249	-0.7066	-0.7715	-0.4353	-0.6461	-0.7927	-0.4839	-0.5104	-0.7637	-0.5338	-0.5668	-0.5293	-0.6449	-0.7766	-0.7409	-0.7642	-0.8498	-0.6381	-0.6597	-0.712	-0.8433	-0.7551	-0.7486	-0.7237	0.13972	-0.7165	-0.8202	-0.9027	-0.5714	-0.6835	-0.7338	-0.5868	-0.4646	-0.2147	-0.5429
80176	ENSG00000171621	1	9352939	9429591	1	p36.22	SPSB1	-0.6546	-0.7493	-0.244325	-0.5851	-0.6092	-0.6862	-0.8033	-0.5249	-0.7066	-0.7715	-0.4353	-0.6461	-0.7927	-0.4839	-0.5104	-0.7637	-0.5338	-0.5668	-0.5293	-0.6449	-0.7766	-0.7409	-0.7642	-0.8498	-0.6381	-0.6597	-0.712	-0.8433	-0.7551	-0.7486	-0.7237	0.107237	-0.71728	-0.8202	-0.9027	-0.5714	-0.6541	-0.7338	-0.5868	-0.4646	-0.2147	-0.5429
84275	ENSG00000171612	1	9599541	9642831	1	p36.22	SLC25A33	-0.6546	-0.7493	-0.8199	-0.5851	-0.6092	-0.6862	-0.8033	-0.5249	-0.7066	-0.7715	-0.4353	-0.6461	-0.7927	-0.4839	-0.5104	-0.7637	-0.5338	-0.5668	-0.5293	-0.6449	-0.7766	-0.7409	-0.7642	-0.8498	-0.6381	-0.6597	-0.712	-0.8433	-0.7551	-0.7486	-0.7237	-0.5	-0.6708	-0.8202	-0.9027	-0.5714	-0.6541	-0.7338	-0.5868	-0.4646	-0.2147	-0.5429
199953	ENSG00000188807	1	9648932	9674935	1	p36.22	TMEM201	-0.6546	-0.7493	-0.8199	-0.5851	-0.6092	-0.6862	-0.8033	-0.5249	-0.7066	-0.7715	-0.4353	-0.6461	-0.7927	-0.4839	-0.5104	-0.7637	-0.5338	-0.5668	-0.5293	-0.6449	-0.7766	-0.7409	-0.7642	-0.8498	-0.6381	-0.6597	-0.712	-0.8433	-0.7551	-0.7486	-0.7237	-0.5	-0.6708	-0.8202	-0.9027	-0.5714	-0.6541	-0.7338	-0.5868	-0.4646	-0.2147	-0.5429
5293	ENSG00000171608	1	9711790	9789172	1	p36.22	PIK3CD	-0.6546	-0.7493	-0.8199	-0.5851	-0.6092	-0.6862	-0.8033	-0.5249	-0.7066	-0.7715	-0.4353	-0.6461	-0.7927	-0.4839	-0.5104	-0.7637	-0.5338	-0.5668	-0.5293	-0.6449	-0.7766	-0.7409	-0.7642	-0.8498	-0.6381	-0.6597	-0.712	-0.8433	-0.7551	-0.7486	-0.7237	-0.5	-0.6708	-0.8202	-0.9027	-0.5714	-0.6541	-0.7338	-0.5868	-0.4646	-0.2147	-0.5429
22883	ENSG00000171603	1	9789084	9884584	-1	p36.22	CLSTN1	-0.6546	-0.7493	-0.8199	-0.5851	-0.6092	-0.6862	-0.8033	-0.5249	-0.7066	-0.7715	-0.4353	-0.6461	-0.7927	-0.4839	-0.5104	-0.7637	-0.5338	-0.5668	-0.5293	-0.6449	-0.7766	-0.7409	-0.7642	-0.8498	-0.6381	-0.6597	-0.712	-0.8433	-0.7551	-0.7486	-0.7237	-0.5	-0.6708	-0.8202	-0.9027	-0.5714	-0.6541	-0.7338	-0.5868	-0.4646	-0.2147	-0.5429
56998	ENSG00000178585	1	9908334	9970394	-1	p36.22	CTNNBIP1	-0.6546	-0.7493	-0.8199	-0.5851	-0.6092	-0.6862	-0.8033	-0.5249	-0.7066	-0.7715	-0.4353	-0.6461	-0.823525	-0.4839	-0.5104	-0.7637	-0.5338	-0.5668	-0.5293	-0.6449	-0.7766	-0.7409	-0.7642	-0.8498	-0.6381	-0.6597	-0.712	-0.8433	-0.7551	-0.7486	-0.7237	-0.5	-0.6708	-0.8202	-0.9027	-0.5714	-0.6541	-0.7338	-0.5868	-0.4646	-0.2147	-0.5429
84328	ENSG00000162441	1	9982171	10003465	-1	p36.22	LZIC	-0.6546	-0.7493	-0.8199	-0.5851	-0.6092	-0.6862	-0.8033	-0.5249	-0.7066	-0.7715	-0.4353	-0.6461	-0.7896	-0.4839	-0.5104	-0.7637	-0.5338	-0.5668	-0.5293	-0.6449	-0.7766	-0.7409	-0.7642	-0.8498	-0.6381	-0.6597	-0.712	-0.8433	-0.7551	-0.7486	-0.7237	-0.5	-0.6708	-0.8202	-0.9027	-0.5714	-0.6541	-0.7338	-0.5868	-0.4646	-0.2147	-0.5429
64802	ENSG00000173614	1	10003486	10045559	1	p36.22	NMNAT1	-0.6546	-0.7493	-0.8199	-0.5851	-0.6092	-0.6862	-0.8033	-0.5249	-0.7066	-0.7715	-0.4353	-0.6461	-0.7896	-0.4839	-0.5104	-0.7637	-0.5338	-0.5668	-0.5293	-0.6449	-0.7766	-0.7409	-0.7642	-0.8498	-0.6381	-0.6597	-0.712	-0.8433	-0.7551	-0.7486	-0.7237	-0.5	-0.6708	-0.8202	-0.9027	-0.5714	-0.6541	-0.7338	-0.5868	-0.4646	-0.2147	-0.5429
116362	ENSG00000162444	1	10057264	10076078	1	p36.22	RBP7	-0.6546	-0.7493	-0.8199	-0.5851	-0.6092	-0.6862	-0.8033	-0.5249	-0.7066	-0.7715	-0.4353	-0.6461	-0.7896	-0.4839	-0.5104	-0.7637	-0.5338	-0.5668	-0.5293	-0.6449	-0.7766	-0.7409	-0.7642	-0.8498	-0.6381	-0.6597	-0.712	-0.8433	-0.7551	-0.7486	-0.7237	-0.5	-0.6708	-0.8202	-0.9027	-0.5714	-0.6541	-0.7338	-0.5868	-0.4646	-0.2147	-0.5429
10277	ENSG00000130939	1	10092890	10241297	1	p36.22	UBE4B	-0.6546	-0.7493	-0.8199	-0.5851	-0.6092	-0.6862	-0.8033	-0.5249	-0.7066	-0.7715	-0.4353	-0.6461	-0.7896	-0.4839	-0.5104	-0.7637	-0.5338	-0.5668	-0.5293	-0.6449	-0.7766	-0.7409	-0.7642	-0.8498	-0.6381	-0.6597	-0.712	-0.8433	-0.7551	-0.7486	-0.7237	-0.5	-0.6708	-0.8202	-0.9027	-0.5714	-0.6541	-0.7338	-0.5868	-0.4646	-0.2147	-0.5429
23095	ENSG00000054523	1	10270764	10441661	1	p36.22	KIF1B	-0.6546	-0.7493	-0.8199	-0.5851	-0.6092	-0.6862	-0.8033	-0.5249	-0.7066	-0.7715	-0.4353	-0.6461	-0.7896	-0.4839	-0.5104	-0.7637	-0.5338	-0.5668	-0.5293	-0.6449	-0.7766	-0.7409	-0.7642	-0.8498	-0.6381	-0.6597	-0.712	-0.8433	-0.7551	-0.7486	-0.7237	-0.5	-0.6708	-0.8202	-0.890363	-0.5714	-0.6541	-0.7338	-0.5868	-0.4646	-0.2147	-0.5429
5226	ENSG00000142657	1	10458649	10480233	1	p36.22	PGD	-0.6546	-0.7493	-0.8199	-0.5851	-0.6092	-0.6862	-0.8033	-0.5249	-0.7066	-0.7715	-0.4353	-0.6461	-0.7896	-0.4839	-0.5104	-0.7637	-0.5338	-0.5668	-0.5293	-0.6449	-0.7766	-0.7409	-0.7642	-0.8498	-0.6381	-0.6597	-0.712	-0.8433	-0.7551	-0.7486	-0.7237	-0.5	-0.6708	-0.8202	-0.8803	-0.5714	-0.6541	-0.7338	-0.5868	-0.4646	-0.2147	-0.5429
378708	ENSG00000175279	1	10490159	10512210	1	p36.22	APITD1	-0.6546	-0.7493	-0.8199	-0.5851	-0.6092	-0.6862	-0.8033	-0.5249	-0.7066	-0.7715	-0.4353	-0.6461	-0.7896	-0.4839	-0.5104	-0.7637	-0.5338	-0.5668	-0.5293	-0.6449	-0.7766	-0.7409	-0.7642	-0.8498	-0.6381	-0.6597	-0.712	-0.8433	-0.7551	-0.7486	-0.7237	-0.5	-0.6708	-0.8202	-0.8803	-0.5714	-0.6541	-0.7338	-0.5868	-0.4646	-0.2147	-0.5429
1676	ENSG00000160049	1	10516579	10532583	-1	p36.22	DFFA	-0.6546	-0.7493	-0.8199	-0.5851	-0.6092	-0.6862	-0.8033	-0.5249	-0.7066	-0.7715	-0.4353	-0.6461	-0.7896	-0.4839	-0.5104	-0.7637	-0.5338	-0.5668	-0.5293	-0.6449	-0.7766	-0.7409	-0.7642	-0.8498	-0.6381	-0.6597	-0.712	-0.8433	-0.7551	-0.7486	-0.7237	-0.5	-0.6708	-0.8202	-0.8803	-0.5714	-0.6541	-0.7338	-0.5868	-0.4646	-0.2147	-0.5429
5195	ENSG00000142655	1	10532345	10690815	1	p36.22	PEX14	-0.6546	-0.7493	-0.8199	-0.5851	-0.6092	-0.6862	-0.8033	-0.5249	-0.7066	-0.7715	-0.4353	-0.6461	-0.7896	-0.4839	-0.5104	-0.7637	-0.5338	-0.627618	-0.5293	-0.6449	-0.7766	-0.7409	-0.7642	-0.8498	-0.6381	-0.6597	-0.712	-0.8433	-0.7551	-0.7486	-0.7237	-0.5	-0.6708	-0.8202	-0.8803	-0.5714	-0.6541	-0.7338	-0.5868	-0.4646	-0.2147	-0.5429
54897	ENSG00000130940	1	10696661	10856707	-1	p36.22	CASZ1	-0.6546	-0.7493	-0.8199	-0.5851	-0.6092	-0.6862	-0.8033	-0.5249	-0.7066	-0.7715	-0.4353	-0.6461	-0.7896	-0.4839	-0.5104	-0.7637	-0.5338	-0.543	-0.5293	-0.6449	-0.7766	-0.7409	-0.7642	-0.8498	-0.6381	-0.6597	-0.712	-0.8433	-0.7551	-0.7486	-0.7237	-0.5	-0.6708	-0.8202	-0.8803	-0.5714	-0.6541	-0.7338	-0.5868	-0.4646	-0.2147	-0.5429
23435	ENSG00000120948	1	11072414	11085796	1	p36.22	TARDBP	-0.6546	-0.7493	-0.8199	-0.5851	-0.6092	-0.6862	-0.8033	-0.5249	-0.7066	-0.7715	-0.4353	-0.6461	-0.7896	-0.4839	-0.5104	-0.7637	-0.5338	-0.543	-0.5293	-0.6449	-0.7766	-0.7409	-0.7642	-0.8498	-0.6381	-0.6597	-0.712	-0.8433	-0.7551	-0.7486	-0.7237	-0.5	-0.6708	-0.8202	-0.8803	-0.5714	-0.6541	-0.7338	-0.5868	-0.4646	-0.2147	-0.5429
10747	ENSG00000009724	1	11086580	11107290	-1	p36.22	MASP2	-0.6546	-0.7493	-0.8199	-0.5851	-0.6092	-0.6862	-0.8033	-0.5249	-0.7066	-0.7715	-0.4353	-0.6461	-0.7896	-0.4839	-0.5104	-0.7637	-0.5338	-0.543	-0.5293	-0.6449	-0.7766	-0.7409	-0.7642	-0.8498	-0.6381	-0.6597	-0.712	-0.8433	-0.7551	-0.7486	-0.7237	-0.5	-0.6708	-0.8202	-0.8803	-0.5714	-0.6541	-0.7338	-0.5868	-0.4646	-0.2147	-0.5429
6723	ENSG00000116649	1	11114641	11120081	-1	p36.22	SRM	-0.6546	-0.7493	-0.8199	-0.5851	-0.6092	-0.6862	-0.8033	-0.5249	-0.7066	-0.7715	-0.4353	-0.6461	-0.7896	-0.4839	-0.5104	-0.7637	-0.5338	-0.543	-0.5293	-0.6449	-0.7766	-0.7409	-0.7642	-0.8498	-0.6381	-0.6597	-0.712	-0.8433	-0.7551	-0.7486	-0.7237	-0.5	-0.6708	-0.8202	-0.8803	-0.5714	-0.6541	-0.7338	-0.5868	-0.4646	-0.2147	-0.5429
5394	ENSG00000171824	1	11126675	11159938	-1	p36.22	EXOSC10	-0.6546	-0.7493	-0.8199	-0.5851	-0.6092	-0.6862	-0.8033	-0.5249	-0.7066	-0.7715	-0.4353	-0.6461	-0.7896	-0.4839	-0.5104	-0.7637	-0.5338	-0.543	-0.5293	-0.6449	-0.7766	-0.7409	-0.7642	-0.8498	-0.6381	-0.6597	-0.712	-0.8433	-0.7551	-0.7486	-0.7237	-0.5	-0.6708	-0.8202	-0.8803	-0.5714	-0.6541	-0.7338	-0.5868	-0.4646	-0.2147	-0.5429
2475	ENSG00000198793	1	11166592	11322608	-1	p36.22	MTOR	-0.6546	-0.7493	-0.8199	-0.5851	-0.6092	-0.6862	-0.8033	-0.5249	-0.7066	-0.7715	-0.4353	-0.6461	-0.7896	-0.4839	-0.5104	-0.7637	-0.5338	-0.543	-0.5293	-0.6449	-0.7766	-0.7409	-0.7642	-0.8498	-0.6381	-0.6597	-0.712	-0.8433	-0.7551	-0.7486	-0.7237	-0.5	-0.6708	-0.8202	-0.8803	-0.5714	-0.6541	-0.7338	-0.5868	-0.4646	-0.2147	-0.5429
29914	ENSG00000120942	1	11333263	11356106	1	p36.22	UBIAD1	-0.6546	-0.7493	-0.8199	-0.5851	-0.6092	-0.6862	-0.8033	-0.5249	-0.7066	-0.7715	-0.4353	-0.6461	-0.7896	-0.4839	-0.5104	-0.7637	-0.5338	-0.543	-0.5293	-0.6449	-0.7766	-0.7409	-0.7642	-0.8498	-0.6381	-0.6597	-0.712	-0.8433	-0.7551	-0.7486	-0.7237	-0.5	-0.6708	-0.8202	-0.8803	-0.5714	-0.6541	-0.7338	-0.5868	-0.4646	-0.2147	-0.5429
57540	ENSG00000204624	1	11539223	11597641	1	p36.22	PTCHD2	-0.6546	-0.7493	-0.8199	-0.5851	-0.6092	-0.6862	-0.8033	-0.5249	-0.7066	-0.7715	-0.4353	-0.6461	-0.7896	-0.4839	-0.5104	-0.7637	-0.5338	-0.543	-0.5293	-0.6449	-0.7766	-0.7409	-0.7642	-0.8498	-0.6381	-0.6597	-0.712	-0.8433	-0.997729	-0.7486	-0.7237	-0.5	-0.6708	-0.8202	-0.8803	-0.5714	-0.6541	-0.7338	-0.5868	-0.4646	-0.2147	-0.5429
26232	ENSG00000116661	1	11708424	11715842	-1	p36.22	FBXO2	-0.6546	-0.7493	-0.8199	-0.5851	-0.6092	-0.6862	-0.8033	-0.5249	-0.7066	-0.7715	-0.4353	-0.6461	-0.7896	-0.4839	-0.5104	-0.7637	-0.5338	-0.543	-0.5293	-0.6449	-0.7766	-0.7409	-0.7642	-0.8498	-0.6381	-0.6597	-0.712	-0.8433	-0.7218	-0.7486	-0.7237	-0.5	-0.6708	-0.8202	-0.8803	-0.5714	-0.6541	-0.7338	-0.5868	-0.4646	-0.2147	-0.5429
93611	ENSG00000132879	1	11714432	11723384	1	p36.22	FBXO44	-0.6546	-0.7493	-0.8199	-0.5851	-0.6092	-0.6862	-0.8033	-0.5249	-0.7066	-0.7715	-0.4353	-0.6461	-0.7896	-0.4839	-0.5104	-0.7637	-0.5338	-0.543	-0.5293	-0.6449	-0.7766	-0.7409	-0.7642	-0.8498	-0.6381	-0.6597	-0.712	-0.8433	-0.7218	-0.7486	-0.7237	-0.5	-0.6708	-0.8202	-0.8803	-0.5714	-0.6541	-0.7338	-0.5868	-0.4646	-0.2147	-0.5429
26270	ENSG00000116663	1	11724181	11734411	1	p36.22	FBXO6	-0.6546	-0.7493	-0.8199	-0.5851	-0.6092	-0.6862	-0.8033	-0.5249	-0.7066	-0.7715	-0.4353	-0.6461	-0.7896	-0.4839	-0.5104	-0.7637	-0.5338	-0.543	-0.5293	-0.6449	-0.7766	-0.7409	-0.7642	-0.8498	-0.6381	-0.6597	-0.712	-0.8433	-0.7218	-0.7486	-0.7237	-0.5	-0.6708	-0.8202	-0.8803	-0.5714	-0.6541	-0.7338	-0.5868	-0.4646	-0.2147	-0.5429
10459	ENSG00000116670	1	11734538	11751707	-1	p36.22	MAD2L2	-0.6546	-0.7493	-0.8199	-0.5851	-0.6092	-0.6862	-0.8033	-0.5249	-0.7066	-0.7715	-0.4353	-0.6461	-0.7896	-0.4839	-0.5104	-0.7637	-0.5338	-0.543	-0.5293	-0.6449	-0.7766	-0.7409	-0.7642	-0.8498	-0.6381	-0.6597	-0.712	-0.8433	-0.7218	-0.7486	-0.7237	-0.5	-0.6708	-0.8202	-0.8803	-0.5714	-0.6541	-0.7338	-0.5868	-0.4646	-0.2147	-0.5429
374946	ENSG00000162490	1	11751786	11785914	1	p36.22	C1orf187	-0.6546	-0.7493	-0.8199	-0.5851	-0.6092	-0.6862	-0.8033	-0.5249	-0.7066	-0.7715	-0.4353	-0.6461	-0.7896	-0.4839	-0.5104	-0.7637	-0.5338	-0.543	-0.5293	-0.6449	-0.7766	-0.7409	-0.7642	-0.8498	-0.6381	-0.6597	-0.712	-0.8433	-0.7218	-0.7486	-0.7237	-0.5	-0.6708	-0.8202	-0.8803	-0.5714	-0.6541	-0.7338	-0.5868	-0.4646	-0.2147	-0.5429
57085	ENSG00000177674	1	11796141	11814859	1	p36.22	AGTRAP	-0.6546	-0.7493	-0.8199	-0.5851	-0.6092	-0.6862	-0.8033	-0.5249	-0.7066	-0.7715	-0.4353	-0.6461	-0.7896	-0.4839	-0.5104	-0.7637	-0.5338	-0.543	-0.5293	-0.6449	-0.7766	-0.7409	-0.7642	-0.8498	-0.6381	-0.6597	-0.712	-0.8433	-0.7218	-0.7486	-0.7237	-0.5	-0.6708	-0.8202	-0.8803	-0.5714	-0.6541	-0.7338	-0.5868	-0.4646	-0.2147	-0.5429
4524	ENSG00000177000	1	11845780	11866977	-1	p36.22	MTHFR	-0.6546	-0.7493	-0.8199	-0.5851	-0.6092	-0.6862	-0.8033	-0.5249	-0.7066	-0.7715	-0.4353	-0.6461	-0.7896	-0.4839	-0.5104	-0.7637	-0.5338	-0.543	-0.5293	-0.6449	-0.7766	-0.7409	-0.7642	-0.8498	-0.6381	-0.6597	-0.712	-0.8433	-0.7218	-0.7486	-0.7237	-0.5	-0.6708	-0.8202	-0.8803	-0.5714	-0.6541	-0.7338	-0.5868	-0.4646	-0.2147	-0.5429
1185	ENSG00000011021	1	11866207	11903201	1	p36.22	CLCN6	-0.6546	-0.7493	-0.8199	-0.5851	-0.6092	-0.6862	-0.8033	-0.5249	-0.7066	-0.7715	-0.4353	-0.6461	-0.7896	-0.4839	-0.5104	-0.7637	-0.5338	-0.543	-0.5293	-0.6449	-0.7766	-0.7409	-0.7642	-0.8498	-0.6381	-0.6597	-0.712	-0.8433	-0.7218	-0.7486	-0.7237	-0.5	-0.6708	-0.8202	-0.8803	-0.5714	-0.6541	-0.7338	-0.5868	-0.4646	-0.2147	-0.5429
4878	ENSG00000175206	1	11905766	11908402	-1	p36.22	NPPA	-0.6546	-0.7493	-0.8199	-0.5851	-0.6092	-0.6862	-0.8033	-0.5249	-0.7066	-0.7715	-0.4353	-0.6461	-0.7896	-0.4839	-0.5104	-0.7637	-0.5338	-0.543	-0.5293	-0.6449	-0.7766	-0.7409	-0.7642	-0.8498	-0.6381	-0.6597	-0.712	-0.8433	-0.7218	-0.7486	-0.7237	-0.5	-0.6708	-0.8202	-0.8803	-0.5714	-0.6541	-0.7338	-0.5868	-0.4646	-0.2147	-0.5429
90231	ENSG00000116685	1	11979648	11986485	-1	p36.22	KIAA2013	-0.6546	-0.7493	-0.8199	-0.5851	-0.6092	-0.6862	-0.8033	-0.5249	-0.7066	-0.7715	-0.4353	-0.6461	-0.7896	-0.4839	-0.5104	-0.7637	-0.5338	-0.543	-0.5293	-0.6449	-0.7766	-0.7409	-0.7642	-0.8498	-0.6381	-0.6597	-0.712	-0.8433	-0.7218	-0.7486	-0.7237	-0.5	-0.6708	-0.8202	-0.8803	-0.5714	-0.6541	-0.7338	-0.5868	-0.4646	-0.2147	-0.5429
5351	ENSG00000083444	1	11994262	12035599	1	p36.22	PLOD1	-0.6546	-0.7493	-0.8199	-0.5851	-0.6092	-0.6862	-0.8033	-0.5249	-0.7066	-0.7715	-0.4353	-0.6461	-0.7896	-0.4839	-0.5104	-0.7637	-0.5338	-0.543	-0.5293	-0.6449	-0.7766	-0.7409	-0.7642	-0.8498	-0.6381	-0.6597	-0.712	-0.8433	-0.7218	-0.7486	-0.7237	-0.5	-0.6708	-0.8202	-0.8803	-0.5714	-0.6541	-0.7338	-0.5868	-0.4646	-0.2147	-0.5429
9927	ENSG00000116688	1	12040238	12073571	1	p36.22	MFN2	-0.6546	-0.7493	-0.8199	-0.5851	-0.6092	-0.6862	-0.8033	-0.5249	-0.7066	-0.7715	-0.4353	-0.6461	-0.7896	-0.4839	-0.5104	-0.7637	-0.5338	-0.543	-0.5293	-0.6449	-0.7766	-0.7409	-0.7642	-0.8498	-0.6381	-0.6597	-0.712	-0.8433	-0.7218	-0.7486	-0.7237	-0.5	-0.6708	-0.8202	-0.8803	-0.5714	-0.6541	-0.7338	-0.5868	-0.4646	-0.2147	-0.5429
60672	ENSG00000116691	1	12079523	12092102	1	p36.22	MIIP	-0.6546	-0.7493	-0.8199	-0.5851	-0.6092	-0.6862	-0.8033	-0.5249	-0.7066	-0.7715	-0.4353	-0.6461	-0.7896	-0.4839	-0.5104	-0.7637	-0.5338	-0.543	-0.5293	-0.6449	-0.7766	-0.7409	-0.7642	-0.8498	-0.6381	-0.6597	-0.712	-0.8433	-0.7218	-0.7486	-0.7237	-0.5	-0.6708	-0.8202	-0.8803	-0.5714	-0.6541	-0.7338	-0.5868	-0.4646	-0.2147	-0.5429
7133	ENSG00000028137	1	12227060	12269285	1	p36.22	TNFRSF1B	-0.6546	-0.733	-0.8199	-0.5851	-0.6092	-0.6862	-0.8033	-0.5249	-0.7066	-0.7715	-0.4353	-0.6461	-0.7896	-0.4839	-0.5104	-0.7637	-0.5338	-0.543	-0.5293	-0.6449	-0.7766	-0.7409	-0.7642	-0.8498	-0.6381	-0.6597	-0.712	-0.8433	-0.7218	-0.7486	-0.7237	-0.5	-0.6708	-0.8202	-0.8803	-0.5714	-0.6541	-0.7338	-0.5868	-0.4646	-0.2147	-0.5429
55187	ENSG00000048707	1	12290124	12572099	1	p36.22	VPS13D	-0.6546	-0.733	-0.8199	-0.5851	-0.6092	-0.6862	-0.8033	-0.5249	-0.7066	-0.7715	-0.4353	-0.6461	-0.7896	-0.4839	-0.5104	-0.7637	-0.5338	-0.543	-0.5293	-0.6449	-0.7766	-0.7409	-0.7642	-0.8498	-0.6381	-0.6597	-0.712	-0.8433	-0.7218	-0.7486	-0.7237	-0.5	-0.6708	-0.8202	-0.8803	-0.5714	-0.6541	-0.7338	-0.5868	-0.4646	-0.2147	-0.5429
9249	ENSG00000162496	1	12627939	12677737	-1	p36.22	DHRS3	-0.6546	-0.733	-0.8199	-0.5851	-0.6092	-0.6862	-0.8033	-0.5249	-0.7066	-0.7715	-0.4353	-0.6461	-0.7896	-0.4839	-0.5104	-0.7637	-0.5338	-0.543	-0.5293	-0.6449	-0.7766	-0.7409	-0.7642	-0.8498	-0.6381	-0.6597	-0.712	-0.8433	-0.7218	-0.7486	-0.7237	-0.5	-0.6708	-0.8202	-0.8803	-0.5714	-0.6541	-0.7338	-0.5868	-0.4646	-0.2147	-1.26342
10630	ENSG00000162493	1	13909960	13944452	1	p36.21	PDPN	-0.6546	-0.733	-0.8199	-0.5851	-0.6092	-0.6862	-0.8033	-0.5443	-0.7066	-0.7715	-0.4353	-0.6461	-0.7896	-0.4828	-0.5104	-0.7637	-0.5338	-0.543	-0.5293	-0.6449	-0.7766	-0.7409	-0.7642	-0.8796	-0.6381	-0.6597	-0.712	-0.8433	-0.7218	-0.7468	-0.7571	-0.5	-0.7072	-0.8202	-0.9519	-0.5714	-0.6541	-0.7338	-0.6128	-0.4646	-0.2147	-0.5499
7799	ENSG00000116731	1	14026693	14151560	1	p36.21	PRDM2	-0.6546	-0.733	-0.8199	-0.5851	-0.6092	-0.6862	-0.8033	-0.5443	-0.7066	-0.7715	-0.4353	-0.6461	-0.7896	-0.4828	-0.5104	-0.7637	-0.5338	-0.543	-0.5293	-0.6449	-0.7766	-0.7409	-0.7642	-0.8796	-0.6381	-0.6597	-0.712	-0.8433	-0.7218	-0.7468	-0.7571	-0.5	-0.7072	-0.8202	-0.9519	-0.5714	-0.6541	-0.7338	-0.6128	-0.4646	-0.2147	-0.5499
200197	ENSG00000175147	1	15442448	15478960	-1	p36.21	C1orf126	-0.6546	-0.733	-0.8199	-0.5851	-0.6092	-0.6862	-0.8033	-0.5443	-0.7066	-0.7715	-0.4185	-0.6461	-0.7896	-0.4828	-0.5104	-0.7637	-0.5338	-0.543	-0.5293	-0.6449	-0.7766	-0.7409	-0.7642	-0.8796	-0.6381	-0.6597	-0.712	-0.8433	-0.7218	-0.7468	-0.7571	-0.5	-0.7072	-0.7958	-0.8634	-0.5714	-0.6541	-0.7338	-0.6128	-0.4646	-0.2147	-0.5499
55092	ENSG00000171729	1	15479028	15546974	1	p36.21	TMEM51	-0.6546	-0.733	-0.8199	-0.5851	-0.6092	-0.6862	-0.8033	-0.5443	-0.7066	-0.7715	-0.4185	-0.6461	-0.7896	-0.4828	-0.5104	-0.7637	-0.5338	-0.543	-0.5293	-0.6449	-0.7766	-0.7409	-0.7642	-0.8796	-0.6381	-0.6597	-0.712	-0.8433	-0.7218	-0.7468	-0.7571	-0.5	-0.7072	-0.7958	-0.8634	-0.5714	-0.6541	-0.7338	-0.6128	-0.4646	-0.2147	-0.5499
79180	ENSG00000142634	1	15736391	15756839	1	p36.21	EFHD2	-0.6546	-0.733	-0.8199	-0.5851	-0.6092	-0.6862	-0.8033	-0.5443	-0.7066	-0.7715	-0.4185	-0.6461	-0.7896	-0.4828	-0.5104	-0.7637	-0.5338	-0.543	-0.5293	-0.6449	-0.7766	-0.7409	-0.7642	-0.8796	-0.6381	-0.6597	-0.712	-0.8433	-0.7218	-0.7468	-0.7571	-0.5	-0.7072	-0.7958	-0.8634	-0.5714	-0.6541	-0.7338	-0.6128	-0.4646	-0.2147	-0.5499
842	ENSG00000132906	1	15817327	15853029	-1	p36.21	CASP9	-0.6546	-0.733	-0.8199	-0.5851	-0.6092	-0.6862	-0.8033	-0.5443	-0.7066	-0.7715	-0.4185	-0.6461	-0.7896	-0.4828	-0.5104	-0.7637	-0.5338	-0.543	-0.5293	-0.6449	-0.7766	-0.7409	-0.7642	-0.8796	-0.6381	-0.6597	-0.712	-0.8433	-0.7218	-0.7468	-0.7571	-0.5	-0.7072	-0.7958	-0.8634	-0.5714	-0.6541	-0.7338	-0.6128	-0.4646	-0.2147	-0.5499
23341	ENSG00000116138	1	15853308	15918874	1	p36.21	DNAJC16	-0.6546	-0.733	-0.8199	-0.5851	-0.6092	-0.6862	-0.8033	-0.5443	-0.7066	-0.7715	-0.4185	-0.6461	-0.7896	-0.4828	-0.5104	-0.7637	-0.5338	-0.543	-0.5293	-0.6449	-0.7766	-0.7409	-0.7642	-0.8796	-0.6381	-0.6597	-0.712	-0.8433	-0.7218	-0.7468	-0.7571	-0.5	-0.7072	-0.7958	-0.8634	-0.5714	-0.6541	-0.7338	-0.6128	-0.4646	-0.2147	-0.5499
23207	ENSG00000116786	1	16010827	16061264	1	p36.21	PLEKHM2	-0.6546	-0.733	-0.8199	-0.5851	-0.6092	-0.6862	-0.8033	-0.5443	-0.7066	-0.7715	-0.4185	-0.6461	-0.7896	-0.4828	-0.5104	-0.7637	-0.5338	-0.543	-0.5293	-0.6449	-0.7766	-0.7409	-0.7642	-0.8796	-0.6381	-0.6597	-0.712	-0.8433	-0.7218	-0.7468	-0.7571	-0.5	-0.7072	-0.7958	-0.8634	-0.5714	-0.6541	-0.7338	-0.6128	-0.4646	-0.2147	-0.5499
284723	ENSG00000162461	1	16062900	16067891	1	p36.21	SLC25A34	-0.6546	-0.733	-0.8199	-0.5851	-0.6092	-0.6862	-0.8033	-0.5443	-0.7066	-0.7715	-0.4185	-0.6461	-0.7896	-0.4828	-0.5104	-0.7637	-0.5338	-0.543	-0.5293	-0.6449	-0.7766	-0.7409	-0.7642	-0.8796	-0.6381	-0.6597	-0.712	-0.8433	-0.7218	-0.7468	-0.7571	-0.5	-0.7072	-0.7958	-0.8634	-0.5714	-0.6541	-0.7338	-0.6128	-0.4646	-0.2147	-0.5499
54751	ENSG00000162458	1	16083102	16113089	1	p36.21	FBLIM1	-0.6546	-0.733	-0.8199	-0.5851	-0.6092	-0.6862	-0.8033	-0.5443	-0.7066	-0.7715	-0.4185	-0.6461	-0.7896	-0.4828	-0.5104	-0.7637	-0.5338	-0.543	-0.5293	-0.6449	-0.7766	-0.7409	-0.7642	-0.8796	-0.6381	-0.6597	-0.712	-0.8433	-0.7218	-0.7468	-0.7571	-0.5	-0.7072	-0.7958	-0.8634	-0.5714	-0.6541	-0.7338	-0.6128	-0.4646	-0.2147	-0.5499
23013	ENSG00000065526	1	16174359	16266955	1	p36.21	SPEN	-0.6546	-0.733	-0.8199	-0.5851	-0.516	-0.6862	-0.8033	-0.499	-0.7066	-0.7715	-0.4185	-0.6149	-0.7896	-0.4755	-0.5104	-0.7637	-0.5338	-0.543	-0.5056	-0.6449	-0.7766	-0.7409	-0.7642	-0.8796	-0.6381	-0.6597	-0.6132	-0.8433	-0.6645	-0.7468	-0.6751	-0.5	-0.7072	-0.7958	-0.8471	-0.5714	-0.6541	-0.7338	-0.5352	-0.4646	-0.2147	-0.5066
7709	ENSG00000116809	1	16268364	16302627	-1	p36.13	ZBTB17	-0.6546	-0.733	-0.8199	-0.5851	-0.516	-0.6862	-0.8033	-0.499	-0.7066	-0.7715	-0.4185	-0.6149	-0.7896	-0.4755	-0.5104	-0.7637	-0.5338	-0.543	-0.5056	-0.6449	-0.7766	-0.7409	-0.7642	-0.8796	-0.6381	-0.6597	-0.6132	-0.8433	-0.6645	-0.7468	-0.6751	-0.5	-0.7072	-0.7958	-0.8471	-0.5714	-0.6541	-0.7338	-0.5352	-0.4646	-0.2147	-0.5066
149563	ENSG00000183888	1	16330731	16335302	1	p36.13	C1orf64	-0.6546	-0.733	-0.8199	-0.5851	-0.516	-0.6862	-0.8033	-0.499	-0.7066	-0.7715	-0.4185	-0.6149	-0.7896	-0.4755	-0.5104	-0.7637	-0.5338	-0.543	-0.5056	-0.6449	-0.7766	-0.7409	-0.7642	-0.8796	-0.6381	-0.6597	-0.6132	-0.8433	-0.6645	-0.7468	-0.6751	-0.5	-0.7072	-0.7958	-0.8471	-0.5714	-0.6541	-0.7338	-0.5352	-0.4646	-0.2147	-0.5066
27129	ENSG00000173641	1	16340523	16346089	-1	p36.13	HSPB7	-0.6546	-0.733	-0.8199	-0.5851	-0.516	-0.6862	-0.8033	-0.499	-0.7066	-0.7715	-0.4185	-0.6149	-0.7896	-0.4755	-0.5104	-0.7637	-0.5338	-0.543	-0.5056	-0.6449	-0.7766	-0.7409	-0.7642	-0.8796	-0.6381	-0.6597	-0.6132	-0.8433	-0.6645	-0.7468	-0.6751	-0.5	-0.7072	-0.7958	-0.8471	-0.5714	-0.6541	-0.7338	-0.5352	-0.4646	-0.2147	-0.5066
1969	ENSG00000142627	1	16450832	16482582	-1	p36.13	EPHA2	-0.6546	-0.733	-0.8199	-0.5851	-0.516	-0.6862	-0.8033	-0.499	-0.7066	-0.7715	-0.4185	-0.6149	-0.7896	-0.4755	-0.5104	-0.7637	-0.5338	-0.543	-0.5056	-0.6449	-0.7766	-0.7409	-0.7642	-0.8796	-0.6381	-0.6597	-0.6132	-0.8433	-0.6645	-0.7468	-0.6751	-0.5	-0.7072	-0.7958	-0.7844	-0.5714	-0.6541	-0.7338	-0.5352	-0.4646	-0.2147	-0.5066
128272	ENSG00000142632	1	16524349	16539140	-1	p36.13	ARHGEF19	-0.6546	-0.733	-0.8199	-0.5851	-0.516	-0.6862	-0.8033	-0.499	-0.7066	-0.7715	-0.4185	-0.6149	-0.7896	-0.4755	-0.5104	-0.7637	-0.5338	-0.543	-0.5056	-0.6449	-0.7766	-0.7409	-0.7642	-0.8796	-0.6381	-0.6597	-0.6132	-0.8433	-0.6645	-0.7468	-0.6751	-0.5	-0.7072	-0.7958	-0.7844	-0.5714	-0.6541	-0.7338	-0.5352	-0.4646	-0.2147	-0.5066
54455	ENSG00000037637	1	16573334	16678949	-1	p36.13	FBXO42	-0.6546	-0.733	-0.8199	-0.5851	-0.516	-0.6862	-0.8033	-0.499	-0.7066	-0.7715	-0.4185	-0.6149	-0.7896	-0.4755	-0.5104	-0.7637	-0.5338	-0.543	-0.5056	-0.6449	-0.7766	-0.7409	-0.7642	-0.8796	-0.6381	-0.6597	-0.6132	-0.8433	-0.6645	-0.7468	-0.6751	-0.5	-0.7072	-0.7958	-0.7844	-0.5714	-0.6541	-0.7338	-0.5352	-0.4646	-0.2147	-0.5066
26099	ENSG00000055070	1	16679070	16724640	1	p36.13	C1orf144	-0.6546	-0.733	-0.8199	-0.5851	-0.516	-0.6862	-0.8033	-0.499	-0.7066	-0.7715	-0.4185	-0.6149	-0.7896	-0.4755	-0.5104	-0.7637	-0.5338	-0.543	-0.5056	-0.6449	-0.7766	-0.7409	-0.7642	-0.8796	-0.6381	-0.6597	-0.6132	-0.8433	-0.6645	-0.7468	-0.6751	-0.5	-0.7072	-0.7958	-0.7844	-0.5714	-0.6541	-0.7338	-0.5352	-0.4646	-0.2147	-0.5066
55707	ENSG00000157191	1	16767167	16786573	1	p36.13	NECAP2	-0.6546	-0.733	-0.8199	-0.5851	-0.516	-0.6862	-0.8033	-0.499	-0.7066	-0.7715	-0.4185	-0.6149	-0.7896	-0.4755	-0.5104	-0.7637	-0.5338	-0.543	-0.5056	-0.6449	-0.7766	-0.7409	-0.7642	-0.8796	-0.6381	-0.6597	-0.6132	-0.8433	-0.6645	-0.7468	-0.6751	-0.5	-0.7072	-0.7958	-0.7844	-0.5714	-0.6541	-0.7338	-0.5352	-0.4646	-0.2147	-0.5066
11223	ENSG00000186715	1	17081405	17096732	-1	p36.13	MST1P9	-0.2849	-0.733	-0.8199	-0.5851	-0.9386	-0.6862	-0.8033	-0.5738	-0.7066	-0.7715	-0.4185	-0.6149	-0.3125	-0.3975	-0.5223	-0.7637	-0.5338	-0.2642	-0.5056	-0.0195	-0.7766	-0.784975	-0.3495	-0.3045	-0.6381	-0.6597	0.0401	-0.8453	-0.3091	-1.3411	-0.9244	-0.1662	-0.6984	-0.7958	-0.8452	-0.5714	-0.1847	-0.7338	-0.1556	-0.4646	0.2799	-0.545
9696	ENSG00000058453	1	17222232	17299459	1	p36.13	CROCC	-0.357345	-0.733	-0.8199	-0.5851	-0.768212	-0.6862	-0.8033	-0.273673	-0.7066	-0.7715	-0.557098	-0.6149	-0.430244	-0.0922568	-0.202686	-0.7637	-0.725073	-0.5669	-0.5056	-0.6488	-0.7766	-0.789118	-0.503534	-0.406977	-0.6381	-0.6597	-0.498353	-0.8453	-0.530072	-0.7636	-0.33196	-0.231374	-0.6984	-0.7958	-0.434172	-0.5714	-0.295911	-0.90466	-0.256858	-0.4646	0.0894774	-0.545
23400	ENSG00000159363	1	17312453	17338423	-1	p36.13	ATP13A2	-0.6605	-0.733	-0.8199	-0.5851	-0.5944	-0.6862	-0.8033	-0.5424	-0.7066	-0.7715	-0.4189	-0.6149	-0.8153	-0.4917	-0.27833	-0.7637	-0.5352	-0.5669	-0.5056	-0.6488	-0.7766	-0.7428	-0.769	-0.8358	-0.6381	-0.6597	-0.7299	-0.8453	-0.7676	-0.7636	-0.7308	-0.5041	-0.6984	-0.7958	-0.9306	-0.5714	-0.6596	-0.718	-0.588	-0.4646	-0.2387	-0.545
6390	ENSG00000117118	1	17345217	17380665	-1	p36.13	SDHB	-0.6605	-0.733	-0.8199	-0.5851	-0.5944	-0.6862	-0.8033	-0.5424	-0.7066	-0.7715	-0.4189	-0.6149	-0.8153	-0.4917	-0.5218	-0.7637	-0.5352	-0.5669	-0.5056	-0.6488	-0.7766	-0.7428	-0.769	-0.8358	-0.6381	-0.6597	-0.7299	-0.8453	-0.7676	-0.7636	-0.7308	-0.5041	-0.6984	-0.7958	-0.9306	-0.5714	-0.6596	-0.718	-0.588	-0.4646	-0.2387	-0.545
11240	ENSG00000117115	1	17393256	17445948	-1	p36.13	PADI2	-0.6605	-0.733	-0.8199	-0.5851	-0.5944	-0.6862	-0.8033	-0.5424	-0.7066	-0.7715	-0.4189	-0.6149	-0.8153	-0.4917	-0.5218	-0.7637	-0.5352	-0.5669	-0.5056	-0.6488	-0.7766	-0.7428	-0.769	-0.8358	-0.6381	-0.6597	-0.7299	-0.8453	-0.7676	-0.7636	-0.7308	-0.5041	-0.6984	-0.7958	-0.9306	-0.5714	-0.6596	-0.718	-0.588	-0.4646	-0.2387	-0.545
55920	ENSG00000179051	1	17733256	17766220	-1	p36.13	RCC2	-0.6605	-0.733	-0.8199	-0.5851	-0.5944	-0.6862	-0.8033	-0.5424	-0.7066	-0.7715	-0.4189	-0.6149	-0.8153	-0.4917	-0.5218	-0.7637	-0.5352	-0.5669	-0.5056	-0.6488	-0.7766	-0.7428	-0.769	-0.8358	-0.6381	-0.6597	-0.7299	-0.8453	-0.7676	-0.7636	-0.7308	-0.5041	-0.6984	-0.7958	-0.9306	-0.5714	-0.6596	-0.718	-0.588	-0.4646	-0.2387	-0.545
55160	ENSG00000074964	1	17866330	18024369	1	p36.13	ARHGEF10L	-0.6605	-0.733	-0.8199	-0.5851	-0.5944	-0.6862	-0.8033	-0.5424	-0.7066	-0.7715	-0.4189	-0.6149	-0.8153	-0.4917	-0.5218	-0.7637	-0.5352	-0.5669	-0.5056	-0.6488	-0.7766	-0.7428	-0.769	-0.8358	-0.6381	-0.6597	-0.7299	-0.8453	-0.7676	-0.7636	-0.7308	-0.5041	-0.6984	-0.7958	-0.9306	-0.5714	-0.6596	-0.718	-0.588	-0.4646	-0.2387	-0.545
84966	ENSG00000117154	1	18434240	18704977	1	p36.13	IGSF21	-0.6605	-0.733	-0.8199	-0.5851	-0.5944	-0.6862	-0.8033	-0.5424	-0.7066	-0.7715	-0.4189	-0.6149	-0.8153	-0.4917	-0.5218	-0.7637	-0.5352	-0.5669	-0.5056	-0.6488	-0.7766	-0.7428	-0.769	-0.8358	-0.721412	-0.6597	-0.811873	-0.8453	-0.743326	-0.7636	-0.7308	-0.5041	-0.6984	-0.7958	-0.9306	-0.5714	-0.6596	-0.718	-0.588	-0.4646	-0.2387	-0.545
8659	ENSG00000159423	1	19197926	19229275	-1	p36.13	ALDH4A1	-0.6605	-0.733	-0.8199	-0.5851	-0.5944	-0.6862	-0.8033	-0.5424	-0.7066	-0.7715	-0.4189	-0.6149	-0.8153	-0.4917	-0.5218	-0.7637	-0.5352	-0.5669	-0.5056	-0.6488	-0.7766	-0.7428	-0.769	-0.8358	-0.6389	-0.6597	-0.6903	-0.8453	-0.7265	-0.7636	-0.7308	-0.5041	-0.6984	-0.7958	-0.9306	-0.5714	-0.6596	-0.718	-0.588	-0.4646	-0.2387	-0.545
126917	ENSG00000169991	1	19230774	19283180	-1	p36.13	IFFO2	-0.6605	-0.733	-0.8199	-0.5851	-0.5944	-0.6862	-0.8033	-0.5424	-0.7066	-0.7715	-0.4189	-0.6149	-0.8153	-0.4917	-0.5218	-0.7637	-0.5352	-0.5669	-0.5056	-0.6488	-0.7766	-0.7428	-0.769	-0.8358	-0.6389	-0.6597	-0.6903	-0.8453	-0.7265	-0.7636	-0.7308	-0.5041	-0.6984	-0.7958	-0.9306	-0.5714	-0.6596	-0.718	-0.588	-0.4646	-0.2387	-0.545
23352	ENSG00000127481	1	19401000	19536770	-1	p36.13	UBR4	-0.6605	-0.733	-0.8199	-0.5851	-0.5944	-0.6862	-0.8033	-0.5424	-0.7066	-0.7715	-0.4189	-0.6149	-0.8153	-0.4917	-0.5218	-0.7637	-0.5352	-0.5669	-0.5056	-0.6488	-0.7766	-0.7428	-0.769	-0.8358	-0.6389	-0.6597	-0.6903	-0.8453	-0.7265	-0.7636	-0.7308	-0.5041	-0.6984	-0.7958	-0.9306	-0.5714	-0.6596	-0.718	-0.588	-0.4646	-0.2387	-0.545
23065	ENSG00000127463	1	19542158	19578046	-1	p36.13	KIAA0090	-0.6605	-0.733	-0.8199	-0.5851	-0.5944	-0.6862	-0.8033	-0.5424	-0.7066	-0.7715	-0.4189	-0.6149	-0.8153	-0.4917	-0.5218	-0.7637	-0.5352	-0.5669	-0.5056	-0.6488	-0.7766	-0.7428	-0.769	-0.8358	-0.6389	-0.6597	-0.6903	-0.8453	-0.7265	-0.7636	-0.7308	-0.5041	-0.6984	-0.7958	-0.9306	-0.5714	-0.6596	-0.718	-0.588	-0.4646	-0.2387	-0.545
51154	ENSG00000053372	1	19578033	19586622	1	p36.13	MRTO4	-0.6605	-0.733	-0.8199	-0.5851	-0.5944	-0.6862	-0.8033	-0.5424	-0.7066	-0.7715	-0.4189	-0.6149	-0.8153	-0.4917	-0.5218	-0.7637	-0.5352	-0.5669	-0.5056	-0.6488	-0.7766	-0.7428	-0.769	-0.8358	-0.6389	-0.6597	-0.6903	-0.8453	-0.7265	-0.7636	-0.7308	-0.5041	-0.6984	-0.7958	-0.9306	-0.5714	-0.6596	-0.718	-0.588	-0.4646	-0.2387	-0.545
8574	ENSG00000053371	1	19630459	19638640	-1	p36.13	AKR7A2	-0.6605	-0.733	-0.8199	-0.5851	-0.5944	-0.6862	-0.8033	-0.5424	-0.7066	-0.7715	-0.4189	-0.6149	-0.8153	-0.4917	-0.5218	-0.7637	-0.5352	-0.5669	-0.5056	-0.6488	-0.7766	-0.7428	-0.769	-0.8358	-0.6389	-0.6597	-0.6903	-0.8453	-0.7265	-0.7636	-0.7308	-0.5041	-0.6984	-0.7958	-0.9306	-0.5714	-0.6596	-0.718	-0.588	-0.4646	-0.2387	-0.545
54896	ENSG00000040487	1	19638820	19655794	1	p36.13	PQLC2	-0.6605	-0.733	-0.8199	-0.5851	-0.5944	-0.6862	-0.8033	-0.5424	-0.7066	-0.7715	-0.4189	-0.6149	-0.8153	-0.4917	-0.5218	-0.7637	-0.5352	-0.5669	-0.5056	-0.6488	-0.7766	-0.7428	-0.769	-0.8358	-0.6389	-0.6597	-0.6903	-0.8453	-0.7265	-0.7636	-0.7308	-0.5041	-0.6984	-0.7958	-0.9306	-0.5714	-0.6596	-0.718	-0.588	-0.4646	-0.2387	-0.545
832	ENSG00000077549	1	19665267	19812066	-1	p36.13	CAPZB	-0.6605	-0.733	-0.8199	-0.5851	-0.5944	-0.6862	-0.8033	-0.5424	-0.7066	-0.7715	-0.4189	-0.6149	-0.8153	-0.4917	-0.5218	-0.7637	-0.5352	-0.5669	-0.5056	-0.6488	-0.7766	-0.7428	-0.769	-0.8358	-0.6389	-0.6597	-0.6903	-0.8453	-0.7265	-0.7636	-0.7308	-0.5041	-0.6984	-0.7958	-0.9306	-0.5714	-0.6596	-0.718	-0.588	-0.4646	-0.2387	-0.545
255104	ENSG00000162542	1	20008706	20126438	-1	p36.13	TMCO4	-0.6605	-0.733	-0.8199	-0.5851	-0.5944	-0.6862	-0.8033	-0.5424	-0.7066	-0.7715	-0.4189	-0.6149	-0.8153	-0.4917	-0.5218	-0.7637	-0.5352	-0.5669	-0.5056	-0.6488	-0.7766	-0.7428	-0.769	-0.8358	-0.6389	-0.6597	-0.6903	-0.8453	-0.7265	-0.7636	-0.7308	-0.5041	-0.6984	-0.7958	-0.9306	-0.5714	-0.6596	-0.718	-0.588	-0.4646	-0.2387	-0.545
23252	ENSG00000169914	1	20209006	20239438	1	p36.13	OTUD3	-0.6605	-0.733	-0.8199	-0.5851	-0.5944	-0.6862	-0.8033	-0.5424	-0.7066	-0.7715	-0.4189	-0.6149	-0.8153	-0.4917	-0.5218	-0.7637	-0.5352	-0.5669	-0.5056	-0.6488	-0.7766	-0.7428	-0.769	-0.8358	-0.6389	-0.6597	-0.6903	-0.8453	-0.7265	-0.7636	-0.7308	-0.5041	-0.6984	-0.7958	-0.9306	-0.5714	-0.6596	-0.718	-0.588	-0.4646	-0.2387	-0.545
5322	ENSG00000127472	1	20354672	20417683	1	p36.13	PLA2G5	-0.6605	-0.733	-0.8199	-0.5851	-0.5944	-0.6862	-0.8033	-0.5424	-0.7066	-0.7715	-0.4189	-0.6149	-0.8153	-0.4917	-0.5218	-0.7637	-0.5352	-0.5669	-0.5056	-0.6488	-0.7766	-0.7428	-0.769	-0.8358	-0.6389	-0.6597	-0.6903	-0.8453	-0.7265	-0.7636	-0.7308	-0.5041	-0.6984	-0.7958	-0.9306	-0.5714	-0.6596	-0.718	-0.588	-0.4646	-0.2387	-0.545
55450	ENSG00000162545	1	20808884	20812713	-1	p36.12	CAMK2N1	-0.6605	-0.733	-0.8199	-0.5851	-0.5944	-0.6862	-0.8033	-0.5424	-0.7066	-0.7715	-0.4189	-0.6149	-0.8153	-0.4917	-0.5218	-0.7637	-0.5352	-0.5669	-0.5056	-0.6488	-0.7766	-0.7428	-0.769	-0.8358	-0.6389	-0.6597	-0.6903	-0.8453	-0.7265	-0.7636	-0.7308	-0.5041	-0.6984	-0.7958	-0.9327	-0.5714	-0.6596	-0.718	-0.588	-0.4646	-0.2387	-0.545
79594	ENSG00000090432	1	20825943	20834654	-1	p36.12	MUL1	-0.6605	-0.733	-0.8199	-0.5851	-0.5944	-0.6862	-0.8033	-0.5424	-0.7066	-0.7715	-0.4189	-0.6149	-0.8153	-0.4917	-0.5218	-0.7637	-0.5352	-0.5669	-0.5056	-0.6488	-0.7766	-0.7428	-0.769	-0.8358	-0.6389	-0.6597	-0.6903	-0.8453	-0.7265	-0.7636	-0.7308	-0.5041	-0.6984	-0.7958	-0.9327	-0.5714	-0.6596	-0.718	-0.588	-0.4646	-0.2387	-0.545
163933	ENSG00000183114	1	20878932	20881512	1	p36.12	FAM43B	-0.6605	-0.733	-0.8199	-0.5851	-0.5944	-0.6862	-0.8033	-0.5424	-0.7066	-0.7715	-0.4189	-0.6149	-0.8153	-0.4917	-0.5218	-0.7637	-0.5352	-0.5669	-0.5056	-0.6488	-0.7766	-0.7428	-0.769	-0.8358	-0.6389	-0.6597	-0.6903	-0.8453	-0.7265	-0.7636	-0.7308	-0.5041	-0.6984	-0.7958	-0.9327	-0.5714	-0.6596	-0.718	-0.588	-0.4646	-0.2387	-0.545
978	ENSG00000158825	1	20915441	20945401	1	p36.12	CDA	-0.6605	-0.733	-0.8199	-0.5851	-0.5944	-0.6862	-0.7798	-0.5424	-0.7066	-0.7715	-0.4189	-0.6149	-0.8153	-0.4917	-0.5218	-0.7637	-0.5352	-0.5669	-0.5056	-0.6488	-0.7766	-0.7428	-0.769	-0.8358	-0.6389	-0.6597	-0.6903	-0.8453	-0.7265	-0.7636	-0.7308	-0.5041	-0.6984	-0.7958	-0.8297	-0.5714	-0.6596	-0.718	-0.588	-0.4646	-0.2387	-0.545
65018	ENSG00000158828	1	20959948	20978004	1	p36.12	PINK1	-0.6605	-0.733	-0.8199	-0.5851	-0.5944	-0.6862	-0.7798	-0.5424	-0.7066	-0.7715	-0.4189	-0.6149	-0.8153	-0.4917	-0.5218	-0.7637	-0.5352	-0.5669	-0.5056	-0.6488	-0.7766	-0.7428	-0.769	-0.8358	-0.6389	-0.6597	-0.6903	-0.8453	-0.7265	-0.7636	-0.7308	-0.5041	-0.6984	-0.7958	-0.8297	-0.5714	-0.6596	-0.718	-0.588	-0.4646	-0.2387	-0.545
57576	ENSG00000117245	1	20990507	21044510	-1	p36.12	KIF17	-0.6605	-0.733	-0.8199	-0.5851	-0.5944	-0.6862	-0.7798	-0.5424	-0.7066	-0.7715	-0.4189	-0.6149	-0.8153	-0.4917	-0.5218	-0.7637	-0.5352	-0.5669	-0.5056	-0.6488	-0.7766	-0.7428	-0.769	-0.8358	-0.6389	-0.6597	-0.6903	-0.8453	-0.7265	-0.7636	-0.7308	-0.5041	-0.6984	-0.7958	-0.8297	-0.5714	-0.6596	-0.718	-0.588	-0.4646	-0.2387	-0.545
400745	ENSG00000189410	1	21046225	21059330	-1	p36.12	SH2D5	-0.6605	-0.733	-0.8199	-0.5851	-0.5944	-0.6862	-0.7798	-0.5424	-0.7066	-0.7715	-0.4189	-0.6149	-0.8153	-0.4917	-0.5218	-0.7637	-0.5352	-0.5669	-0.5056	-0.6488	-0.7766	-0.7428	-0.769	-0.8358	-0.6389	-0.6597	-0.6903	-0.8453	-0.7265	-0.7636	-0.7308	-0.5041	-0.6984	-0.7958	-0.8297	-0.5714	-0.6596	-0.718	-0.588	-0.4646	-0.2387	-0.545
50809	ENSG00000127483	1	21069154	21113816	-1	p36.12	HP1BP3	-0.6605	-0.733	-0.8199	-0.5851	-0.5944	-0.6862	-0.7798	-0.5424	-0.7066	-0.7715	-0.4189	-0.6149	-0.8153	-0.4917	-0.5218	-0.7637	-0.5352	-0.5669	-0.5056	-0.6488	-0.7766	-0.7428	-0.769	-0.8358	-0.6389	-0.6597	-0.6903	-0.8453	-0.7265	-0.7636	-0.7308	-0.5041	-0.6984	-0.7958	-0.8297	-0.5714	-0.6596	-0.718	-0.588	-0.4646	-0.2387	-0.545
8672	ENSG00000075151	1	21132972	21503377	-1	p36.12	EIF4G3	-0.6605	-0.733	-0.8199	-0.5851	-0.5944	-0.6862	-0.7798	-0.5424	-0.7066	-0.7715	-0.4189	-0.6149	-0.8153	-0.4917	-0.5218	-0.7637	-0.5352	-0.5669	-0.5056	-0.6488	-0.7766	-0.7428	-0.769	-0.8358	-0.6389	-0.6597	-0.6903	-0.8453	-0.7265	-0.7636	-0.7308	-0.5041	-0.6984	-0.7958	-0.8297	-0.5714	-0.6596	-0.718	-0.588	-0.4646	-0.2387	-0.545
1889	ENSG00000117298	1	21543740	21671997	-1	p36.12	ECE1	-0.6605	-0.744494	-0.8199	-0.5851	-0.5944	-0.6862	-0.7798	-0.5424	-0.7066	-0.7715	-0.4189	-0.623748	-0.8153	-0.4917	-0.5218	-0.7637	-0.5352	-0.5669	-0.5056	-0.6488	-0.7766	-0.7428	-0.769	-0.8358	-0.6389	-0.6597	-0.784039	-0.8453	-0.7265	-0.7636	-0.7308	-0.5041	-0.6984	-0.7958	-0.847012	-0.5714	-0.6596	-0.718	-0.588	-0.4646	-0.2387	-0.545
84224	ENSG00000142794	1	21766621	21811498	1	p36.12	NBPF3	-0.6605	-0.7248	-0.8199	-0.5851	-0.5944	-0.6862	-0.7798	-0.5424	-0.7066	-0.7715	-0.4189	-0.6301	-0.8153	-0.4917	-0.5218	-0.7637	-0.5352	-0.5669	-0.5056	-0.6488	-0.7766	-0.7428	-0.769	-0.8358	-0.6389	-0.6597	-0.6871	-0.8453	-0.7265	-0.7636	-0.7308	-0.5041	-0.6984	-0.7958	-0.8732	-0.5714	-0.6596	-0.718	-0.588	-0.4646	-0.2387	-0.545
249	ENSG00000162551	1	21835858	21904905	1	p36.12	ALPL	-0.6605	-0.7248	-0.8199	-0.5851	-0.5944	-0.6862	-0.7798	-0.5424	-0.7066	-0.7715	-0.4189	-0.6301	-0.8153	-0.4917	-0.5218	-0.7637	-0.5352	-0.5669	-0.5056	-0.6488	-0.7766	-0.7428	-0.769	-0.8358	-0.6389	-0.6597	-0.6871	-0.8453	-0.7265	-0.7636	-0.7308	-0.5041	-0.6984	-0.7958	-0.8732	-0.5714	-0.6596	-0.718	-0.588	-0.4646	-0.2387	-0.545
5909	ENSG00000076864	1	21922708	21995856	-1	p36.12	RAP1GAP	-0.6605	-0.7248	-0.8199	-0.5851	-0.5944	-0.6862	-0.7798	-0.5424	-0.7066	-0.7715	-0.4189	-0.6301	-0.8153	-0.4917	-0.5218	-0.7637	-0.5352	-0.5669	-0.5056	-0.6488	-0.7766	-0.7428	-0.769	-0.8358	-0.6389	-0.6597	-0.6871	-0.8453	-0.7265	-0.7636	-0.7308	-0.5041	-0.6984	-0.7958	-0.8732	-0.5714	-0.6596	-0.718	-0.588	-0.4646	-0.2387	-0.545
84196	ENSG00000090686	1	22004791	22110099	-1	p36.12	USP48	-0.6605	-0.7248	-0.8199	-0.5851	-0.5944	-0.6862	-0.7798	-0.5424	-0.7066	-0.7715	-0.4189	-0.6301	-0.8153	-0.4917	-0.5218	-0.7637	-0.5352	-0.5669	-0.5056	-0.6488	-0.7766	-0.7428	-0.769	-0.8358	-0.6389	-0.6597	-0.6871	-0.8453	-0.7265	-0.7636	-0.7308	-0.5041	-0.6984	-0.7958	-0.8732	-0.5714	-0.6596	-0.718	-0.588	-0.4646	-0.2387	-0.545
3339	ENSG00000142798	1	22148738	22263790	-1	p36.12	HSPG2	-0.6605	-0.7248	-0.8199	-0.5851	-0.5944	-0.6862	-0.7798	-0.5424	-0.7066	-0.7715	-0.4189	-0.6301	-0.8153	-0.4917	-0.5218	-0.7637	-0.5352	-0.5669	-0.5056	-0.6488	-0.7766	-0.7428	-0.769	-0.8358	-0.6389	-0.6597	-0.6871	-0.8453	-0.7265	-0.7636	-0.7308	-0.5041	-0.6984	-0.7958	-0.8732	-0.5714	-0.6596	-0.718	-0.588	-0.4646	-0.2387	-0.545
998	ENSG00000070831	1	22379120	22419437	1	p36.12	CDC42	-0.6605	-0.7248	-0.8199	-0.5851	-0.5944	-0.6862	-0.7798	-0.5339	-0.7066	-0.7715	-0.4189	-0.6301	-0.8153	-0.4917	-0.5218	-0.7637	-0.5352	-0.5669	-0.5056	-0.6488	-0.7766	-0.7428	-0.769	-0.8358	-0.6389	-0.6597	-0.6871	-0.8453	-0.7265	-0.7636	-0.7308	-0.5041	-0.6984	-0.7958	-0.8732	-0.5714	-0.6596	-0.718	-0.588	-0.4646	-0.2387	-0.545
9923	ENSG00000184677	1	22778344	22857650	1	p36.12	ZBTB40	-0.6605	-0.7248	-0.8199	-0.5851	-0.5944	-0.6862	-0.7798	-0.5339	-0.7066	-0.7715	-0.4189	-0.6301	-0.8153	-0.4917	-0.5218	-0.7637	-0.5352	-0.5669	-0.5056	-0.6488	-0.7766	-0.7428	-0.769	-0.8358	-0.6389	-0.6597	-0.6871	-0.8453	-0.7265	-0.7636	-0.7308	-0.5041	-0.6984	-0.7958	-0.8732	-0.5714	-0.6596	-0.718	-0.588	-0.4646	-0.2387	-0.545
712	ENSG00000173372	1	22962999	22966175	1	p36.12	C1QA	-0.6605	-0.7248	-0.8199	-0.5851	-0.5944	-0.6862	-0.7798	-0.5339	-0.7066	-0.7715	-0.4189	-0.6301	-0.8153	-0.4917	-0.5218	-0.7637	-0.5352	-0.5669	-0.5056	-0.6488	-0.7766	-0.7428	-0.769	-0.8358	-0.6389	-0.6597	-0.6871	-0.8453	-0.7265	-0.7636	-0.7308	-0.5041	-0.6984	-0.7958	-0.8732	-0.5714	-0.6596	-0.718	-0.588	-0.4646	-0.2387	-0.545
714	ENSG00000159189	1	22970123	22974603	1	p36.12	C1QC	-0.6605	-0.7248	-0.8199	-0.5851	-0.5944	-0.6862	-0.7798	-0.5339	-0.7066	-0.7715	-0.4189	-0.6301	-0.8153	-0.4917	-0.5218	-0.7637	-0.5352	-0.5669	-0.5056	-0.6488	-0.7766	-0.7428	-0.769	-0.8358	-0.6389	-0.6597	-0.6871	-0.8453	-3.4529	-0.7636	-0.7308	-0.5041	-0.6984	-0.7958	-0.8732	-0.5714	-0.6596	-0.718	-0.588	-0.4646	-0.2387	-0.545
713	ENSG00000173369	1	22979255	22988031	1	p36.12	C1QB	-0.6605	-0.7248	-0.8199	-0.5851	-0.5944	-0.6862	-0.7798	-0.5339	-0.7066	-0.7715	-0.4189	-0.6301	-0.8153	-0.4917	-0.5218	-0.7637	-0.5352	-0.5669	-0.5056	-0.6488	-0.7766	-0.7428	-0.769	-0.8358	-0.6389	-0.6597	-0.6871	-0.8453	-1.14585	-0.760695	-0.7308	-0.5041	-0.6984	-0.7958	-0.8732	-0.5714	-0.6596	-0.718	-0.588	-0.4646	-0.2387	-0.545
2048	ENSG00000133216	1	23037332	23241818	1	p36.12	EPHB2	-0.6605	-0.7248	-0.8199	-0.5851	-0.5944	-0.6862	-0.7798	-0.5339	-0.7066	-0.7715	-0.4189	-0.6301	-0.8153	-0.4917	-0.5218	-0.7637	-0.535754	-0.5669	-0.5056	-0.6488	-0.7766	-0.7428	-0.769	-0.8358	-0.6389	-0.6597	-0.6871	-0.8453	-0.6913	-0.7276	-0.7308	-0.5041	-0.6984	-0.7958	-0.8732	-0.5714	-0.6596	-0.718	-0.588	-0.4646	-0.2387	-0.545
23028	ENSG00000004487	1	23345941	23410182	1	p36.12	KDM1A	-0.6605	-0.7248	-0.8199	-0.5851	-0.5944	-0.6862	-0.7798	-0.5339	-0.7066	-0.7715	-0.4189	-0.6301	-0.8153	-0.4917	-0.5218	-0.7637	-0.539	-0.5669	-0.5056	-0.6488	-0.7766	-0.7428	-0.769	-0.8358	-0.6389	-0.6597	-0.6871	-0.8453	-0.6913	-0.7276	-0.7308	-0.5041	-0.6984	-0.7958	-0.8732	-0.5714	-0.6596	-0.718	-0.588	-0.4646	-0.2387	-0.545
7798	ENSG00000169641	1	23410516	23504301	-1	p36.12	LUZP1	-0.6605	-0.7248	-0.8199	-0.5851	-0.5944	-0.6862	-0.7798	-0.5339	-0.7066	-0.7715	-0.4189	-0.6301	-0.8153	-0.4917	-0.5218	-0.7637	-0.539	-0.5669	-0.5056	-0.6488	-0.7766	-0.7428	-0.769	-0.8358	-0.6389	-0.6597	-0.6871	-0.8453	-0.6913	-0.7276	-0.7308	-0.5041	-0.6984	-0.7958	-0.8732	-0.5714	-0.6596	-0.718	-0.588	-0.4646	-0.2387	-0.545
10236	ENSG00000125944	1	23630264	23670829	-1	p36.12	HNRNPR	-0.6605	-0.7248	-0.8199	-0.5851	-0.5944	-0.6862	-0.7798	-0.5339	-0.7066	-0.7715	-0.4189	-0.6301	-0.8153	-0.4917	-0.5218	-0.7637	-0.539	-0.5669	-0.5056	-0.6488	-0.7766	-0.7428	-0.769	-0.8358	-0.6389	-0.6597	-0.6871	-0.8453	-0.6913	-0.7276	-0.7308	-0.5041	-0.6984	-0.7958	-0.8732	-0.5714	-0.6596	-0.718	-0.588	-0.4646	-0.2387	-0.545
80818	ENSG00000125945	1	23685941	23695935	-1	p36.12	ZNF436	-0.6605	-0.7248	-0.8199	-0.5851	-0.5944	-0.6862	-0.7798	-0.5339	-0.7066	-0.7715	-0.4189	-0.6301	-0.8153	-0.4917	-0.5218	-0.7637	-0.539	-0.5669	-0.5056	-0.6488	-0.7766	-0.7428	-0.769	-0.8358	-0.6389	-0.6597	-0.6871	-0.8453	-0.6913	-0.7276	-0.7308	-0.5041	-0.6984	-0.7958	-0.8732	-0.5714	-0.6596	-0.718	-0.588	-0.4646	-0.2387	-0.545
6920	ENSG00000204219	1	23707554	23751233	-1	p36.12	TCEA3	-0.6605	-0.7248	-0.8199	-0.5851	-0.5944	-0.6862	-0.7798	-0.5339	-0.7066	-0.7715	-0.4189	-0.6301	-0.8153	-0.4917	-0.5218	-0.7637	-0.539	-0.5669	-0.5056	-0.6488	-0.7766	-0.7428	-0.769	-0.8358	-0.6389	-0.6597	-0.6871	-0.8453	-0.6913	-0.7276	-0.7308	-0.5041	-0.6984	-0.7958	-0.8732	-0.5714	-0.6596	-0.718	-0.588	-0.4646	-0.2387	-0.545
55616	ENSG00000088280	1	23750352	23810750	-1	p36.12	ASAP3	-0.6605	-0.7248	-0.8199	-0.5851	-0.5944	-0.6862	-0.7798	-0.5339	-0.7066	-0.7715	-0.4189	-0.6301	-0.8153	-0.4917	-0.5218	-0.7637	-0.539	-0.5669	-0.5056	-0.6488	-0.7766	-0.7428	-0.769	-0.8358	-0.6389	-0.6597	-0.6871	-0.8453	-0.6913	-0.7276	-0.7308	-0.5041	-0.6984	-0.7958	-0.8732	-0.5714	-0.6596	-0.718	-0.588	-0.4646	-0.2387	-0.545
1870	ENSG00000007968	1	23832922	23857712	-1	p36.12	E2F2	-0.6605	-0.7248	-0.8199	-0.5851	-0.5944	-0.6862	-0.7798	-0.5339	-0.7066	-0.7715	-0.4189	-0.6301	-0.8153	-0.4917	-0.5218	-0.7637	-0.539	-0.5669	-0.5056	-0.6488	-0.7766	-0.7428	-0.769	-0.8358	-0.6389	-0.6597	-0.6871	-0.8453	-0.6913	-0.7276	-0.7308	-0.5041	-0.6984	-0.7958	-0.8732	-0.5714	-0.6596	-0.718	-0.588	-0.4646	-0.2387	-0.545
3399	ENSG00000117318	1	23884409	23886285	-1	p36.12	ID3	-0.6605	-0.7248	-0.8199	-0.5851	-0.5944	-0.6862	-0.7798	-0.5339	-0.7066	-0.7715	-0.4189	-0.6301	-0.8153	-0.4917	-0.5218	-0.7637	-0.539	-0.5669	-0.5056	-0.6488	-0.7766	-0.7428	-0.769	-0.8358	-0.6389	-0.6597	-0.6871	-0.8453	-0.6913	-0.7276	-0.7308	-0.5041	-0.6984	-0.7958	-0.8732	-0.5714	-0.6596	-0.718	-0.588	-0.4646	-0.2387	-0.545
6135	ENSG00000142676	1	24018269	24022915	1	p36.11	RPL11	-0.6605	-0.7248	-0.8199	-0.5851	-0.5944	-0.6862	-0.7798	-0.5339	-0.7066	-0.7715	-0.4189	-0.6301	-0.8153	-0.4917	-0.5218	-0.7637	-0.539	-0.5669	-0.5056	-0.6488	-0.7766	-0.7428	-0.769	-0.8358	-0.6389	-0.6597	-0.6871	-0.8453	-0.6913	-0.7276	-0.7308	-0.5041	-0.6984	-0.7958	-0.8732	-0.5714	-0.6596	-0.718	-0.588	-0.4646	-0.2387	-0.545
6924	ENSG00000011007	1	24069645	24088549	1	p36.11	TCEB3	-0.6605	-0.7248	-0.8199	-0.5851	-0.5944	-0.6862	-0.7798	-0.5339	-0.7066	-0.7715	-0.4189	-0.6301	-0.8153	-0.4917	-0.5218	-0.7637	-0.539	-0.5669	-0.5056	-0.6488	-0.7766	-0.7428	-0.769	-0.8358	-0.6389	-0.6597	-0.6871	-0.8453	-0.6913	-0.7276	-0.7308	-0.5041	-0.6984	-0.7958	-0.8732	-0.5714	-0.6596	-0.718	-0.588	-0.4646	-0.2387	-0.545
11313	ENSG00000011009	1	24117460	24122029	1	p36.11	LYPLA2	-0.6605	-0.7248	-0.8199	-0.5851	-0.5944	-0.6862	-0.7798	-0.5339	-0.7066	-0.7715	-0.4189	-0.6301	-0.8153	-0.4917	-0.5218	-0.7637	-0.539	-0.5669	-0.5056	-0.6488	-0.7766	-0.7428	-0.769	-0.8358	-0.6389	-0.6597	-0.6871	-0.8453	-0.6913	-0.7276	-0.7308	-0.5041	-0.6984	-0.7958	-0.8732	-0.5714	-0.6596	-0.718	-0.588	-0.4646	-0.2387	-0.545
2582	ENSG00000117308	1	24122089	24127271	-1	p36.11	GALE	-0.6605	-0.7248	-0.8199	-0.5851	-0.5944	-0.6862	-0.7798	-0.5339	-0.7066	-0.7715	-0.4189	-0.6301	-0.8153	-0.4917	-0.5218	-0.7637	-0.539	-0.5669	-0.5056	-0.6488	-0.7766	-0.7428	-0.769	-0.8358	-0.6389	-0.6597	-0.6871	-0.8453	-0.6913	-0.7276	-0.7308	-0.5041	-0.6984	-0.7958	-0.8732	-0.5714	-0.6596	-0.718	-0.588	-0.4646	-0.2387	-0.545
3155	ENSG00000117305	1	24128375	24165110	-1	p36.11	HMGCL	-0.6605	-0.7248	-0.8199	-0.5851	-0.5944	-0.6862	-0.7798	-0.5339	-0.7066	-0.7715	-0.4189	-0.6301	-0.8153	-0.4917	-0.5218	-0.7637	-0.539	-0.5669	-0.5056	-0.6488	-0.7766	-0.7428	-0.769	-0.8358	-0.6389	-0.6597	-0.6871	-0.8453	-0.6913	-0.7276	-0.7308	-0.5041	-0.6984	-0.7958	-0.8732	-0.5714	-0.6596	-0.718	-0.588	-0.4646	-0.2387	-0.545
2517	ENSG00000179163	1	24171567	24194784	-1	p36.11	FUCA1	-0.6605	-0.7248	-0.8199	-0.5851	-0.5944	-0.6862	-0.7798	-0.5339	-0.7066	-0.7715	-0.4189	-0.6301	-0.8153	-0.4917	-0.5218	-0.7637	-0.539	-0.5669	-0.5056	-0.6488	-0.7766	-0.7428	-0.769	-0.8358	-0.6389	-0.6597	-0.6871	-0.8453	-0.6913	-0.7276	-0.7308	-0.5041	-0.6984	-0.7958	-0.8732	-0.5714	-0.6596	-0.718	-0.588	-0.4646	-0.2387	-0.545
55629	ENSG00000189266	1	24285599	24289952	1	p36.11	PNRC2	-0.6605	-0.7248	-0.8199	-0.5851	-0.5944	-0.6862	-0.7798	-0.5339	-0.7066	-0.7715	-0.4189	-0.6301	-0.8153	-0.4917	-0.5218	-0.7637	-0.539	-0.5669	-0.5056	-0.6488	-0.7766	-0.7428	-0.769	-0.8358	-0.6389	-0.6597	-0.6871	-0.8453	-0.6913	-0.7276	-0.7308	-0.5041	-0.6984	-0.7958	-0.8732	-0.5714	-0.6596	-0.718	-0.588	-0.4646	-0.2387	-0.545
163702	ENSG00000185436	1	24480647	24514449	-1	p36.11	IL28RA	-0.6605	-0.7248	-0.8199	-0.5851	-0.5944	-0.6862	-0.7798	-0.5339	-0.7066	-0.7715	-0.4189	-0.6301	-0.8153	-0.4917	-0.5218	-0.7637	-0.539	-0.5669	-0.5056	-0.6488	-0.7766	-0.7428	-0.769	-0.8358	-0.6389	-0.6597	-0.6871	-0.8453	-0.6913	-0.7276	-0.7308	-0.5041	-0.6984	-0.7958	-0.8732	-0.5714	-0.6596	-0.718	-0.588	-0.4646	-0.2387	-0.545
57822	ENSG00000158055	1	24645812	24690972	1	p36.11	GRHL3	-0.6605	-0.7248	-0.8199	-0.5851	-0.5944	-0.6862	-0.7798	-0.5339	-0.7066	-0.7715	-0.4189	-0.6301	-0.8153	-0.4917	-0.5218	-0.7637	-0.539	-0.5669	-0.5056	-0.6488	-0.7766	-0.7428	-0.769	-0.8358	-0.6389	-0.6597	-0.6871	-0.8453	-0.6913	-0.7276	-0.7308	-0.5041	-0.6984	-0.7958	-0.8732	-0.5714	-0.6596	-0.718	-0.588	-0.4646	-0.2387	-0.545
90529	ENSG00000001460	1	24683489	24743424	-1	p36.11	C1orf201	-0.6605	-0.7248	-0.8199	-0.5851	-0.5944	-0.6862	-0.7798	-0.5339	-0.7066	-0.7715	-0.4189	-0.6301	-0.8153	-0.4917	-0.5218	-0.7637	-0.539	-0.5669	-0.5056	-0.6488	-0.7766	-0.7428	-0.769	-0.8358	-0.6389	-0.6597	-0.6871	-0.8453	-0.6913	-0.7276	-0.7308	-0.5041	-0.6984	-0.7958	-0.8732	-0.5714	-0.6596	-0.718	-0.588	-0.4646	-0.2387	-0.545
57185	ENSG00000001461	1	24742284	24799466	1	p36.11	NIPAL3	-0.6605	-0.7248	-0.8199	-0.5851	-0.5944	-0.6862	-0.7798	-0.5339	-0.7066	-0.7715	-0.4189	-0.6301	-0.8153	-0.4917	-0.5218	-0.7637	-0.539	-0.5669	-0.5056	-0.6488	-0.7766	-0.7428	-0.769	-0.8358	-0.6389	-0.6597	-0.6871	-0.8453	-0.6913	-0.7276	-0.7308	-0.5041	-0.6984	-0.7958	-0.8732	-0.5714	-0.6596	-0.718	-0.588	-0.4646	-0.2387	-0.545
10250	ENSG00000133226	1	24958207	24999758	1	p36.11	SRRM1	-0.6605	-0.7248	-0.8199	-0.5851	-0.5944	-0.6862	-0.7798	-0.5339	-0.7066	-0.7715	-0.4189	-0.6301	-0.8153	-0.4917	-0.5218	-0.7637	-0.539	-0.5669	-0.5056	-0.6488	-0.7766	-0.7428	-0.769	-0.8358	-0.6389	-0.6597	-0.6871	-0.8453	-0.6913	-0.7276	-0.7308	-0.5041	-0.6984	-0.7958	-0.8732	-0.5714	-0.6596	-0.718	-0.588	-0.4646	-0.2387	-0.545
25932	ENSG00000169504	1	25071848	25170815	1	p36.11	CLIC4	-0.6605	-0.7248	-0.8199	-0.5851	-0.5944	-0.6862	-0.7798	-0.5339	-0.7066	-0.7715	-0.4189	-0.6301	-0.8153	-0.4917	-0.5218	-0.7637	-0.539	-0.5669	-0.5056	-0.6488	-0.7766	-0.7428	-0.769	-0.8358	-0.6389	-0.6597	-0.6871	-0.8453	-0.6913	-0.7276	-0.7308	-0.5041	-0.6984	-0.7958	-0.8732	-0.5714	-0.6596	-0.718	-0.588	-0.4646	-0.2387	-0.545
864	ENSG00000020633	1	25226002	25291612	-1	p36.11	RUNX3	-0.6605	-0.7248	-0.8199	-0.5851	-0.5944	-0.6862	-0.7798	-0.5339	-0.7066	-0.7715	-0.4189	-0.6301	-0.8153	-0.4917	-0.5218	-0.7637	-0.539	-0.5669	-0.5056	-0.6488	-0.7766	-0.7428	-0.769	-0.8358	-0.6389	-0.6597	-0.6871	-0.8453	-0.6913	-0.7276	-0.7308	-0.5041	-0.6984	-0.7958	-0.8732	-0.5714	-0.6596	-0.718	-0.588	-0.4646	-0.2387	-0.545
25949	ENSG00000117614	1	25549170	25558993	-1	p36.11	SYF2	-0.6605	-0.7248	-0.8199	-0.5851	-0.5944	-0.6862	-0.7798	-0.5339	-0.7066	-0.7715	-0.4189	-0.6301	-0.8153	-0.4917	-0.5218	-0.7637	-0.539	-0.5669	-0.5056	-0.6488	-0.7766	-0.7428	-0.769	-0.8358	-0.5852	-0.6597	-0.6871	-0.8453	-0.7023	-0.7276	-0.7308	-0.5041	-0.6984	-0.7958	-0.8732	-0.5714	-0.6596	-0.718	-0.588	-0.4646	-0.2387	-0.545
57035	ENSG00000117616	1	25568728	25664704	-1	p36.11	C1orf63	-0.810152	-0.182798	-0.8199	-0.5851	-0.165692	-0.123786	-1.53611	-0.933404	-0.218801	-0.7715	-1.64393	-0.0720838	-1.40688	0.0315132	-0.0832879	-1.32354	-0.539	-1.48969	-0.660947	-0.6488	-0.7766	-0.300264	-1.45464	-0.16264	-1.38421	-1.72205	-0.286177	-0.986265	-1.29318	-1.41455	-1.43271	0.123949	-0.464518	-0.20443	-0.254465	-0.5714	-1.28836	-1.49237	-0.588	-0.4646	-0.2387	-0.767527
23585	ENSG00000183726	1	25664408	25688852	1	p36.11	TMEM50A	-0.6539	-0.7362	-0.8199	-0.5851	-0.5851	-0.6643	-0.8034	-0.5492	-0.6876	-0.7715	-0.4044	-0.622	-0.7523	-0.4817	-0.5136	-0.7306	-0.539	-0.5404	-0.4997	-0.6488	-0.7766	-0.712	-0.7449	-0.7485	-0.6279	-0.616	-0.6652	-0.8122	-0.66	-0.7292	-0.7298	-0.4949	-0.666	-0.8181	-0.564612	-0.5714	-0.6354	-0.6566	-0.588	-0.4646	-0.2387	-0.5435
6006	ENSG00000188672	1	25688741	25756683	-1	p36.11	RHCE	-0.6539	-0.7362	-0.8199	-0.5851	-0.5851	-0.6643	-0.8034	-0.5492	-0.6876	-0.7715	-0.4044	-0.622	-0.7523	-0.4817	-0.5136	-0.7306	-0.539	-0.5404	-0.4997	-0.6488	-0.7766	-0.712	-0.7449	-0.7485	-0.6279	-0.616	-0.6652	-0.8122	-0.66	-0.7292	-0.7298	-0.4949	-0.666	-0.8181	-0.9017	-0.5714	-0.6354	-0.6566	-0.588	-0.4646	-0.2387	-0.5435
55219	ENSG00000204178	1	25757388	25826700	1	p36.11	TMEM57	-0.6539	-0.7362	-0.8199	-0.5851	-0.5851	-0.6643	-0.8034	-0.5492	-0.6876	-0.7715	-0.4044	-0.622	-0.7523	-0.4817	-0.5136	-0.7306	-0.539	-0.5404	-0.4997	-0.6488	-0.7766	-0.712	-0.7449	-0.7485	-0.6279	-0.616	-0.6652	-0.8122	-0.66	-0.7292	-0.7298	-0.4949	-0.666	-0.8181	-0.9017	-0.5714	-0.6354	-0.6566	-0.588	-0.4646	-0.2387	-0.5435
26119	ENSG00000157978	1	25870071	25895377	1	p36.11	LDLRAP1	-0.6539	-0.7362	-0.8199	-0.5851	-0.5851	-0.6643	-0.8034	-0.5492	-0.6876	-0.7715	-0.4044	-0.622	-0.7523	-0.4817	-0.5136	-0.7306	-0.539	-0.5404	-0.4997	-0.6488	-0.7766	-0.712	-0.7449	-0.7485	-0.6279	-0.616	-0.6652	-0.8122	-0.66	-0.7292	-0.7298	-0.4949	-0.666	-0.8181	-0.9017	-0.5714	-0.6354	-0.6566	-0.588	-0.4646	-0.2387	-0.5435
57134	ENSG00000117643	1	25943959	26112698	1	p36.11	MAN1C1	-0.6539	-0.7362	-0.8199	-0.5851	-0.5851	-0.6643	-0.8034	-0.5492	-0.6876	-0.7715	-0.4044	-0.622	-0.7523	-0.4817	-0.5136	-0.7306	-0.539	-0.5404	-0.4997	-0.6488	-0.7766	-0.712	-0.7449	-0.7485	-0.6279	-0.616	-0.6652	-0.8122	-0.66	-0.7292	-0.7298	-0.4949	-0.666	-0.8181	-0.9017	-0.5714	-0.6354	-0.6566	-0.588	-0.4646	-0.2387	-0.5435
57190	ENSG00000162430	1	26126667	26144713	1	p36.11	SEPN1	-0.6539	-0.7362	-0.8199	-0.5851	-0.5851	-0.6643	-0.8034	-0.5492	-0.6876	-0.7715	-0.4044	-0.622	-0.7523	-0.4817	-0.5136	-0.7306	-0.539	-0.5404	-0.4997	-0.6488	-0.7766	-0.712	-0.7449	-0.7485	-0.6279	-0.616	-0.6652	-0.8122	-0.66	-0.7292	-0.7298	-0.4949	-0.666	-0.8181	-0.9017	-0.5714	-0.6354	-0.6566	-0.588	-0.4646	-0.2387	-0.5435
56181	ENSG00000117640	1	26145131	26159432	1	p36.11	FAM54B	-0.6539	-0.7362	-0.8199	-0.5851	-0.5851	-0.6643	-0.8034	-0.5492	-0.6876	-0.7715	-0.4044	-0.622	-0.7523	-0.4817	-0.5136	-0.7306	-0.539	-0.5404	-0.4997	-0.6488	-0.7766	-0.712	-0.7449	-0.7485	-0.6279	-0.616	-0.6652	-0.8122	-0.66	-0.7292	-0.7298	-0.4949	-0.666	-0.8181	-0.9017	-0.5714	-0.6354	-0.6566	-0.588	-0.4646	-0.2387	-0.5435
164091	ENSG00000182749	1	26187701	26197744	-1	p36.11	PAQR7	-0.6539	-0.7362	-0.8199	-0.5851	-0.5851	-0.6643	-0.8034	-0.5492	-0.6876	-0.7715	-0.4044	-0.622	-0.7523	-0.4817	-0.5136	-0.7306	-0.539	-0.5404	-0.4997	-0.6488	-0.7766	-0.712	-0.7449	-0.7485	-0.6279	-0.616	-0.6652	-0.8122	-0.66	-0.7292	-0.7298	-0.4949	-0.666	-0.8181	-0.9017	-0.5714	-0.6354	-0.6566	-0.588	-0.4646	-0.2387	-0.5435
3925	ENSG00000117632	1	26210672	26233482	-1	p36.11	STMN1	-0.6539	-0.7362	-0.8199	-0.5851	-0.5851	-0.6643	-0.8034	-0.5492	-0.6876	-0.7715	-0.4044	-0.622	-0.7523	-0.4817	-0.5136	-0.7306	-0.539	-0.5404	-0.4997	-0.6488	-0.7766	-0.712	-0.7449	-0.7485	-0.6279	-0.616	-0.6652	-0.8122	-0.66	-0.7292	-0.7298	-0.4949	-0.666	-0.8181	-0.9017	-0.5714	-0.6354	-0.6566	-0.588	-0.4646	-0.2387	-0.5435
5051	ENSG00000158006	1	26286258	26324648	-1	p36.11	PAFAH2	-0.6539	-0.7362	-0.8199	-0.5851	-0.5851	-0.6643	-0.8034	-0.5492	-0.6876	-0.7715	-0.4044	-0.622	-0.7523	-0.4817	-0.5136	-0.7306	-0.539	-0.5404	-0.4997	-0.6488	-0.7766	-0.712	-0.7449	-0.7485	-0.6279	-0.616	-0.6652	-0.8122	-0.66	-0.7292	-0.7298	-0.4949	-0.666	-0.8181	-0.9017	-0.5714	-0.6354	-0.6566	-0.588	-0.4646	-0.2387	-0.5435
2134	ENSG00000158008	1	26346375	26362955	1	p36.11	EXTL1	-0.6539	-0.7362	-0.8199	-0.5851	-0.5851	-0.6643	-0.8034	-0.5492	-0.6876	-0.7715	-0.4044	-0.622	-0.7523	-0.4817	-0.5136	-0.7306	-0.539	-0.5404	-0.4997	-0.6488	-0.7766	-0.712	-0.7449	-0.7485	-0.6279	-0.616	-0.6652	-0.8122	-0.66	-0.7292	-0.7298	-0.4949	-0.666	-0.8181	-0.9017	-0.5714	-0.6354	-0.6566	-0.588	-0.4646	-0.2387	-0.5435
149420	ENSG00000175087	1	26437664	26452034	1	p36.11	PDIK1L	-0.6539	-0.7362	-0.8199	-0.5851	-0.5851	-0.6643	-0.8034	-0.5492	-0.6876	-0.7715	-0.4044	-0.622	-0.7523	-0.4817	-0.5136	-0.7306	-0.539	-0.5404	-0.4997	-0.6488	-0.7766	-0.712	-0.7449	-0.7485	-0.6279	-0.616	-0.6652	-0.8122	-0.66	-0.7292	-0.7298	-0.4949	-0.666	-0.8181	-0.9017	-0.5714	-0.6354	-0.6566	-0.588	-0.4646	-0.2387	-0.5435
51042	ENSG00000142684	1	26496362	26498551	1	p36.11	ZNF593	-0.6539	-0.7362	-0.8199	-0.5851	-0.5851	-0.6643	-0.8034	-0.5492	-0.6876	-0.7715	-0.4044	-0.622	-0.7523	-0.4817	-0.5136	-0.7306	-0.539	-0.5404	-0.4997	-0.6488	-0.7766	-0.712	-0.7449	-0.7485	-0.6279	-0.616	-0.6652	-0.8122	-0.66	-0.7292	-0.7298	-0.4949	-0.666	-0.8181	-0.9017	-0.5714	-0.6354	-0.6566	-0.588	-0.4646	-0.2387	-0.5435
10256	ENSG00000142675	1	26503894	26516377	1	p36.11	CNKSR1	-0.6539	-0.7362	-0.8199	-0.5851	-0.5851	-0.6643	-0.8034	-0.5492	-0.6876	-0.7715	-0.4044	-0.622	-0.7523	-0.4817	-0.5136	-0.7306	-0.539	-0.5404	-0.4997	-0.6488	-0.7766	-0.712	-0.7449	-0.7485	-0.6279	-0.616	-0.6652	-0.8122	-0.66	-0.7292	-0.7298	-0.4949	-0.666	-0.8181	-0.9017	-0.5714	-0.6354	-0.6566	-0.588	-0.4646	-0.2387	-0.5435
83442	ENSG00000142669	1	26605667	26608007	1	p36.11	SH3BGRL3	-0.6539	-0.7362	-0.8199	-0.5851	-0.5851	-0.6643	-0.8034	-0.5492	-0.6876	-0.7715	-0.4044	-0.622	-0.7523	-0.4817	-0.5136	-0.7306	-0.539	-0.5404	-0.4997	-0.6488	-0.7766	-0.712	-0.7449	-0.7485	-0.6279	-0.616	-0.6652	-0.8122	-0.66	-0.7292	-0.7298	-0.4949	-0.666	-0.8181	-0.9017	-0.5714	-0.6354	-0.6566	-0.588	-0.4646	-0.2387	-0.5435
91544	ENSG00000158062	1	26607819	26644854	-1	p36.11	UBXN11	-0.6539	-0.7362	-0.8199	-0.5851	-0.5851	-0.6643	-0.8034	-0.5492	-0.6876	-0.7715	-0.4044	-0.622	-0.7523	-0.4817	-0.5136	-0.7306	-0.539	-0.5404	-0.4997	-0.6488	-0.7766	-0.712	-0.7449	-0.7485	-0.6279	-0.616	-0.6652	-0.8122	-0.66	-0.7292	-0.7298	-0.4949	-0.666	-0.8181	-0.9017	-0.5714	-0.6354	-0.6566	-0.588	-0.4646	-0.2387	-0.5435
79947	ENSG00000117682	1	26758773	26797785	1	p36.11	DHDDS	-0.6539	-0.7362	-0.8199	-0.5851	-0.5851	-0.6643	-0.8034	-0.5492	-0.6876	-0.7715	-0.4044	-0.622	-0.7523	-0.4817	-0.5136	-0.7306	-0.539	-0.5404	-0.4997	-0.6488	-0.7766	-0.712	-0.7449	-0.7485	-0.6279	-0.616	-0.6652	-0.8122	-0.66	-0.7292	-0.7298	-0.4949	-0.666	-0.8181	-0.9017	-0.5714	-0.6354	-0.6566	-0.588	-0.4646	-0.2387	-0.5435
6195	ENSG00000117676	1	26856252	26901521	1	p36.11	RPS6KA1	-0.6539	-0.7362	-0.8199	-0.5851	-0.5851	-0.6643	-0.8034	-0.5492	-0.6876	-0.7715	-0.4044	-0.622	-0.7523	-0.4817	-0.5136	-0.7306	-0.539	-0.5404	-0.4997	-0.6488	-0.7766	-0.712	-0.7449	-0.7485	-0.6279	-0.616	-0.6652	-0.8122	-0.66	-0.7292	-0.7298	-0.4949	-0.666	-0.8181	-0.9017	-0.5714	-0.6354	-0.6566	-0.588	-0.4646	-0.2387	-0.5435
8289	ENSG00000117713	1	27022524	27108595	1	p36.11	ARID1A	-0.6539	-0.7362	-0.8199	-0.5851	-0.5851	-0.6643	-0.8034	-0.5492	-0.6876	-0.7715	-0.4044	-0.622	-0.7523	-0.4817	-0.5136	-0.7306	-0.539	-0.5404	-0.4997	-0.6488	-0.7766	-0.712	-0.7449	-0.7485	-0.6279	-0.616	-0.6652	-0.8122	-0.66	-0.7292	-0.7298	-0.4949	-0.666	-0.8181	-0.9017	-0.5714	-0.6354	-0.6566	-0.588	-0.4646	-0.2387	-0.5435
55650	ENSG00000060642	1	27113963	27124889	1	p36.11	PIGV	-0.6539	-0.7362	-0.8199	-0.5851	-0.5851	-0.6643	-0.8034	-0.5492	-0.6876	-0.7715	-0.4044	-0.622	-0.7523	-0.4817	-0.5136	-0.7306	-0.539	-0.5404	-0.4997	-0.6488	-0.7766	-0.712	-0.7449	-0.7485	-0.6279	-0.616	-0.6652	-0.8122	-0.66	-0.7292	-0.7298	-0.4949	-0.666	-0.8181	-0.9017	-0.5714	-0.6354	-0.6566	-0.588	-0.4646	-0.2387	-0.5435
84243	ENSG00000204160	1	27153201	27183391	1	p36.11	ZDHHC18	-0.6539	-0.7362	-0.8199	-0.5851	-0.5851	-0.6643	-0.8034	-0.5492	-0.6876	-0.7715	-0.4044	-0.622	-0.7523	-0.4817	-0.5136	-0.7306	-0.539	-0.5404	-0.4997	-0.6488	-0.7766	-0.712	-0.7449	-0.7485	-0.6279	-0.616	-0.6652	-0.8122	-0.66	-0.7292	-0.7298	-0.4949	-0.666	-0.8181	-0.9017	-0.5714	-0.6354	-0.6566	-0.588	-0.4646	-0.2387	-0.5435
54707	ENSG00000142751	1	27205773	27216788	-1	p36.11	GPN2	-0.6539	-0.7362	-0.8199	-0.5851	-0.5851	-0.6643	-0.8034	-0.5492	-0.6876	-0.7715	-0.4044	-0.622	-0.7523	-0.4817	-0.5136	-0.7306	-0.539	-0.5404	-0.4997	-0.6488	-0.7766	-0.712	-0.7449	-0.7485	-0.6279	-0.616	-0.6652	-0.8122	-0.66	-0.7292	-0.7298	-0.4949	-0.666	-0.8181	-0.9017	-0.5714	-0.6354	-0.6566	-0.588	-0.4646	-0.2387	-0.5435
63906	ENSG00000198746	1	27216979	27226962	-1	p36.11	GPATCH3	-0.6539	-0.7362	-0.8199	-0.5851	-0.5851	-0.6643	-0.8034	-0.5492	-0.6876	-0.7715	-0.4044	-0.622	-0.7523	-0.4817	-0.5136	-0.7306	-0.539	-0.5404	-0.4997	-0.6488	-0.7766	-0.712	-0.7449	-0.7485	-0.6279	-0.616	-0.6652	-0.8122	-0.66	-0.7292	-0.7298	-0.4949	-0.666	-0.8181	-0.9017	-0.5714	-0.6354	-0.6566	-0.588	-0.4646	-0.2387	-0.5435
10726	ENSG00000090273	1	27226729	27273353	1	p36.11	NUDC	-0.6539	-0.7362	-0.8199	-0.5851	-0.5851	-0.6643	-0.8034	-0.5492	-0.6876	-0.7715	-0.4044	-0.622	-0.7523	-0.4817	-0.5136	-0.7306	-0.539	-0.5404	-0.4997	-0.6488	-0.7766	-0.712	-0.7449	-0.7485	-0.6279	-0.616	-0.6652	-0.8122	-0.66	-0.7292	-0.7298	-0.4949	-0.666	-0.8181	-0.9017	-0.5714	-0.6354	-0.6566	-0.588	-0.4646	-0.2387	-0.5435
6548	ENSG00000090020	1	27425306	27493472	-1	p36.11	SLC9A1	-0.6539	-0.7362	-0.8199	-0.5851	-0.5851	-0.6643	-0.8034	-0.5492	-0.6876	-0.7715	-0.4044	-0.622	-0.7523	-0.4817	-0.5136	-0.7306	-0.539	-0.5404	-0.4997	-0.6488	-0.7766	-0.712	-0.7449	-0.7485	-0.6279	-0.616	-0.6652	-0.8122	-0.66	-0.7292	-0.7298	-0.4949	-0.666	-0.8181	-0.9017	-0.5714	-0.6354	-0.6566	-0.588	-0.4646	-0.2387	-0.5435
23038	ENSG00000142784	1	27561007	27635110	1	p36.11	WDTC1	-0.6539	-0.7362	-0.8199	-0.5851	-0.5851	-0.6643	-0.8034	-0.5492	-0.6876	-0.7715	-0.4044	-0.622	-0.7523	-0.4817	-0.5136	-0.7306	-0.539	-0.5404	-0.4997	-0.6488	-0.7766	-0.712	-0.7449	-0.7485	-0.6279	-0.616	-0.6652	-0.8122	-0.66	-0.7292	-0.7298	-0.4949	-0.666	-0.8181	-0.9017	-0.5714	-0.6354	-0.6566	-0.588	-0.4646	-0.2387	-0.5435
84065	ENSG00000186501	1	27648651	27662891	1	p36.11	TMEM222	-0.6539	-0.7362	-0.8199	-0.5851	-0.5851	-0.6643	-0.8034	-0.5492	-0.6876	-0.7715	-0.4044	-0.622	-0.7523	-0.4817	-0.5136	-0.7306	-0.539	-0.5404	-0.4997	-0.6488	-0.7766	-0.712	-0.7449	-0.7485	-0.6279	-0.616	-0.6652	-0.8122	-0.66	-0.7292	-0.7298	-0.4949	-0.666	-0.8181	-0.9017	-0.5714	-0.6354	-0.6566	-0.588	-0.4646	-0.2387	-0.5435
9064	ENSG00000142733	1	27681670	27693383	-1	p36.11	MAP3K6	-0.6539	-0.7362	-0.8199	-0.5851	-0.5851	-0.6643	-0.8034	-0.5492	-0.6876	-0.7715	-0.4044	-0.622	-0.7523	-0.4817	-0.5136	-0.7306	-0.539	-0.5404	-0.4997	-0.6488	-0.7766	-0.712	-0.7449	-0.7485	-0.6279	-0.616	-0.6652	-0.8122	-0.66	-0.7292	-0.7298	-0.4949	-0.666	-0.8181	-0.9017	-0.5714	-0.6354	-0.6566	-0.588	-0.4646	-0.2387	-0.5435
2827	ENSG00000181773	1	27719148	27722318	1	p36.11	GPR3	-0.6539	-0.7362	-0.8199	-0.5851	-0.5851	-0.6643	-0.8034	-0.5492	-0.6876	-0.7715	-0.4044	-0.622	-0.7523	-0.4817	-0.5136	-0.7306	-0.539	-0.5404	-0.4997	-0.6488	-0.7766	-0.712	-0.7449	-0.7485	-0.6279	-0.616	-0.6652	-0.8122	-0.66	-0.7292	-0.7298	-0.4949	-0.666	-0.8181	-0.9017	-0.5714	-0.6354	-0.6566	-0.588	-0.4646	-0.2387	-0.5435
10163	ENSG00000158195	1	27730730	27816669	-1	p36.11	WASF2	-0.6539	-0.7362	-0.8199	-0.5851	-0.5851	-0.6643	-0.8034	-0.5492	-0.6876	-0.7715	-0.4044	-0.622	-0.7523	-0.4817	-0.5136	-0.7306	-0.539	-0.5404	-0.4997	-0.6488	-0.7766	-0.712	-0.7449	-0.7485	-0.6279	-0.616	-0.6652	-0.8122	-0.66	-0.7292	-0.7298	-0.4949	-0.666	-0.8181	-0.9017	-0.5714	-0.6354	-0.6566	-0.588	-0.4646	-0.2387	-0.5435
27245	ENSG00000126705	1	27860546	27930942	-1	p36.11	AHDC1	-0.6539	-0.7362	-0.8199	-0.5851	-0.5851	-0.6643	-0.8034	-0.5492	-0.6876	-0.7715	-0.4044	-0.622	-0.7523	-0.4817	-0.5136	-0.7306	-0.539	-0.5404	-0.4997	-0.6488	-0.7766	-0.712	-0.7449	-0.7485	-0.6279	-0.616	-0.6652	-0.8122	-0.66	-0.7292	-0.7298	-0.4949	-0.666	-0.8181	-0.9017	-0.5714	-0.6354	-0.6566	-0.588	-0.4646	-0.2387	-0.5435
2268	ENSG00000000938	1	27938575	27961788	-1	p36.11	FGR	-0.6539	-0.7362	-0.8199	-0.5851	-0.5851	-0.6643	-0.8034	-0.5492	-0.6876	-0.7715	-0.4044	-0.622	-0.7523	-0.4817	-0.5136	-0.7306	-0.539	-0.5404	-0.4997	-0.6488	-0.7766	-0.712	-0.7449	-0.7485	-0.6279	-0.616	-0.6652	-0.8122	-0.66	-0.7292	-0.7298	-0.4949	-0.666	-0.8181	-0.9017	-0.5714	-0.6354	-0.6566	-0.588	-0.4646	-0.2387	-0.5435
2537	ENSG00000126709	1	27992572	27998729	-1	p36.11	IFI6	-0.6539	-0.7362	-0.8199	-0.5851	-0.5851	-0.6643	-0.8034	-0.5492	-0.6876	-0.7715	-0.4044	-0.622	-0.7523	-0.4817	-0.5136	-0.7306	-0.539	-0.5404	-0.4997	-0.6488	-0.7766	-0.712	-0.7449	-0.7485	-0.6279	-0.616	-0.6652	-0.8122	-0.66	-0.7292	-0.7298	-0.4949	-0.666	-0.8181	-0.9017	-0.5714	-0.6354	-0.6566	-0.588	-0.4646	-0.2387	-0.5435
199870	ENSG00000009780	1	28052490	28088475	1	p35.3	FAM76A	-0.6539	-0.7362	-0.8199	-0.5851	-0.5851	-0.6643	-0.8034	-0.5492	-0.6876	-0.7715	-0.4044	-0.622	-0.7523	-0.4817	-0.5136	-0.7306	-0.539	-0.5404	-0.4997	-0.6488	-0.7766	-0.712	-0.7449	-0.7485	-0.6279	-0.616	-0.6652	-0.8122	-0.66	-0.7292	-0.7298	-0.4949	-0.666	-0.8181	-0.9017	-0.5714	-0.6354	-0.6566	-0.588	-0.4646	-0.2387	-0.5435
23673	ENSG00000117758	1	28099694	28150963	1	p35.3	STX12	-0.6539	-0.7362	-0.8199	-0.5851	-0.5851	-0.6643	-0.8034	-0.5492	-0.6876	-0.7715	-0.4044	-0.622	-0.7523	-0.4817	-0.5136	-0.7306	-0.539	-0.5404	-0.4997	-0.6488	-0.7766	-0.712	-0.7449	-0.7485	-0.6279	-0.616	-0.6652	-0.8122	-0.66	-0.7292	-0.7298	-0.4949	-0.666	-0.8181	-0.9017	-0.5714	-0.6354	-0.6566	-0.588	-0.4646	-0.2387	-0.5435
5511	ENSG00000117751	1	28157289	28178187	1	p35.3	PPP1R8	-0.6539	-0.7362	-0.8199	-0.5851	-0.5851	-0.6643	-0.8034	-0.5492	-0.6876	-0.7715	-0.4044	-0.622	-0.7523	-0.4817	-0.5136	-0.7306	-0.539	-0.5404	-0.4997	-0.6488	-0.7766	-0.712	-0.7449	-0.7485	-0.6279	-0.616	-0.6652	-0.8122	-0.66	-0.7292	-0.7298	-0.4949	-0.666	-0.8181	-0.9017	-0.5714	-0.6354	-0.6566	-0.588	-0.4646	-0.2387	-0.5435
9473	ENSG00000130775	1	28199055	28213196	1	p35.3	C1orf38	-0.6539	-0.7362	-0.8199	-0.5851	-0.5851	-0.6643	-0.8034	-0.5492	-0.6876	-0.7715	-0.4044	-0.622	-0.7523	-0.4817	-0.5136	-0.7306	-0.539	-0.5404	-0.4997	-0.6488	-0.7766	-0.712	-0.7449	-0.7485	-0.6279	-0.616	-0.6652	-0.8122	-0.66	-0.7292	-0.7298	-0.4949	-0.666	-0.8181	-0.9017	-0.5714	-0.6354	-0.6566	-0.588	-0.4646	-0.2387	-0.5435
6118	ENSG00000117748	1	28218035	28241257	-1	p35.3	RPA2	-0.6539	-0.7362	-0.8199	-0.5851	-0.5851	-0.6643	-0.8034	-0.5492	-0.6876	-0.7715	-0.4044	-0.622	-0.7523	-0.4817	-0.5136	-0.7306	-0.539	-0.5404	-0.4997	-0.6488	-0.7766	-0.712	-0.7449	-0.7485	-0.6279	-0.616	-0.6652	-0.8122	-0.66	-0.7292	-0.7298	-0.4949	-0.666	-0.8181	-0.9017	-0.5714	-0.6354	-0.6566	-0.588	-0.4646	-0.2387	-0.5435
2140	ENSG00000158161	1	28296855	28415207	-1	p35.3	EYA3	-0.6539	-0.7362	-0.8199	-0.5851	-0.5851	-0.6643	-0.8034	-0.5492	-0.6876	-0.7715	-0.4044	-0.622	-0.7523	-0.4817	-0.5136	-0.7306	-0.539	-0.5404	-0.4997	-0.6488	-0.7766	-0.712	-0.7449	-0.7485	-0.6279	-0.616	-0.6652	-0.8122	-0.66	-0.7292	-0.7298	-0.4949	-0.666	-0.8181	-0.9017	-0.5714	-0.6354	-0.7064	-0.588	-0.4646	-0.2387	-0.5435
5724	ENSG00000169403	1	28473677	28520447	-1	p35.3	PTAFR	-0.6539	-0.7362	-0.8199	-0.5851	-0.5851	-0.6643	-0.8034	-0.5492	-0.6876	-0.7715	-0.4044	-0.622	-0.958376	-0.4817	-0.5136	-0.7306	-0.539	-0.5404	-0.4997	-0.6488	-0.7766	-0.712	-0.7449	-0.7485	-0.6279	-0.616	-0.6652	-0.8122	-0.66	-0.7292	-0.7298	-0.4949	-0.666	-0.8181	-0.9017	-0.5714	-0.6354	-0.7064	-0.588	-0.4646	-0.2387	-0.5435
22826	ENSG00000126698	1	28527068	28559536	-1	p35.3	DNAJC8	-0.6539	-0.7362	-0.8199	-0.5851	-0.5851	-0.6643	-0.8034	-0.5492	-0.6876	-0.7715	-0.4044	-0.622	-0.8175	-0.4817	-0.5136	-0.7306	-0.539	-0.5404	-0.4997	-0.6488	-0.7766	-0.712	-0.7449	-0.7485	-0.6279	-0.616	-0.6652	-0.8122	-0.66	-0.7292	-0.7298	-0.4949	-0.666	-0.8181	-0.9017	-0.5714	-0.6354	-0.7064	-0.588	-0.4646	-0.2387	-0.5435
93974	ENSG00000130770	1	28562620	28573417	1	p35.3	ATPIF1	-0.6539	-0.7362	-0.8199	-0.5851	-0.5851	-0.6643	-0.8034	-0.5492	-0.6876	-0.7715	-0.4044	-0.622	-0.8175	-0.4817	-0.5136	-0.7306	-0.539	-0.5404	-0.4997	-0.6488	-0.7766	-0.712	-0.7449	-0.7485	-0.6279	-0.616	-0.6652	-0.8122	-0.66	-0.7292	-0.7298	-0.4949	-0.666	-0.8181	-0.9017	-0.5714	-0.6354	-0.7064	-0.588	-0.4646	-0.2387	-0.5435
83667	ENSG00000130766	1	28586038	28609002	1	p35.3	SESN2	-0.6539	-0.7362	-0.8199	-0.5851	-0.5851	-0.6643	-0.8034	-0.5492	-0.6876	-0.7715	-0.4044	-0.622	-0.8175	-0.4817	-0.5136	-0.7306	-0.539	-0.5404	-0.4997	-0.6488	-0.7766	-0.712	-0.7449	-0.7485	-0.6279	-0.616	-0.6652	-0.8122	-0.66	-0.7292	-0.7298	-0.4949	-0.666	-0.8181	-0.9017	-0.5714	-0.6354	-0.7064	-0.588	-0.4646	-0.2387	-0.5435
54797	ENSG00000130772	1	28655513	28662476	1	p35.3	MED18	-0.6539	-0.7362	-0.8199	-0.5851	-0.5851	-0.6643	-0.8034	-0.5492	-0.6876	-0.7715	-0.4044	-0.622	-0.8175	-0.4817	-0.5136	-0.7306	-0.539	-0.5404	-0.4997	-0.6488	-0.7766	-0.712	-0.7449	-0.7485	-0.6279	-0.616	-0.6652	-0.8122	-0.66	-0.7292	-0.7298	-0.4949	-0.666	-0.8181	-0.9017	-0.5714	-0.6354	-0.7064	-0.588	-0.4646	-0.2387	-0.5435
65979	ENSG00000204138	1	28696114	28826881	1	p35.3	PHACTR4	-0.6539	-0.7362	-0.8199	-0.5851	-0.5851	-0.6643	-0.8034	-0.5492	-0.6876	-0.7715	-0.4044	-0.622	-0.8175	-0.4817	-0.5136	-0.7306	-0.539	-0.5404	-0.4997	-0.6488	-0.7766	-0.712	-0.7449	-0.7485	-0.6279	-0.616	-0.6652	-0.8122	-0.66	-0.7292	-0.7298	-0.4949	-0.666	-0.8181	-0.9017	-0.5714	-0.6354	-0.7064	-0.588	-0.4646	-0.2387	-0.5435
1104	ENSG00000180198	1	28832455	28865708	1	p35.3	RCC1	-0.6539	-0.7362	-0.8199	-0.5851	-0.5851	-0.6643	-0.8034	-0.5492	-0.6876	-0.7715	-0.4044	-0.622	-0.8175	-0.4817	-0.5136	-0.7306	-0.539	-0.5404	-0.4997	-0.6488	-0.7766	-0.712	-0.7449	-0.7485	-0.6279	-0.616	-0.6652	-0.8122	-0.66	-0.7292	-0.7298	-0.4949	-0.666	-0.8181	-0.9017	-0.5714	-0.6354	-0.7064	-0.588	-0.4646	-0.2387	-0.5435
54952	ENSG00000180098	1	28879597	28905051	1	p35.3	TRNAU1AP	-0.6539	-0.7362	-0.8199	-0.5851	-0.5851	-0.6643	-0.8034	-0.5492	-0.6876	-0.7715	-0.4044	-0.622	-0.8175	-0.4817	-0.5136	-0.7306	-0.539	-0.5404	-0.4997	-0.6488	-0.7766	-0.712	-0.7449	-0.7485	-0.6279	-0.616	-0.6652	-0.8122	-0.66	-0.7292	-0.7298	-0.4949	-0.666	-0.8181	-0.9017	-0.5714	-0.6354	-0.7064	-0.588	-0.4646	-0.2387	-0.5435
85028	ENSG00000197989	1	28905050	28909495	-1	p35.3	SNHG12	-0.6539	-0.7362	-0.8199	-0.5851	-0.5851	-0.6643	-0.8034	-0.5492	-0.6876	-0.7715	-0.4044	-0.622	-0.8175	-0.4817	-0.5136	-0.7306	-0.539	-0.5404	-0.4997	-0.6488	-0.7766	-0.712	-0.7449	-0.7485	-0.6279	-0.616	-0.6652	-0.8122	-0.66	-0.7292	-0.7298	-0.4949	-0.666	-0.8181	-0.9017	-0.5714	-0.6354	-0.7064	-0.588	-0.4646	-0.2387	-0.5435
6883	ENSG00000120656	1	28915835	28969597	-1	p35.3	TAF12	-0.6539	-0.7362	-0.8199	-0.5851	-0.5851	-0.6643	-0.8034	-0.5492	-0.6876	-0.7715	-0.4044	-0.622	-0.8175	-0.4817	-0.5136	-0.7306	-0.539	-0.5404	-0.4997	-0.6488	-0.7766	-0.712	-0.7449	-0.7485	-0.6279	-0.616	-0.6652	-0.8122	-0.66	-0.7292	-0.7298	-0.4949	-0.666	-0.8181	-0.9017	-0.5714	-0.6354	-0.7064	-0.588	-0.4646	-0.2387	-0.5435
10691	ENSG00000162419	1	28995244	29045865	1	p35.3	GMEB1	-0.6539	-0.7362	-0.8199	-0.5851	-0.5851	-0.6643	-0.8034	-0.5492	-0.6876	-0.7715	-0.4044	-0.622	-0.8175	-0.4817	-0.5136	-0.7306	-0.539	-0.5404	-0.4997	-0.6488	-0.7766	-0.712	-0.7449	-0.7485	-0.6279	-0.616	-0.6652	-0.8122	-0.66	-0.7292	-0.7298	-0.4949	-0.666	-0.8181	-0.9017	-0.5714	-0.6354	-0.7064	-0.588	-0.4646	-0.2387	-0.5435
51441	ENSG00000198492	1	29063133	29096287	1	p35.3	YTHDF2	-0.6539	-0.7362	-0.8199	-0.5851	-0.5851	-0.6643	-0.8034	-0.5492	-0.6876	-0.7715	-0.4044	-0.622	-0.8175	-0.4817	-0.5136	-0.7306	-0.539	-0.5404	-0.4997	-0.6488	-0.7766	-0.712	-0.7449	-0.7485	-0.6279	-0.616	-0.6652	-0.8122	-0.66	-0.7292	-0.7298	-0.4949	-0.666	-0.8181	-0.9017	-0.5714	-0.6354	-0.7064	-0.588	-0.4646	-0.2387	-0.5435
2035	ENSG00000159023	1	29213603	29446553	1	p35.3	EPB41	-0.6539	-0.7362	-0.8199	-0.5851	-0.5851	-0.6643	-0.8034	-0.5492	-0.6876	-0.7715	-0.4044	-0.622	-0.8175	-0.4817	-0.5136	-0.7306	-0.539	-0.5404	-0.4997	-0.6488	-0.7766	-0.712	-0.7449	-0.7485	-0.6279	-0.616	-0.6652	-0.8122	-0.66	-0.7292	-0.7298	-0.4949	-0.666	-0.8181	-0.9017	-0.5714	-0.6354	-0.7064	-0.588	-0.4646	-0.2387	-0.5435
51102	ENSG00000116353	1	29519385	29557454	-1	p35.3	MECR	-0.6539	-0.7362	-0.8199	-0.5851	-0.5851	-0.6643	-0.8034	-0.5492	-0.6876	-0.7715	-0.4044	-0.622	-0.8175	-0.4817	-0.5136	-0.7306	-0.539	-0.5404	-0.4997	-0.6488	-0.7766	-0.712	-0.7449	-0.7485	-0.6279	-0.616	-0.6652	-0.8122	-0.66	-0.7292	-0.7298	-0.4949	-0.666	-0.8181	-0.9017	-0.5714	-0.6354	-0.7064	-0.588	-0.4646	-0.2387	-0.5435
10076	ENSG00000060656	1	29563028	29653325	1	p35.3	PTPRU	-0.6539	-0.7362	-0.8199	-0.5851	-0.5851	-0.6643	-0.8034	-0.5492	-0.6876	-0.7715	-0.4044	-0.622	-0.8175	-0.4817	-0.5136	-0.7306	-0.539	-0.5404	-0.4997	-0.6488	-0.7766	-0.712	-0.7449	-0.7485	-0.6279	-0.616	-0.6652	-0.8122	-0.66	-0.7292	-0.7298	-0.4949	-0.666	-0.8181	-0.9017	-0.5714	-0.6354	-0.7064	-0.588	-0.4646	-0.2387	-0.5435
7805	ENSG00000162511	1	31205316	31230667	-1	p35.2	LAPTM5	-0.6539	-0.7362	-0.8199	-0.5851	-0.6012	-0.6643	-0.8034	-0.5492	-0.6876	-0.7715	-0.4044	-0.622	-0.8175	-0.4817	-0.5136	-0.7421	-0.539	-0.5404	-0.4997	-0.6488	-0.7766	-0.712	-0.7449	-0.8282	-0.6279	-0.616	-0.6652	-0.8122	-0.7303	-0.7292	-0.7298	-0.4949	-0.6938	-0.8181	-0.9017	-0.5714	-0.6483	-0.7064	-0.588	-0.4646	-0.2387	-0.5435
9672	ENSG00000162512	1	31342314	31381608	-1	p35.2	SDC3	-0.6539	-0.7362	-0.8199	-0.5851	-0.6012	-0.6643	-0.8034	-0.5492	-0.6876	-0.7715	-0.4044	-0.622	-0.8175	-0.4817	-0.5136	-0.7421	-0.539	-0.5404	-0.4997	-0.6488	-0.7766	-0.712	-0.7449	-0.8282	-0.6279	-0.616	-0.6652	-0.8122	-0.7303	-0.7292	-0.7298	-0.4949	-0.6938	-0.8181	-0.9017	-0.5714	-0.6483	-0.7064	-0.588	-0.4646	-0.2387	-0.5435
9698	ENSG00000134644	1	31404353	31538838	-1	p35.2	PUM1	-0.6539	-0.7362	-0.8199	-0.5851	-0.6012	-0.6643	-0.8034	-0.5492	-0.6876	-0.7715	-0.4044	-0.622	-0.8175	-0.4817	-0.5136	-0.7421	-0.539	-0.5404	-0.4997	-0.6488	-0.7766	-0.712	-0.7449	-0.8282	-0.6279	-0.616	-0.6652	-0.8122	-0.7303	-0.7292	-0.7298	-0.4949	-0.6938	-0.8181	-0.9017	-0.5714	-0.6483	-0.7064	-0.588	-0.4646	-0.2387	-0.5435
79570	ENSG00000084628	1	31652592	31712401	-1	p35.2	NKAIN1	-0.6539	-0.7362	-0.8199	-0.5851	-0.6012	-0.6643	-0.8034	-0.5492	-0.6876	-0.7715	-0.4044	-0.622	-0.8175	-0.4599	-0.4982	-0.7421	-0.539	-0.5404	-0.4997	-0.6488	-0.7766	-0.712	-0.7449	-0.8282	-0.6279	-0.616	-0.6652	-0.8122	-0.7303	-0.7292	-0.7298	-0.4949	-0.6938	-0.8181	-0.9017	-0.5714	-0.6483	-0.7064	-0.588	-0.4646	-0.2387	-0.5435
9410	ENSG00000060688	1	31732417	31769662	-1	p35.2	SNRNP40	-0.6539	-0.7362	-0.8199	-0.5851	-0.6012	-0.6643	-0.8034	-0.5492	-0.6876	-0.7715	-0.4044	-0.622	-0.8175	-0.4599	-0.4982	-0.7421	-0.539	-0.5404	-0.4997	-0.6488	-0.7766	-0.712	-0.7449	-0.8282	-0.6279	-0.616	-0.6652	-0.8122	-0.7303	-0.7292	-0.7298	-0.4949	-0.6938	-0.8181	-0.9017	-0.5714	-0.6483	-0.7064	-0.588	-0.4646	-0.2387	-0.5435
51538	ENSG00000121766	1	31769842	31837783	1	p35.2	ZCCHC17	-0.6539	-0.7362	-0.8199	-0.5851	-0.6012	-0.6643	-0.8034	-0.5492	-0.6876	-0.7715	-0.4044	-0.622	-0.8175	-0.4599	-0.4982	-0.7421	-0.539	-0.5404	-0.4997	-0.6488	-0.7766	-0.712	-0.7449	-0.8282	-0.6279	-0.616	-0.6652	-0.8122	-0.7303	-0.7292	-0.7298	-0.4949	-0.6938	-0.8181	-0.9017	-0.5714	-0.6483	-0.7064	-0.588	-0.4646	-0.2387	-0.5435
2170	ENSG00000121769	1	31838472	31849697	-1	p35.2	FABP3	-0.6539	-0.7362	-0.8199	-0.5851	-0.6012	-0.6643	-0.8034	-0.5492	-0.6876	-0.7715	-0.4044	-0.622	-0.8175	-0.4599	-0.4982	-0.7421	-0.539	-0.5404	-0.4997	-0.6488	-0.7766	-0.712	-0.7449	-0.8282	-0.6279	-0.616	-0.6652	-0.8122	-0.7303	-0.7292	-0.7298	-0.4949	-0.6938	-0.8181	-0.9017	-0.5714	-0.6483	-0.7064	-0.588	-0.4646	-0.2387	-0.5435
347735	ENSG00000168528	1	31882412	31907525	1	p35.2	SERINC2	-0.6539	-0.7362	-0.8199	-0.5851	-0.6012	-0.6643	-0.8034	-0.5492	-0.6876	-0.7715	-0.4044	-0.622	-0.8175	-0.4599	-0.4982	-0.7421	-0.539	-0.5404	-0.4997	-0.6488	-0.7766	-0.712	-0.7449	-0.8282	-0.6279	-0.616	-0.6652	-0.8122	-0.7303	-0.7292	-0.7298	-0.4949	-0.6938	-0.8181	-0.9017	-0.5714	-0.6483	-0.7064	-0.588	-0.4646	-0.2387	-0.5435
64129	ENSG00000142910	1	32042116	32053288	1	p35.2	TINAGL1	-0.6539	-0.7362	-0.8199	-0.5851	-0.6012	-0.6643	-0.8034	-0.5492	-0.6876	-0.7715	-0.4044	-0.622	-0.8175	-0.4599	-0.4982	-0.7421	-0.539	-0.5404	-0.5058	-0.6488	-0.7766	-0.712	-0.7449	-0.8282	-0.6279	-0.616	-0.6652	-0.8122	-0.7303	-0.7292	-0.7298	-0.4949	-0.6938	-0.8181	-0.9017	-0.5714	-0.6483	-0.7064	-0.588	-0.4646	-0.2387	-0.5435
553115	ENSG00000162517	1	32095463	32110497	-1	p35.2	PEF1	-0.6539	-0.7362	-0.8199	-0.5851	-0.6012	-0.6643	-0.8034	-0.5492	-0.6876	-0.7715	-0.4044	-0.622	-0.8175	-0.4599	-0.4982	-0.7421	-0.539	-0.5404	-0.5058	-0.6488	-0.7766	-0.712	-0.7449	-0.8282	-0.6279	-0.616	-0.6652	-0.8122	-0.7303	-0.7292	-0.7298	-0.4949	-0.6938	-0.8181	-0.9017	-0.5714	-0.6483	-0.7064	-0.588	-0.4646	-0.2387	-0.5435
1307	ENSG00000084636	1	32117848	32169920	-1	p35.2	COL16A1	-0.6539	-0.7362	-0.8199	-0.5851	-0.6012	-0.6643	-0.8034	-0.5492	-0.6876	-0.7715	-0.4044	-0.622	-0.8175	-0.4599	-0.4982	-0.7421	-0.539	-0.5404	-0.5058	-0.6488	-0.7766	-0.712	-0.7449	-0.8282	-0.6279	-0.616	-0.6652	-0.8122	-0.7303	-0.7292	-0.7298	-0.4949	-0.6938	-0.8181	-0.9017	-0.5714	-0.6483	-0.7064	-0.588	-0.4646	-0.2387	-0.5435
576	ENSG00000121753	1	32192718	32230494	-1	p35.2	BAI2	-0.6539	-0.7362	-0.8199	-0.5851	-0.6012	-0.6643	-0.8034	-0.5492	-0.6876	-0.7715	-0.4044	-0.622	-0.8175	-0.4599	-0.4982	-0.7421	-0.539	-0.5404	-0.5058	-0.6488	-0.7766	-0.712	-0.7449	-0.8282	-0.6279	-0.616	-0.6652	-0.8122	-0.7303	-0.7292	-0.7298	-0.4949	-0.6938	-0.8181	-0.9017	-0.5714	-0.6483	-0.7064	-0.588	-0.4646	-0.2387	-0.5435
90853	ENSG00000134668	1	32256023	32281652	-1	p35.2	SPOCD1	-0.6539	-0.7362	-0.8199	-0.5851	-0.6012	-0.6643	-0.8034	-0.5492	-0.6876	-0.7715	-0.4044	-0.622	-0.8175	-0.4599	-0.4982	-0.7421	-0.539	-0.5404	-0.5058	-0.6488	-0.7766	-0.712	-0.7449	-0.8282	-0.6279	-0.616	-0.6652	-0.8122	-0.7303	-0.7292	-0.7298	-0.4949	-0.6938	-0.8181	-0.9017	-0.5714	-0.6483	-0.7064	-0.588	-0.4646	-0.2387	-0.5435
8073	ENSG00000184007	1	32372022	32410457	-1	p35.1	PTP4A2	-0.6539	-0.7362	-0.8199	-0.5851	-0.6012	-0.6643	-0.8034	-0.5492	-0.6876	-0.7715	-0.4044	-0.622	-0.8175	-0.4599	-0.4982	-0.7421	-0.539	-0.5404	-0.5058	-0.6488	-0.7766	-0.712	-0.7449	-0.8282	-0.6279	-0.616	-0.6652	-0.8122	-0.7303	-0.7292	-0.7298	-0.4949	-0.6938	-0.8181	-0.9017	-0.5714	-0.6483	-0.7064	-0.588	-0.4646	-0.2387	-0.5435
10657	ENSG00000121774	1	32479430	32526451	1	p35.1	KHDRBS1	-0.6539	-0.7362	-0.8199	-0.5851	-0.6012	-0.6643	-0.8034	-0.5492	-0.6876	-0.7715	-0.4044	-0.622	-0.8175	-0.4599	-0.4982	-0.7421	-0.539	-0.5404	-0.5058	-0.6488	-0.7766	-0.712	-0.7449	-0.8282	-0.6279	-0.616	-0.6652	-0.8122	-0.7303	-0.7292	-0.7298	-0.4949	-0.6938	-0.8181	-0.9017	-0.5714	-0.6483	-0.7064	-0.588	-0.4646	-0.2387	-0.5435
55116	ENSG00000121775	1	32537632	32568467	1	p35.1	TMEM39B	-0.6539	-0.7362	-0.8199	-0.5851	-0.6012	-0.6643	-0.8034	-0.5492	-0.6876	-0.7715	-0.4044	-0.622	-0.8175	-0.4599	-0.4982	-0.7421	-0.539	-0.5404	-0.5058	-0.6488	-0.7766	-0.712	-0.7449	-0.8282	-0.6279	-0.616	-0.6652	-0.8122	-0.7303	-0.7292	-0.7298	-0.4949	-0.6938	-0.8181	-0.9017	-0.5714	-0.6483	-0.7064	-0.588	-0.4646	-0.2387	-0.5435
23633	ENSG00000025800	1	32573639	32642169	1	p35.1	KPNA6	-0.6539	-0.7362	-0.8199	-0.5851	-0.6012	-0.6643	-0.8034	-0.5492	-0.6876	-0.7715	-0.4044	-0.622	-0.8175	-0.4599	-0.4982	-0.7421	-0.539	-0.5404	-0.5058	-0.6488	-0.7766	-0.712	-0.7449	-0.8282	-0.6279	-0.616	-0.6652	-0.8122	-0.7303	-0.7292	-0.7298	-0.4949	-0.6938	-0.8181	-0.9017	-0.5714	-0.6483	-0.7064	-0.588	-0.4646	-0.2387	-0.5435
200081	ENSG00000084652	1	32645287	32663886	1	p35.1	TXLNA	-0.6539	-0.7362	-0.8199	-0.5851	-0.6012	-0.6643	-0.8034	-0.5492	-0.6876	-0.7715	-0.4044	-0.622	-0.8175	-0.4599	-0.4982	-0.7421	-0.539	-0.5404	-0.5058	-0.6488	-0.7766	-0.712	-0.7449	-0.8282	-0.6279	-0.616	-0.6652	-0.8122	-0.7303	-0.7292	-0.7298	-0.4949	-0.6938	-0.8181	-0.9017	-0.5714	-0.6483	-0.7064	-0.588	-0.4646	-0.2387	-0.5435
79140	ENSG00000160050	1	32665987	32670988	1	p35.1	CCDC28B	-0.6539	-0.7362	-0.8199	-0.5851	-0.6012	-0.6643	-0.8034	-0.5492	-0.6876	-0.7715	-0.4044	-0.622	-0.8175	-0.4599	-0.4982	-0.7421	-0.539	-0.5404	-0.5058	-0.6488	-0.7766	-0.712	-0.7449	-0.8282	-0.6279	-0.616	-0.6652	-0.8122	-0.7303	-0.7292	-0.7298	-0.4949	-0.6938	-0.8181	-0.9017	-0.5714	-0.6483	-0.7064	-0.588	-0.4646	-0.2387	-0.5435
55721	ENSG00000160051	1	32671236	32674288	1	p35.1	IQCC	-0.6539	-0.7362	-0.8199	-0.5851	-0.6012	-0.6643	-0.8034	-0.5492	-0.6876	-0.7715	-0.4044	-0.622	-0.8175	-0.4599	-0.4982	-0.7421	-0.539	-0.5404	-0.5058	-0.6488	-0.7766	-0.712	-0.7449	-0.8282	-0.6279	-0.616	-0.6652	-0.8122	-0.7303	-0.7292	-0.7298	-0.4949	-0.6938	-0.8181	-0.9017	-0.5714	-0.6483	-0.7064	-0.588	-0.4646	-0.2387	-0.5435
8668	ENSG00000084623	1	32687529	32697205	1	p35.1	EIF3I	-0.6539	-0.7362	-0.8199	-0.5851	-0.6012	-0.6643	-0.8034	-0.5492	-0.6876	-0.7715	-0.4044	-0.622	-0.8175	-0.4599	-0.4982	-0.7421	-0.539	-0.5404	-0.5058	-0.6488	-0.7766	-0.712	-0.7449	-0.8282	-0.6279	-0.616	-0.6652	-0.8122	-0.7303	-0.7292	-0.7298	-0.4949	-0.6938	-0.8181	-0.9017	-0.5714	-0.6483	-0.7064	-0.588	-0.4646	-0.2387	-0.5435
3065	ENSG00000116478	1	32757687	32799236	1	p35.1	HDAC1	-0.6539	-0.7362	-0.8199	-0.5851	-0.6012	-0.6643	-0.8034	-0.5492	-0.6876	-0.7715	-0.4044	-0.622	-0.8175	-0.4599	-0.4982	-0.7421	-0.539	-0.5404	-0.5058	-0.6488	-0.7766	-0.712	-0.7449	-0.8282	-0.6279	-0.616	-0.6652	-0.8122	-0.7303	-0.7292	-0.7298	-0.4949	-0.6938	-0.8181	-0.9017	-0.5714	-0.6483	-0.7064	-0.588	-0.4646	-0.2387	-0.5435
65108	ENSG00000175130	1	32799433	32801980	-1	p35.1	MARCKSL1	-0.6539	-0.7362	-0.8199	-0.5851	-0.6012	-0.6643	-0.8034	-0.5492	-0.6876	-0.7715	-0.4044	-0.622	-0.8175	-0.4599	-0.4982	-0.7421	-0.539	-0.5404	-0.5058	-0.6488	-0.7766	-0.712	-0.7449	-0.8282	-0.6279	-0.616	-0.6652	-0.8122	-0.7303	-0.7292	-0.7298	-0.4949	-0.6938	-0.8181	-0.9017	-0.5714	-0.6483	-0.7064	-0.588	-0.4646	-0.2387	-0.5435
81629	ENSG00000162526	1	32817122	32829913	1	p35.1	TSSK3	-0.6539	-0.7362	-0.8199	-0.5851	-0.6012	-0.6643	-0.8034	-0.5492	-0.6876	-0.7715	-0.4044	-0.622	-0.8175	-0.4599	-0.4982	-0.7421	-0.539	-0.5404	-0.5058	-0.6488	-0.7766	-0.712	-0.7449	-0.8282	-0.6279	-0.616	-0.6652	-0.8122	-0.7303	-0.7292	-0.7298	-0.4949	-0.6938	-0.8181	-0.9017	-0.5714	-0.6483	-0.7064	-0.588	-0.4646	-0.2387	-0.5435
55108	ENSG00000160058	1	32830704	32860332	-1	p35.1	BSDC1	-0.6539	-0.7362	-0.8199	-0.5851	-0.6012	-0.6643	-0.8034	-0.5492	-0.6876	-0.7715	-0.4044	-0.622	-0.8175	-0.4599	-0.4982	-0.7421	-0.539	-0.5404	-0.5058	-0.6488	-0.7766	-0.712	-0.7449	-0.8282	-0.6279	-0.616	-0.6652	-0.8122	-0.7303	-0.7292	-0.7298	-0.4949	-0.6938	-0.8181	-0.9017	-0.5714	-0.6483	-0.7064	-0.588	-0.4646	-0.2387	-0.5435
728116	ENSG00000215897	1	32930670	32953461	1	p35.1	ZBTB8B	-0.6539	-0.7362	-0.8199	-0.5851	-0.6012	-0.6643	-0.8034	-0.5492	-0.6876	-0.7715	-0.4044	-0.622	-0.8175	-0.4599	-0.4982	-0.7421	-0.539	-0.5404	-0.5058	-0.6488	-0.7766	-0.712	-0.7449	-0.8282	-0.6279	-0.616	-0.6652	-0.8122	-0.7303	-0.7292	-0.7298	-0.4949	-0.6938	-0.8181	-0.9017	-0.5714	-0.6483	-0.7064	-0.588	-0.4646	-0.2387	-0.5435
653121	ENSG00000160062	1	33005028	33066591	1	p35.1	ZBTB8A	-0.6539	-0.7362	-0.8199	-0.5851	-0.6012	-0.6643	-0.8034	-0.5492	-0.6876	-0.7715	-0.4044	-0.622	-0.8175	-0.4599	-0.4982	-0.7421	-0.539	-0.5404	-0.5058	-0.6488	-0.7766	-0.712	-0.7449	-0.8282	-0.6279	-0.616	-0.6652	-0.8122	-0.7303	-0.7292	-0.7298	-0.4949	-0.6938	-0.8181	-0.9017	-0.5714	-0.6483	-0.7064	-0.588	-0.4646	-0.2387	-0.5435
339487	ENSG00000176261	1	33065773	33116504	-1	p35.1	ZBTB8OS	-0.6539	-0.7362	-0.8199	-0.5851	-0.6012	-0.6643	-0.8034	-0.5492	-0.6876	-0.7715	-0.4044	-0.622	-0.8175	-0.4599	-0.4982	-0.7421	-0.539	-0.5404	-0.5058	-0.6488	-0.7766	-0.712	-0.7449	-0.8282	-0.6279	-0.616	-0.6652	-0.8122	-0.7303	-0.7292	-0.7298	-0.4949	-0.6938	-0.8181	-0.9017	-0.5714	-0.6483	-0.7064	-0.588	-0.4646	-0.2387	-0.5435
5928	ENSG00000162521	1	33116743	33146258	1	p35.1	RBBP4	-0.6539	-0.7362	-0.8199	-0.5851	-0.6012	-0.6643	-0.8034	-0.5492	-0.6876	-0.7715	-0.4044	-0.622	-0.8175	-0.4599	-0.4982	-0.7421	-0.539	-0.5404	-0.5058	-0.6488	-0.7766	-0.712	-0.7449	-0.8282	-0.6279	-0.616	-0.6652	-0.8122	-0.7303	-0.7292	-0.7298	-0.4949	-0.6938	-0.8181	-0.9017	-0.5714	-0.6483	-0.7064	-0.588	-0.4646	-0.2387	-0.5435
81493	ENSG00000162520	1	33145507	33169197	-1	p35.1	SYNC	-0.6539	-0.7362	-0.8199	-0.5851	-0.6012	-0.6643	-0.8034	-0.5492	-0.6876	-0.7715	-0.4044	-0.622	-0.8175	-0.4599	-0.4982	-0.7421	-0.539	-0.5404	-0.5058	-0.6488	-0.7766	-0.712	-0.7449	-0.8282	-0.6279	-0.616	-0.6652	-0.8122	-0.7303	-0.7292	-0.7298	-0.4949	-0.6938	-0.8181	-0.9017	-0.5714	-0.6483	-0.7064	-0.588	-0.4646	-0.2387	-0.5435
57648	ENSG00000162522	1	33207486	33240571	1	p35.1	KIAA1522	-0.6539	-0.7362	-0.8199	-0.5851	-0.6012	-0.6643	-0.8034	-0.5492	-0.6876	-0.7715	-0.4044	-0.622	-0.8175	-0.4599	-0.4982	-0.7421	-0.539	-0.5404	-0.5058	-0.6488	-0.7766	-0.712	-0.7449	-0.8282	-0.6279	-0.616	-0.6652	-0.8122	-0.7303	-0.7292	-0.7298	-0.4949	-0.6938	-0.8181	-0.9017	-0.5714	-0.6483	-0.7064	-0.588	-0.4646	-0.2387	-0.5435
8565	ENSG00000134684	1	33240840	33283754	-1	p35.1	YARS	-0.6539	-0.7362	-0.8199	-0.5851	-0.6012	-0.6643	-0.8034	-0.5492	-0.6876	-0.7715	-0.4044	-0.622	-0.8175	-0.4599	-0.4982	-0.7421	-0.539	-0.5404	-0.5058	-0.6488	-0.7766	-0.712	-0.7449	-0.8282	-0.6279	-0.616	-0.6652	-0.8122	-0.7303	-0.7292	-0.7298	-0.4949	-0.6938	-0.8181	-0.9017	-0.5714	-0.6483	-0.7064	-0.588	-0.4646	-0.2387	-0.5435
64766	ENSG00000116497	1	33282368	33324476	1	p35.1	S100PBP	-0.6539	-0.7362	-0.8199	-0.5851	-0.6012	-0.6643	-0.8034	-0.5492	-0.6876	-0.7715	-0.4044	-0.622	-0.8175	-0.4599	-0.4982	-0.7421	-0.539	-0.5404	-0.5058	-0.6488	-0.7766	-0.712	-0.7449	-0.8282	-0.6279	-0.616	-0.6652	-0.8122	-0.7303	-0.7292	-0.7298	-0.4949	-0.6938	-0.8181	-0.9017	-0.5714	-0.6483	-0.7064	-0.588	-0.4646	-0.2387	-0.5435
252995	ENSG00000160097	1	33327869	33338083	-1	p35.1	FNDC5	-0.6539	-0.7362	-0.8199	-0.5851	-0.6012	-0.6643	-0.8034	-0.5492	-0.6876	-0.7715	-0.4044	-0.622	-0.8175	-0.4599	-0.4982	-0.7421	-0.539	-0.5404	-0.5058	-0.6488	-0.7766	-0.712	-0.7449	-0.8282	-0.6279	-0.616	-0.6652	-0.8122	-0.7303	-0.7292	-0.7298	-0.4949	-0.6938	-0.8181	-0.9017	-0.5714	-0.6483	-0.7064	-0.588	-0.4646	-0.2387	-0.5435
3208	ENSG00000121905	1	33351595	33364042	1	p35.1	HPCA	-0.6539	-0.7362	-0.8199	-0.5851	-0.6012	-0.6643	-0.8034	-0.5492	-0.6876	-0.7715	-0.4044	-0.622	-0.8175	-0.4599	-0.4982	-0.7421	-0.539	-0.5404	-0.5058	-0.6488	-0.7766	-0.712	-0.7449	-0.8282	-0.6279	-0.616	-0.6652	-0.8122	-0.7303	-0.7292	-0.7298	-0.4949	-0.6938	-0.8181	-0.9017	-0.5714	-0.6483	-0.7064	-0.588	-0.4646	-0.2387	-0.5435
113452	ENSG00000121900	1	33360195	33367039	-1	p35.1	TMEM54	-0.6539	-0.7362	-0.8199	-0.5851	-0.6012	-0.6643	-0.8034	-0.5492	-0.6876	-0.7715	-0.4044	-0.622	-0.8175	-0.4599	-0.4982	-0.7421	-0.539	-0.5404	-0.5058	-0.6488	-0.7766	-0.712	-0.7449	-0.8282	-0.6279	-0.616	-0.6652	-0.8122	-0.7303	-0.7292	-0.7298	-0.4949	-0.6938	-0.8181	-0.9017	-0.5714	-0.6483	-0.7064	-0.588	-0.4646	-0.2387	-0.5435
127544	ENSG00000116514	1	33402046	33430286	-1	p35.1	RNF19B	-0.6539	-0.7362	-0.8199	-0.5851	-0.6012	-0.6643	-0.8034	-0.5492	-0.6876	-0.7715	-0.4044	-0.622	-0.8175	-0.4599	-0.4982	-0.7421	-0.539	-0.5404	-0.5058	-0.6488	-0.7766	-0.712	-0.7449	-0.8282	-0.6279	-0.616	-0.6652	-0.8122	-0.7303	-0.7292	-0.7298	-0.4949	-0.6938	-0.8181	-0.9017	-0.5714	-0.6483	-0.7064	-0.588	-0.4646	-0.2387	-0.5435
204	ENSG00000004455	1	33473585	33546597	-1	p35.1	AK2	-0.6539	-0.7362	-0.8199	-0.5851	-0.6012	-0.6643	-0.8034	-0.5492	-0.6876	-0.7715	-0.4044	-0.622	-0.8175	-0.4599	-0.4982	-0.7421	-0.539	-0.5404	-0.5058	-0.6488	-0.7766	-0.712	-0.7449	-0.8282	-0.6279	-0.616	-0.6652	-0.8122	-0.7303	-0.7292	-0.7298	-0.4949	-0.6938	-0.8181	-0.9017	-0.5714	-0.6483	-0.7064	-0.588	-0.4646	-0.2387	-0.5435
113451	ENSG00000142920	1	33546705	33586131	1	p35.1	ADC	-0.6539	-0.7362	-0.8199	-0.5851	-0.6012	-0.6643	-0.8034	-0.5492	-0.6876	-0.7715	-0.4044	-0.622	-0.8175	-0.4599	-0.4982	-0.7421	-0.539	-0.5404	-0.5058	-0.6488	-0.7766	-0.712	-0.7449	-0.8282	-0.6279	-0.616	-0.6652	-0.8122	-0.7303	-0.7292	-0.7298	-0.4949	-0.6938	-0.8181	-0.9017	-0.5714	-0.6483	-0.7064	-0.588	-0.4646	-0.2387	-0.5435
55223	ENSG00000116525	1	33611003	33647671	-1	p35.1	TRIM62	-0.6539	-0.7362	-0.8199	-0.5851	-0.6012	-0.6643	-0.8034	-0.5492	-0.6876	-0.7715	-0.4044	-0.622	-0.8175	-0.4599	-0.4982	-0.7421	-0.539	-0.5404	-0.5058	-0.6488	-0.7766	-0.712	-0.7449	-0.8282	-0.6279	-0.616	-0.6652	-0.8122	-0.7303	-0.7292	-0.7298	-0.4949	-0.6938	-0.8181	-0.9017	-0.5714	-0.6483	-0.7064	-0.588	-0.4646	-0.2387	-0.5435
149076	ENSG00000160094	1	33722146	33766320	1	p35.1	ZNF362	-0.6539	-0.7362	-0.8199	-0.5851	-0.6012	-0.6643	-0.8034	-0.5492	-0.6876	-0.7715	-0.4044	-0.622	-0.8175	-0.4599	-0.4982	-0.7421	-0.539	-0.5404	-0.5058	-0.6488	-0.7766	-0.712	-0.7449	-0.8282	-0.6279	-0.616	-0.6652	-0.8122	-0.7303	-0.7292	-0.7298	-0.4949	-0.6938	-0.8181	-0.9017	-0.5714	-0.6483	-0.7064	-0.588	-0.4646	-0.2387	-0.5435
1912	ENSG00000134686	1	33789224	33896653	-1	p35.1	PHC2	-0.6539	-0.7362	-0.8199	-0.5851	-0.6012	-0.6643	-0.8034	-0.5492	-0.6876	-0.7715	-0.4044	-0.622	-0.8175	-0.4599	-0.4982	-0.7421	-0.539	-0.5404	-0.5058	-0.6488	-0.7766	-0.712	-0.7449	-0.8282	-0.6279	-0.616	-0.6652	-0.8122	-0.7303	-0.7292	-0.7298	-0.4949	-0.6938	-0.8181	-0.9017	-0.5714	-0.6483	-0.7064	-0.588	-0.4646	-0.2387	-0.5435
7579	ENSG00000121903	1	33938232	33961995	1	p35.1	ZSCAN20	-0.6539	-0.7362	-0.8199	-0.5851	-0.6012	-0.6643	-0.8034	-0.5492	-0.6876	-0.7715	-0.4044	-0.622	-0.8175	-0.4599	-0.4982	-0.7421	-0.539	-0.5404	-0.5058	-0.6488	-0.7766	-0.712	-0.7449	-0.8282	-0.6279	-0.616	-0.6652	-0.8122	-0.7303	-0.7292	-0.7298	-0.4949	-0.6938	-0.8181	-0.9017	-0.5714	-0.6483	-0.7064	-0.588	-0.4646	-0.2387	-0.5435
114784	ENSG00000121904	1	33979609	34631443	-1	p34.3	CSMD2	-0.6539	-0.7362	-0.8199	-0.5851	-0.6012	-0.6643	-0.8034	-0.5492	-0.6876	-0.7715	-0.4044	-0.622	-0.8175	-0.4599	-0.4982	-0.7421	-0.539	-0.5404	-0.5058	-0.6488	-0.7766	-0.712	-0.7449	-0.8282	-0.6279	-0.616	-0.6652	-0.8122	-0.7303	-0.7292	-0.7298	-0.4949	-0.6938	-0.8181	-0.9017	-0.5714	-0.6483	-0.7064	-0.588	-0.4646	-0.2387	-0.5435
84970	ENSG00000142698	1	34632484	34684732	1	p34.3	C1orf94	-0.6539	-0.7362	-0.8199	-0.5851	-0.6012	-0.6643	-0.8034	-0.5492	-0.6876	-0.7715	-0.4044	-0.622	-0.8175	-0.4599	-0.4982	-0.7421	-0.539	-0.5404	-0.5058	-0.6488	-0.7766	-0.712	-0.7449	-0.8282	-0.6279	-0.616	-0.6652	-0.8122	-0.7303	-0.7292	-0.7298	-0.4949	-0.6938	-0.8181	-0.9017	-0.5714	-0.6483	-0.7064	-0.588	-0.4646	-0.2387	-0.5435
113444	ENSG00000163866	1	35178338	35325417	-1	p34.3	C1orf212	-0.6539	-0.7362	-0.8199	-0.5851	-0.6012	-0.6643	-0.8034	-0.5492	-0.6876	-0.7715	-0.4281	-0.6462	-0.8175	-0.4599	-0.4982	-0.7305	-0.539	-0.5404	-0.5058	-0.6488	-0.7766	-0.7092	-0.7449	-0.8282	-0.6279	-0.616	-0.667	-0.8122	-0.7011	-0.7292	-0.7298	-0.5199	-0.6938	-0.8181	-0.9017	-0.5714	-0.6593	-0.7006	-0.588	-0.4646	-0.2387	-0.5406
2701	ENSG00000187513	1	35258599	35261348	1	p34.3	GJA4	-0.6539	-0.7362	-0.8199	-0.5851	-0.6012	-0.6643	-0.8034	-0.5492	-0.6876	-0.7715	-0.4281	-0.6462	-0.8175	-0.4599	-0.4982	-0.7305	-0.539	-0.5404	-0.5058	-0.6488	-0.7766	-0.7092	-0.7449	-0.8282	-0.6279	-0.616	-0.667	-0.8122	-0.7011	-0.7292	-0.7298	-0.5199	-0.6938	-0.8181	-0.9017	-0.5714	-0.6593	-0.7006	-0.588	-0.4646	-0.2387	-0.5406
58512	ENSG00000116544	1	35331037	35395186	-1	p34.3	DLGAP3	-0.6539	-0.7362	-0.8199	-0.5851	-0.6012	-0.6643	-0.8034	-0.5492	-0.6876	-0.7715	-0.4281	-0.6462	-0.8175	-0.4599	-0.4982	-0.7305	-0.539	-0.5404	-0.5058	-0.6488	-0.7766	-0.7092	-0.7449	-0.8282	-0.6279	-0.616	-0.667	-0.8122	-0.7011	-0.7292	-0.7298	-0.5199	-0.6938	-0.8181	-0.9017	-0.5714	-0.6593	-0.7006	-0.588	-0.4646	-0.2387	-0.5406
9204	ENSG00000163867	1	35447134	35497569	-1	p34.3	ZMYM6	-0.6539	-0.7362	-0.8199	-0.5851	-0.6012	-0.6643	-0.8034	-0.5492	-0.6876	-0.7715	-0.4281	-0.6462	-0.8175	-0.4599	-0.4982	-0.7305	-0.539	-0.5404	-0.5058	-0.6488	-0.7766	-0.7092	-0.7449	-0.8282	-0.6279	-0.616	-0.667	-0.8122	-0.7011	-0.7292	-0.7298	-0.5199	-0.6938	-0.8181	-0.9017	-0.5714	-0.6593	-0.7006	-0.588	-0.4646	-0.2387	-0.5406
79830	ENSG00000197056	1	35525387	35581460	1	p34.3	ZMYM1	-0.6539	-0.7362	-0.8199	-0.5851	-0.6012	-0.6643	-0.8034	-0.5492	-0.6876	-0.7715	-0.4281	-0.6462	-0.8175	-0.4599	-0.4982	-0.7305	-0.539	-0.5404	-0.5058	-0.6488	-0.7766	-0.7092	-0.7449	-0.8282	-0.6279	-0.616	-0.667	-0.8122	-0.7011	-0.7292	-0.7298	-0.5199	-0.6938	-0.8181	-0.9017	-0.5714	-0.6593	-0.7006	-0.588	-0.4646	-0.2387	-0.5406
6421	ENSG00000116560	1	35641979	35658749	-1	p34.3	SFPQ	-0.6539	-0.7362	-0.8199	-0.5851	-0.6012	-0.6643	-0.8034	-0.5492	-0.6876	-0.7715	-0.4281	-0.6462	-0.8175	-0.4599	-0.4982	-0.7305	-0.539	-0.5404	-0.5058	-0.6488	-0.7766	-0.7092	-0.7449	-0.8282	-0.6279	-0.616	-0.667	-0.8122	-0.7011	-0.7292	-0.7298	-0.5199	-0.6938	-0.8181	-0.9017	-0.5714	-0.6593	-0.7006	-0.588	-0.4646	-0.2387	-0.5406
9202	ENSG00000146463	1	35734568	35887659	1	p34.3	ZMYM4	-0.6539	-0.7362	-0.8199	-0.5851	-0.6012	-0.6643	-0.8034	-0.5492	-0.6876	-0.7715	-0.4281	-0.6462	-0.8175	-0.4599	-0.4982	-0.7305	-0.539	-0.5404	-0.5058	-0.6488	-0.7766	-0.7092	-0.7449	-0.8282	-0.6279	-0.616	-0.667	-0.8122	-0.7011	-0.7292	-0.7298	-0.5199	-0.6938	-0.8181	-0.9017	-0.5714	-0.6593	-0.7006	-0.588	-0.4646	-0.2387	-0.5406
79932	ENSG00000142687	1	35899091	36023551	-1	p34.3	KIAA0319L	-0.6539	-0.7362	-0.8199	-0.5851	-0.6012	-0.6643	-0.8034	-0.5492	-0.6876	-0.7715	-0.4281	-0.6462	-0.8175	-0.4599	-0.4982	-0.7305	-0.539	-0.5404	-0.5058	-0.6488	-0.7766	-0.7092	-0.7449	-0.8282	-0.6279	-0.616	-0.667	-0.8122	-0.7011	-0.7292	-0.7298	-0.5199	-0.6938	-0.8181	-0.9017	-0.5714	-0.6593	-0.7006	-0.588	-0.4646	-0.2387	-0.5406
23154	ENSG00000020129	1	36023074	36032875	1	p34.3	NCDN	-0.6539	-0.7362	-0.8199	-0.5851	-0.6012	-0.6643	-0.8034	-0.5492	-0.6876	-0.7715	-0.4281	-0.6462	-0.8175	-0.4599	-0.4982	-0.7305	-0.539	-0.5404	-0.5058	-0.6488	-0.7766	-0.7092	-0.7449	-0.8282	-0.6279	-0.616	-0.667	-0.8122	-0.7011	-0.7292	-0.7298	-0.5199	-0.6938	-0.8181	-0.9017	-0.5714	-0.6593	-0.7006	-0.588	-0.4646	-0.2387	-0.5406
339488	ENSG00000116819	1	36038971	36060929	1	p34.3	TFAP2E	-0.6539	-0.7362	-0.8199	-0.5851	-0.6012	-0.6643	-0.8034	-0.5492	-0.6876	-0.7715	-0.4281	-0.6462	-0.8175	-0.4599	-0.4982	-0.7305	-0.539	-0.5404	-0.5058	-0.6488	-0.7766	-0.7092	-0.7449	-0.8282	-0.6279	-0.616	-0.667	-0.8122	-0.7011	-0.7292	-0.7298	-0.5199	-0.6938	-0.8181	-0.9017	-0.5714	-0.6593	-0.7006	-0.588	-0.4646	-0.2387	-0.5406
5690	ENSG00000126067	1	36067185	36107445	-1	p34.3	PSMB2	-0.6539	-0.7362	-0.8199	-0.5851	-0.6012	-0.6643	-0.8034	-0.5492	-0.6876	-0.7715	-0.4281	-0.6462	-0.8175	-0.4599	-0.4982	-0.7305	-0.539	-0.5404	-0.5058	-0.6488	-0.7766	-0.7092	-0.7449	-0.8282	-0.6279	-0.616	-0.667	-0.8122	-0.7011	-0.7292	-0.7298	-0.5199	-0.6938	-0.8181	-0.9017	-0.5714	-0.6593	-0.7006	-0.588	-0.4646	-0.2387	-0.5406
127703	ENSG00000142686	1	36179476	36185073	-1	p34.3	C1orf216	-0.6539	-0.7362	-0.8199	-0.5851	-0.6012	-0.6643	-0.8034	-0.5492	-0.6876	-0.7715	-0.4281	-0.6462	-0.8175	-0.4599	-0.4982	-0.7305	-0.539	-0.5404	-0.5058	-0.6488	-0.7766	-0.7092	-0.7449	-0.8282	-0.6279	-0.616	-0.667	-0.8122	-0.7011	-0.7292	-0.7298	-0.5199	-0.6938	-0.8181	-0.9017	-0.5714	-0.6593	-0.7006	-0.588	-0.4646	-0.2387	-0.5406
192670	ENSG00000134698	1	36273773	36323491	1	p34.3	EIF2C4	-0.6539	-0.7362	-0.8199	-0.5851	-0.6012	-0.6643	-0.8034	-0.5492	-0.6876	-0.7715	-0.4281	-0.6462	-0.8175	-0.4599	-0.4982	-0.7305	-0.539	-0.5404	-0.5058	-0.6488	-0.7766	-0.7092	-0.7449	-0.8282	-0.6279	-0.616	-0.667	-0.8122	-0.7011	-0.7292	-0.7298	-0.5199	-0.6938	-0.8181	-0.9017	-0.5714	-0.6593	-0.7006	-0.588	-0.4646	-0.2387	-0.5406
26523	ENSG00000092847	1	36335409	36395211	1	p34.3	EIF2C1	-0.6539	-0.7362	-0.8199	-0.5851	-0.6012	-0.6643	-0.8034	-0.5492	-0.6876	-0.7715	-0.4281	-0.6462	-0.8175	-0.4599	-0.4982	-0.7305	-0.539	-0.5404	-0.5058	-0.6488	-0.7766	-0.7092	-0.7449	-0.8282	-0.6279	-0.616	-0.667	-0.8122	-0.7011	-0.7292	-0.7298	-0.5199	-0.6938	-0.8181	-0.9017	-0.5714	-0.6593	-0.7006	-0.588	-0.4646	-0.2387	-0.5406
192669	ENSG00000126070	1	36396319	36522063	1	p34.3	EIF2C3	-0.6539	-0.7362	-0.8199	-0.5851	-0.6012	-0.6643	-0.8034	-0.5492	-0.6876	-0.7715	-0.4281	-0.6462	-0.8175	-0.4599	-0.4982	-0.7305	-0.539	-0.5404	-0.5058	-0.6488	-0.7766	-0.7092	-0.7449	-0.8282	-0.6279	-0.616	-0.667	-0.8122	-0.7011	-0.7292	-0.7298	-0.5199	-0.6938	-0.8181	-0.9017	-0.5714	-0.6593	-0.7006	-0.588	-0.4646	-0.2387	-0.5406
27285	ENSG00000092850	1	36549676	36553876	1	p34.3	TEKT2	-0.6539	-0.7362	-0.8199	-0.5851	-0.6012	-0.6643	-0.8034	-0.5492	-0.6876	-0.7715	-0.4281	-0.6462	-0.8175	-0.4599	-0.4982	-0.7305	-0.539	-0.5404	-0.5058	-0.6488	-0.7766	-0.7092	-0.7449	-0.8282	-0.6279	-0.616	-0.667	-0.8122	-0.7011	-0.7292	-0.7298	-0.5199	-0.6938	-0.8181	-0.9017	-0.5714	-0.6593	-0.7006	-0.588	-0.4646	-0.2387	-0.5406
54936	ENSG00000116863	1	36554476	36559533	1	p34.3	ADPRHL2	-0.6539	-0.7362	-0.8199	-0.5851	-0.6012	-0.6643	-0.8034	-0.5492	-0.6876	-0.7715	-0.4281	-0.6462	-0.8175	-0.4599	-0.4982	-0.7305	-0.539	-0.5404	-0.5058	-0.6488	-0.7766	-0.7092	-0.7449	-0.8282	-0.6279	-0.616	-0.667	-0.8122	-0.7011	-0.7292	-0.7298	-0.5199	-0.6938	-0.8181	-0.9017	-0.5714	-0.6593	-0.7006	-0.588	-0.4646	-0.2387	-0.5406
1296	ENSG00000171812	1	36560837	36590821	-1	p34.3	COL8A2	-0.6539	-0.7362	-0.8199	-0.5851	-0.6012	-0.6643	-0.8034	-0.5492	-0.6876	-0.7715	-0.4281	-0.6462	-0.8175	-0.4599	-0.4982	-0.7305	-0.539	-0.5404	-0.5058	-0.6488	-0.7766	-0.7092	-0.7449	-0.8282	-0.6279	-0.616	-0.667	-0.8122	-0.7011	-0.7292	-0.7298	-0.5199	-0.6938	-0.8181	-0.9017	-0.5714	-0.6593	-0.7006	-0.588	-0.4646	-0.2387	-0.5406
27095	ENSG00000054116	1	36602173	36615098	-1	p34.3	TRAPPC3	-0.6539	-0.7362	-0.8199	-0.5851	-0.6012	-0.6643	-0.8034	-0.5492	-0.6876	-0.7715	-0.4281	-0.6462	-0.8175	-0.4599	-0.4982	-0.7305	-0.539	-0.5404	-0.5058	-0.6488	-0.7766	-0.7092	-0.7449	-0.8282	-0.6279	-0.616	-0.667	-0.8122	-0.7011	-0.7292	-0.7298	-0.5199	-0.6938	-0.8181	-0.9017	-0.5714	-0.6593	-0.7006	-0.588	-0.4646	-0.2387	-0.5406
55700	ENSG00000116871	1	36621180	36646450	1	p34.3	MAP7D1	-0.6539	-0.7362	-0.8199	-0.5851	-0.6012	-0.6643	-0.8034	-0.5492	-0.6876	-0.7715	-0.4281	-0.6462	-0.8175	-0.4599	-0.4982	-0.7305	-0.539	-0.5404	-0.5058	-0.6488	-0.7766	-0.7092	-0.7449	-0.8282	-0.6279	-0.616	-0.667	-0.8122	-0.7011	-0.7292	-0.7298	-0.5199	-0.6938	-0.8181	-0.9017	-0.5714	-0.6593	-0.7006	-0.588	-0.4646	-0.2387	-0.5406
9967	ENSG00000054118	1	36690017	36770958	1	p34.3	THRAP3	-0.6539	-0.7362	-0.8199	-0.5851	-0.6012	-0.6643	-0.8034	-0.5492	-0.6876	-0.7715	-0.4281	-0.6462	-0.8175	-0.4599	-0.4982	-0.7305	-0.539	-0.5404	-0.5058	-0.6488	-0.7766	-0.7092	-0.7449	-0.8282	-0.6279	-0.616	-0.667	-0.8122	-0.7011	-0.7292	-0.7298	-0.5199	-0.6938	-0.8181	-0.9017	-0.5714	-0.6593	-0.7006	-0.588	-0.4646	-0.2387	-0.5406
55194	ENSG00000142694	1	36787632	36789755	-1	p34.3	FAM176B	-0.6539	-0.7362	-0.8199	-0.5851	-0.6012	-0.6643	-0.8034	-0.5492	-0.6876	-0.7715	-0.4281	-0.6462	-0.8175	-0.4599	-0.4982	-0.7305	-0.539	-0.5404	-0.5058	-0.6488	-0.7766	-0.7092	-0.7449	-0.8282	-0.6279	-0.616	-0.667	-0.8122	-0.7011	-0.7292	-0.7298	-0.5199	-0.6938	-0.8181	-0.9017	-0.5714	-0.6593	-0.7006	-0.588	-0.4646	-0.2387	-0.5406
83931	ENSG00000196182	1	36805225	36851497	-1	p34.3	STK40	-0.6539	-0.7362	-0.8199	-0.5851	-0.6012	-0.6643	-0.8034	-0.5492	-0.6876	-0.7715	-0.4281	-0.6462	-0.8175	-0.4599	-0.4982	-0.7305	-0.539	-0.5404	-0.5058	-0.6488	-0.7766	-0.7092	-0.7449	-0.8282	-0.6279	-0.616	-0.667	-0.8122	-0.7011	-0.7292	-0.7298	-0.5199	-0.6938	-0.8181	-0.9017	-0.5714	-0.6593	-0.7006	-0.588	-0.4646	-0.2387	-0.5406
84967	ENSG00000181817	1	36856839	36863493	-1	p34.3	LSM10	-0.6539	-0.7362	-0.8199	-0.5851	-0.6012	-0.6643	-0.8034	-0.5492	-0.6876	-0.7715	-0.4281	-0.6462	-0.8175	-0.4599	-0.4982	-0.7305	-0.539	-0.5404	-0.5058	-0.6488	-0.7766	-0.7092	-0.7449	-0.8282	-0.6279	-0.616	-0.667	-0.8122	-0.7011	-0.7292	-0.7298	-0.5199	-0.6938	-0.8181	-0.9017	-0.5714	-0.6593	-0.7006	-0.588	-0.4646	-0.2387	-0.5406
127700	ENSG00000116885	1	36881428	36916086	-1	p34.3	OSCP1	-0.6539	-0.7362	-0.8199	-0.5851	-0.6012	-0.6643	-0.8034	-0.5492	-0.6876	-0.7715	-0.4281	-0.6462	-0.8175	-0.4599	-0.4982	-0.7305	-0.539	-0.5404	-0.5058	-0.6488	-0.7766	-0.7092	-0.7449	-0.8282	-0.6279	-0.616	-0.667	-0.8122	-0.7011	-0.7292	-0.7298	-0.5199	-0.6938	-0.8181	-0.9017	-0.5714	-0.6593	-0.7006	-0.588	-0.4646	-0.2387	-0.5406
64960	ENSG00000116898	1	36921319	36930038	-1	p34.3	MRPS15	-0.6539	-0.7362	-0.8199	-0.5851	-0.6012	-0.6643	-0.8034	-0.5492	-0.6876	-0.7715	-0.4281	-0.6462	-0.8175	-0.4599	-0.4982	-0.7305	-0.539	-0.5404	-0.5058	-0.6488	-0.7766	-0.7092	-0.7449	-0.8282	-0.6279	-0.616	-0.667	-0.8122	-0.7011	-0.7292	-0.7298	-0.5199	-0.6938	-0.8181	-0.9017	-0.5714	-0.6593	-0.7006	-0.588	-0.4646	-0.2387	-0.5406
1441	ENSG00000119535	1	36931644	36948879	-1	p34.3	CSF3R	-0.6539	-0.7362	-0.8199	-0.5851	-0.6012	-0.6643	-0.8034	-0.5492	-0.6876	-0.7715	-0.4281	-0.6462	-0.8175	-0.4599	-0.4982	-0.7305	-0.539	-0.5404	-0.5058	-0.6488	-0.7766	-0.7092	-0.7449	-0.8282	-0.6279	-0.616	-0.667	-0.8122	-0.7011	-0.7292	-0.7298	-0.5199	-0.6938	-0.8181	-0.9017	-0.5714	-0.6593	-0.7006	-0.588	-0.4646	-0.2387	-0.5406
2899	ENSG00000163873	1	37261128	37499730	-1	p34.3	GRIK3	-0.6539	-0.7362	-0.8199	-0.5851	-0.6012	-0.6643	-0.8034	-0.5492	-0.6876	-0.7715	-0.4281	-0.6462	-0.8175	-0.4599	-0.4982	-0.7305	-0.539	-0.669488	-0.5058	-0.6488	-0.7766	-0.7092	-0.7449	-0.8282	-0.6279	-0.616	-0.667	-0.8122	-0.7011	-0.7292	-0.7298	-0.5199	-0.6938	-0.8181	-0.9017	-0.5714	-0.6593	-0.7006	-0.588	-0.4646	-0.2387	-0.5406
80149	ENSG00000163874	1	37940153	37949978	1	p34.3	ZC3H12A	-0.6539	-0.7362	-0.8199	-0.5851	-0.6012	-0.6643	-0.8034	-0.5492	-0.7166	-0.7715	-0.4281	-0.6462	-0.8175	-0.4599	-0.4982	-0.7305	-0.539	-0.573	-0.5022	-0.6488	-0.7766	-0.7092	-0.7449	-0.8282	-0.6279	-0.616	-0.667	-0.8122	-0.7011	-0.7292	-0.7298	-0.5199	-0.6938	-0.8181	-0.9017	-0.5714	-0.6593	-0.7006	-0.588	-0.4646	-0.2387	-0.5406
64769	ENSG00000163875	1	37958176	37980375	-1	p34.3	MEAF6	-0.6539	-0.7362	-0.8199	-0.5851	-0.6012	-0.6643	-0.8034	-0.5492	-0.7166	-0.7715	-0.4281	-0.6462	-0.8175	-0.4599	-0.4982	-0.7305	-0.539	-0.573	-0.5022	-0.6488	-0.7766	-0.7092	-0.7449	-0.8282	-0.6279	-0.616	-0.667	-0.8122	-0.7011	-0.7292	-0.7298	-0.5199	-0.6938	-0.8181	-0.9017	-0.5714	-0.6593	-0.7006	-0.588	-0.4646	-0.2387	-0.5406
79753	ENSG00000163877	1	38002142	38019905	-1	p34.3	SNIP1	-0.6539	-0.7362	-0.8199	-0.5851	-0.6012	-0.6643	-0.8034	-0.5492	-0.7166	-0.7715	-0.4281	-0.6462	-0.8175	-0.4599	-0.4982	-0.7305	-0.539	-0.573	-0.5022	-0.6488	-0.7766	-0.7092	-0.7449	-0.8282	-0.6279	-0.616	-0.667	-0.8122	-0.7011	-0.7292	-0.7298	-0.5199	-0.6938	-0.8181	-0.9017	-0.5714	-0.6593	-0.7006	-0.588	-0.4646	-0.2387	-0.5406
7802	ENSG00000163879	1	38022520	38032458	1	p34.3	DNALI1	-0.6539	-0.7362	-0.8199	-0.5851	-0.6012	-0.6643	-0.8034	-0.5492	-0.7166	-0.7715	-0.4281	-0.6462	-0.8175	-0.4599	-0.4982	-0.7305	-0.539	-0.573	-0.5022	-0.6488	-0.7766	-0.7092	-0.7449	-0.8282	-0.6279	-0.616	-0.667	-0.8122	-0.7011	-0.7292	-0.7298	-0.5199	-0.6938	-0.8181	-0.9017	-0.5714	-0.6593	-0.7006	-0.588	-0.4646	-0.2387	-0.5406
29889	ENSG00000134697	1	38032417	38061540	-1	p34.3	GNL2	-0.6539	-0.7362	-0.8199	-0.5851	-0.6012	-0.6643	-0.8034	-0.5492	-0.7166	-0.7715	-0.4281	-0.6462	-0.8175	-0.4599	-0.4982	-0.7305	-0.539	-0.573	-0.5022	-0.6488	-0.7766	-0.7092	-0.7449	-0.8282	-0.6279	-0.616	-0.667	-0.8122	-0.7011	-0.7292	-0.7298	-0.5199	-0.6938	-0.8181	-0.9017	-0.5714	-0.6593	-0.7006	-0.588	-0.4646	-0.2387	-0.5406
54955	ENSG00000116922	1	38147242	38157914	-1	p34.3	C1orf109	-0.6539	-0.7362	-0.8199	-0.5851	-0.6012	-0.6643	-0.8034	-0.5492	-0.7166	-0.7715	-0.4281	-0.6462	-0.8175	-0.4599	-0.4982	-0.7305	-0.539	-0.573	-0.5022	-0.6488	-0.7766	-0.7092	-0.7449	-0.8282	-0.6279	-0.616	-0.667	-0.8122	-0.7011	-0.7292	-0.7298	-0.5199	-0.6938	-0.8181	-0.9017	-0.5714	-0.6593	-0.7006	-0.588	-0.4646	-0.2387	-0.5406
55143	ENSG00000134690	1	38158090	38175391	1	p34.3	CDCA8	-0.6539	-0.7362	-0.8199	-0.5851	-0.6012	-0.6643	-0.8034	-0.5492	-0.7166	-0.7715	-0.4281	-0.6462	-0.8175	-0.4599	-0.4982	-0.7305	-0.539	-0.573	-0.5022	-0.6488	-0.7766	-0.7092	-0.7449	-0.8282	-0.6279	-0.616	-0.667	-0.8122	-0.7011	-0.7292	-0.7298	-0.5199	-0.6938	-0.8181	-0.9017	-0.5714	-0.6593	-0.7006	-0.588	-0.4646	-0.2387	-0.5406
284656	ENSG00000183317	1	38179552	38230805	-1	p34.3	EPHA10	-0.6539	-0.7362	-0.8199	-0.5851	-0.6012	-0.6643	-0.8034	-0.5492	-0.7166	-0.7715	-0.4281	-0.6462	-0.8175	-0.4599	-0.4982	-0.7305	-0.539	-0.573	-0.5022	-0.6488	-0.7766	-0.7092	-0.7449	-0.8282	-0.6279	-0.616	-0.667	-0.8122	-0.7011	-0.7292	-0.7298	-0.5199	-0.6938	-0.8181	-0.9017	-0.5714	-0.6593	-0.7006	-0.588	-0.4646	-0.2387	-0.5406
149175	ENSG00000185090	1	38259474	38266809	1	p34.3	MANEAL	-0.6539	-0.7362	-0.8199	-0.5851	-0.6012	-0.6643	-0.8034	-0.5492	-0.7166	-0.7715	-0.4281	-0.6462	-0.8175	-0.4599	-0.4982	-0.7305	-0.539	-0.573	-0.5022	-0.6488	-0.7766	-0.7092	-0.7449	-0.8282	-0.6279	-0.616	-0.667	-0.8122	-0.7011	-0.7292	-0.7298	-0.5199	-0.6938	-0.8181	-0.9017	-0.5714	-0.6593	-0.7006	-0.588	-0.4646	-0.2387	-0.5406
79693	ENSG00000196449	1	38268616	38273857	-1	p34.3	YRDC	-0.6539	-0.7362	-0.8199	-0.5851	-0.6012	-0.6643	-0.8034	-0.5492	-0.7166	-0.7715	-0.4281	-0.6462	-0.8175	-0.4599	-0.4982	-0.7305	-0.539	-0.573	-0.5022	-0.6488	-0.7766	-0.7092	-0.7449	-0.8282	-0.6279	-0.616	-0.667	-0.8122	-0.7011	-0.7292	-0.7298	-0.5199	-0.6938	-0.8181	-0.9017	-0.5714	-0.6593	-0.7006	-0.588	-0.4646	-0.2387	-0.5406
127687	ENSG00000197982	1	38272651	38275126	1	p34.3	C1orf122	-0.6539	-0.7362	-0.8199	-0.5851	-0.6012	-0.6643	-0.8034	-0.5492	-0.7166	-0.7715	-0.4281	-0.6462	-0.8175	-0.4599	-0.4982	-0.7305	-0.539	-0.573	-0.5022	-0.6488	-0.7766	-0.7092	-0.7449	-0.8282	-0.6279	-0.616	-0.667	-0.8122	-0.7011	-0.7292	-0.7298	-0.5199	-0.6938	-0.8181	-0.9017	-0.5714	-0.6593	-0.7006	-0.588	-0.4646	-0.2387	-0.5406
4520	ENSG00000188786	1	38279851	38325292	-1	p34.3	MTF1	-0.6539	-0.7362	-0.8199	-0.5851	-0.6012	-0.6643	-0.8034	-0.5492	-0.7166	-0.7715	-0.4281	-0.6462	-0.8175	-0.4599	-0.4982	-0.7305	-0.539	-0.573	-0.5022	-0.6488	-0.7766	-0.7092	-0.7449	-0.8282	-0.6279	-0.616	-0.667	-0.8122	-0.7011	-0.7292	-0.7298	-0.5199	-0.6938	-0.8181	-0.9017	-0.5714	-0.6593	-0.7006	-0.588	-0.4646	-0.2387	-0.5406
3633	ENSG00000204084	1	38326369	38412729	-1	p34.3	INPP5B	-0.6539	-0.7362	-0.8199	-0.5851	-0.6012	-0.6643	-0.8034	-0.5492	-0.7166	-0.7715	-0.4281	-0.6462	-0.8175	-0.4599	-0.4982	-0.7305	-0.539	-0.573	-0.5022	-0.6488	-0.7766	-0.7092	-0.7449	-0.8282	-0.6279	-0.616	-0.667	-0.8122	-0.7011	-0.7292	-0.7298	-0.5199	-0.6938	-0.8181	-0.9017	-0.5714	-0.6593	-0.7006	-0.588	-0.4646	-0.2387	-0.5406
10946	ENSG00000183431	1	38422647	38456593	-1	p34.3	SF3A3	-0.6539	-0.7362	-0.8199	-0.5851	-0.6012	-0.6643	-0.8034	-0.5492	-0.7166	-0.7715	-0.4281	-0.6462	-0.8175	-0.4599	-0.4982	-0.7305	-0.539	-0.573	-0.5022	-0.6488	-0.7766	-0.7092	-0.7449	-0.8282	-0.6279	-0.616	-0.667	-0.8122	-0.7011	-0.7292	-0.7298	-0.5199	-0.6938	-0.8181	-0.9017	-0.5714	-0.6593	-0.7006	-0.588	-0.4646	-0.2387	-0.5406
2275	ENSG00000183386	1	38462442	38471278	-1	p34.3	FHL3	-0.6539	-0.7362	-0.8199	-0.5851	-0.6012	-0.6643	-0.8034	-0.5492	-0.7166	-0.7715	-0.4281	-0.6462	-0.8175	-0.4599	-0.4982	-0.7305	-0.539	-0.573	-0.5022	-0.6488	-0.7766	-0.7092	-0.7449	-0.8282	-0.6279	-0.616	-0.667	-0.8122	-0.7011	-0.7292	-0.7298	-0.5199	-0.6938	-0.8181	-0.9017	-0.5714	-0.6593	-0.7006	-0.588	-0.4646	-0.2387	-0.5406
51118	ENSG00000183520	1	38474930	38490496	1	p34.3	UTP11L	-0.6539	-0.7362	-0.8199	-0.5851	-0.6012	-0.6643	-0.8034	-0.5492	-0.7166	-0.7715	-0.4281	-0.6462	-0.8175	-0.4599	-0.4982	-0.7305	-0.539	-0.573	-0.5022	-0.6488	-0.7766	-0.7092	-0.7449	-0.8282	-0.6279	-0.616	-0.667	-0.8122	-0.7011	-0.7292	-0.7298	-0.5199	-0.6938	-0.8181	-0.9017	-0.5714	-0.6593	-0.7006	-0.588	-0.4646	-0.2387	-0.5406
5453	ENSG00000185668	1	38509523	38512450	-1	p34.3	POU3F1	-0.6539	-0.7362	-0.8199	-0.5851	-0.6012	-0.6643	-0.8034	-0.5492	-0.7166	-0.7715	-0.4281	-0.6462	-0.8175	-0.4599	-0.4982	-0.7305	-0.539	-0.573	-0.5022	-0.6488	-0.7766	-0.7092	-0.7449	-0.8282	-0.6279	-0.616	-0.667	-0.8122	-0.7011	-0.7292	-0.7298	-0.5199	-0.6938	-0.8181	-0.9017	-0.5714	-0.6593	-0.7006	-0.588	-0.4646	-0.2387	-0.5406
64121	ENSG00000116954	1	39303870	39325495	-1	p34.3	RRAGC	-0.6539	-0.7362	-0.8199	-0.5851	-0.6238	-0.6643	-0.8034	-0.5492	-0.7166	-0.7715	-0.4281	-0.6462	-0.8175	-0.4599	-0.4982	-0.7305	-0.539	-0.573	-0.5022	-0.6488	-0.7766	-0.7092	-0.7449	-0.8282	-0.6279	-0.616	-0.667	-0.8122	-0.7011	-0.7292	-0.7298	-0.5199	-0.6938	-0.8181	-0.9017	-0.5714	-0.6593	-0.7006	-0.588	-0.4646	-0.2387	-0.5406
54933	ENSG00000158315	1	39351479	39407471	-1	p34.3	RHBDL2	-0.6539	-0.7362	-0.8199	-0.5851	-0.6238	-0.6643	-0.8034	-0.5492	-0.7166	-0.7715	-0.4281	-0.6462	-0.8175	-0.4599	-0.4982	-0.7305	-0.539	-0.573	-0.5022	-0.6488	-0.7766	-0.7092	-0.7449	-0.8282	-0.6279	-0.616	-0.667	-0.8122	-0.7011	-0.7292	-0.7298	-0.5199	-0.6938	-0.8181	-0.9017	-0.5714	-0.6593	-0.7006	-0.588	-0.4646	-0.2387	-0.5406
79647	ENSG00000174574	1	39456895	39471731	1	p34.3	AKIRIN1	-0.6539	-0.7362	-0.8199	-0.5851	-0.6238	-0.6643	-0.8034	-0.5492	-0.7166	-0.7715	-0.4281	-0.6462	-0.8175	-0.4599	-0.4982	-0.7305	-0.539	-0.573	-0.5022	-0.6488	-0.7766	-0.7092	-0.7449	-0.8282	-0.6279	-0.616	-0.667	-0.8122	-0.7011	-0.7292	-0.7298	-0.5199	-0.6938	-0.8181	-0.9017	-0.5714	-0.6593	-0.7006	-0.588	-0.4646	-0.2387	-0.5406
4725	ENSG00000168653	1	39491990	39500308	1	p34.3	NDUFS5	-0.6539	-0.7362	-0.8199	-0.5851	-0.6238	-0.6643	-0.8034	-0.5492	-0.7166	-0.7715	-0.4281	-0.6462	-0.8175	-0.4599	-0.4982	-0.7305	-0.539	-0.573	-0.5022	-0.6488	-0.7766	-0.7092	-0.7449	-0.8282	-0.6279	-0.616	-0.667	-0.8122	-0.7011	-0.7292	-0.7298	-0.5199	-0.6938	-0.8181	-0.9017	-0.5714	-0.6593	-0.7006	-0.588	-0.4646	-0.2387	-0.5406
23499	ENSG00000127603	1	39546988	39952849	1	p34.3	MACF1	-0.6539	-0.7362	-0.8199	-0.5851	-0.6238	-0.6643	-0.8034	-0.5492	-0.7166	-0.7715	-0.4281	-0.6462	-0.8175	-0.4599	-0.4982	-0.7305	-0.539	-0.573	-0.5022	-0.6488	-0.7766	-0.7092	-0.7449	-0.8282	-0.6279	-0.616	-0.667	-0.8122	-0.7011	-0.7292	-0.7298	-0.5199	-0.6938	-0.8181	-0.9017	-0.5714	-0.6593	-0.7006	-0.588	-0.4646	-0.2387	-0.5406
353500	ENSG00000183682	1	39957318	39991607	1	p34.3	BMP8A	-0.6539	-0.7362	-0.8199	-0.5851	-0.6238	-0.6643	-0.8034	-0.5492	-0.7166	-0.7715	-0.4281	-0.6462	-0.8175	-0.4599	-0.4982	-0.7305	-0.539	-0.573	-0.5022	-0.6488	-0.7766	-0.7092	-0.7449	-0.8282	-0.6279	-0.616	-0.667	-0.8122	-0.7011	-0.7292	-0.7298	-0.5199	-0.6938	-0.8181	-0.9017	-0.5714	-0.6593	-0.7006	-0.588	-0.4646	-0.2387	-0.5406
8761	ENSG00000090621	1	40026488	40042462	-1	p34.3	PABPC4	-0.6539	-0.7362	-0.8199	-0.5851	-0.6238	-0.6643	-0.8034	-0.5492	-0.7166	-0.7715	-0.4281	-0.6462	-0.8175	-0.4599	-0.4982	-0.7305	-0.539	-0.573	-0.5022	-0.6488	-0.7766	-0.7092	-0.7449	-0.8282	-0.6279	-0.616	-0.667	-0.8122	-0.7011	-0.7292	-0.7298	-0.5199	-0.6938	-0.8181	-0.9017	-0.5714	-0.6593	-0.7006	-0.588	-0.4646	-0.2387	-0.5406
26508	ENSG00000163909	1	40089825	40105617	-1	p34.2	HEYL	-0.6539	-0.7362	-0.8199	-0.5851	-0.6238	-0.6643	-0.8034	-0.5492	-0.7166	-0.7715	-0.4281	-0.6462	-0.8175	-0.4599	-0.4982	-0.7305	-0.539	-0.573	-0.5022	-0.6488	-0.7766	-0.7092	-0.7449	-0.8282	-0.6279	-0.616	-0.667	-0.8122	-0.7011	-0.7292	-0.7298	-0.5199	-0.6938	-0.8181	-0.9017	-0.5714	-0.6593	-0.7006	-0.588	-0.4646	-0.2387	-0.5406
84618	ENSG00000116981	1	40124793	40137710	-1	p34.2	NT5C1A	-0.6539	-0.7362	-0.8199	-0.5851	-0.6238	-0.6643	-0.8034	-0.5492	-0.7166	-0.7715	-0.4281	-0.6462	-0.8175	-0.4599	-0.4982	-0.7305	-0.539	-0.573	-0.5022	-0.6488	-0.7766	-0.7092	-0.7449	-0.8282	-0.6279	-0.616	-0.667	-0.8122	-0.7011	-0.7292	-0.7298	-0.5199	-0.6938	-0.8181	-0.9017	-0.5714	-0.6593	-0.7006	-0.588	-0.4646	-0.2387	-0.5406
51440	ENSG00000116983	1	40144320	40157361	-1	p34.2	HPCAL4	-0.6539	-0.7362	-0.8199	-0.5851	-0.6238	-0.6643	-0.8034	-0.5492	-0.7166	-0.7715	-0.4281	-0.6462	-0.8175	-0.4599	-0.4982	-0.7305	-0.539	-0.573	-0.5022	-0.6488	-0.7766	-0.7092	-0.7449	-0.8282	-0.6279	-0.616	-0.667	-0.8122	-0.7011	-0.7292	-0.7298	-0.5199	-0.6938	-0.8181	-0.9017	-0.5714	-0.6593	-0.7006	-0.588	-0.4646	-0.2387	-0.5406
10450	ENSG00000084072	1	40157854	40229586	1	p34.2	PPIE	-0.6539	-0.7362	-0.8199	-0.5851	-0.6238	-0.6643	-0.8034	-0.5492	-0.7166	-0.7715	-0.4281	-0.6462	-0.8175	-0.4599	-0.4982	-0.7305	-0.539	-0.573	-0.5022	-0.6488	-0.7766	-0.7092	-0.7449	-0.8282	-0.6279	-0.616	-0.667	-0.8122	-0.7011	-0.7292	-0.7298	-0.5199	-0.6938	-0.8181	-0.9017	-0.5714	-0.6593	-0.7006	-0.588	-0.4646	-0.2387	-0.5406
656	ENSG00000116985	1	40222854	40254533	-1	p34.2	BMP8B	-0.6539	-0.7362	-0.8199	-0.5851	-0.6238	-0.6643	-0.8034	-0.5492	-0.7166	-0.7715	-0.4281	-0.6462	-0.8175	-0.4599	-0.4982	-0.7305	-0.539	-0.573	-0.5022	-0.6488	-0.7766	-0.7092	-0.7449	-0.8282	-0.6279	-0.616	-0.667	-0.8122	-0.7011	-0.7292	-0.7298	-0.5199	-0.6938	-0.8181	-0.9017	-0.5714	-0.6593	-0.7006	-0.588	-0.4646	-0.2387	-0.5406
54802	ENSG00000043514	1	40306708	40349183	-1	p34.2	TRIT1	-0.6539	-0.7362	-0.8199	-0.5851	-0.6238	-0.6643	-0.8034	-0.5492	-0.7166	-0.7715	-0.4281	-0.6462	-0.8175	-0.4599	-0.4982	-0.7305	-0.539	-0.573	-0.5022	-0.6488	-0.7766	-0.7092	-0.7449	-0.8282	-0.6279	-0.616	-0.667	-0.8122	-0.7011	-0.7292	-0.7298	-0.5199	-0.6938	-0.8181	-0.9017	-0.5714	-0.6593	-0.7006	-0.588	-0.4646	-0.2387	-0.5406
4610	ENSG00000116990	1	40361098	40367928	-1	p34.2	MYCL1	-0.6539	-0.7362	-0.8199	-0.5851	-0.6238	-0.6643	-0.8034	-0.5492	-0.7166	-0.7715	-0.4281	-0.6462	-0.8175	-0.4599	-0.4982	-0.7305	-0.539	-0.573	-0.5022	-0.6488	-0.7766	-0.7092	-0.7449	-0.8282	-0.6279	-0.616	-0.667	-0.8122	-0.7011	-0.7292	-0.7298	-0.5199	-0.6938	-0.8181	-0.9017	-0.5714	-0.6593	-0.7006	-0.588	-0.4646	-0.2387	-0.5406
84879	ENSG00000168389	1	40420802	40435638	1	p34.2	MFSD2A	-0.6539	-0.7362	-0.8199	-0.5851	-0.6238	-0.6643	-0.8034	-0.5492	-0.7166	-0.7715	-0.4281	-0.6462	-0.8175	-0.4599	-0.4982	-0.7305	-0.539	-0.573	-0.5022	-0.6488	-0.7766	-0.7092	-0.7449	-0.8282	-0.6279	-0.616	-0.667	-0.8122	-0.7011	-0.7292	-0.7298	-0.5199	-0.6938	-0.8181	-0.9017	-0.5714	-0.6593	-0.7006	-0.588	-0.4646	-0.2387	-0.5406
10487	ENSG00000131236	1	40505905	40538321	1	p34.2	CAP1	-0.6539	-0.7362	-0.8199	-0.5851	-0.6238	-0.6643	-0.8034	-0.5492	-0.7166	-0.7715	-0.4281	-0.6462	-0.8175	-0.4599	-0.4982	-0.7305	-0.539	-0.573	-0.5022	-0.6488	-0.7766	-0.7092	-0.7449	-0.8282	-0.6279	-0.616	-0.667	-0.8122	-0.7011	-0.7292	-0.7298	-0.5199	-0.6938	-0.8181	-0.9017	-0.5714	-0.6593	-0.7006	-0.588	-0.4646	-0.2387	-0.5406
5538	ENSG00000131238	1	40538379	40563375	-1	p34.2	PPT1	-0.6539	-0.7362	-0.8199	-0.5851	-0.6238	-0.6643	-0.8034	-0.5492	-0.7166	-0.7715	-0.4281	-0.6462	-0.8175	-0.4599	-0.4982	-0.7305	-0.539	-0.573	-0.5022	-0.6488	-0.7766	-0.7092	-0.7449	-0.8282	-0.6279	-0.616	-0.667	-0.8122	-0.7011	-0.7292	-0.7298	-0.5199	-0.6938	-0.8181	-0.9017	-0.5714	-0.6593	-0.7006	-0.588	-0.4646	-0.2387	-0.5406
6018	ENSG00000117000	1	40627045	40706593	1	p34.2	RLF	-0.6539	-0.7362	-0.8199	-0.5851	-0.6238	-0.6643	-0.8034	-0.5492	-0.7166	-0.7715	-0.4281	-0.6462	-0.8175	-0.4599	-0.4982	-0.7305	-0.539	-0.573	-0.5022	-0.6488	-0.7766	-0.7092	-0.7449	-0.8282	-0.6279	-0.616	-0.667	-0.8122	-0.7011	-0.7292	-0.7298	-0.5199	-0.6938	-0.8181	-0.9017	-0.5714	-0.6593	-0.7006	-0.588	-0.4646	-0.2387	-0.5406
10269	ENSG00000084073	1	40723779	40759856	1	p34.2	ZMPSTE24	-0.6539	-0.7362	-0.8199	-0.5851	-0.6238	-0.6643	-0.8034	-0.5492	-0.7166	-0.7715	-0.4281	-0.6462	-0.8175	-0.4599	-0.4982	-0.7305	-0.539	-0.573	-0.5022	-0.6488	-0.7766	-0.7092	-0.7449	-0.8282	-0.6279	-0.616	-0.667	-0.8122	-0.7011	-0.7292	-0.7298	-0.5199	-0.6938	-0.8181	-0.9017	-0.5714	-0.6593	-0.7006	-0.588	-0.4646	-0.2387	-0.5406
1298	ENSG00000049089	1	40766159	40783488	-1	p34.2	COL9A2	-0.6539	-0.7362	-0.8199	-0.5851	-0.6238	-0.6643	-0.8034	-0.5492	-0.7166	-0.7715	-0.4281	-0.6462	-0.8175	-0.4599	-0.4982	-0.7305	-0.539	-0.573	-0.5022	-0.6488	-0.7766	-0.7092	-0.7449	-0.8282	-0.6279	-0.616	-0.667	-0.8122	-0.7011	-0.7292	-0.7298	-0.5199	-0.6938	-0.8181	-0.9017	-0.5714	-0.6593	-0.7006	-0.588	-0.4646	-0.2387	-0.5406
64744	ENSG00000084070	1	40810522	40888998	1	p34.2	SMAP2	-0.6539	-0.7362	-0.8199	-0.5851	-0.6238	-0.6643	-0.8034	-0.5492	-0.7166	-0.7715	-0.4281	-0.6462	-0.8175	-0.4599	-0.4982	-0.7305	-0.539	-0.573	-0.5022	-0.6488	-0.7766	-0.7092	-0.7449	-0.8282	-0.6279	-0.616	-0.667	-0.8122	-0.7011	-0.7292	-0.7298	-0.5199	-0.6938	-0.8181	-0.9017	-0.5714	-0.6593	-0.7006	-0.588	-0.4646	-0.2387	-0.5406
65243	ENSG00000187801	1	40915774	40929390	1	p34.2	ZNF643	-0.6539	-0.7362	-0.8199	-0.5851	-0.6238	-0.6643	-0.8034	-0.5492	-0.7166	-0.7715	-0.4281	-0.6462	-0.8175	-0.4599	-0.4982	-0.7305	-0.539	-0.573	-0.5022	-0.6488	-0.7766	-0.7092	-0.7449	-0.8282	-0.6279	-0.616	-0.667	-0.8122	-0.7011	-0.7292	-0.7298	-0.5199	-0.6938	-0.8181	-0.9017	-0.5714	-0.6593	-0.7006	-0.588	-0.4646	-0.2387	-0.5406
339559	ENSG00000187815	1	40942887	40962015	1	p34.2	ZNF642	-0.6539	-0.7362	-0.8199	-0.5851	-0.6238	-0.6643	-0.8034	-0.5492	-0.7166	-0.7715	-0.4281	-0.6462	-0.8175	-0.4599	-0.4982	-0.7305	-0.539	-0.573	-0.5022	-0.6488	-0.7766	-0.7092	-0.7449	-0.8282	-0.6279	-0.616	-0.667	-0.8122	-0.7011	-0.7292	-0.7298	-0.5199	-0.6938	-0.8181	-0.9017	-0.5714	-0.6593	-0.7006	-0.588	-0.4646	-0.2387	-0.5406
64789	ENSG00000164002	1	40974413	40982228	1	p34.2	DEM1	-0.6539	-0.7362	-0.8199	-0.5851	-0.6238	-0.6643	-0.8034	-0.5492	-0.7166	-0.7715	-0.4281	-0.6462	-0.8175	-0.4599	-0.4982	-0.7305	-0.539	-0.573	-0.5022	-0.6488	-0.7766	-0.7092	-0.7449	-0.8282	-0.6279	-0.616	-0.667	-0.8122	-0.7011	-0.7292	-0.7298	-0.5199	-0.6938	-0.8181	-0.9017	-0.5714	-0.6593	-0.7006	-0.588	-0.4646	-0.2387	-0.5406
127396	ENSG00000117010	1	40997233	41013841	1	p34.2	ZNF684	-0.6539	-0.7362	-0.8199	-0.5851	-0.6238	-0.6643	-0.8034	-0.5492	-0.7166	-0.7715	-0.4281	-0.6462	-0.8175	-0.4599	-0.4982	-0.7305	-0.539	-0.573	-0.5022	-0.6488	-0.7766	-0.7092	-0.7449	-0.8282	-0.6279	-0.616	-0.667	-0.8122	-0.7011	-0.7292	-0.7298	-0.5199	-0.6938	-0.8181	-0.9017	-0.5714	-0.6593	-0.7006	-0.588	-0.4646	-0.2387	-0.5406
9783	ENSG00000117016	1	41086351	41131329	-1	p34.2	RIMS3	-0.6539	-0.7362	-0.8199	-0.5851	-0.6238	-0.6643	-0.8034	-0.5492	-0.7166	-0.7715	-0.4281	-0.6462	-0.8175	-0.4599	-0.4982	-0.7305	-0.539	-0.573	-0.5022	-0.6488	-0.7766	-0.7092	-0.7449	-0.8282	-0.6279	-0.616	-0.667	-0.8122	-0.7011	-0.7292	-0.7298	-0.5199	-0.6938	-0.8181	-0.9017	-0.5714	-0.6593	-0.7006	-0.588	-0.4646	-0.2387	-0.5406
4802	ENSG00000066136	1	41157320	41237275	1	p34.2	NFYC	-0.6539	-0.7362	-0.8199	-0.5851	-0.6238	-0.6643	-0.8034	-0.5492	-0.7166	-0.7715	-0.4281	-0.6462	-0.8175	-0.4599	-0.4982	-0.7305	-0.539	-0.573	-0.5022	-0.6488	-0.7766	-0.7092	-0.7449	-0.8282	-0.6279	-0.616	-0.667	-0.8122	-0.7011	-0.7292	-0.7298	-0.5199	-0.6938	-0.8181	-0.9017	-0.5714	-0.6593	-0.7006	-0.588	-0.4646	-0.2387	-0.5406
163732	ENSG00000179862	1	41326729	41328018	-1	p34.2	CITED4	-0.6539	-0.7362	-0.8199	-0.5851	-0.6238	-0.6643	-0.8034	-0.5492	-0.7166	-0.7715	-0.4281	-0.6462	-0.8175	-0.4599	-0.4982	-0.7305	-0.539	-0.573	-0.5022	-0.6488	-0.7766	-0.7092	-0.7449	-0.8282	-0.6279	-0.616	-0.667	-0.8122	-0.7011	-0.7292	-0.7298	-0.5199	-0.6938	-0.8181	-0.9017	-0.5714	-0.6593	-0.7006	-0.588	-0.4646	-0.2387	-0.5406
1503	ENSG00000171793	1	41445007	41478235	1	p34.2	CTPS	-0.6539	-0.7362	-0.8199	-0.5851	-0.6238	-0.6643	-0.8034	-0.5492	-0.7166	-0.7715	-0.4281	-0.6462	-0.8175	-0.4599	-0.4982	-0.7305	-0.539	-0.573	-0.5022	-0.6488	-0.7766	-0.7092	-0.7449	-0.8282	-0.6279	-0.616	-0.667	-0.8122	-0.7011	-0.7292	-0.7298	-0.5199	-0.6938	-0.8181	-0.9017	-0.5714	-0.6593	-0.7006	-0.588	-0.4646	-0.2387	-0.5406
22955	ENSG00000010803	1	41492872	41707826	-1	p34.2	SCMH1	-0.6539	-0.7362	-0.8199	-0.5851	-0.6238	-0.6643	-0.8034	-0.5492	-0.7166	-0.7715	-0.4281	-0.6462	-0.8175	-0.4599	-0.4982	-0.7305	-0.539	-0.573	-0.5022	-0.6488	-0.7766	-0.7092	-0.7449	-0.8282	-0.6279	-0.616	-0.667	-0.8122	-0.7011	-0.7292	-0.7298	-0.5199	-0.6938	-0.8181	-0.9017	-0.5714	-0.6593	-0.7006	-0.588	-0.4646	-0.2387	-0.5406
59269	ENSG00000127124	1	41972036	42501596	-1	p34.2	HIVEP3	-0.6539	-0.7362	-0.8199	-0.5851	-0.6238	-0.6643	-0.8034	-0.5492	-0.7166	-0.7715	-0.4281	-0.6462	-0.8175	-0.4599	-0.4982	-0.7305	-0.539	-0.573	-0.5022	-0.6488	-0.7766	-0.7092	-0.7449	-0.8282	-0.6279	-0.616	-0.667	-0.8122	-0.7185	-0.7292	-0.7298	-0.5199	-0.6938	-0.8181	-0.9017	-0.5714	-0.6593	-0.7006	-0.588	-0.4646	-0.2387	-0.584349
22887	ENSG00000198815	1	42642210	42801548	-1	p34.2	FOXJ3	-0.6539	-0.7362	-0.8199	-0.5851	-0.6238	-0.6643	-0.8034	-0.5492	-0.7166	-0.7715	-0.4281	-0.6462	-0.8175	-0.4599	-0.4982	-0.7305	-0.539	-0.573	-0.5022	-0.6488	-0.7766	-0.7092	-0.7449	-0.8282	-0.6279	-0.616	-0.667	-0.8122	-0.7185	-0.7292	-0.7298	-0.5199	-0.6938	-0.8181	-0.9017	-0.5714	-0.6593	-0.7006	-0.588	-0.4646	-0.2387	-0.5903
284716	ENSG00000177181	1	42846466	42880850	1	p34.2	RIMKLA	-0.6539	-0.7362	-0.8199	-0.5851	-0.6238	-0.6643	-0.8034	-0.5492	-0.7166	-0.7715	-0.4281	-0.6462	-0.8175	-0.4599	-0.4982	-0.7305	-0.539	-0.573	-0.5022	-0.6488	-0.7766	-0.7092	-0.7449	-0.8282	-0.6279	-0.616	-0.667	-0.8122	-0.7185	-0.7292	-0.7298	-0.5199	-0.6938	-0.8181	-0.9017	-0.5714	-0.6593	-0.7006	-0.588	-0.4646	-0.2387	-0.5903
79717	ENSG00000127125	1	42921788	42948411	1	p34.2	PPCS	-0.6539	-0.7362	-0.8199	-0.5851	-0.6238	-0.6643	-0.8034	-0.5492	-0.7166	-0.7715	-0.4281	-0.6462	-0.8175	-0.4599	-0.4982	-0.7305	-0.539	-0.573	-0.5022	-0.6488	-0.7766	-0.7092	-0.7449	-0.8282	-0.6279	-0.616	-0.667	-0.8122	-0.7185	-0.7292	-0.7298	-0.5199	-0.6938	-0.8181	-0.9017	-0.5714	-0.6593	-0.7006	-0.588	-0.4646	-0.2387	-0.5903
728621	ENSG00000186409	1	42929001	43120335	1	p34.2	CCDC30	-0.6539	-0.7362	-0.8199	-0.5851	-0.6238	-0.6643	-0.8034	-0.5492	-0.7166	-0.7715	-0.4281	-0.6462	-0.8175	-0.4599	-0.4982	-0.7305	-0.539	-0.573	-0.5022	-0.6488	-0.7766	-0.7092	-0.7449	-0.8282	-0.6279	-0.616	-0.667	-0.8122	-0.7185	-0.7292	-0.7298	-0.5199	-0.6938	-0.8181	-0.9017	-0.5714	-0.6593	-0.7006	-0.588	-0.4646	-0.2387	-0.5903
10465	ENSG00000171960	1	43124096	43142429	1	p34.2	PPIH	-0.6539	-0.7362	-0.8199	-0.5851	-0.6238	-0.6643	-0.8034	-0.5492	-0.7166	-0.7715	-0.4281	-0.6462	-0.8175	-0.4599	-0.4982	-0.7305	-0.539	-0.573	-0.5022	-0.6488	-0.7766	-0.7092	-0.7449	-0.8282	-0.6279	-0.616	-0.667	-0.8122	-0.7185	-0.7292	-0.7298	-0.5199	-0.6938	-0.8181	-0.9017	-0.5714	-0.6593	-0.7006	-0.588	-0.4646	-0.2387	-0.5903
64175	ENSG00000117385	1	43212006	43232755	-1	p34.2	LEPRE1	-0.6539	-0.7362	-0.8199	-0.5851	-0.6238	-0.6643	-0.8034	-0.5492	-0.7166	-0.7715	-0.4281	-0.6462	-0.8175	-0.4599	-0.4982	-0.7305	-0.539	-0.573	-0.5022	-0.6488	-0.7766	-0.7092	-0.7449	-0.8282	-0.6279	-0.616	-0.667	-0.8122	-0.7185	-0.7292	-0.7298	-0.5199	-0.6938	-0.8181	-0.9017	-0.5714	-0.6593	-0.7006	-0.588	-0.4646	-0.2387	-0.5903
79078	ENSG00000164008	1	43232940	43264127	1	p34.2	C1orf50	-0.6539	-0.7362	-0.8199	-0.5851	-0.6238	-0.6643	-0.8034	-0.5492	-0.7166	-0.7715	-0.4281	-0.6462	-0.8175	-0.4599	-0.4982	-0.7305	-0.539	-0.573	-0.5022	-0.6488	-0.7766	-0.7092	-0.7449	-0.8282	-0.6279	-0.616	-0.667	-0.8122	-0.7185	-0.7292	-0.7298	-0.5199	-0.6938	-0.8181	-0.9017	-0.5714	-0.6593	-0.7006	-0.588	-0.4646	-0.2387	-0.5903
374969	ENSG00000177868	1	43272723	43282954	-1	p34.2	CCDC23	-0.6539	-0.7362	-0.8199	-0.5851	-0.6238	-0.6643	-0.8034	-0.5492	-0.7166	-0.7715	-0.4281	-0.6462	-0.8175	-0.4599	-0.4982	-0.7305	-0.539	-0.573	-0.5022	-0.6488	-0.7766	-0.7092	-0.7449	-0.8282	-0.6279	-0.616	-0.667	-0.8122	-0.7185	-0.7292	-0.7298	-0.5199	-0.6938	-0.8181	-0.9017	-0.5714	-0.6593	-0.7006	-0.588	-0.4646	-0.2387	-0.5903
114625	ENSG00000164010	1	43282795	43310660	1	p34.2	ERMAP	-0.6539	-0.7362	-0.8199	-0.5851	-0.6238	-0.6643	-0.8034	-0.5492	-0.7166	-0.7715	-0.4281	-0.6462	-0.8175	-0.4599	-0.4982	-0.7305	-0.539	-0.573	-0.5022	-0.6488	-0.7766	-0.7092	-0.7449	-0.8282	-0.6279	-0.616	-0.667	-0.8122	-0.7185	-0.7292	-0.7298	-0.5199	-0.6938	-0.8181	-0.9017	-0.5714	-0.6593	-0.7006	-0.588	-0.4646	-0.2387	-0.5903
51058	ENSG00000164011	1	43312280	43318148	1	p34.2	ZNF691	-0.6539	-0.7362	-0.8199	-0.5851	-0.6238	-0.6643	-0.8034	-0.5492	-0.7166	-0.7715	-0.4281	-0.6462	-0.8175	-0.4599	-0.4982	-0.7305	-0.539	-0.573	-0.5022	-0.6488	-0.7766	-0.7092	-0.7449	-0.8282	-0.6279	-0.616	-0.667	-0.8122	-0.7185	-0.7292	-0.7298	-0.5199	-0.6938	-0.8181	-0.9017	-0.5714	-0.6593	-0.7006	-0.588	-0.4646	-0.2387	-0.5903
6513	ENSG00000117394	1	43391519	43424539	-1	p34.2	SLC2A1	-0.6539	-0.7362	-0.8199	-0.5851	-0.6238	-0.6643	-0.8034	-0.5492	-0.7166	-0.7715	-0.4281	-0.6462	-0.8175	-0.4599	-0.4982	-0.7305	-0.539	-0.573	-0.5022	-0.6488	-0.7766	-0.7092	-0.7449	-0.8282	-0.6279	-0.616	-0.667	-0.8122	-0.729115	-0.7292	-0.7298	-0.5199	-0.6938	-0.8181	-0.9017	-0.5714	-0.6593	-0.7006	-0.588	-0.4646	-0.2387	-0.5903
10969	ENSG00000117395	1	43629846	43727589	-1	p34.2	EBNA1BP2	-0.6539	-0.7362	-0.8199	-0.5851	-0.6238	-0.6643	-0.8034	-0.5492	-0.7166	-0.7715	-0.4281	-0.6462	-0.8175	-0.4599	-0.4982	-0.7305	-0.539	-0.573	-0.5022	-0.6488	-0.7766	-0.7092	-0.7449	-0.8282	-0.6279	-0.616	-0.667	-0.8122	-0.7124	-0.7292	-0.7298	-0.5199	-0.6938	-0.8181	-0.9017	-0.5714	-0.6593	-0.7006	-0.588	-0.4646	-0.2387	-0.5903
128218	ENSG00000179178	1	43735665	43739673	1	p34.2	TMEM125	-0.6539	-0.7362	-0.8199	-0.5851	-0.6238	-0.6643	-0.8034	-0.5492	-0.7166	-0.7715	-0.4281	-0.6462	-0.8175	-0.4599	-0.4982	-0.7305	-0.539	-0.573	-0.5022	-0.6488	-0.7766	-0.7092	-0.7449	-0.8282	-0.6279	-0.616	-0.667	-0.8122	-0.7124	-0.7292	-0.7298	-0.5199	-0.6938	-0.8181	-0.9017	-0.5714	-0.6593	-0.7006	-0.588	-0.4646	-0.2387	-0.5903
7075	ENSG00000066056	1	43766664	43788779	1	p34.2	TIE1	-0.6539	-0.7362	-0.8199	-0.5851	-0.6238	-0.6643	-0.8034	-0.5492	-0.7166	-0.7715	-0.4281	-0.6462	-0.8175	-0.4599	-0.4982	-0.7305	-0.539	-0.573	-0.5022	-0.6488	-0.7766	-0.7092	-0.7449	-0.8282	-0.6279	-0.616	-0.667	-0.8122	-0.7124	-0.7292	-0.7298	-0.5199	-0.6938	-0.8181	-0.9017	-0.5714	-0.6593	-0.7006	-0.588	-0.4646	-0.2387	-0.5903
991	ENSG00000117399	1	43824599	43828874	1	p34.2	CDC20	-0.6539	-0.7362	-0.8199	-0.5851	-0.6238	-0.6643	-0.8034	-0.5492	-0.7166	-0.7715	-0.4281	-0.6462	-0.8175	-0.4599	-0.4982	-0.7305	-0.539	-0.573	-0.5022	-0.6488	-0.7766	-0.7092	-0.7449	-0.8282	-0.6279	-0.616	-0.667	-0.8122	-0.7124	-0.7292	-0.7298	-0.5199	-0.6938	-0.8181	-0.9017	-0.5714	-0.6593	-0.7006	-0.588	-0.4646	-0.2387	-0.5903
64834	ENSG00000066322	1	43829068	43833697	-1	p34.2	ELOVL1	-0.6539	-0.7362	-0.8199	-0.5851	-0.6238	-0.6643	-0.8034	-0.5492	-0.7166	-0.7715	-0.4281	-0.6462	-0.8175	-0.4599	-0.4982	-0.7305	-0.539	-0.573	-0.5022	-0.6488	-0.7766	-0.7092	-0.7449	-0.8282	-0.6279	-0.616	-0.667	-0.8122	-0.7124	-0.7292	-0.7298	-0.5199	-0.6938	-0.8181	-0.9017	-0.5714	-0.6593	-0.7006	-0.588	-0.4646	-0.2387	-0.5903
112950	ENSG00000159479	1	43849588	43855479	-1	p34.2	MED8	-0.6539	-0.7362	-0.8199	-0.5851	-0.6238	-0.6643	-0.8034	-0.5492	-0.7166	-0.7715	-0.4281	-0.6462	-0.8175	-0.4599	-0.4982	-0.7305	-0.539	-0.573	-0.5022	-0.6488	-0.7766	-0.7092	-0.7449	-0.8282	-0.6279	-0.616	-0.667	-0.8122	-0.7124	-0.7292	-0.7298	-0.5199	-0.6938	-0.8181	-0.9017	-0.5714	-0.6593	-0.7006	-0.588	-0.4646	-0.2387	-0.5903
81888	ENSG00000178922	1	43916824	43919660	-1	p34.2	HYI	-0.6539	-0.7362	-0.8199	-0.5851	-0.6238	-0.6643	-0.8034	-0.5492	-0.7166	-0.7715	-0.4281	-0.6462	-0.8175	-0.4599	-0.4982	-0.7305	-0.539	-0.573	-0.5022	-0.6488	-0.7766	-0.7092	-0.7449	-0.8282	-0.6279	-0.616	-0.667	-0.8122	-0.7124	-0.7292	-0.7298	-0.5199	-0.6938	-0.8181	-0.9017	-0.5714	-0.6593	-0.7006	-0.588	-0.4646	-0.2387	-0.5903
5792	ENSG00000142949	1	43990858	44089343	1	p34.2	PTPRF	-0.6539	-0.7362	-0.8199	-0.5851	-0.6238	-0.6643	-0.8034	-0.5492	-0.7166	-0.7715	-0.4281	-0.6462	-0.8175	-0.4599	-0.4982	-0.7305	-0.539	-0.573	-0.5022	-0.6488	-0.7766	-0.7092	-0.7449	-0.8282	-0.6279	-0.616	-0.667	-0.8122	-0.7124	-0.7292	-0.7298	-0.5199	-0.6938	-0.8181	-0.9017	-0.5714	-0.6593	-0.7006	-0.588	-0.4646	-0.2387	-0.5903
9682	ENSG00000066135	1	44115829	44171186	1	p34.1	KDM4A	-0.6539	-0.7362	-0.8199	-0.5851	-0.6238	-0.6643	-0.8034	-0.5492	-0.7166	-0.7715	-0.4281	-0.6462	-0.8175	-0.4599	-0.4982	-0.7305	-0.539	-0.573	-0.5022	-0.6488	-0.7766	-0.7092	-0.7449	-0.8282	-0.6279	-0.616	-0.667	-0.8122	-0.7124	-0.7292	-0.7298	-0.5199	-0.6938	-0.8181	-0.9017	-0.5714	-0.6593	-0.7006	-0.588	-0.4646	-0.2387	-0.5903
6487	ENSG00000126091	1	44171495	44396831	1	p34.1	ST3GAL3	-0.6539	-0.7362	-0.8199	-0.5851	-0.6238	-0.6643	-0.8034	-0.5492	-0.7166	-0.7715	-0.4281	-0.6462	-0.8175	-0.4599	-0.4982	-0.7305	-0.539	-0.573	-0.5022	-0.6488	-0.7766	-0.7092	-0.7449	-0.8282	-0.6279	-0.616	-0.667	-0.8122	-0.7124	-0.7292	-0.7298	-0.5199	-0.6938	-0.8181	-0.9017	-0.5714	-0.6593	-0.7006	-0.588	-0.4646	-0.2387	-0.5903
9670	ENSG00000117408	1	44412611	44433694	1	p34.1	IPO13	-0.778003	-0.7362	-0.8199	-0.5851	-0.6238	-0.6643	-0.8034	-0.5492	-0.7166	-0.7715	-0.4281	-0.6462	-0.8175	-0.4599	-0.4982	-0.7305	-0.539	-0.573	-0.5022	-0.6488	-0.7766	-0.7092	-0.7449	-0.8282	-0.6279	-0.616	-0.667	-0.8122	-0.7124	-0.7292	-0.7298	-0.5199	-0.6938	-0.8181	-0.9017	-0.5714	-0.6593	-0.7006	-0.588	-0.4646	-0.2387	-0.5903
1802	ENSG00000132768	1	44435672	44439041	1	p34.1	DPH2	-0.6964	-0.7362	-0.8199	-0.5851	-0.6238	-0.6643	-0.8034	-0.5492	-0.7166	-0.7715	-0.4281	-0.6462	-0.8175	-0.4599	-0.4982	-0.7305	-0.539	-0.573	-0.5022	-0.6488	-0.7766	-0.7092	-0.7449	-0.8282	-0.6279	-0.616	-0.667	-0.8122	-0.7124	-0.7292	-0.7298	-0.5199	-0.6938	-0.8181	-0.9017	-0.5714	-0.6593	-0.7006	-0.588	-0.4646	-0.2387	-0.5903
533	ENSG00000117410	1	44440159	44443967	1	p34.1	ATP6V0B	-0.6964	-0.7362	-0.8199	-0.5851	-0.6238	-0.6643	-0.8034	-0.5492	-0.7166	-0.7715	-0.4281	-0.6462	-0.8175	-0.4599	-0.4982	-0.7305	-0.539	-0.573	-0.5022	-0.6488	-0.7766	-0.7092	-0.7449	-0.8282	-0.6279	-0.616	-0.667	-0.8122	-0.7124	-0.7292	-0.7298	-0.5199	-0.6938	-0.8181	-0.9017	-0.5714	-0.6593	-0.7006	-0.588	-0.4646	-0.2387	-0.5903
8704	ENSG00000117411	1	44444615	44456840	1	p34.1	B4GALT2	-0.6964	-0.7362	-0.8199	-0.5851	-0.6238	-0.6643	-0.8034	-0.5492	-0.7166	-0.7715	-0.4281	-0.6462	-0.8175	-0.4599	-0.4982	-0.7305	-0.539	-0.573	-0.5022	-0.6488	-0.7766	-0.7092	-0.7449	-0.8282	-0.6279	-0.616	-0.667	-0.8122	-0.7124	-0.7292	-0.7298	-0.5199	-0.6938	-0.8181	-0.9017	-0.5714	-0.6593	-0.7006	-0.588	-0.4646	-0.2387	-0.5903
149473	ENSG00000159214	1	44457031	44462200	1	p34.1	CCDC24	-0.6964	-0.7362	-0.8199	-0.5851	-0.6238	-0.6643	-0.8034	-0.5492	-0.7166	-0.7715	-0.4281	-0.6462	-0.8175	-0.4599	-0.4982	-0.7305	-0.539	-0.573	-0.5022	-0.6488	-0.7766	-0.7092	-0.7449	-0.8282	-0.6279	-0.616	-0.667	-0.8122	-0.7124	-0.7292	-0.7298	-0.5199	-0.6938	-0.8181	-0.9017	-0.5714	-0.6593	-0.7006	-0.588	-0.4646	-0.2387	-0.5903
6536	ENSG00000196517	1	44457172	44497139	-1	p34.1	SLC6A9	-0.6964	-0.7362	-0.8199	-0.5851	-0.6238	-0.6643	-0.8034	-0.5492	-0.7166	-0.7715	-0.4281	-0.6462	-0.8175	-0.4599	-0.4982	-0.7305	-0.539	-0.573	-0.5022	-0.6488	-0.7766	-0.7092	-0.7449	-0.8282	-0.6279	-0.616	-0.667	-0.8122	-0.7124	-0.7292	-0.7298	-0.5199	-0.6938	-0.8181	-0.9017	-0.5714	-0.6593	-0.7006	-0.588	-0.4646	-0.2387	-0.5903
55929	ENSG00000178028	1	44679127	44686353	1	p34.1	DMAP1	-0.6964	-0.7362	-0.8199	-0.5851	-0.6238	-0.6643	-0.8034	-0.5492	-0.7166	-0.7715	-0.4281	-0.6462	-0.8175	-0.4599	-0.4982	-0.7305	-0.539	-0.573	-0.5022	-0.6488	-0.7766	-0.7092	-0.7449	-0.8282	-0.6279	-0.616	-0.667	-0.8122	-0.7124	-0.7292	-0.7298	-0.5199	-0.6938	-0.8181	-0.9017	-0.5714	-0.6593	-0.7006	-0.588	-0.4646	-0.2387	-0.5903
79033	ENSG00000117419	1	44686742	44820932	-1	p34.1	ERI3	-0.6964	-0.7362	-0.8199	-0.5851	-0.6238	-0.6643	-0.8034	-0.5492	-0.7166	-0.7715	-0.4281	-0.6462	-0.8175	-0.4599	-0.4982	-0.7305	-0.539	-0.573	-0.5022	-0.6488	-0.7766	-0.7092	-0.7449	-0.8282	-0.6279	-0.616	-0.667	-0.8122	-0.7124	-0.7292	-0.7298	-0.5199	-0.6938	-0.8181	-0.9017	-0.5714	-0.6593	-0.7006	-0.588	-0.4646	-0.2387	-0.5903
55182	ENSG00000187147	1	44870866	45117396	1	p34.1	RNF220	-0.6964	-0.7362	-0.8199	-0.5851	-0.6238	-0.6643	-0.8034	-0.5492	-0.7166	-0.7715	-0.4281	-0.6462	-0.8175	-0.4599	-0.4982	-0.7305	-0.539	-0.573	-0.5022	-0.6488	-0.7766	-0.7092	-0.7449	-0.8282	-0.6279	-0.616	-0.667	-0.8122	-0.7124	-0.7292	-0.7298	-0.5199	-0.6938	-0.8181	-0.9017	-0.5714	-0.6593	-0.7006	-0.588	-0.4646	-0.2387	-0.5903
79639	ENSG00000126106	1	45100910	45140227	-1	p34.1	TMEM53	-0.6964	-0.7362	-0.8199	-0.5851	-0.6238	-0.6643	-0.8034	-0.5492	-0.7166	-0.7715	-0.4281	-0.6462	-0.8175	-0.4599	-0.4982	-0.7305	-0.539	-0.573	-0.5022	-0.6488	-0.7766	-0.7092	-0.7449	-0.8282	-0.6279	-0.616	-0.667	-0.8122	-0.7124	-0.7292	-0.7298	-0.5199	-0.6938	-0.8181	-0.9017	-0.5714	-0.6593	-0.7006	-0.588	-0.4646	-0.2387	-0.5903
11004	ENSG00000142945	1	45205490	45233439	1	p34.1	KIF2C	-0.6964	-0.7362	-0.8199	-0.5851	-0.6238	-0.6643	-0.8034	-0.5492	-0.7166	-0.7715	-0.4281	-0.6462	-0.8175	-0.4599	-0.4982	-0.7305	-0.539	-0.573	-0.5022	-0.6488	-0.7766	-0.7092	-0.7449	-0.8282	-0.6279	-0.616	-0.667	-0.8122	-0.7124	-0.7292	-0.7298	-0.5199	-0.6938	-0.8181	-0.9017	-0.5714	-0.6593	-0.7006	-0.588	-0.4646	-0.2387	-0.5903
1263	ENSG00000173846	1	45265897	45271662	1	p34.1	PLK3	-0.6964	-0.7362	-0.8199	-0.5851	-0.6238	-0.6643	-0.8034	-0.5492	-0.7166	-0.7715	-0.4281	-0.6462	-0.8175	-0.4599	-0.4982	-0.7305	-0.539	-0.573	-0.5022	-0.6488	-0.7766	-0.7092	-0.7449	-0.8282	-0.6279	-0.616	-0.667	-0.8122	-0.7124	-0.7292	-0.7298	-0.5199	-0.6938	-0.8181	-0.9017	-0.5714	-0.6593	-0.7006	-0.588	-0.4646	-0.2387	-0.5903
8643	ENSG00000117425	1	45285516	45308735	-1	p34.1	PTCH2	-0.6964	-0.7362	-0.8199	-0.5851	-0.6238	-0.6643	-0.8034	-0.5492	-0.7166	-0.7715	-0.4281	-0.6462	-0.8175	-0.4599	-0.4982	-0.7305	-0.539	-0.573	-0.5022	-0.6488	-0.7766	-0.7092	-0.7449	-0.8282	-0.6279	-0.616	-0.667	-0.8122	-0.7124	-0.7292	-0.7298	-0.5199	-0.6938	-0.8181	-0.9017	-0.5714	-0.6593	-0.7006	-0.588	-0.4646	-0.2387	-0.5903
8891	ENSG00000070785	1	45316450	45452282	-1	p34.1	EIF2B3	-0.6964	-0.7362	-0.8199	-0.5851	-0.6238	-0.6643	-0.8034	-0.5492	-0.7166	-0.7715	-0.4281	-0.6462	-0.8175	-0.4599	-0.4982	-0.7305	-0.539	-0.573	-0.5022	-0.6488	-0.7766	-0.7092	-0.7449	-0.8282	-0.6279	-0.616	-0.667	-0.8122	-0.7124	-0.7292	-0.7298	-0.5199	-0.6938	-0.8181	-0.9017	-0.5714	-0.6593	-0.7006	-0.588	-0.4646	-0.2387	-0.5903
79654	ENSG00000126107	1	45468212	45477001	-1	p34.1	HECTD3	-0.6964	-0.7362	-0.8199	-0.5851	-0.6238	-0.6643	-0.8034	-0.5492	-0.7166	-0.7715	-0.4281	-0.6462	-0.8175	-0.4599	-0.4982	-0.7305	-0.539	-0.573	-0.5022	-0.6488	-0.7766	-0.7092	-0.7449	-0.8282	-0.6279	-0.616	-0.667	-0.8122	-0.7124	-0.7292	-0.7298	-0.5199	-0.6938	-0.8181	-0.9017	-0.5714	-0.6593	-0.7006	-0.588	-0.4646	-0.2387	-0.5903
7389	ENSG00000126088	1	45477819	45481247	1	p34.1	UROD	-0.6964	-0.7362	-0.8199	-0.5851	-0.6238	-0.6643	-0.8034	-0.5492	-0.7166	-0.7715	-0.4281	-0.6462	-0.8175	-0.4599	-0.4982	-0.7305	-0.539	-0.573	-0.5022	-0.6488	-0.7766	-0.7092	-0.7449	-0.8282	-0.6279	-0.616	-0.667	-0.8122	-0.7124	-0.7292	-0.7298	-0.5199	-0.6938	-0.8181	-0.9017	-0.5714	-0.6593	-0.7006	-0.588	-0.4646	-0.2387	-0.5903
57643	ENSG00000162415	1	45482071	45771881	-1	p34.1	ZSWIM5	-0.6964	-0.7362	-0.8199	-0.5851	-0.6238	-0.6643	-0.8034	-0.5492	-0.7166	-0.7715	-0.4281	-0.6462	-0.8175	-0.4599	-0.4982	-0.7305	-0.539	-0.573	-0.5022	-0.6488	-0.7766	-0.7092	-0.7449	-0.8282	-0.6279	-0.616	-0.667	-0.8122	-0.7124	-0.7292	-0.7298	-0.5199	-0.6938	-0.8181	-0.9017	-0.5714	-0.6593	-0.7006	-0.588	-0.4646	-0.2387	-0.5903
4595	ENSG00000132781	1	45794835	45806142	-1	p34.1	MUTYH	-0.6964	-0.7362	-0.8199	-0.5851	-0.6238	-0.6643	-0.8034	-0.5492	-0.7166	-0.7715	-0.4281	-0.6462	-0.8175	-0.4599	-0.4982	-0.7305	-0.539	-0.573	-0.5022	-0.6488	-0.7766	-0.7092	-0.7449	-0.8282	-0.6279	-0.616	-0.667	-0.8122	-0.7124	-0.7292	-0.7298	-0.5199	-0.6938	-0.8181	-0.9017	-0.5714	-0.6593	-0.7006	-0.588	-0.4646	-0.2387	-0.5903
114034	ENSG00000132773	1	45805342	45809647	1	p34.1	TOE1	-0.6964	-0.7362	-0.8199	-0.5851	-0.6238	-0.6643	-0.8034	-0.5492	-0.7166	-0.7715	-0.4281	-0.6462	-0.8175	-0.4599	-0.4982	-0.7305	-0.539	-0.573	-0.5022	-0.6488	-0.7766	-0.7092	-0.7449	-0.8282	-0.6279	-0.616	-0.667	-0.8122	-0.7124	-0.7292	-0.7298	-0.5199	-0.6938	-0.8181	-0.9017	-0.5714	-0.6593	-0.7006	-0.588	-0.4646	-0.2387	-0.5903
10420	ENSG00000070759	1	45809555	45956872	-1	p34.1	TESK2	-0.6964	-0.7362	-0.8199	-0.5851	-0.6238	-0.6643	-0.8034	-0.5492	-0.7166	-0.7715	-0.4281	-0.6462	-0.8175	-0.4599	-0.4982	-0.7305	-0.539	-0.573	-0.5022	-0.6488	-0.7766	-0.7092	-0.7449	-0.8282	-0.6279	-0.616	-0.667	-0.8122	-0.7124	-0.7292	-0.7298	-0.5199	-0.6938	-0.8181	-0.9017	-0.5714	-0.6593	-0.7006	-0.588	-0.4646	-0.2387	-0.5903
25974	ENSG00000132763	1	45965725	45976739	1	p34.1	MMACHC	-0.6964	-0.7362	-0.8199	-0.5851	-0.6238	-0.6643	-0.8034	-0.5492	-0.7166	-0.7715	-0.4281	-0.6462	-0.8175	-0.4599	-0.4982	-0.7305	-0.539	-0.573	-0.5022	-0.6488	-0.7766	-0.7092	-0.7449	-0.8282	-0.6279	-0.616	-0.667	-0.8122	-0.7124	-0.7292	-0.7298	-0.5199	-0.6938	-0.8181	-0.9017	-0.5714	-0.6593	-0.7006	-0.588	-0.4646	-0.2387	-0.5903
5052	ENSG00000117450	1	45976708	45988719	-1	p34.1	PRDX1	-0.6964	-0.7362	-0.8199	-0.5851	-0.6238	-0.6643	-0.8034	-0.5492	-0.7166	-0.7715	-0.4281	-0.6462	-0.8175	-0.4599	-0.4982	-0.7305	-0.539	-0.573	-0.5022	-0.6488	-0.7766	-0.7092	-0.7449	-0.8282	-0.6279	-0.616	-0.667	-0.8122	-0.7124	-0.7292	-0.7298	-0.5199	-0.6938	-0.8181	-0.9017	-0.5714	-0.6593	-0.7006	-0.588	-0.4646	-0.2387	-0.5903
10327	ENSG00000117448	1	46016215	46035721	1	p34.1	AKR1A1	-0.6964	-0.7362	-0.8199	-0.5851	-0.6238	-0.6643	-0.8034	-0.5492	-0.7166	-0.7715	-0.4281	-0.6462	-0.8175	-0.4599	-0.4982	-0.7305	-0.539	-0.573	-0.5022	-0.6488	-0.7766	-0.7092	-0.7449	-0.8282	-0.6279	-0.616	-0.667	-0.8122	-0.7124	-0.7292	-0.7298	-0.5199	-0.6938	-0.8181	-0.9017	-0.5714	-0.6593	-0.7006	-0.588	-0.4646	-0.2387	-0.5903
4678	ENSG00000132780	1	46049518	46084566	1	p34.1	NASP	-0.6964	-0.7362	-0.8199	-0.5851	-0.6238	-0.6643	-0.8034	-0.5492	-0.7166	-0.7715	-0.4281	-0.6462	-0.8175	-0.4599	-0.4982	-0.7305	-0.539	-0.573	-0.5022	-0.6488	-0.7766	-0.7092	-0.7449	-0.8282	-0.6279	-0.616	-0.667	-0.8122	-0.7124	-0.7292	-0.7298	-0.5199	-0.6938	-0.8181	-0.9017	-0.5714	-0.6593	-0.7006	-0.588	-0.4646	-0.2387	-0.5903
60313	ENSG00000159592	1	46092976	46153785	-1	p34.1	GPBP1L1	-0.6964	-0.7362	-0.8199	-0.5851	-0.6238	-0.6643	-0.8034	-0.5492	-0.7166	-0.7715	-0.4281	-0.6462	-0.8175	-0.4599	-0.4982	-0.7305	-0.539	-0.573	-0.5022	-0.6488	-0.7766	-0.7092	-0.7449	-0.8282	-0.6279	-0.616	-0.667	-0.8122	-0.7124	-0.7292	-0.7298	-0.5199	-0.6938	-0.8181	-0.9017	-0.5714	-0.6593	-0.7006	-0.588	-0.4646	-0.2387	-0.5903
51249	ENSG00000159596	1	46152886	46160115	1	p34.1	TMEM69	-0.6964	-0.7362	-0.8199	-0.5851	-0.6238	-0.6643	-0.8034	-0.5492	-0.7166	-0.7715	-0.4281	-0.6462	-0.8175	-0.4599	-0.4982	-0.7305	-0.539	-0.573	-0.5022	-0.6488	-0.7766	-0.7092	-0.7449	-0.8282	-0.6279	-0.616	-0.667	-0.8122	-0.7124	-0.7292	-0.7298	-0.5199	-0.6938	-0.8181	-0.9017	-0.5714	-0.6593	-0.7006	-0.588	-0.4646	-0.2387	-0.5903
3652	ENSG00000197429	1	46159996	46216322	-1	p34.1	IPP	-0.6964	-0.7362	-0.8199	-0.5851	-0.6238	-0.6643	-0.8034	-0.5492	-0.7166	-0.7715	-0.4281	-0.6462	-0.8175	-0.4599	-0.4982	-0.7305	-0.539	-0.573	-0.5022	-0.6488	-0.7766	-0.7092	-0.7449	-0.8282	-0.6279	-0.616	-0.667	-0.8122	-0.7124	-0.7292	-0.7298	-0.5199	-0.6938	-0.8181	-0.9017	-0.5714	-0.6593	-0.7006	-0.588	-0.4646	-0.2387	-0.5903
23139	ENSG00000086015	1	46252659	46501896	1	p34.1	MAST2	-0.6964	-0.7362	-0.8199	-0.5851	-0.6238	-0.6643	-0.8034	-0.5492	-0.7166	-0.7715	-0.4281	-0.6462	-0.8175	-0.4599	-0.4982	-0.7305	-0.539	-0.573	-0.5022	-0.6488	-0.7766	-0.7092	-0.7449	-0.8282	-0.6279	-0.616	-0.667	-0.8122	-0.7124	-0.7292	-0.7298	-0.5199	-0.6938	-0.8181	-0.9017	-0.5714	-0.6593	-0.7006	-0.588	-0.4646	-0.2387	-0.5903
8503	ENSG00000117461	1	46505812	46642160	-1	p34.1	PIK3R3	-0.6964	-0.7362	-0.8199	-0.5851	-0.6238	-0.6643	-0.8034	-0.5492	-0.7166	-0.7715	-0.4281	-0.6462	-0.8175	-0.4599	-0.4982	-0.749678	-0.539	-0.573	-0.5022	-0.6488	-0.7766	-0.7092	-0.7449	-0.8282	-0.6279	-0.616	-0.667	-0.8122	-0.7124	-0.7292	-0.7298	-0.5199	-0.6938	-0.8181	-0.9017	-0.5714	-0.6593	-0.7006	-0.588	-0.4646	-0.2387	-0.5903
55624	ENSG00000085998	1	46654354	46685977	-1	p34.1	POMGNT1	-0.6964	-0.7362	-0.8199	-0.5851	-0.6238	-0.6643	-0.8034	-0.5492	-0.7166	-0.7715	-0.4281	-0.6462	-0.8175	-0.4599	-0.4982	-0.7864	-0.539	-0.573	-0.5022	-0.6488	-0.7766	-0.7092	-0.7449	-0.8282	-0.6279	-0.616	-0.667	-0.8122	-0.7124	-0.7292	-0.7298	-0.5199	-0.6938	-0.8181	-0.9017	-0.5714	-0.6593	-0.7006	-0.588	-0.4646	-0.2387	-0.5903
10489	ENSG00000132128	1	46726868	46769280	-1	p34.1	LRRC41	-0.6964	-0.7362	-0.8199	-0.5851	-0.6238	-0.6643	-0.8034	-0.5492	-0.7166	-0.7715	-0.4281	-0.6462	-0.8175	-0.4599	-0.4982	-0.7864	-0.539	-0.573	-0.5022	-0.6488	-0.7766	-0.7605	-0.7449	-0.8282	-0.6279	-0.616	-0.667	-0.8122	-0.7124	-0.7292	-0.7298	-0.5199	-0.6938	-0.8181	-0.9017	-0.5714	-0.6593	-0.7006	-0.588	-0.4646	-0.2387	-0.5903
387338	ENSG00000117481	1	46805849	46830824	1	p33	NSUN4	-0.6964	-0.7362	-0.8199	-0.5851	-0.6238	-0.6643	-0.8034	-0.5492	-0.7166	-0.7715	-0.4281	-0.6462	-0.8175	-0.4599	-0.4982	-0.7864	-0.539	-0.573	-0.5022	-0.6488	-0.7766	-0.7605	-0.7449	-0.8282	-0.6279	-0.616	-0.667	-0.8122	-0.7124	-0.7292	-0.7298	-0.5199	-0.6938	-0.8181	-0.9017	-0.5714	-0.6593	-0.7006	-0.588	-0.4646	-0.2387	-0.5903
2166	ENSG00000117480	1	46859937	46879520	1	p33	FAAH	-0.6964	-0.7362	-0.8199	-0.5851	-0.6238	-0.6643	-0.8034	-0.5492	-0.7166	-0.7715	-0.4281	-0.6462	-0.8175	-0.4599	-0.4982	-0.7864	-0.539	-0.573	-0.5022	-0.6488	-0.7766	-0.7605	-0.7449	-0.8282	-0.6279	-0.616	-0.667	-0.8122	-0.7124	-0.7292	-0.7298	-0.5199	-0.6938	-0.8181	-0.9017	-0.5714	-0.6593	-0.7006	-0.588	-0.4646	-0.2387	-0.5903
8569	ENSG00000079277	1	47023090	47082515	-1	p33	MKNK1	-0.6964	-0.7362	-0.8199	-0.5851	-0.6238	-0.6643	-0.8034	-0.5492	-0.7166	-0.7715	-0.4281	-0.6462	-0.8175	-0.4599	-0.4982	-0.7864	-0.539	-0.573	-0.5022	-0.6488	-0.7766	-0.7605	-0.7449	-0.8282	-0.6279	-0.616	-0.667	-0.8202	-0.7124	-0.7292	-0.7298	-0.5199	-0.6938	-0.8181	-0.9017	-0.5714	-0.6593	-0.7006	-0.588	-0.4646	-0.2387	-0.5903
64756	ENSG00000123472	1	47098409	47139539	-1	p33	ATPAF1	-0.6964	-0.7362	-0.8199	-0.5851	-0.6238	-0.6643	-0.8034	-0.5492	-0.7166	-0.7715	-0.4281	-0.6462	-0.8175	-0.4599	-0.4982	-0.7864	-0.539	-0.573	-0.5022	-0.6488	-0.7766	-0.7605	-0.7449	-0.8282	-0.6279	-0.616	-0.667	-0.8202	-0.7124	-0.7292	-0.7298	-0.5199	-0.6938	-0.8181	-0.9017	-0.5714	-0.6593	-0.7006	-0.588	-0.4646	-0.2387	-0.5903
9813	ENSG00000159658	1	47124366	47184824	-1	p33	KIAA0494	-0.6964	-0.7362	-0.8199	-0.5851	-0.6238	-0.6643	-0.8034	-0.5492	-0.7166	-0.7715	-0.4281	-0.6462	-0.8175	-0.4599	-0.4982	-0.7864	-0.539	-0.573	-0.5022	-0.6488	-0.7766	-0.7605	-0.7449	-0.8282	-0.6279	-0.616	-0.667	-0.8202	-0.7124	-0.7292	-0.7298	-0.5199	-0.6938	-0.8181	-0.9017	-0.5714	-0.6593	-0.7006	-0.588	-0.4646	-0.2387	-0.5903
260293	ENSG00000186377	1	47427036	47516423	1	p33	CYP4X1	-0.6964	-0.7362	-0.8199	-0.5851	-0.6238	-0.6643	-0.8034	-0.5492	-0.7166	-0.7715	-0.4281	-0.6462	-0.8175	-0.4599	-0.4982	-0.7864	-0.539	-0.573	-0.422571	-0.6488	-0.7766	-0.7605	-0.7449	-0.8282	-0.6279	-0.616	-0.667	-0.8202	-0.7124	-0.7292	-0.7298	-0.5199	-0.6938	-0.8181	-0.9017	-0.5714	-0.6593	-0.7006	-0.588	-0.4646	-0.2387	-0.5903
6886	ENSG00000162367	1	47681963	47697892	-1	p33	TAL1	-0.6964	-0.7362	-0.8199	-0.5851	-0.6238	-0.6643	-0.8034	-0.5492	-0.7166	-0.7715	-0.4281	-0.6462	-0.8175	-0.4599	-0.4982	-0.7864	-0.539	-0.573	-0.5484	-0.6488	-0.7766	-0.7605	-0.7449	-0.8282	-0.6279	-0.616	-0.667	-0.8202	-0.7124	-0.7292	-0.7298	-0.5199	-0.6938	-0.8181	-0.9017	-0.5714	-0.6593	-0.7006	-0.588	-0.4646	-0.2387	-0.5903
6491	ENSG00000123473	1	47715811	47779819	-1	p33	STIL	-0.6964	-0.7362	-0.8199	-0.5851	-0.6238	-0.6643	-0.8034	-0.5492	-0.7166	-0.7715	-0.4281	-0.6462	-0.8175	-0.4599	-0.4982	-0.7864	-0.539	-0.573	-0.5484	-0.6488	-0.7766	-0.7605	-0.7449	-0.8282	-0.6279	-0.616	-0.667	-0.8202	-0.7124	-0.7292	-0.7298	-0.5199	-0.6938	-0.8181	-0.9017	-0.5714	-0.6593	-0.7006	-0.588	-0.4646	-0.2387	-0.5903
51727	ENSG00000162368	1	47799469	47844511	1	p33	CMPK1	-0.6964	-0.7362	-0.8199	-0.5851	-0.6238	-0.6643	-0.8034	-0.5492	-0.7166	-0.7715	-0.4281	-0.6462	-0.8175	-0.4599	-0.4982	-0.7864	-0.539	-0.573	-0.5484	-0.6488	-0.7766	-0.7605	-0.7449	-0.8282	-0.6279	-0.616	-0.667	-0.8202	-0.7124	-0.7292	-0.7298	-0.5199	-0.6938	-0.8181	-0.9017	-0.5714	-0.6593	-0.7006	-0.588	-0.4646	-0.2387	-0.5903
54558	ENSG00000132122	1	48761044	48937845	-1	p33	SPATA6	-0.6964	-0.7362	-0.8199	-0.5851	-0.6238	-0.6643	-0.8034	-0.5492	-0.7166	-0.8302	-0.4281	-0.6462	-0.8175	-0.4599	-0.4982	-0.7864	-0.539	-0.573	-0.5484	-0.6488	-0.7766	-0.7605	-0.7449	-0.8282	-0.6279	-0.6696	-0.667	-0.8202	-0.7124	-0.7292	-0.7298	-0.5199	-0.6938	-0.8181	-0.9017	-0.5714	-0.6593	-0.7006	-0.588	-0.4646	-0.2387	-0.5903
79656	ENSG00000162373	1	49193195	49244275	-1	p33	BEND5	-0.6964	-0.7362	-0.8199	-0.5851	-0.6238	-0.6643	-0.8034	-0.5492	-0.7166	-0.8302	-0.4281	-0.6462	-0.8175	-0.4599	-0.4982	-0.7864	-0.539	-0.573	-0.5484	-0.6488	-0.7766	-0.7605	-0.7995	-0.8282	-0.6279	-0.6696	-0.667	-0.8202	-0.7124	-0.7292	-0.7298	-0.5199	-0.6938	-0.8181	-0.9017	-0.5714	-0.6593	-0.7006	-0.588	-0.4646	-0.2387	-0.5903
1996	ENSG00000162374	1	50513686	50669458	1	p33	ELAVL4	-0.6964	-0.7362	-0.8199	-0.5851	-0.6238	-0.6643	-0.8034	-0.5492	-0.7166	-0.8302	-0.4281	-0.6462	-0.8175	-0.4599	-0.4982	-0.7864	-0.539	-0.573	-0.5484	-0.6488	-0.7766	-0.7605	-0.7995	-0.8282	-0.6279	-0.6696	-0.667	-0.8202	-0.7124	-0.7292	-0.7298	-0.5199	-0.6938	-0.8181	-0.9017	-0.5714	-0.6593	-0.7006	-0.588	-0.4646	-0.2387	-0.5903
11124	ENSG00000185104	1	50905150	51425935	-1	p32.3	FAF1	-0.6964	-0.7362	-0.8199	-0.5851	-0.6238	-0.6643	-0.8034	-0.5492	-0.7166	-0.8302	-0.4281	-0.6462	-0.8175	-0.4599	-0.4982	-0.7864	-0.539	-0.573	-0.5484	-0.6488	-0.7766	-0.7605	-0.7995	-0.8282	-0.6279	-0.6696	-0.667	-0.8202	-0.7124	-0.7292	-0.7298	-0.5199	-0.6938	-0.8181	-0.9017	-0.5714	-0.6593	-0.7006	-0.588	-0.4646	-0.2387	-0.5903
1031	ENSG00000123080	1	51426417	51440305	1	p32.3	CDKN2C	-0.6964	-0.7362	-0.8199	-0.5851	-0.6238	-0.6643	-0.8034	-0.5492	-0.7166	-0.8302	-0.4281	-0.6462	-0.8175	-0.4599	-0.4982	-0.7864	-0.539	-0.573	-0.5484	-0.6488	-0.7766	-0.7605	-0.7995	-0.8282	-0.6279	-0.6696	-0.667	-0.8202	-0.7124	-0.7292	-0.7298	-0.5199	-0.6938	-0.8181	-0.9017	-0.5714	-0.6593	-0.7006	-0.588	-0.4646	-0.2387	-0.5903
26994	ENSG00000123091	1	51701943	51739127	1	p32.3	RNF11	-0.6964	-0.7362	-0.8199	-0.5851	-0.6238	-0.6643	-0.8034	-0.5492	-0.7166	-0.8302	-0.4281	-0.6462	-0.8175	-0.4599	-0.4982	-0.7864	-0.539	-0.573	-0.5484	-0.6488	-0.7766	-0.7605	-0.7995	-0.8282	-0.6279	-0.6696	-0.667	-0.8202	-0.7124	-0.7292	-0.7298	-0.5199	-0.6938	-0.8181	-0.9017	-0.5714	-0.6593	-0.7006	-0.588	-0.4646	-0.2387	-0.5903
2060	ENSG00000085832	1	51819935	51985000	-1	p32.3	EPS15	-0.6964	-0.7362	-0.8199	-0.5851	-0.6238	-0.6643	-0.8034	-0.5492	-0.7166	-0.8302	-0.4281	-0.6462	-0.8175	-0.4599	-0.4982	-0.7864	-0.539	-0.573	-0.5484	-0.6488	-0.7766	-0.7605	-0.7995	-0.8282	-0.6279	-0.6696	-0.667	-0.8202	-0.7124	-0.7292	-0.7298	-0.5199	-0.6938	-0.8181	-0.9017	-0.5714	-0.6593	-0.7006	-0.588	-0.4646	-0.2387	-0.5903
114883	ENSG00000117859	1	52042851	52254889	1	p32.3	OSBPL9	-0.6964	-0.7362	-0.8199	-0.5851	-0.6238	-0.6643	-0.8034	-0.5492	-0.7166	-0.8302	-0.4281	-0.6462	-0.8175	-0.4599	-0.4982	-0.7864	-0.539	-0.573	-0.5484	-0.6488	-0.7766	-0.7605	-0.7995	-0.8282	-0.6279	-0.6696	-0.667	-0.8202	-0.7124	-0.7292	-0.7298	-0.5199	-0.6938	-0.8181	-0.9017	-0.5714	-0.6593	-0.7006	-0.588	-0.4646	-0.2387	-0.5903
4898	ENSG00000078618	1	52254863	52344477	-1	p32.3	NRD1	-0.6964	-0.7362	-0.8199	-0.5851	-0.6238	-0.6643	-0.8034	-0.5492	-0.7166	-0.8302	-0.4281	-0.6462	-0.8175	-0.4599	-0.4982	-0.7864	-0.539	-0.573	-0.5484	-0.6488	-0.7766	-0.7605	-0.7995	-0.8282	-0.6279	-0.6696	-0.667	-0.8202	-0.7124	-0.7292	-0.7298	-0.5199	-0.6938	-0.8181	-0.9017	-0.5714	-0.6593	-0.7006	-0.588	-0.4646	-0.2387	-0.5903
51060	ENSG00000117862	1	52485803	52521843	-1	p32.3	TXNDC12	-0.6964	-0.7362	-0.8199	-0.5851	-0.6238	-0.6643	-0.8034	-0.5492	-0.7166	-0.8302	-0.4281	-0.6462	-0.8175	-0.4599	-0.4982	-0.7864	-0.539	-0.573	-0.5484	-0.6488	-0.7766	-0.7605	-0.7995	-0.8282	-0.6279	-0.6696	-0.667	-0.8202	-0.7124	-0.7292	-0.7298	-0.5199	-0.6938	-0.8181	-0.9017	-0.5714	-0.6593	-0.7006	-0.588	-0.4646	-0.2387	-0.5903
112970	ENSG00000198841	1	52497775	52499488	-1	p32.3	KTI12	-0.6964	-0.7362	-0.8199	-0.5851	-0.6238	-0.6643	-0.8034	-0.5492	-0.7166	-0.8302	-0.4281	-0.6462	-0.8175	-0.4599	-0.4982	-0.7864	-0.539	-0.573	-0.5484	-0.6488	-0.7766	-0.7605	-0.7995	-0.8282	-0.6279	-0.6696	-0.667	-0.8202	-0.7124	-0.7292	-0.7298	-0.5199	-0.6938	-0.8181	-0.9017	-0.5714	-0.6593	-0.7006	-0.588	-0.4646	-0.2387	-0.5903
91408	ENSG00000134717	1	52521797	52556388	1	p32.3	BTF3L4	-0.6964	-0.7362	-0.8199	-0.5851	-0.6238	-0.6643	-0.8034	-0.5492	-0.7166	-0.8302	-0.4281	-0.6462	-0.8175	-0.4599	-0.4982	-0.7864	-0.539	-0.573	-0.5484	-0.6488	-0.7766	-0.7605	-0.7995	-0.8282	-0.6279	-0.6696	-0.667	-0.8202	-0.7124	-0.7292	-0.7298	-0.5199	-0.6938	-0.8181	-0.9017	-0.5714	-0.6593	-0.7006	-0.588	-0.4646	-0.2387	-0.5903
9372	ENSG00000157077	1	52608046	52812358	1	p32.3	ZFYVE9	-0.6964	-0.7362	-0.8199	-0.5851	-0.6238	-0.6643	-0.8034	-0.5492	-0.7166	-0.8302	-0.4281	-0.6462	-0.8175	-0.4599	-0.4982	-0.7864	-0.539	-0.573	-0.5484	-0.6488	-0.7766	-0.7605	-0.7995	-0.8282	-0.6279	-0.6696	-0.667	-0.8202	-0.7124	-0.7292	-0.7298	-0.5199	-0.6938	-0.8181	-0.9017	-0.5714	-0.6593	-0.7006	-0.588	-0.4646	-0.2387	-0.5903
200014	ENSG00000154222	1	52811395	52831865	-1	p32.3	CC2D1B	-0.6964	-0.7362	-0.8199	-0.5851	-0.6238	-0.6643	-0.8034	-0.5492	-0.7166	-0.8302	-0.4281	-0.6462	-0.8175	-0.4599	-0.4982	-0.7864	-0.539	-0.573	-0.5484	-0.6488	-0.7766	-0.7605	-0.7995	-0.8282	-0.6279	-0.6696	-0.667	-0.8202	-0.7124	-0.7292	-0.7298	-0.5199	-0.6938	-0.8181	-0.9017	-0.5714	-0.6593	-0.7006	-0.588	-0.4646	-0.2387	-0.5903
84950	ENSG00000134748	1	52870236	52883992	1	p32.3	PRPF38A	-0.6964	-0.7362	-0.8199	-0.5851	-0.6238	0.1347	-0.8034	-0.5492	-0.7166	-0.8302	-0.4281	-0.6462	-0.8175	-0.4599	-0.4982	-0.7864	-0.539	-0.573	-0.5484	-0.6488	-0.7766	-0.7605	-0.7995	-0.8282	-0.6279	-0.6696	-0.667	-0.8202	-0.7124	-0.7292	-0.7298	-0.5199	-0.6938	-0.8181	-0.9017	-0.5714	-0.6593	-0.7006	-0.588	-0.4646	-0.2387	-0.5903
23318	ENSG00000134744	1	52873954	53019159	-1	p32.3	ZCCHC11	-0.6964	-0.7362	-0.8199	-0.5851	-0.6238	-0.613743	-0.8034	-0.5492	-0.7166	-0.8302	-0.4281	-0.6462	-0.8175	-0.4599	-0.4982	-0.7864	-0.539	-0.573	-0.5484	-0.6488	-0.7766	-0.7605	-0.7995	-0.8282	-0.6279	-0.6696	-0.667	-0.8202	-0.7124	-0.7292	-0.7298	-0.5199	-0.6938	-0.8181	-0.9017	-0.5714	-0.6593	-0.7006	-0.588	-0.4646	-0.2387	-0.5903
2882	ENSG00000116157	1	53068044	53074723	1	p32.3	GPX7	-0.6964	-0.7362	-0.8199	-0.5851	-0.6238	-0.6948	-0.8034	-0.5492	-0.7166	-0.8302	-0.4281	-0.6462	-0.8175	-0.4599	-0.4982	-0.7864	-0.539	-0.573	-0.5484	-0.6488	-0.7766	-0.7605	-0.7995	-0.8282	-0.6279	-0.6696	-0.667	-0.8202	-0.7124	-0.7292	-0.7298	-0.5199	-0.6938	-0.8181	-0.9017	-0.5714	-0.6593	-0.7006	-0.588	-0.4646	-0.2387	-0.5903
79699	ENSG00000162378	1	53192126	53293014	1	p32.3	ZYG11B	-0.6964	-0.7362	-0.8199	-0.5851	-0.6238	-0.6948	-0.8034	-0.5492	-0.7166	-0.8302	-0.4281	-0.6462	-0.8175	-0.4599	-0.4982	-0.7864	-0.539	-0.573	-0.5484	-0.6488	-0.7766	-0.7605	-0.7995	-0.8282	-0.6279	-0.6696	-0.667	-0.8202	-0.7124	-0.7292	-0.7298	-0.5199	-0.6938	-0.8181	-0.9017	-0.5714	-0.6593	-0.7006	-0.588	-0.4646	-0.2387	-0.5903
55268	ENSG00000121310	1	53361656	53392884	-1	p32.3	ECHDC2	-0.6964	-0.7362	-0.8199	-0.5851	-0.6238	-0.6948	-0.8034	-0.5492	-0.7166	-0.8302	-0.4281	-0.6462	-0.8175	-0.4599	-0.4982	-0.7864	-0.539	-0.573	-0.5484	-0.6488	-0.7766	-0.7605	-0.7995	-0.8282	-0.6279	-0.6696	-0.667	-0.8202	-0.7124	-0.7292	-0.7298	-0.5199	-0.6938	-0.8181	-0.9017	-0.5714	-0.6593	-0.7006	-0.588	-0.4646	-0.2387	-0.5903
6342	ENSG00000116171	1	53392901	53517375	1	p32.3	SCP2	-0.6964	-0.7362	-0.8199	-0.5851	-0.6238	-0.6948	-0.8034	-0.5492	-0.7166	-0.8302	-0.4281	-0.6462	-0.8175	-0.4599	-0.4982	-0.7864	-0.539	-0.573	-0.5484	-0.6488	-0.7766	-0.7605	-0.7995	-0.8282	-0.6279	-0.6696	-0.667	-0.8202	-0.7124	-0.7292	-0.7298	-0.5199	-0.6938	-0.8181	-0.9017	-0.5714	-0.6593	-0.7006	-0.588	-0.4646	-0.2387	-0.5903
127435	ENSG00000174348	1	53527854	53551174	1	p32.3	PODN	-0.6964	-0.7362	-0.8199	-0.5851	-0.6238	-0.6948	-0.8034	-0.5492	-0.7166	-0.8302	-0.4281	-0.6462	-0.8175	-0.4599	-0.4982	-0.7864	-0.539	-0.573	-0.5484	-0.6488	-0.7766	-0.7605	-0.7995	-0.8282	-0.6279	-0.6696	-0.667	-0.8202	-0.7124	-0.7292	-0.7298	-0.5199	-0.6938	-0.8181	-0.9017	-0.5714	-0.6593	-0.7006	-0.588	-0.4646	-0.2387	-0.5903
6512	ENSG00000162383	1	53552855	53608289	-1	p32.3	SLC1A7	-0.6964	-0.7362	-0.8199	-0.5851	-0.6238	-0.6948	-0.8034	-0.5492	-0.7166	-0.8302	-0.4281	-0.6462	-0.8175	-0.4599	-0.4982	-0.7864	-0.539	-0.573	-0.5484	-0.6488	-0.7766	-0.7605	-0.7995	-0.8282	-0.6279	-0.6696	-0.667	-0.8202	-0.7124	-0.7292	-0.7298	-0.5199	-0.6938	-0.8181	-0.9017	-0.5714	-0.6593	-0.7006	-0.588	-0.4646	-0.2387	-0.5903
1376	ENSG00000157184	1	53662101	53679869	1	p32.3	CPT2	-0.6964	-0.7362	-0.8199	-0.5851	-0.6238	-0.6948	-0.8034	-0.5492	-0.7166	-0.8302	-0.4281	-0.6462	-0.8175	-0.4599	-0.4982	-0.7864	-0.539	-0.573	-0.5484	-0.6488	-0.7766	-0.7605	-0.7995	-0.8282	-0.6279	-0.6696	-0.667	-0.8202	-0.7124	-0.7292	-0.7298	-0.5199	-0.6938	-0.8181	-0.9017	-0.5714	-0.6593	-0.7006	-0.588	-0.4646	-0.2387	-0.5903
54987	ENSG00000162384	1	53679771	53686289	-1	p32.3	C1orf123	-0.6964	-0.7362	-0.8199	-0.5851	-0.6238	-0.6948	-0.8034	-0.5492	-0.7166	-0.8302	-0.4281	-0.6462	-0.8175	-0.4599	-0.4982	-0.7864	-0.539	-0.573	-0.5484	-0.6488	-0.7766	-0.7605	-0.7995	-0.8282	-0.6279	-0.6696	-0.667	-0.8202	-0.7124	-0.7292	-0.7298	-0.5199	-0.6938	-0.8181	-0.9017	-0.5714	-0.6593	-0.7006	-0.588	-0.4646	-0.2387	-0.5903
4116	ENSG00000162385	1	53692564	53704282	-1	p32.3	MAGOH	-0.6964	-0.7362	-0.8199	-0.5851	-0.6238	-0.6948	-0.8034	-0.5492	-0.7166	-0.8302	-0.4281	-0.6462	-0.8175	-0.4599	-0.4982	-0.7864	-0.539	-0.573	-0.5484	-0.6488	-0.7766	-0.7605	-0.7995	-0.8282	-0.6279	-0.6696	-0.667	-0.8202	-0.7124	-0.7292	-0.7298	-0.5199	-0.6938	-0.8181	-0.9017	-0.5714	-0.6593	-0.7006	-0.588	-0.4646	-0.2387	-0.5903
7804	ENSG00000157193	1	53711217	53793742	-1	p32.3	LRP8	-0.6964	-0.7362	-0.8199	-0.5851	-0.6238	-0.6948	-0.8034	-0.5492	-0.7166	-0.8302	-0.4281	-0.6462	-0.8175	-0.4599	-0.4982	-0.7864	-0.539	-0.573	-0.5484	-0.6488	-0.7766	-0.7605	-0.7995	-0.91856	-0.6279	-0.6696	-0.667	-0.8202	-0.7124	-0.7292	-0.7298	-0.5199	-0.6938	-0.8181	-0.9017	-0.5714	-0.6593	-0.7006	-0.588	-0.4646	-0.2387	-0.5903
148979	ENSG00000174332	1	53971910	54199877	-1	p32.3	GLIS1	-0.6964	-0.7362	-0.8199	-0.5851	-0.6238	-0.6948	-0.8034	-0.5492	-0.7166	-0.8302	-0.4281	-0.6462	-0.8175	-0.4599	-0.4982	-0.7864	-0.539	-0.573	-0.5484	-0.6488	-0.7766	-0.7605	-0.7995	-0.9215	-0.6279	-0.6696	-0.667	-0.8202	-0.852321	-0.7292	-0.7298	-0.5199	-0.6938	-0.8181	-0.9017	-0.5714	-0.6593	-0.7006	-0.588	-0.4646	-0.2387	-0.5903
55706	ENSG00000058804	1	54231133	54304533	-1	p32.3	TMEM48	-0.6964	-0.7362	-0.8199	-0.5851	-0.6238	-0.6948	-0.8034	-0.5492	-0.7166	-0.8302	-0.4281	-0.6462	-0.8175	-0.4599	-0.4982	-0.7864	-0.539	-0.573	-0.5484	-0.6488	-0.7766	-0.7605	-0.7995	-0.9215	-0.6279	-0.6696	-0.667	-0.8202	-0.7578	-0.7292	-0.7298	-0.5199	-0.6938	-0.8181	-0.9017	-0.5714	-0.6593	-0.7006	-0.588	-0.4646	-0.2387	-0.5903
54432	ENSG00000058799	1	54317392	54356407	-1	p32.3	YIPF1	-0.6964	-0.7362	-0.8199	-0.5851	-0.6238	-0.6948	-0.8034	-0.5492	-0.7166	-0.8302	-0.4281	-0.6462	-0.8175	-0.4599	-0.4982	-0.7864	-0.539	-0.573	-0.5484	-0.6488	-0.7766	-0.7605	-0.7995	-0.9215	-0.6279	-0.6696	-0.667	-0.8202	-0.7578	-0.7292	-0.7298	-0.5199	-0.6938	-0.8181	-0.9017	-0.5714	-0.6593	-0.7006	-0.588	-0.4646	-0.2387	-0.5903
51668	ENSG00000081870	1	54387234	54411975	-1	p32.3	HSPB11	-0.6964	-0.7362	-0.8199	-0.5851	-0.6238	-0.6948	-0.8034	-0.5492	-0.7166	-0.8302	-0.4281	-0.6462	-0.8175	-0.4599	-0.4982	-0.7864	-0.539	-0.573	-0.5484	-0.6488	-0.7766	-0.7605	-0.7995	-0.9215	-0.6279	-0.6696	-0.667	-0.8202	-0.7578	-0.7292	-0.7298	-0.5199	-0.6938	-0.8181	-0.9017	-0.5714	-0.6593	-0.7006	-0.588	-0.4646	-0.2387	-0.5903
115353	ENSG00000116212	1	54411750	54433841	1	p32.3	LRRC42	-0.6964	-0.7362	-0.8199	-0.5851	-0.6238	-0.6948	-0.8034	-0.5492	-0.7166	-0.8302	-0.4281	-0.6462	-0.8175	-0.4599	-0.4982	-0.7864	-0.539	-0.573	-0.5484	-0.6488	-0.7766	-0.7605	-0.7995	-0.9215	-0.6279	-0.6696	-0.667	-0.8202	-0.7578	-0.7292	-0.7298	-0.5199	-0.6938	-0.8181	-0.9017	-0.5714	-0.6593	-0.7006	-0.588	-0.4646	-0.2387	-0.5903
9528	ENSG00000116209	1	54497347	54519177	-1	p32.3	TMEM59	-0.6964	-0.7362	-0.8199	-0.5851	-0.6238	-0.6948	-0.8034	-0.5492	-0.7166	-0.8302	-0.4281	-0.6462	-0.8175	-0.4599	-0.4982	-0.7864	-0.539	-0.573	-0.5484	-0.6488	-0.7766	-0.7605	-0.7995	-0.9215	-0.6279	-0.6696	-0.667	-0.8202	-0.7578	-0.7292	-0.7298	-0.5199	-0.6938	-0.8181	-0.9017	-0.5714	-0.6593	-0.7006	-0.588	-0.4646	-0.2387	-0.5903
606495	ENSG00000215883	1	54638009	54665709	-1	p32.3	CYB5RL	-0.6964	-0.7362	-0.8199	-0.5851	-0.6238	-0.6948	-0.8034	-0.5492	-0.7166	-0.8302	-0.4281	-0.6462	-0.8175	-0.4599	-0.4982	-0.7864	-0.539	-0.573	-0.5484	-0.6488	-0.7766	-0.7605	-0.7995	-0.9215	-0.6279	-0.6696	-0.667	-0.8202	-0.7578	-0.7292	-0.7298	-0.5199	-0.6938	-0.8181	-0.9017	-0.5714	-0.6593	-0.7006	-0.588	-0.4646	-0.2387	-0.5903
51253	ENSG00000116221	1	54649714	54686603	1	p32.3	MRPL37	-0.6964	-0.7362	-0.8199	-0.5851	-0.6238	-0.6948	-0.8034	-0.5492	-0.7166	-0.8302	-0.4281	-0.6462	-0.8175	-0.4599	-0.4982	-0.7864	-0.539	-0.573	-0.5484	-0.6488	-0.7766	-0.7605	-0.7995	-0.9215	-0.6279	-0.6696	-0.667	-0.8202	-0.7578	-0.7292	-0.7298	-0.5199	-0.6938	-0.8181	-0.9017	-0.5714	-0.6593	-0.7006	-0.588	-0.4646	-0.2387	-0.5903
23648	ENSG00000157216	1	54692190	54879152	-1	p32.3	SSBP3	-0.6964	-0.7362	-0.8199	-0.5851	-0.6238	-0.6948	-0.8034	-0.5492	-0.7166	-0.8302	-0.4281	-0.6462	-0.8175	-0.4599	-0.4982	-0.7864	-0.539	-0.573	-0.5484	-0.6488	-0.7766	-0.7605	-0.7995	-0.9215	-0.6279	-0.6696	-0.667	-0.8202	-0.7578	-0.7292	-0.7298	-0.5199	-0.6938	-0.8181	-0.9017	-0.5714	-0.6593	-0.7006	-0.588	-0.4646	-0.2387	-0.5903
26027	ENSG00000162390	1	55007930	55104865	1	p32.3	ACOT11	-0.6964	-0.7362	-0.8199	-0.5851	-0.6238	-0.6948	-0.8034	-0.5492	-0.7166	-0.8302	-0.4281	-0.6462	-0.8175	-0.4599	-0.4982	-0.7864	-0.539	-0.573	-0.5484	-0.6488	-0.7766	-0.7605	-0.7995	-0.9215	-0.6279	-0.6696	-0.667	-0.8202	-0.7578	-0.7292	-0.7298	-0.5199	-0.6938	-0.8181	-0.9017	-0.5714	-0.6593	-0.7006	-0.588	-0.4646	-0.2387	-0.5903
25973	ENSG00000162396	1	55222571	55230187	-1	p32.3	PARS2	-0.6964	-0.7362	-0.8199	-0.5851	-0.6238	-0.6948	-0.8034	-0.5492	-0.7166	-0.8302	-0.4281	-0.6462	-0.8175	-0.4599	-0.4982	-0.7864	-0.539	-0.573	-0.5484	-0.6488	-0.7766	-0.7605	-0.7995	-0.9215	-0.6279	-0.6696	-0.667	-0.8202	-0.7578	-0.7292	-0.7298	-0.5199	-0.6938	-0.8181	-0.9017	-0.5714	-0.6593	-0.7006	-0.588	-0.4646	-0.2387	-0.5903
1718	ENSG00000116133	1	55315300	55352921	-1	p32.3	DHCR24	-0.6964	-0.7362	-0.8199	-0.5851	-0.6238	-0.6948	-0.8034	-0.5492	-0.7166	-0.8302	-0.4281	-0.6462	-0.8175	-0.4599	-0.4982	-0.7864	-0.539	-0.573	-0.5484	-0.6488	-0.7766	-0.7605	-0.7995	-0.9215	-0.6279	-0.6696	-0.667	-0.8202	-0.7578	-0.7292	-0.7298	-0.5199	-0.6938	-0.8181	-0.9017	-0.5714	-0.6593	-0.7006	-0.588	-0.4646	-0.2387	-0.5903
23358	ENSG00000162402	1	55532032	55681039	-1	p32.3	USP24	-0.6964	-0.7362	-0.8199	-0.5851	-0.6238	-0.6948	-0.8034	-0.5492	-0.7166	-0.8302	-0.4281	-0.6462	-0.8175	-0.4599	-0.4982	-0.7864	-0.539	-0.573	-0.5484	-0.6488	-0.7766	-0.7605	-0.7995	-0.9215	-0.6279	-0.6696	-0.667	-0.8202	-0.7578	-0.7292	-0.7298	-0.5199	-0.6938	-0.8181	-0.9017	-0.5714	-0.6593	-0.7006	-0.588	-0.4646	-0.2387	-0.5903
8613	ENSG00000162407	1	56960419	57110974	-1	p32.2	PPAP2B	-0.6964	-0.7362	-0.8199	-0.5851	-0.6238	-0.6948	-0.8034	-0.5492	-0.7166	-0.8302	-0.4281	-0.6462	-0.8175	-0.4599	-0.4982	-0.7864	-0.539	-0.573	-0.5484	-0.6488	-0.7766	-0.7605	-0.7995	-0.9215	-0.6279	-0.6696	-0.667	-0.8202	-0.7578	-0.7292	-0.7298	-0.5199	-0.6938	-0.8181	-0.9017	-0.5714	-0.6593	-0.7006	-0.588	-0.4646	-0.2387	-0.5903
5563	ENSG00000162409	1	57110995	57181008	1	p32.2	PRKAA2	-0.6964	-0.7362	-0.8199	-0.5851	-0.6238	-0.6948	-0.8034	-0.5492	-0.7166	-0.8302	-0.4281	-0.6462	-0.8175	-0.4599	-0.4982	-0.7864	-0.539	-0.573	-0.5484	-0.6488	-0.7766	-0.7605	-0.7995	-0.9215	-0.6279	-0.6696	-0.667	-0.8202	-0.7578	-0.7292	-0.7298	-0.5199	-0.6938	-0.8181	-0.9017	-0.5714	-0.6593	-0.7006	-0.588	-0.4646	-0.2387	-0.5903
1600	ENSG00000173406	1	57460451	59012406	-1	p32.1	DAB1	-0.6964	-0.7362	-0.8199	-0.5851	-0.6238	-0.6948	-0.8034	-0.5492	-0.7166	-0.8302	-0.4281	-0.6462	-0.8175	-0.4599	-0.4982	-0.7864	-0.539	-0.573	-0.5484	-0.6488	-0.796803	-0.7605	-0.7995	-0.921507	-0.6279	-0.6696	-0.667	-0.8202	-0.7578	-0.7292	-0.7298	-0.5199	-0.6938	-0.8181	-0.9017	-0.5714	-0.6593	-0.7006	-0.588	-0.4646	-0.2387	-0.5903
115209	ENSG00000162600	1	58881056	59012474	-1	p32.1	OMA1	-0.6964	-0.7362	-0.8199	-0.5851	-0.6238	-0.6948	-0.8034	-0.5492	-0.7166	-0.8302	-0.4281	-0.6462	-0.8175	-0.4599	-0.4982	-0.7864	-0.539	-0.573	-0.5484	-0.6488	-0.8105	-0.7605	-0.7995	-0.9095	-0.6279	-0.6696	-0.667	-0.8202	-0.7578	-0.7292	-0.7298	-0.5199	-0.6938	-0.8181	-0.9017	-0.5714	-0.6593	-0.7006	-0.588	-0.4646	-0.2387	-0.5903
114803	ENSG00000162601	1	59120411	59165764	-1	p32.1	MYSM1	-0.6964	-0.7362	-0.8199	-0.5851	-0.6238	-0.6948	-0.8034	-0.5492	-0.7166	-0.8302	-0.4281	-0.6462	-0.8175	-0.4599	-0.4982	-0.7864	-0.539	-0.573	-0.5484	-0.6488	-0.8105	-0.7605	-0.7995	-0.9095	-0.6279	-0.6696	-0.667	-0.8202	-0.7578	-0.7292	-0.7298	-0.5199	-0.6938	-0.8181	-0.9017	-0.5714	-0.6593	-0.7006	-0.588	-0.4646	-0.2387	-0.5903
3725	ENSG00000177606	1	59246465	59249785	-1	p32.1	JUN	-0.6964	-0.7362	-0.8199	-0.5851	-0.6238	-0.6948	-0.8034	-0.5492	-0.7166	-0.8302	-0.4281	-0.6462	-0.8175	-0.4599	-0.4982	-0.7864	-0.539	-0.573	-0.5484	-0.6488	-0.8105	-0.7605	-0.7995	-0.9095	-0.6279	-0.6696	-0.667	-0.8202	-0.7578	-0.7292	-0.7298	-0.5199	-0.6938	-0.8181	-0.9017	-0.5714	-0.6593	-0.7006	-0.588	-0.4646	-0.2387	-0.5903
55277	ENSG00000172456	1	59762467	60233347	1	p32.1	FGGY	-0.6964	-0.7362	-0.8199	-0.5851	-0.6238	-0.6948	-0.8034	-0.5492	-0.7166	-0.8302	-0.4281	-0.6852	-0.8175	-0.4599	-0.4982	-0.7864	-0.539	-0.573	-0.5484	-0.6488	-0.8105	-0.7605	-0.7995	-0.9095	-0.6279	-0.6696	-0.667	-0.8202	-0.7578	-0.7292	-0.7298	-0.5199	-0.6938	-0.8181	-0.9017	-0.5714	-0.6593	-0.7006	-0.588	-0.4646	-0.2387	-0.5903
51361	ENSG00000134709	1	60280458	60342050	1	p32.1	HOOK1	-0.6964	-0.7362	-0.8199	-0.5851	-0.6238	-0.6948	-0.8034	-0.5492	-0.7166	-0.8302	-0.4281	-0.6852	-0.8175	-0.4599	-0.4982	-0.7864	-0.539	-0.573	-0.5484	-0.6488	-0.8105	-0.7605	-0.7995	-0.9095	-0.6279	-0.6696	-0.667	-0.8202	-0.7578	-0.7292	-0.7298	-0.5199	-0.6938	-0.8181	-0.9017	-0.5714	-0.6593	-0.7006	-0.588	-0.4646	-0.2387	-0.5903
1573	ENSG00000134716	1	60358980	60392462	-1	p32.1	CYP2J2	-0.6964	-0.7362	-0.8199	-0.5851	-0.6238	-0.6948	-0.8034	-0.5492	-0.7166	-0.8302	-0.4281	-0.6852	-0.8175	-0.4599	-0.4982	-0.7864	-0.539	-0.573	-0.5484	-0.6488	-0.8105	-0.7605	-0.7995	-0.9095	-0.6279	-0.6696	-0.667	-0.8202	-0.7578	-0.7292	-0.7298	-0.5199	-0.6938	-0.8181	-0.9017	-0.5714	-0.6593	-0.7006	-0.588	-0.4646	-0.2387	-0.5903
4774	ENSG00000162599	1	61330931	61928465	1	p31.3	NFIA	-0.6964	-0.7673	-0.8199	-0.5851	-0.6238	-0.6948	-0.8034	-0.5492	-0.7166	-0.8302	-0.4281	-0.6852	-0.8175	-0.4599	-0.4982	-0.7864	-0.539	-0.573	-0.5484	-0.6488	-0.8105	-0.7605	-0.7995	-0.9095	-0.6279	-0.6696	-0.667	-0.8202	-0.7578	-0.7292	-0.7298	-0.5199	-0.6938	-0.8181	-0.9017	-0.5714	-0.6593	-0.7006	-0.588	-0.4646	-0.2387	-0.5903
83941	ENSG00000162604	1	62146717	62191095	-1	p31.3	TM2D1	-0.6964	-0.7565	-0.8199	-0.5851	-0.6238	-0.6701	-0.8034	-0.5859	-0.7166	-0.8302	-0.4281	-0.6658	-0.8175	-0.4599	-0.4982	-0.7864	-0.539	-0.573	-0.5484	-0.6488	-0.8105	-0.7459	-0.7995	-0.9095	-0.6279	-0.6696	-0.667	-0.8202	-0.7578	-0.7292	-0.7298	-0.5199	-0.6938	-0.8181	-0.9017	-0.5714	-0.6593	-0.7006	-0.588	-0.4646	-0.2387	-0.5903
10207	ENSG00000132849	1	62208149	62629592	1	p31.3	INADL	-0.6964	-0.7565	-0.8199	-0.5851	-0.6238	-0.6701	-0.8034	-0.5859	-0.7166	-0.8302	-0.4281	-0.6658	-0.8175	-0.4599	-0.4982	-0.7864	-0.539	-0.573	-0.5484	-0.6488	-0.8105	-0.7459	-0.7995	-0.9095	-0.6279	-0.6696	-0.667	-0.8202	-0.7578	-0.7292	-0.7298	-0.5199	-0.6938	-0.8181	-0.9017	-0.5714	-0.6593	-0.7006	-0.588	-0.4646	-0.2387	-0.5903
163782	ENSG00000132854	1	62702651	62785085	-1	p31.3	KANK4	-0.6964	-0.7565	-0.8199	-0.5851	-0.6238	-0.6701	-0.8034	-0.5859	-0.7166	-0.8302	-0.4281	-0.6658	-0.8175	-0.4599	-0.4982	-0.7864	-0.539	-0.573	-0.5484	-0.6488	-0.8105	-0.7459	-0.7995	-0.9095	-0.6279	-0.6696	-0.667	-0.8202	-0.7578	-0.7292	-0.7298	-0.5199	-0.6938	-0.8181	-0.9017	-0.5714	-0.6593	-0.7006	-0.588	-0.4646	-0.2387	-0.5903
7398	ENSG00000162607	1	62901968	62917475	1	p31.3	USP1	-0.6964	-0.7565	-0.8199	-0.5851	-0.6238	-0.6701	-0.8034	-0.5859	-0.7166	-0.8302	-0.4281	-0.6658	-0.8175	-0.4599	-0.4982	-0.7864	-0.539	-0.573	-0.5484	-0.6488	-0.8105	-0.7459	-0.7995	-0.9095	-0.6279	-0.6696	-0.667	-0.8202	-0.7578	-0.7292	-0.7298	-0.5199	-0.6938	-0.8181	-0.9017	-0.5714	-0.6593	-0.7006	-0.588	-0.4646	-0.2387	-0.5903
85440	ENSG00000116641	1	62920399	63153969	-1	p31.3	DOCK7	-0.6964	-0.7565	-0.8199	-0.5851	-0.6238	-0.6701	-0.8034	-0.5859	-0.7166	-0.8302	-0.4281	-0.6658	-0.8175	-0.4599	-0.4982	-0.7864	-0.539	-0.573	-0.5484	-0.6488	-0.8105	-0.7459	-0.7995	-0.9095	-0.6279	-0.6696	-0.667	-0.8202	-0.7578	-0.7292	-0.7298	-0.5199	-0.6938	-0.8181	-0.9017	-0.5714	-0.6593	-0.7006	-0.588	-0.4646	-0.2387	-0.5903
84938	ENSG00000125703	1	63249806	63339980	1	p31.3	ATG4C	-0.6964	-0.7565	-0.8199	-0.5851	-0.6238	-0.6701	-0.8034	-0.5859	-0.7166	-0.8302	-0.4281	-0.6658	-0.8175	-0.4599	-0.4982	-0.7864	-0.539	-0.573	-0.5484	-0.6488	-0.8105	-0.7459	-0.7995	-0.9095	-0.6279	-0.6696	-0.667	-0.8202	-0.7578	-0.7292	-0.7298	-0.5199	-0.6938	-0.8181	-0.9017	-0.5714	-0.6593	-0.7006	-0.588	-0.4646	-0.2387	-0.5903
29929	ENSG00000088035	1	63833261	63904233	1	p31.3	ALG6	-0.6964	-0.7565	-0.8199	-0.5851	-0.6238	-0.6701	-0.8034	-0.5859	-0.7166	-0.8302	-0.4281	-0.6658	-0.8175	-0.4599	-0.4982	-0.7864	-0.539	-0.573	-0.5484	-0.6488	-0.8105	-0.7459	-0.7995	-0.9095	-0.6279	-0.6696	-0.667	-0.8202	-0.7578	-0.7292	-0.7298	-0.5199	-0.6938	-0.8181	-0.9017	-0.5714	-0.6593	-0.7006	-0.588	-0.4646	-0.2387	-0.5903
23421	ENSG00000142856	1	63906441	64059392	-1	p31.3	ITGB3BP	-0.6964	-0.7565	-0.8199	-0.5851	-0.6238	-0.6701	-0.8034	-0.5859	-0.7166	-0.8302	-0.4281	-0.6658	-0.8175	-0.4599	-0.4982	-0.7864	-0.539	-0.573	-0.5484	-0.6488	-0.8105	-0.7459	-0.7995	-0.9095	-0.6279	-0.6696	-0.667	-0.8202	-0.7578	-0.7292	-0.7298	-0.5199	-0.6938	-0.8181	-0.9017	-0.5714	-0.6593	-0.7006	-0.588	-0.4646	-0.2387	-0.5903
84455	ENSG00000203965	1	63989043	64038364	1	p31.3	EFCAB7	-0.6964	-0.7565	-0.8199	-0.5851	-0.6238	-0.6701	-0.8034	-0.5859	-0.7166	-0.8302	-0.4281	-0.6658	-0.8175	-0.4599	-0.4982	-0.7864	-0.539	-0.573	-0.5484	-0.6488	-0.8105	-0.7459	-0.7995	-0.9095	-0.6279	-0.6696	-0.667	-0.8202	-0.7578	-0.7292	-0.7298	-0.5199	-0.6938	-0.8181	-0.9017	-0.5714	-0.6593	-0.7006	-0.588	-0.4646	-0.2387	-0.5903
5236	ENSG00000079739	1	64058916	64125916	1	p31.3	PGM1	-0.6964	-0.7565	-0.8199	-0.5851	-0.6238	-0.6701	-0.8034	-0.5859	-0.7166	-0.8302	-0.4281	-0.6658	-0.8175	-0.4599	-0.4982	-0.7864	-0.539	-0.573	-0.5484	-0.6488	-0.8105	-0.7459	-0.7995	-0.9095	-0.6279	-0.6696	-0.667	-0.8202	-0.7578	-0.7292	-0.7298	-0.5199	-0.6938	-0.8181	-0.9017	-0.5714	-0.6593	-0.7006	-0.588	-0.4646	-0.2387	-0.5903
57685	ENSG00000158966	1	64936428	65158741	1	p31.3	CACHD1	-0.6964	-0.7565	-0.8199	-0.5851	-0.6238	-0.6701	-0.8034	-0.5859	-0.7166	-0.8302	-0.4281	-0.6658	-0.8175	-0.4599	-0.4982	-0.7864	-0.539	-0.573	-0.5484	-0.6488	-0.8105	-0.7459	-0.7995	-0.9095	-0.6279	-0.6696	-0.667	-0.8202	-0.7578	-0.7292	-0.7298	-0.5199	-0.6938	-0.8453	-0.9017	-0.5714	-0.6593	-0.7006	-0.588	-0.4646	-0.2387	-0.5903
55225	ENSG00000162437	1	65210778	65298915	1	p31.3	RAVER2	-0.6964	-0.7565	-0.8199	-0.5851	-0.6238	-0.6701	-0.8034	-0.5859	-0.7166	-0.8302	-0.4281	-0.6658	-0.8175	-0.4599	-0.4982	-0.7864	-0.539	-0.573	-0.5484	-0.6488	-0.8105	-0.7459	-0.7995	-0.9095	-0.6279	-0.6696	-0.667	-0.8202	-0.7578	-0.7292	-0.7298	-0.5199	-0.6938	-0.8453	-0.9017	-0.5714	-0.6593	-0.7006	-0.588	-0.4646	-0.2387	-0.5903
3716	ENSG00000162434	1	65298912	65432187	-1	p31.3	JAK1	-0.6964	-0.7565	-0.8199	-0.5851	-0.6238	-0.6701	-0.8034	-0.5859	-0.7166	-0.8302	-0.4281	-0.6658	-0.843659	-0.4599	-0.4982	-0.7864	-0.539	-0.573	-0.5484	-0.6488	-0.8105	-0.7459	-0.801907	-0.9095	-0.6279	-0.6696	-0.667	-0.8202	-0.7578	-0.7292	-0.7298	-0.5199	-0.6938	-0.8453	-0.9017	-0.5714	-0.6593	-0.7006	-0.588	-0.4646	-0.2387	-0.5903
9829	ENSG00000116675	1	65713902	65881552	1	p31.3	DNAJC6	-0.6964	-0.7565	-0.8199	-0.5851	-0.6238	-0.6701	-0.8034	-0.5859	-0.7166	-0.8302	-0.4281	-0.6658	-0.8491	-0.4599	-0.4982	-0.7864	-0.539	-0.573	-0.5484	-0.6488	-0.8105	-0.7459	-0.7954	-0.9095	-0.6279	-0.6696	-0.667	-0.8202	-0.7578	-0.7292	-0.7298	-0.5199	-0.6938	-0.8453	-0.9017	-0.5714	-0.6593	-0.7006	-0.588	-0.4646	-0.2387	-0.5903
3953	ENSG00000116678	1	65886248	66107242	1	p31.3	LEPR	-0.6964	-0.7565	-0.8199	-0.5851	-0.6238	-0.6701	-0.8034	-0.539448	-0.7166	-0.8302	-0.4281	-0.6658	-0.8491	-0.4599	-0.4982	-0.7864	-0.539	-0.573	-0.5484	-0.6488	-0.8105	-0.7459	-0.7954	-0.9095	-0.6279	-0.6696	-0.667	-0.8202	-0.7578	-0.7292	-0.7298	-0.5199	-0.6938	-0.8453	-0.9017	-0.5714	-0.6593	-0.7006	-0.588	-0.4646	-0.2387	-0.5903
54741	ENSG00000213625	1	65886270	65901690	1	p31.3	LEPROT	-0.6964	-0.7565	-0.8199	-0.5851	-0.6238	-0.6701	-0.8034	-0.243065	-0.7166	-0.8302	-0.4281	-0.6658	-0.8491	-0.4599	-0.4982	-0.7864	-0.539	-0.573	-0.5484	-0.6488	-0.8105	-0.7459	-0.7954	-0.9095	-0.6279	-0.6696	-0.667	-0.8202	-0.7578	-0.7292	-0.7298	-0.5199	-0.6938	-0.8453	-0.9017	-0.5714	-0.6593	-0.7006	-0.588	-0.4646	-0.2387	-0.5903
5142	ENSG00000184588	1	66258197	66840259	1	p31.3	PDE4B	-0.6964	-0.7565	-0.8199	-0.5851	-0.6238	-0.6701	-0.8034	-0.5937	-0.7166	-0.8302	-0.4281	-0.6658	-0.8491	-0.4599	-0.4982	-0.7864	-0.539	-0.573	-0.5484	-0.6488	-0.8105	-0.7459	-0.7954	-0.9095	-0.6279	-0.6696	-0.667	-0.8202	-0.7578	-0.7292	-0.7298	-0.5199	-0.6938	-0.8453	-0.9017	-0.5714	-0.6593	-0.7006	-0.588	-0.4646	-0.2387	-0.5903
84251	ENSG00000118473	1	66999066	67213982	1	p31.3	SGIP1	-0.6964	-0.7565	-0.8199	-0.5851	-0.6238	-0.6701	-0.8034	-0.5937	-0.7166	-0.8302	-0.4281	-0.6658	-0.8491	-0.4599	-0.4982	-0.7864	-0.539	-0.573	-0.5484	-0.6488	-0.8105	-0.7459	-0.7954	-0.9095	-0.6279	-0.6696	-0.667	-0.8202	-0.7578	-0.7292	-0.7298	-0.5199	-0.6938	-0.8453	-0.9017	-0.5714	-0.6593	-0.7006	-0.588	-0.4646	-0.2387	-0.5903
79819	ENSG00000152763	1	67278568	67390570	-1	p31.3	WDR78	-0.6964	-0.7565	-0.8199	-0.5851	-0.6238	-0.6701	-0.8034	-0.5937	-0.7166	-0.8302	-0.4281	-0.6658	-0.8491	-0.4599	-0.4982	-0.7864	-0.539	-0.573	-0.5484	-0.6488	-0.8105	-0.7459	-0.7954	-0.9095	-0.6279	-0.6696	-0.667	-0.8202	-0.7578	-0.7292	-0.7298	-0.5199	-0.6938	-0.8453	-0.9017	-0.5714	-0.6593	-0.7006	-0.588	-0.4646	-0.2387	-0.5903
57708	ENSG00000198160	1	67390578	67454302	1	p31.3	MIER1	-0.6964	-0.7565	-0.8199	-0.5851	-0.6238	-0.6701	-0.8034	-0.5937	-0.7166	-0.8302	-0.4281	-0.6658	-0.8491	-0.4599	-0.4982	-0.7864	-0.539	-0.573	-0.5484	-0.6488	-0.8105	-0.7459	-0.7954	-0.9095	-0.6279	-0.6696	-0.667	-0.8202	-0.7578	-0.7292	-0.7298	-0.5199	-0.6938	-0.8453	-0.9017	-0.5714	-0.6593	-0.7006	-0.588	-0.4646	-0.2387	-0.5903
23169	ENSG00000116704	1	67465015	67519782	-1	p31.3	SLC35D1	-0.6964	-0.7565	-0.8199	-0.5851	-0.6238	-0.6701	-0.8034	-0.5937	-0.7166	-0.8302	-0.4281	-0.6658	-0.8491	-0.4599	-0.4982	-0.7864	-0.539	-0.573	-0.5484	-0.6488	-0.8105	-0.7459	-0.7954	-0.9095	-0.6279	-0.6696	-0.667	-0.8202	-0.7578	-0.7292	-0.7298	-0.5199	-0.6938	-0.8453	-0.9017	-0.5714	-0.6593	-0.7006	-0.588	-0.4646	-0.2387	-0.5903
26135	ENSG00000142864	1	67873493	67896098	-1	p31.3	SERBP1	-0.6964	-0.7565	-0.8199	-0.5851	-0.6238	-0.6701	-0.8034	-0.5937	-0.7166	-0.8302	-0.4281	-0.6658	-0.8491	-0.4599	-0.4982	-0.7864	-0.539	-0.573	-0.5484	-0.6488	-0.8105	-0.7459	-0.7954	-0.9095	-0.6279	-0.6696	-0.667	-0.8202	-0.7578	-0.7292	-0.7298	-0.5199	-0.6938	-0.8453	-0.9017	-0.5714	-0.6593	-0.7006	-0.588	-0.4646	-0.2387	-0.5903
1647	ENSG00000116717	1	68150744	68154021	1	p31.3	GADD45A	-0.6964	-0.7565	-0.8199	-0.5851	-0.6238	-0.6701	-0.8034	-0.5937	-0.7166	-0.8302	-0.4281	-0.6658	-0.8491	-0.4599	-0.4982	-0.7864	-0.539	-0.573	-0.5484	-0.6488	-0.8105	-0.7459	-0.7954	-0.9095	-0.6279	-0.6696	-0.667	-0.8202	-0.7578	-0.7292	-0.7298	-0.5199	-0.6938	-0.8453	-0.9017	-0.5714	-0.6593	-0.7006	-0.588	-0.4646	-0.2387	-0.5903
55970	ENSG00000172380	1	68167149	68299150	-1	p31.3	GNG12	-0.6964	-0.7565	-0.8199	-0.5851	-0.6238	-0.6701	-0.8034	-0.5937	-0.7166	-0.8302	-0.4281	-0.6658	-0.8491	-0.4599	-0.4982	-0.7864	-0.539	-0.573	-0.5484	-0.6488	-0.8105	-0.7459	-0.7954	-0.9095	-0.6279	-0.6696	-0.667	-0.8202	-0.7578	-0.7292	-0.7298	-0.5199	-0.6938	-0.8453	-0.9017	-0.5714	-0.6593	-0.7006	-0.588	-0.4646	-0.2387	-0.5903
9077	ENSG00000162595	1	68511645	68517314	-1	p31.3	DIRAS3	-0.6964	-0.7565	-0.8199	-0.5851	-0.6238	-0.6701	-0.8034	-0.5937	-0.7166	-0.8302	-0.4281	-0.6658	-0.8491	-0.4599	-0.4982	-0.7864	-0.539	-0.573	-0.5484	-0.6488	-0.8105	-0.7459	-0.7954	-0.9095	-0.6279	-0.6696	-0.667	-0.8202	-0.7578	-0.7292	-0.7298	-0.5199	-0.6938	-0.8453	-0.9017	-0.5714	-0.6593	-0.7006	-0.588	-0.4646	-0.2387	-0.5903
6121	ENSG00000116745	1	68894505	68915642	-1	p31.2	RPE65	-0.6964	-0.7565	-0.8199	-0.5851	-0.6238	-0.6701	-0.8034	-0.5937	-0.7166	-0.8302	-0.4281	-0.6658	-0.8491	-0.4599	-0.4982	-0.7864	-0.539	-0.573	-0.5484	-0.6488	-0.8105	-0.7459	-0.7954	-0.9095	-0.6233	-0.6696	-0.667	-0.8202	-0.7578	-0.7292	-0.7298	-0.5199	-0.6938	-0.8453	-0.9017	-0.5714	-0.6593	-0.7006	-0.588	-0.4646	-0.2387	-0.5903
57554	ENSG00000033122	1	70034081	70589164	1	p31.1	LRRC7	-0.6964	-0.564104	-0.8199	-0.5851	-0.6238	-0.6701	-0.8034	-0.5937	-0.7166	-0.8302	-0.4281	-0.6658	-0.8491	-0.4599	-0.4982	-0.7864	-0.539	-0.573	-0.5484	-0.6488	-0.8105	-0.7459	-0.7954	-0.9095	-0.6295	-0.6696	-0.667	-0.8202	-0.7578	-0.7292	-0.7298	-0.5199	-0.6938	-0.8453	-0.9017	-0.5714	-0.6593	-0.7006	-0.588	-0.4646	-0.2387	-0.5903
55631	ENSG00000066557	1	70610488	70671303	-1	p31.1	LRRC40	-0.6964	0.0449	-0.8199	-0.5851	-0.6238	-0.6701	-0.8034	-0.5937	-0.7166	-0.8302	-0.4281	-0.6658	-0.8491	-0.4599	-0.4982	-0.7864	-0.539	-0.573	-0.5484	-0.6488	-0.8105	-0.7459	-0.7954	-0.9095	-0.6295	-0.6696	-0.667	-0.8202	-0.7578	-0.7292	-0.7298	-0.5199	-0.6938	-0.8453	-0.9017	-0.5714	-0.6593	-0.7006	-0.588	-0.4646	-0.2387	-0.5903
81573	ENSG00000118454	1	70726271	70820417	-1	p31.1	ANKRD13C	-0.6964	0.0449	-0.8199	-0.5851	-0.6238	-0.6701	-0.8034	-0.5937	-0.7166	-0.8302	-0.4281	-0.6658	-0.8491	-0.4599	-0.4982	-0.7864	-0.539	-0.573	-0.5484	-0.6488	-0.8105	-0.7459	-0.7954	-0.9095	-0.6295	-0.6696	-0.667	-0.8202	-0.7578	-0.7292	-0.7298	-0.5199	-0.6938	-0.8453	-0.9017	-0.5714	-0.6593	-0.7006	-0.588	-0.4646	-0.2387	-0.5903
11147	ENSG00000197568	1	70820488	70851022	1	p31.1	HHLA3	-0.6964	0.0449	-0.8199	-0.5851	-0.6238	-0.6701	-0.8034	-0.5937	-0.7166	-0.8302	-0.4281	-0.6658	-0.8491	-0.4599	-0.4982	-0.7864	-0.539	-0.573	-0.5484	-0.6488	-0.8105	-0.7459	-0.7954	-0.9095	-0.6295	-0.6696	-0.667	-0.8202	-0.7578	-0.7292	-0.7298	-0.5199	-0.6938	-0.8453	-0.9017	-0.5714	-0.6593	-0.7006	-0.588	-0.4646	-0.2387	-0.5903
1491	ENSG00000116761	1	70876901	70905534	1	p31.1	CTH	-0.6964	0.0449	-0.8199	-0.5851	-0.6238	-0.6701	-0.8034	-0.5937	-0.7166	-0.8302	-0.4281	-0.6658	-0.8491	-0.4599	-0.4982	-0.7864	-0.539	-0.573	-0.5484	-0.6488	-0.8105	-0.7459	-0.7954	-0.9095	-0.6295	-0.6696	-0.667	-0.8202	-0.7578	-0.7292	-0.7298	-0.5199	-0.6938	-0.8453	-0.9017	-0.5714	-0.6593	-0.7006	-0.588	-0.4646	-0.2387	-0.5903
9406	ENSG00000132485	1	71528974	71546980	-1	p31.1	ZRANB2	-0.6964	0.0449	-0.8199	-0.5851	-0.6238	-0.6701	-0.8034	-0.5937	-0.7166	-0.8811	-0.4281	-0.6859	-0.8491	-0.4599	-0.4982	-0.7864	-0.539	-0.573	-0.5484	-0.6488	-0.8105	-0.7459	-0.7954	-0.9095	-0.6295	-0.6696	-0.667	-0.8202	-0.7578	-0.7292	-0.7298	-0.5199	-0.6938	-0.8453	-0.9017	-0.5714	-0.6593	-0.7006	-0.588	-0.4646	-0.2387	-0.5903
257194	ENSG00000172260	1	71868625	72748417	-1	p31.1	NEGR1	-0.6964	-0.7657	-0.8199	-0.5851	-0.6238	-0.6701	-0.8034	-0.5937	-0.712882	-0.8811	-0.4281	-0.6859	-0.8491	-0.4599	-0.4982	-0.7864	-0.539	-0.573	-0.5484	-0.6963	-0.8105	-0.7459	-0.7954	-0.9095	-0.6295	-0.6696	-0.667	-0.8202	-0.7578	-0.7292	-0.7298	-0.5199	-0.6938	-0.8453	-0.9017	-0.5714	-0.6593	-0.7006	-0.588	-0.4646	-0.2387	-0.5903
127254	ENSG00000178965	1	75033795	75139422	-1	p31.1	C1orf173	-0.6964	-0.7657	-0.8199	-0.5851	-0.6395	-0.6882	-0.8034	-0.6068	-0.7454	-0.8453	-0.4381	-0.6723	-0.8491	-0.4448	-0.4982	-0.8003	-0.5636	-0.573	-0.5484	-0.673	-0.825	-0.7279	-0.7954	-0.8961	-0.6295	-0.6899	-0.667	-0.8032	-0.7578	-0.7292	-0.7298	-0.5347	-0.6923	-0.8639	-0.9308	-0.5832	-0.6604	-0.68	-0.588	-0.4762	-0.2387	-0.6238
1429	ENSG00000116791	1	75171170	75199092	-1	p31.1	CRYZ	-0.6964	-0.7657	-0.8199	-0.5851	-0.6395	-0.6882	-0.8034	-0.6068	-0.7454	-0.8453	-0.4381	-0.6723	-0.8491	-0.4448	-0.4982	-0.8003	-0.5636	-0.573	-0.5484	-0.673	-0.825	-0.7279	-0.7954	-0.8961	-0.6295	-0.6899	-0.667	-0.8032	-0.7578	-0.7292	-0.7298	-0.5347	-0.6923	-0.8639	-0.9308	-0.5832	-0.6604	-0.68	-0.588	-0.4762	-0.2387	-0.6238
127253	ENSG00000162623	1	75198836	75232362	1	p31.1	TYW3	-0.6964	-0.7657	-0.8199	-0.5851	-0.6395	-0.6882	-0.8034	-0.6068	-0.7454	-0.8453	-0.4381	-0.6723	-0.8491	-0.4448	-0.4982	-0.8003	-0.5636	-0.573	-0.5484	-0.673	-0.825	-0.7279	-0.7954	-0.8961	-0.6295	-0.6899	-0.667	-0.8032	-0.7578	-0.7292	-0.7298	-0.5347	-0.6923	-0.8639	-0.9308	-0.5832	-0.6604	-0.68	-0.588	-0.4762	-0.2387	-0.6238
204962	ENSG00000137968	1	75667816	76076801	-1	p31.1	SLC44A5	-0.6964	-0.7653	-0.8199	-0.5851	-0.6395	-0.6882	-0.8034	-0.6068	-0.7454	-0.8453	-0.4381	-0.6723	-0.8491	-0.4448	-0.4982	-0.8003	-0.5636	-0.573	-0.5484	-0.673	-0.825	-0.7472	-0.7954	-0.8961	-0.6295	-0.6899	-0.667	-0.8032	-0.7578	-0.7292	-0.7298	-0.5347	-0.6923	-0.8639	-0.9308	-0.5832	-0.6604	-0.68	-0.588	-0.4762	-0.2387	-0.6238
34	ENSG00000117054	1	76190036	76253260	1	p31.1	ACADM	-0.6964	-0.7653	-0.8199	-0.5851	-0.6395	-0.6882	-0.8034	-0.6068	-0.7454	-0.8453	-0.4381	-0.6723	-0.8491	-0.4448	-0.4982	-0.8003	-0.5636	-0.573	-0.5484	-0.673	-0.825	-0.7472	-0.7954	-0.8961	-0.6295	-0.6899	-0.667	-0.8032	-0.7578	-0.7292	-0.7298	-0.5347	-0.6923	-0.8639	-0.9308	-0.5832	-0.6604	-0.68	-0.588	-0.4762	-0.2387	-0.6238
5876	ENSG00000137955	1	76251879	76261100	1	p31.1	RABGGTB	-0.6964	-0.7653	-0.8199	-0.5851	-0.6395	-0.6882	-0.8034	-0.6068	-0.7454	-0.8453	-0.4381	-0.6723	-0.8491	-0.4448	-0.4982	-0.8003	-0.5636	-0.573	-0.5484	-0.673	-0.825	-0.7472	-0.7954	-0.8961	-0.6295	-0.6899	-0.667	-0.8032	-0.7578	-0.7292	-0.7298	-0.5347	-0.6923	-0.8639	-0.9308	-0.5832	-0.6604	-0.68	-0.588	-0.4762	-0.2387	-0.6238
256435	ENSG00000184005	1	76540389	77100286	1	p31.1	ST6GALNAC3	-0.6964	-0.7653	-0.8199	-0.5851	-0.649	-0.6882	-0.8034	-0.6068	-0.7454	-0.8453	-0.4381	-0.6723	-0.8491	-0.4448	-0.4982	-0.8003	-0.5636	-0.573	-0.5484	-0.673	-0.825	-0.7472	-0.7954	-0.8961	-0.6295	-0.6899	-0.667	-0.8032	-0.7578	-0.7322	-0.7298	-0.5347	-0.6923	-0.8639	-0.9308	-0.5832	-0.6604	-0.68	-0.588	-0.4762	-0.2387	-0.6238
81849	ENSG00000117069	1	77333126	77531396	1	p31.1	ST6GALNAC5	-0.6964	-0.7653	-0.8199	-0.5851	-0.649	-0.6882	-0.8034	-0.6068	-0.7454	-0.8453	-0.4381	-0.6723	-0.8491	-0.4448	-0.4982	-0.8003	-0.5636	-0.573	-0.5484	-0.673	-0.825	-0.7472	-0.7954	-0.8961	-0.6295	-0.6899	-0.667	-0.8032	-0.7578	-0.7322	-0.7505	-0.5347	-0.6923	-0.8639	-0.9308	-0.5832	-0.6604	-0.68	-0.588	-0.4762	-0.2387	-0.6238
10026	ENSG00000142892	1	77554675	77685115	-1	p31.1	PIGK	-0.6964	-0.7653	-0.8199	-0.5851	-0.649	-0.6882	-0.8034	-0.6068	-0.7454	-0.8453	-0.4381	-0.6723	-0.8491	-0.4448	-0.4982	-0.8003	-0.5636	-0.573	-0.5484	-0.673	-0.825	-0.7472	-0.7954	-0.8961	-0.6295	-0.6899	-0.667	-0.8032	-0.7578	-0.7322	-0.7505	-0.5347	-0.6923	-0.8639	-0.9308	-0.5832	-0.6604	-0.68	-0.588	-0.4762	-0.2387	-0.6238
26289	ENSG00000154027	1	77747736	78025651	1	p31.1	AK5	-0.6964	-0.7653	-0.8199	-0.5851	-0.649	-0.6882	-0.8034	-0.6068	-0.7454	-0.8453	-0.4381	-0.6723	-0.8491	-0.4448	-0.4982	-0.8003	-0.5636	-0.573	-0.5484	-0.673	-0.825	-0.7472	-0.7954	-0.8961	-0.6295	-0.6899	-0.667	-0.8032	-0.7578	-0.7322	-0.7505	-0.5347	-0.6923	-0.8639	-0.9308	-0.5832	-0.6604	-0.68	-0.588	-0.4762	-0.2387	-0.6238
26009	ENSG00000036549	1	78028101	78149104	-1	p31.1	ZZZ3	-0.6964	-0.7653	-0.8199	-0.5851	-0.649	-0.6882	-0.8034	-0.6068	-0.7454	-0.8453	-0.4381	-0.6723	-0.8491	-0.4448	-0.4982	-0.8003	-0.5636	-0.573	-0.5484	-0.673	-0.825	-0.7472	-0.7954	-0.8961	-0.6295	-0.6899	-0.667	-0.8032	-0.7578	-0.7322	-0.7505	-0.5347	-0.6923	-0.8639	-0.9308	-0.5832	-0.6604	-0.68	-0.588	-0.4762	-0.2387	-0.6238
23032	ENSG00000077254	1	78161672	78225537	-1	p31.1	USP33	-0.6964	-0.7653	-0.8199	-0.5851	-0.649	-0.6882	-0.8034	-0.6068	-0.7454	-0.8453	-0.4381	-0.6723	-0.8491	-0.4448	-0.4982	-0.8003	-0.5636	-0.573	-0.5484	-0.673	-0.825	-0.7472	-0.7954	-0.8961	-0.6295	-0.6899	-0.667	-0.8032	-0.7578	-0.7322	-0.7505	-0.5347	-0.6923	-0.8639	-0.9308	-0.5832	-0.6604	-0.68	-0.588	-0.4762	-0.2387	-0.6238
374986	ENSG00000180488	1	78245309	78344106	1	p31.1	FAM73A	-0.6964	-0.7653	-0.8199	-0.5851	-0.649	-0.6882	-0.8034	-0.6068	-0.7454	-0.8453	-0.4381	-0.6723	-0.8491	-0.4448	-0.4982	-0.8003	-0.5636	-0.573	-0.5484	-0.673	-0.825	-0.7472	-0.7954	-0.8961	-0.6295	-0.6899	-0.667	-0.8032	-0.7578	-0.7322	-0.7505	-0.5347	-0.6923	-0.8639	-0.9308	-0.5832	-0.6604	-0.68	-0.588	-0.4762	-0.2387	-0.6238
91624	ENSG00000162614	1	78354198	78409580	1	p31.1	NEXN	-0.6964	-0.7653	-0.8199	-0.5851	-0.649	-0.6882	-0.8034	-0.6068	-0.7454	-0.8453	-0.4381	-0.6723	-0.8491	-0.4448	-0.4982	-0.8003	-0.5636	-0.573	-0.5484	-0.673	-0.825	-0.7472	-0.7954	-0.8961	-0.6295	-0.6899	-0.667	-0.8032	-0.7578	-0.7322	-0.7505	-0.5347	-0.6923	-0.8639	-0.9308	-0.5832	-0.6604	-0.68	-0.588	-0.4762	-0.2387	-0.6238
8880	ENSG00000162613	1	78409740	78444794	-1	p31.1	FUBP1	-0.6964	-0.7653	-0.8199	-0.5851	-0.649	-0.6882	-0.8034	-0.6068	-0.7454	-0.8453	-0.4381	-0.6723	-0.8491	-0.4448	-0.4982	-0.8003	-0.5636	-0.573	-0.5484	-0.673	-0.825	-0.7472	-0.7954	-0.8961	-0.6295	-0.6899	-0.667	-0.8032	-0.7578	-0.7322	-0.7505	-0.5347	-0.6923	-0.8639	-0.9308	-0.5832	-0.6604	-0.68	-0.588	-0.4762	-0.2387	-0.6238
11080	ENSG00000162616	1	78444859	78483648	1	p31.1	DNAJB4	-0.6964	-0.7653	-0.8199	-0.5851	-0.649	-0.6882	-0.8034	-0.6068	-0.7454	-0.8453	-0.4381	-0.6723	-0.8491	-0.4448	-0.4982	-0.8003	-0.5636	-0.573	-0.5484	-0.673	-0.825	-0.7472	-0.7954	-0.8961	-0.6295	-0.6899	-0.667	-0.8032	-0.7578	-0.7322	-0.7505	-0.5347	-0.6923	-0.8639	-0.9308	-0.5832	-0.6604	-0.68	-0.588	-0.4762	-0.2387	-0.6238
5737	ENSG00000122420	1	78769568	79005434	1	p31.1	PTGFR	-0.6964	-0.7653	-0.8199	-0.5851	-0.649	-0.6882	-0.8034	-0.6068	-0.7454	-0.8453	-0.4381	-0.6723	-0.8491	-0.4448	-0.4982	-0.8003	-0.5636	-0.573	-0.5484	-0.673	-0.825	-0.7472	-0.7954	-0.8961	-0.6295	-0.6899	-0.667	-0.8032	-0.7578	-0.7322	-0.7505	-0.5347	-0.6923	-0.8639	-0.9308	-0.5832	-0.6604	-0.68	-0.588	-0.4762	-0.2387	-0.6238
10964	ENSG00000137959	1	79085607	79108484	1	p31.1	IFI44L	-0.6964	-0.7653	-0.8199	-0.5851	-0.649	-0.6882	-0.8034	-0.6068	-0.7454	-0.8453	-0.4381	-0.6723	-0.8491	-0.4448	-0.4982	-0.8003	-0.5636	-0.573	-0.5484	-0.673	-0.825	-0.7472	-0.7954	-0.8961	-0.6295	-0.6899	-0.667	-0.8032	-0.7578	-0.7322	-0.7505	-0.5347	-0.6923	-0.8639	-0.9308	-0.5832	-0.6604	-0.68	-0.588	-0.4762	-0.2387	-0.6238
10561	ENSG00000137965	1	79115481	79129763	1	p31.1	IFI44	-0.6964	-0.7653	-0.8199	-0.5851	-0.649	-0.6882	-0.8034	-0.6068	-0.7454	-0.8453	-0.4381	-0.6723	-0.8491	-0.4448	-0.4982	-0.8003	-0.5636	-0.573	-0.5484	-0.673	-0.825	-0.7472	-0.7954	-0.8961	-0.6295	-0.6899	-0.667	-0.8032	-0.7578	-0.7322	-0.7505	-0.5347	-0.6923	-0.8639	-0.9308	-0.5832	-0.6604	-0.68	-0.588	-0.4762	-0.2387	-0.6238
64123	ENSG00000162618	1	79355449	79472403	-1	p31.1	ELTD1	-0.6964	-0.7653	-0.8199	-0.5851	-0.649	-0.6882	-0.8034	-0.6068	-0.7454	-0.8453	-0.4381	-0.6723	-0.8491	-0.4448	-0.4982	-0.8003	-0.5636	-0.573	-0.5484	-0.673	-0.825	-0.7472	-0.7954	-0.8961	-0.6295	-0.6899	-0.667	-0.8032	-0.7578	-0.7322	-0.7505	-0.5347	-0.6923	-0.8639	-0.9308	-0.5832	-0.6604	-0.68	-0.588	-0.4762	-0.2387	-0.6238
23266	ENSG00000117114	1	81771845	82458107	1	p31.1	LPHN2	-0.6964	-0.7653	-0.8199	-0.5851	-0.649	-0.6882	-0.8034	-0.6068	-0.7454	-0.8453	-0.4381	-0.6723	-0.8491	-0.4423	-0.4982	-0.8003	-0.5636	-0.573	-0.5484	-0.673	-0.825	-0.7472	-0.7954	-0.8961	-0.6295	-0.6899	-0.667	-0.8032	-0.7578	-0.7322	-0.7505	-0.5347	-0.6923	-0.8639	-0.9308	-0.5832	-0.6604	-0.68	-0.588	-0.4762	-0.2387	-0.6177
79739	ENSG00000137941	1	84330711	84464833	-1	p31.1	TTLL7	-0.6964	-0.7653	-0.8199	-0.5851	-0.649	-0.6882	-0.8034	-0.6068	-0.7454	-0.8453	-0.4381	-0.6723	-0.8491	-0.4423	-0.4982	-0.8003	-0.5636	-0.573	-0.5484	-0.673	-0.825	-0.7472	-0.7954	-0.8961	-0.6295	-0.6899	-0.667	-0.8032	-0.7578	-0.7322	-0.751	-0.5347	-0.6923	-0.8639	-0.9308	-0.5832	-0.6604	-0.6882	-0.588	-0.4762	-0.2387	-0.6177
5567	ENSG00000142875	1	84543745	84704181	1	p31.1	PRKACB	-0.6964	-0.7653	-0.8199	-0.5851	-0.649	-0.6882	-0.8034	-0.6068	-0.7454	-0.8453	-0.4381	-0.6723	-0.8491	-0.4423	-0.4982	-0.8003	-0.5636	-0.573	-0.5484	-0.673	-0.825	-0.7472	-0.7954	-0.8961	-0.6295	-0.6899	-0.667	-0.8032	-0.7578	-0.7322	-0.751	-0.5347	-0.6923	-0.8639	-0.9308	-0.5832	-0.6604	-0.6882	-0.588	-0.4762	-0.2387	-0.6177
148418	ENSG00000203943	1	84764049	84855640	1	p31.1	SAMD13	-0.6964	-0.7653	-0.8199	-0.5851	-0.649	-0.6882	-0.8034	-0.6068	-0.7454	-0.8453	-0.4381	-0.6723	-0.8491	-0.4423	-0.4982	-0.8003	-0.5636	-0.573	-0.5484	-0.673	-0.825	-0.7472	-0.7954	-0.8961	-0.6295	-0.6899	-0.667	-0.8032	-0.7578	-0.7322	-0.751	-0.5347	-0.6923	-0.8639	-0.9308	-0.5832	-0.6604	-0.6882	-0.588	-0.4762	-0.2387	-0.6177
80135	ENSG00000117133	1	84944942	84963473	1	p22.3	RPF1	-0.6964	-0.7653	-0.8199	-0.5851	-0.649	-0.6882	-0.8034	-0.6068	-0.7454	-0.8453	-0.4381	-0.6723	-0.8491	-0.4423	-0.4982	-0.8003	-0.5636	-0.573	-0.5484	-0.673	-0.825	-0.7472	-0.7954	-0.8961	-0.6295	-0.6899	-0.667	-0.8032	-0.7578	-0.7322	-0.751	-0.5347	-0.6923	-0.8639	-0.9308	-0.5832	-0.6604	-0.6882	-0.588	-0.4762	-0.2387	-0.6177
2787	ENSG00000174021	1	84964008	84972248	-1	p22.3	GNG5	-0.6964	-0.7653	-0.8199	-0.5851	-0.649	-0.6882	-0.8034	-0.6068	-0.7454	-0.8453	-0.4381	-0.6723	-0.8491	-0.4423	-0.4982	-0.8003	-0.5636	-0.573	-0.5484	-0.673	-0.825	-0.7472	-0.7954	-0.8961	-0.6295	-0.6899	-0.667	-0.8032	-0.7578	-0.7322	-0.751	-0.5347	-0.6923	-0.8639	-0.9308	-0.5832	-0.6604	-0.6882	-0.588	-0.4762	-0.2387	-0.6177
1486	ENSG00000117151	1	85018804	85040163	-1	p22.3	CTBS	-0.6964	-0.7653	-0.8199	-0.5851	-0.649	-0.6882	-0.8034	-0.6068	-0.7454	-0.8453	-0.4381	-0.6723	-0.8491	-0.4423	-0.4982	-0.8003	-0.5636	-0.573	-0.5484	-0.673	-0.825	-0.7472	-0.7954	-0.8961	-0.6295	-0.6899	-0.667	-0.8032	-0.7578	-0.7322	-0.751	-0.5347	-0.6923	-0.8639	-0.9308	-0.5832	-0.6604	-0.6882	-0.588	-0.4762	-0.2387	-0.6177
117178	ENSG00000117155	1	85109390	85156486	-1	p22.3	SSX2IP	-0.6964	-0.7653	-0.8199	-0.5851	-0.649	-0.6882	-0.8034	-0.6068	-0.7454	-0.8453	-0.4381	-0.6723	-0.8491	-0.4423	-0.4982	-0.8003	-0.5636	-0.573	-0.5484	-0.673	-0.825	-0.7472	-0.7954	-0.8961	-0.6295	-0.6899	-0.667	-0.8032	-0.7578	-0.7322	-0.751	-0.5347	-0.6923	-0.8639	-0.9308	-0.5832	-0.6604	-0.6882	-0.588	-0.4762	-0.2387	-0.6177
148423	ENSG00000162642	1	85715639	85725355	-1	p22.3	C1orf52	-0.6964	-0.7653	-0.8199	-0.5851	-0.649	-0.6882	-0.8034	-0.6068	-0.7454	-0.8453	-0.4381	-0.6723	-0.8491	-0.4423	-0.4982	-0.8003	-0.5636	-0.573	-0.5484	-0.673	-0.825	-0.7472	-0.7954	-0.8961	-0.6295	-0.6899	-0.667	-0.8032	-0.7578	-0.7322	-0.751	-0.5347	-0.6923	-0.8639	-0.9308	-0.5832	-0.6604	-0.6882	-0.588	-0.4762	-0.2387	-0.6177
8915	ENSG00000142867	1	85731931	85743771	-1	p22.3	BCL10	-0.6964	-0.7653	-0.8199	-0.5851	-0.649	-0.6882	-0.8034	-0.6068	-0.7454	-0.8453	-0.4381	-0.6723	-0.8491	-0.4423	-0.4982	-0.8003	-0.5636	-0.573	-0.5484	-0.673	-0.825	-0.7472	-0.7954	-0.8961	-0.6295	-0.6899	-0.667	-0.8032	-0.7578	-0.7322	-0.751	-0.5347	-0.6923	-0.8639	-0.9308	-0.5832	-0.6604	-0.6882	-0.588	-0.4762	-0.2387	-0.6177
23576	ENSG00000153904	1	85784168	86044046	-1	p22.3	DDAH1	-0.6964	-0.7653	-0.8199	-0.5851	-0.649	-0.6882	-0.8034	-0.6068	-0.7454	-0.8453	-0.4381	-0.6723	-0.8491	-0.4423	-0.4982	-0.8003	-0.5636	-0.573	-0.5484	-0.673	-0.825	-0.7472	-0.7954	-0.8961	-0.6295	-0.6899	-0.667	-0.8032	-0.7578	-0.7322	-0.751	-0.5347	-0.6923	-0.8639	-0.9308	-0.5832	-0.6604	-0.6882	-0.588	-0.4762	-0.2387	-0.6177
3491	ENSG00000142871	1	86046444	86049645	1	p22.3	CYR61	-0.6964	-0.7653	-0.8199	-0.5851	-0.649	-0.6882	-0.8034	-0.6068	-0.7454	-0.8453	-0.4381	-0.6723	-0.8491	-0.4423	-0.4982	-0.8003	-0.5636	-0.573	-0.5484	-0.673	-0.825	-0.7472	-0.7954	-0.8961	-0.6295	-0.6899	-0.667	-0.8032	-0.7578	-0.7322	-0.751	-0.5347	-0.6923	-0.8639	-0.9308	-0.5832	-0.6604	-0.6882	-0.588	-0.4762	-0.2387	-0.6177
54680	ENSG00000117174	1	86115106	86174116	-1	p22.3	ZNHIT6	-0.6964	-0.7653	-0.8199	-0.5851	-0.649	-0.6882	-0.8034	-0.6068	-0.7454	-0.8453	-0.4381	-0.6723	-0.8491	-0.4423	-0.4982	-0.8003	-0.5636	-0.573	-0.5484	-0.673	-0.825	-0.7472	-0.7954	-0.8961	-0.6295	-0.6899	-0.667	-0.8032	-0.7578	-0.7322	-0.751	-0.5347	-0.6923	-0.8639	-0.9308	-0.5832	-0.6604	-0.6882	-0.588	-0.4762	-0.2387	-0.6177
57489	ENSG00000122417	1	86786611	86862025	-1	p22.3	ODF2L	-0.6964	-0.7653	-0.8411	-0.5851	-0.649	-0.6882	-0.8034	-0.6068	-0.7454	-0.8453	-0.4381	-0.6723	-0.8491	-0.4423	-0.4982	-0.8003	-0.5636	-0.573	-0.5484	-0.673	-0.825	-0.7472	-0.7954	-0.8961	-0.6295	-0.6899	-0.667	-0.8032	-0.7578	-0.7322	-0.751	-0.5347	-0.6923	-0.8639	-0.9308	-0.5832	-0.6604	-0.6882	-0.588	-0.4762	-0.2387	-0.6177
22802	ENSG00000016602	1	87012761	87046437	1	p22.3	CLCA4	-0.6964	-0.7653	-0.8411	-0.5851	-0.649	-0.6882	-0.8034	-0.6068	-0.7454	-0.8453	-0.4381	-0.6723	-0.8491	-0.4423	-0.4982	-0.8003	-0.5636	-0.573	-0.5484	-0.673	-0.825	-0.7472	-0.7954	-0.8961	-0.6295	-0.6899	-0.667	-0.8032	-0.7578	-0.7322	-0.751	-0.5347	-0.6923	-0.8639	-0.9308	-0.5832	-0.6604	-0.6882	-0.588	-0.4762	-0.2387	-0.6177
51100	ENSG00000097033	1	87170259	87213867	1	p22.3	SH3GLB1	-0.6964	-0.7653	-0.8411	-0.5851	-0.649	-0.6882	-0.8034	-0.6068	-0.7454	-0.8453	-0.4381	-0.6723	-0.8491	-0.4423	-0.4982	-0.8003	-0.5636	-0.573	-0.5484	-0.673	-0.825	-0.7472	-0.7954	-0.8961	-0.6295	-0.6899	-0.667	-0.8032	-0.7578	-0.7322	-0.751	-0.5347	-0.6923	-0.8639	-0.9308	-0.5832	-0.6604	-0.6882	-0.588	-0.4762	-0.2387	-0.6177
9653	ENSG00000153936	1	87380331	87634887	1	p22.3	HS2ST1	-0.6964	-0.7653	-0.8411	-0.5851	-0.649	-0.6882	-0.8034	-0.6068	-0.7454	-0.8453	-0.4381	-0.6723	-0.8491	-0.4423	-0.4982	-0.8003	-0.5636	-0.573	-0.5484	-0.673	-0.825	-0.7472	-0.7954	-0.8961	-0.6295	-0.6899	-0.667	-0.8032	-0.7578	-0.7322	-0.751	-0.5347	-0.6923	-0.8639	-0.9308	-0.5832	-0.6604	-0.6882	-0.588	-0.4762	-0.2387	-0.6177
8543	ENSG00000143013	1	87794151	87812788	1	p22.3	LMO4	-0.6964	-0.7653	-0.8411	-0.5851	-0.649	-0.6882	-0.8034	-0.6068	-0.7454	-0.8453	-0.4381	-0.6723	-0.8491	-0.4423	-0.4982	-0.8003	-0.5636	-0.573	-0.5484	-0.673	-0.825	-0.7472	-0.7954	-0.8961	-0.6295	-0.6899	-0.667	-0.8032	-0.7578	-0.7322	-0.751	-0.5347	-0.6923	-0.8639	-0.9308	-0.5832	-0.6604	-0.6882	-0.588	-0.4762	-0.2387	-0.6177
5586	ENSG00000065243	1	89149905	89301938	1	p22.2	PKN2	-0.6964	-0.7653	-0.8411	-0.5851	-0.649	-0.6882	-0.8034	-0.6068	-0.7454	-0.8453	-0.4381	-0.6723	-0.8491	-0.4423	-0.4982	-0.8003	-0.5636	-0.573	-0.5484	-0.673	-0.825	-0.7472	-0.7954	-0.8961	-0.6295	-0.6899	-0.667	-0.8032	-0.7578	-0.7322	-0.751	-0.5347	-0.6923	-0.8639	-0.9308	-0.5832	-0.6604	-0.6882	-0.588	-0.4762	-0.2387	-0.6177
2959	ENSG00000137947	1	89318615	89357627	-1	p22.2	GTF2B	-0.6964	-0.7653	-0.8411	-0.5851	-0.649	-0.6882	-0.8034	-0.6068	-0.7454	-0.8453	-0.4381	-0.6723	-0.8491	-0.4423	-0.4982	-0.8003	-0.5636	-0.573	-0.5484	-0.673	-0.825	-0.7472	-0.7954	-0.8961	-0.6295	-0.6899	-0.667	-0.8032	-0.7578	-0.7322	-0.751	-0.5347	-0.6923	-0.8639	-0.9308	-0.5832	-0.6604	-0.6882	-0.588	-0.4762	-0.2387	-0.6177
56267	ENSG00000137944	1	89401456	89458636	-1	p22.2	CCBL2	-0.6964	-0.7653	-0.8411	-0.5851	-0.649	-0.6882	-0.8034	-0.6068	-0.7454	-0.8453	-0.4381	-0.6723	-0.8491	-0.4423	-0.4982	-0.8003	-0.5636	-0.573	-0.5484	-0.673	-0.825	-0.7472	-0.7954	-0.8961	-0.6295	-0.6899	-0.667	-0.8032	-0.7578	-0.7322	-0.751	-0.5347	-0.6923	-0.8639	-0.9308	-0.5832	-0.6604	-0.6882	-0.588	-0.4762	-0.2387	-0.6177
56267	ENSG00000213516	1	89445139	89458643	-1	p22.2	RBMXL1	-0.6964	-0.7653	-0.8411	-0.5851	-0.649	-0.6882	-0.8034	-0.6068	-0.7454	-0.8453	-0.4381	-0.6723	-0.8491	-0.4423	-0.4982	-0.8003	-0.5636	-0.573	-0.5484	-0.673	-0.825	-0.7472	-0.7954	-0.8961	-0.6295	-0.6899	-0.667	-0.8032	-0.7578	-0.7322	-0.751	-0.5347	-0.6923	-0.8639	-0.9308	-0.5832	-0.6604	-0.6882	-0.588	-0.4762	-0.2387	-0.6177
2635	ENSG00000117226	1	89472349	89488577	-1	p22.2	GBP3	-0.6964	-0.7653	-0.8411	-0.5851	-0.649	-0.6882	-0.8034	-0.6068	-0.7454	-0.8453	-0.474087	-0.6723	-0.8491	-0.494132	-0.806632	-0.8003	-0.5636	-0.573	-0.5484	-0.673	-0.825	-0.7472	-0.7954	-0.8961	-0.6295	-0.6899	-0.667	-0.8032	-0.7578	-0.7322	-0.751	-0.5347	-0.6923	-0.8639	-0.9308	-0.5832	-0.6604	-0.6882	-0.588	-0.4762	-0.2387	-0.6177
2633	ENSG00000117228	1	89518002	89531043	-1	p22.2	GBP1	-0.6964	-0.7653	-0.8411	-0.5851	-0.649	-0.6882	-0.8034	-0.6068	-0.7454	-0.8453	-0.4388	-0.6723	-0.8491	-0.4447	-0.4951	-0.8003	-0.5636	-0.573	-0.5484	-0.673	-0.825	-0.7472	-0.7954	-0.8961	-0.6295	-0.6899	-0.667	-0.8032	-0.7578	-0.7322	-0.751	-0.5347	-0.6923	-0.8639	-0.9308	-0.5832	-0.6604	-0.6882	-0.588	-0.4762	-0.2387	-0.6177
2634	ENSG00000162645	1	89571815	89616139	-1	p22.2	GBP2	-0.6964	-0.7653	-0.8411	-0.5851	-0.649	-0.6882	-0.8034	-0.6068	-0.7454	-0.8453	-0.4388	-0.6723	-0.8491	-0.4447	-0.4951	-0.8003	-0.5636	-0.573	-0.5484	-0.673	-0.825	-0.7472	-0.7954	-0.8961	-0.6295	-0.6899	-0.667	-0.8032	-0.7578	-0.7322	-0.751	-0.5347	-0.6923	-0.8639	-0.9308	-0.5832	-0.6604	-0.6882	-0.588	-0.4762	-0.2387	-0.6177
115361	ENSG00000162654	1	89646831	89664615	-1	p22.2	GBP4	-0.6964	-0.7653	-0.8411	-0.5851	-0.649	-0.6882	-0.8034	-0.6068	-0.7454	-0.8453	-0.4388	-0.6723	-0.8491	-0.4447	-0.4951	-0.8003	-0.5636	-0.573	-0.5484	-0.673	-0.825	-0.7472	-0.7954	-0.8961	-0.6295	-0.6899	-0.667	-0.8032	-0.7578	-0.7322	-0.751	-0.5347	-0.6923	-0.8639	-0.9308	-0.5832	-0.6604	-0.6882	-0.588	-0.4762	-0.2387	-0.6177
23507	ENSG00000197147	1	89990395	90063423	1	p22.2	LRRC8B	-0.6964	-0.7653	-0.8411	-0.5851	-0.649	-0.6882	-0.8034	-0.6068	-0.7454	-0.8453	-0.4388	-0.6723	-0.8491	-0.4447	-0.4951	-0.8003	-0.5636	-0.573	-0.5484	-0.673	-0.825	-0.7472	-0.7954	-0.8961	-0.6295	-0.6899	-0.667	-0.8032	-0.7578	-0.7322	-0.751	-0.5347	-0.6923	-0.8639	-0.9308	-0.5832	-0.6604	-0.6882	-0.588	-0.4762	-0.2387	-0.6177
84230	ENSG00000171488	1	90098631	90398809	1	p22.2	LRRC8C	-0.6964	-0.7653	-0.8411	-0.5851	-0.649	-0.6882	-0.8034	-0.6068	-0.7454	-0.8453	-0.4388	-0.6723	-0.8491	-0.4447	-0.4951	-0.8003	-0.5636	-0.573	-0.5484	-0.673	-0.825	-0.7472	-0.7954	-0.8961	-0.6295	-0.6899	-0.667	-0.8032	-0.7578	-0.7322	-0.751	-0.5347	-0.6923	-0.8639	-0.9308	-0.5832	-0.6604	-0.6882	-0.588	-0.4762	-0.2387	-0.6177
55144	ENSG00000171492	1	90286573	90402170	1	p22.2	LRRC8D	-0.6964	-0.7653	-0.8411	-0.5851	-0.649	-0.6882	-0.8034	-0.6068	-0.7454	-0.8453	-0.4388	-0.6723	-0.8491	-0.4447	-0.4951	-0.8003	-0.5636	-0.573	-0.5484	-0.673	-0.825	-0.7472	-0.7954	-0.8961	-0.6295	-0.6899	-0.667	-0.8032	-0.7578	-0.7322	-0.751	-0.5347	-0.6923	-0.8639	-0.9308	-0.5832	-0.6604	-0.6882	-0.588	-0.4762	-0.2387	-0.6177
284695	ENSG00000162664	1	90457722	90494097	1	p22.2	ZNF326	-0.6964	-0.7653	-0.8411	-0.5851	-0.649	-0.6882	-0.8034	-0.6068	-0.7454	-0.8453	-0.4388	-0.6723	-0.8491	-0.4447	-0.4951	-0.8003	-0.5636	-0.573	-0.5484	-0.673	-0.825	-0.7472	-0.7954	-0.8961	-0.6295	-0.6899	-0.667	-0.8032	-0.7578	-0.7322	-0.751	-0.5347	-0.6923	-0.8639	-0.9308	-0.5832	-0.6604	-0.6882	-0.588	-0.4762	-0.2387	-0.6177
84146	ENSG00000122482	1	91380859	91487829	-1	p22.2	ZNF644	-0.6964	-0.7653	-0.8411	-0.5851	-0.649	-0.6882	-0.8034	-0.6068	-0.7454	-0.8453	-0.4388	-0.6723	-0.8491	-0.4447	-0.4951	-0.8003	-0.5636	-0.573	-0.5484	-0.673	-0.825	-0.7472	-0.7954	-0.8961	-0.6295	-0.6899	-0.667	-0.8032	-0.7578	-0.7322	-0.751	-0.5347	-0.6923	-0.8639	-0.9308	-0.5832	-0.6604	-0.6882	-0.588	-0.4762	-0.2387	-0.6177
164045	ENSG00000162669	1	91726323	91870426	-1	p22.2	HFM1	-0.6964	-0.650258	-0.8411	-0.5851	-0.590012	-0.6882	-0.8034	-0.6068	-0.7454	-0.8453	-0.4388	-0.6723	-0.8491	-0.4447	-0.4951	-0.8003	-0.5636	-0.573	-0.5484	-0.673	-0.825	-0.7472	-0.7954	-0.8961	-0.6295	-0.6899	-0.667	-0.726625	-0.7578	-0.7322	-0.751	-0.5347	-0.6923	-0.8639	-0.9308	-0.5832	-0.6604	-0.6882	-0.588	-0.4762	-0.2387	-0.6177
8317	ENSG00000097046	1	91966404	91991321	1	p22.2	CDC7	-0.6964	-0.7578	-0.8411	-0.5851	-0.6375	-0.6882	-0.8034	-0.6068	-0.7454	-0.8453	-0.4388	-0.6723	-0.8491	-0.4447	-0.4951	-0.8003	-0.5636	-0.573	-0.5484	-0.673	-0.825	-0.7472	-0.7954	-0.8961	-0.6295	-0.6899	-0.667	-0.8042	-0.7578	-0.7322	-0.751	-0.5347	-0.6923	-0.8639	-0.9308	-0.5832	-0.6604	-0.6882	-0.588	-0.4762	-0.2387	-0.6177
7049	ENSG00000069702	1	92145902	92371892	-1	p22.1	TGFBR3	-0.6964	-0.7578	-0.8411	-0.5851	-0.6375	-0.6882	-0.8034	-0.6068	-0.7454	-0.8453	-0.4388	-0.6723	-0.8491	-0.4447	-0.4951	-0.8003	-0.5636	-0.573	-0.5484	-0.673	-0.825	-0.7472	-0.7954	-0.8961	-0.6295	-0.6899	-0.667	-0.8042	-0.7578	-0.7322	-0.751	-0.5347	-0.6923	-0.8639	-0.9308	-0.5832	-0.6604	-0.6882	-0.588	-0.4762	-0.2387	-0.6177
253152	ENSG00000172031	1	92495539	92529093	1	p22.1	EPHX4	-0.6964	-0.7578	-0.8411	-0.5851	-0.6375	-0.6882	-0.8034	-0.6068	-0.7454	-0.8453	-0.4388	-0.6723	-0.8491	-0.4447	-0.4951	-0.8003	-0.5636	-0.573	-0.5484	-0.673	-0.825	-0.7472	-0.7954	-0.8961	-0.6295	-0.6899	-0.667	-0.8042	-0.7578	-0.7322	-0.751	-0.5347	-0.6923	-0.8639	-0.9308	-0.5832	-0.6604	-0.6882	-0.588	-0.4762	-0.2387	-0.6177
23285	ENSG00000069712	1	92632542	92650280	1	p22.1	KIAA1107	-0.6964	-0.7578	-0.8411	-0.5851	-0.6375	-0.6882	-0.8034	-0.6068	-0.7454	-0.8453	-0.4388	-0.6723	-0.8491	-0.4447	-0.4951	-0.8003	-0.5636	-0.573	-0.5484	-0.673	-0.825	-0.7472	-0.7954	-0.8961	-0.6295	-0.6899	-0.667	-0.8042	-0.7578	-0.7322	-0.751	-0.5347	-0.6923	-0.8639	-0.9308	-0.5832	-0.6604	-0.6882	-0.588	-0.4762	-0.2387	-0.6177
11146	ENSG00000174842	1	92711959	92764544	-1	p22.1	GLMN	-0.6964	-0.7578	-0.8411	-0.5851	-0.6375	-0.6882	-0.8034	-0.6068	-0.7454	-0.8453	-0.4388	-0.6723	-0.8491	-0.4447	-0.4951	-0.8003	-0.5636	-0.573	-0.5484	-0.673	-0.825	-0.7472	-0.7954	-0.8961	-0.6295	-0.6899	-0.667	-0.8042	-0.7578	-0.7322	-0.751	-0.5347	-0.6923	-0.8639	-0.9308	-0.5832	-0.6604	-0.6882	-0.588	-0.4762	-0.2387	-0.6177
79871	ENSG00000122484	1	92764522	92853730	1	p22.1	RPAP2	-0.6964	-0.7578	-0.8411	-0.5851	-0.6375	-0.6882	-0.8034	-0.6068	-0.7454	-0.8453	-0.4388	-0.6723	-0.8491	-0.4447	-0.4951	-0.8003	-0.5636	-0.573	-0.5484	-0.673	-0.825	-0.7472	-0.7954	-0.8961	-0.6295	-0.6899	-0.667	-0.8042	-0.7578	-0.7322	-0.751	-0.5347	-0.6923	-0.8639	-0.9308	-0.5832	-0.6604	-0.6882	-0.588	-0.4762	-0.2387	-0.6177
7813	ENSG00000067208	1	92974253	93257961	-1	p22.1	EVI5	-0.6964	-0.7578	-0.8411	-0.5851	-0.6375	-0.6882	-0.8034	-0.6068	-0.7454	-0.8453	-0.4388	-0.6723	-0.8491	-0.4447	-0.4951	-0.8003	-0.5636	-0.573	-0.5484	-0.673	-0.825	-0.7472	-0.7954	-0.8961	-0.6295	-0.6899	-0.667	-0.8042	-0.7578	-0.7322	-0.751	-0.5347	-0.6923	-0.8639	-0.9308	-0.5832	-0.6604	-0.6882	-0.588	-0.4762	-0.2387	-0.6177
6125	ENSG00000122406	1	93297597	93307481	1	p22.1	RPL5	-0.6964	-0.7578	-0.8411	-0.5851	-0.6375	-0.6882	-0.8034	-0.6068	-0.7454	-0.8453	-0.4388	-0.6723	-0.8491	-0.4447	-0.4951	-0.8003	-0.5636	-0.573	-0.5484	-0.673	-0.825	-0.7472	-0.7954	-0.8961	-0.6295	-0.6899	-0.667	-0.8042	-0.7578	-0.7322	-0.751	-0.5347	-0.6923	-0.8639	-0.9308	-0.5832	-0.6604	-0.6882	-0.588	-0.4762	-0.2387	-0.6177
388650	ENSG00000154511	1	93307724	93427079	-1	p22.1	FAM69A	-0.6964	-0.7578	-0.8411	-0.5851	-0.6375	-0.6882	-0.8034	-0.6068	-0.7454	-0.8453	-0.4388	-0.6723	-0.8491	-0.4447	-0.4951	-0.8003	-0.5636	-0.573	-0.5484	-0.673	-0.825	-0.7472	-0.7954	-0.8961	-0.6295	-0.6899	-0.667	-0.8042	-0.7578	-0.7322	-0.751	-0.5347	-0.6923	-0.8639	-0.9308	-0.5832	-0.6604	-0.6882	-0.588	-0.4762	-0.2387	-0.6177
22823	ENSG00000143033	1	93544792	93604638	1	p22.1	MTF2	-0.6964	-0.7578	-0.8411	-0.5851	-0.6375	-0.6882	-0.8034	-0.6068	-0.7454	-0.8453	-0.4388	-0.6723	-0.8491	-0.4447	-0.4951	-0.8003	-0.5636	-0.573	-0.5484	-0.673	-0.825	-0.7472	-0.7954	-0.8961	-0.6295	-0.6899	-0.667	-0.8042	-0.7578	-0.7322	-0.751	-0.5347	-0.6923	-0.8639	-0.9308	-0.5832	-0.6604	-0.6882	-0.588	-0.4762	-0.2387	-0.6177
50999	ENSG00000117500	1	93615299	93646285	-1	p22.1	TMED5	-0.6964	-0.7578	-0.8411	-0.5851	-0.6375	-0.6882	-0.8034	-0.6068	-0.7454	-0.8453	-0.4388	-0.6723	-0.8491	-0.4447	-0.4951	-0.8003	-0.5636	-0.573	-0.5484	-0.673	-0.825	-0.7472	-0.7954	-0.8961	-0.6295	-0.6899	-0.667	-0.8042	-0.7578	-0.7322	-0.751	-0.5347	-0.6923	-0.8639	-0.9308	-0.5832	-0.6604	-0.6882	-0.588	-0.4762	-0.2387	-0.6177
1810	ENSG00000117505	1	93811445	93828149	1	p22.1	DR1	-0.6964	-0.7578	-0.8411	-0.5851	-0.6375	-0.6882	-0.8034	-0.6068	-0.7454	-0.8453	-0.4388	-0.6723	-0.8491	-0.4447	-0.4951	-0.8003	-0.5636	-0.573	-0.5484	-0.673	-0.825	-0.7472	-0.7954	-0.8961	-0.6295	-0.6899	-0.667	-0.8042	-0.7578	-0.7322	-0.751	-0.5347	-0.6923	-0.8639	-0.9308	-0.5832	-0.6604	-0.6882	-0.588	-0.4762	-0.2387	-0.6177
54874	ENSG00000137942	1	93913658	94020218	1	p22.1	FNBP1L	-0.6964	-0.7578	-0.8411	-0.5851	-0.6375	-0.6882	-0.8034	-0.6068	-0.7454	-0.8453	-0.4388	-0.6723	-0.8491	-0.4447	-0.4951	-0.8003	-0.5636	-0.573	-0.5484	-0.673	-0.825	-0.7472	-0.7954	-0.8961	-0.6295	-0.6899	-0.667	-0.8042	-0.7578	-0.7322	-0.751	-0.5347	-0.6923	-0.8639	-0.9308	-0.5832	-0.6604	-0.6882	-0.588	-0.4762	-0.2387	-0.6177
8412	ENSG00000137936	1	94027347	94312706	-1	p22.1	BCAR3	-0.6964	-0.7578	-0.8411	-0.5851	-0.6375	-0.6882	-0.8034	-0.6068	-0.7454	-0.8453	-0.4388	-0.6723	-0.8491	-0.4447	-0.4951	-0.8003	-0.5636	-0.573	-0.5484	-0.673	-0.825	-0.7472	-0.7954	-0.8961	-0.6295	-0.6899	-0.667	-0.8042	-0.7578	-0.7322	-0.751	-0.5347	-0.6923	-0.8639	-0.9308	-0.5832	-0.6604	-0.6882	-0.588	-0.4762	-0.2387	-0.6177
30836	ENSG00000067334	1	94333373	94345474	-1	p22.1	DNTTIP2	-0.6964	-0.7578	-0.8411	-0.5851	-0.6375	-0.6882	-0.8034	-0.6068	-0.7454	-0.8453	-0.4388	-0.6723	-0.8491	-0.4447	-0.4951	-0.8003	-0.5636	-0.573	-0.5484	-0.673	-0.825	-0.7472	-0.7954	-0.8961	-0.6295	-0.6899	-0.667	-0.8042	-0.7578	-0.7322	-0.751	-0.5347	-0.6923	-0.8639	-0.9308	-0.5832	-0.6604	-0.6882	-0.588	-0.4762	-0.2387	-0.6177
2730	ENSG00000023909	1	94350761	94374966	-1	p22.1	GCLM	-0.6964	-0.7578	-0.8411	-0.5851	-0.6375	-0.6882	-0.8034	-0.6068	-0.7454	-0.8453	-0.4388	-0.6723	-0.8491	-0.4447	-0.4951	-0.8003	-0.5636	-0.573	-0.5484	-0.673	-0.825	-0.7472	-0.7954	-0.8961	-0.6295	-0.6899	-0.667	-0.8042	-0.7578	-0.7322	-0.751	-0.5347	-0.6923	-0.8639	-0.9308	-0.5832	-0.6604	-0.6882	-0.588	-0.4762	-0.2387	-0.6177
9411	ENSG00000137962	1	94614544	94740624	-1	p21.3	ARHGAP29	-0.6964	-0.7578	-0.8411	-0.5851	-0.6375	-0.6882	-0.8034	-0.6068	-0.7454	-0.8453	-0.4388	-0.6723	-0.8491	-0.4447	-0.4951	-0.8003	-0.5636	-0.573	-0.5484	-0.673	-0.8219	-0.7477	-0.7954	-0.8961	-0.6295	-0.6899	-0.667	-0.8042	-0.7578	-0.7322	-0.751	-0.5347	-0.6923	-0.8639	-0.9308	-0.5832	-0.6604	-0.6882	-0.588	-0.4762	-0.2387	-0.6177
5825	ENSG00000117528	1	94883933	94984222	1	p21.3	ABCD3	-0.6964	-0.7578	-0.8411	-0.5851	-0.6375	-0.6882	-0.8034	-0.6068	-0.7454	-0.8453	-0.4388	-0.6723	-0.8491	-0.4447	-0.4951	-0.8003	-0.5636	-0.573	-0.5484	-0.673	-0.8219	-0.7477	-0.7954	-0.8961	-0.6295	-0.6899	-0.667	-0.8042	-0.7578	-0.7322	-0.751	-0.5347	-0.6923	-0.8639	-0.9308	-0.5832	-0.6604	-0.6882	-0.588	-0.4762	-0.2387	-0.6177
2152	ENSG00000117525	1	94994781	95007356	-1	p21.3	F3	-0.6964	-0.7578	-0.8411	-0.5851	-0.6375	-0.6882	-0.8034	-0.6068	-0.7454	-0.8453	-0.4388	-0.6723	-0.8491	-0.4447	-0.4951	-0.8003	-0.5636	-0.573	-0.5484	-0.673	-0.8219	-0.7477	-0.7954	-0.8961	-0.6295	-0.6899	-0.667	-0.8042	-0.7578	-0.7322	-0.751	-0.5347	-0.6923	-0.8639	-0.9308	-0.5832	-0.6604	-0.6882	-0.588	-0.4762	-0.2387	-0.6177
126969	ENSG00000143036	1	95285898	95360802	1	p21.3	SLC44A3	-0.6964	-0.7578	-0.8411	-0.5851	-0.6375	-0.6882	-0.8034	-0.6068	-0.7454	-0.8453	-0.4388	-0.6723	-0.8491	-0.4447	-0.4951	-0.8003	-0.5636	-0.573	-0.5484	-0.673	-0.8219	-0.7477	-0.7954	-0.8961	-0.6295	-0.6899	-0.667	-0.8042	-0.7578	-0.7322	-0.751	-0.5347	-0.6923	-0.8639	-0.9308	-0.5832	-0.6604	-0.6882	-0.588	-0.4762	-0.2387	-0.6177
1266	ENSG00000117519	1	95362507	95392834	-1	p21.3	CNN3	-0.6964	-0.7578	-0.8411	-0.5851	-0.6375	-0.6882	-0.8034	-0.6068	-0.7454	-0.8453	-0.4388	-0.6723	-0.8491	-0.4447	-0.4951	-0.8003	-0.5636	-0.573	-0.5484	-0.673	-0.8219	-0.7477	-0.7954	-0.8961	-0.6295	-0.6899	-0.667	-0.8042	-0.7578	-0.7322	-0.751	-0.5347	-0.6923	-0.8639	-0.9308	-0.5832	-0.6604	-0.6882	-0.588	-0.4762	-0.2387	-0.6177
199857	ENSG00000172339	1	95448297	95538501	-1	p21.3	ALG14	-0.6964	-0.7578	-0.8411	-0.5851	-0.6375	-0.6882	-0.8034	-0.6068	-0.7454	-0.8453	-0.4388	-0.6723	-0.8491	-0.4447	-0.4951	-0.8003	-0.5636	-0.573	-0.5484	-0.673	-0.8219	-0.7477	-0.7954	-0.8961	-0.6295	-0.6899	-0.667	-0.8042	-0.7578	-0.7322	-0.751	-0.5347	-0.6923	-0.8639	-0.9308	-0.5832	-0.6604	-0.6882	-0.588	-0.4762	-0.2387	-0.6177
148534	ENSG00000152078	1	95582894	95663163	1	p21.3	TMEM56	-0.6964	-0.7578	-0.8411	-0.5851	-0.6375	-0.6882	-0.8034	-0.6068	-0.7454	-0.8453	-0.4388	-0.6723	-0.8491	-0.4447	-0.4951	-0.8003	-0.5636	-0.573	-0.5484	-0.673	-0.8219	-0.7477	-0.7954	-0.8961	-0.6295	-0.6899	-0.667	-0.8042	-0.7578	-0.7322	-0.751	-0.5347	-0.6923	-0.8639	-0.9308	-0.5832	-0.6604	-0.6882	-0.588	-0.4762	-0.2387	-0.6177
25950	ENSG00000122481	1	95699711	95712781	1	p21.3	RWDD3	-0.6964	-0.7578	-0.8411	-0.5851	-0.6375	-0.6882	-0.8034	-0.6068	-0.7454	-0.8453	-0.4388	-0.6723	-0.8491	-0.4447	-0.4951	-0.8003	-0.5636	-0.573	-0.5484	-0.673	-0.8219	-0.7477	-0.7954	-0.8961	-0.6295	-0.6899	-0.667	-0.8042	-0.7578	-0.7322	-0.751	-0.5347	-0.6923	-0.8639	-0.9308	-0.5832	-0.6604	-0.6882	-0.588	-0.4762	-0.2387	-0.6177
58155	ENSG00000117569	1	97187221	97280349	1	p21.3	PTBP2	-0.6964	-0.7578	-0.8411	-0.5851	-0.6375	-0.6882	-0.8034	-0.6068	-0.7454	-0.8453	-0.4388	-0.6723	-0.8491	-0.4447	-0.4951	-0.8003	-0.5636	-0.573	-0.5484	-0.673	-0.8219	-0.7477	-0.7954	-0.8961	-0.6295	-0.6899	-0.667	-0.8042	-0.7578	-0.7322	-0.751	-0.5347	-0.6923	-0.8639	-0.9308	-0.5832	-0.6604	-0.6882	-0.588	-0.4762	-0.2387	-0.6177
1806	ENSG00000188641	1	97543299	98386605	-1	p21.3	DPYD	-0.6964	-0.7578	-0.8411	-0.5851	-0.6375	-0.6882	-0.8034	-0.6068	-0.7454	-0.8453	-0.4388	-0.6723	-0.8491	-0.4447	-0.4951	-0.8003	-0.558143	-0.573	-0.5484	-0.673	-0.8219	-0.7477	-0.7954	-0.8961	-0.6295	-0.6899	-0.667	-0.8042	-0.7578	-0.7322	-0.751	-0.5347	-0.6923	-0.8639	-0.9308	-0.5832	-0.6604	-0.6882	-0.588	-0.4762	-0.2387	-0.6177
51375	ENSG00000162627	1	99127236	99226056	1	p21.3	SNX7	-0.6964	-0.7578	-0.8411	-0.5851	-0.6375	-0.6882	-0.8034	-0.6068	-0.7454	-0.8453	-0.4388	-0.6723	-0.8491	-0.4447	-0.4951	-0.8003	-0.5532	-0.573	-0.5484	-0.673	-0.8219	-0.7477	-0.7954	-0.8961	-0.6295	-0.6899	-0.6426	-0.8042	-0.7578	-0.7322	-0.751	-0.5347	-0.6923	-0.8639	-0.9308	-0.5832	-0.6604	-0.6882	-0.588	-0.4762	-0.2387	-0.6177
163404	ENSG00000117598	1	99355806	99470588	-1	p21.3	LPPR5	-0.6964	-0.7578	-0.8411	-0.5851	-0.6375	-0.6882	-0.8034	-0.6068	-0.7454	-0.8453	-0.4388	-0.6723	-0.8491	-0.4447	-0.4951	-0.8003	-0.5532	-0.573	-0.5484	-0.673	-0.8219	-0.7477	-0.7954	-0.8961	-0.6295	-0.6899	-0.6426	-0.8042	-0.7578	-0.7322	-0.751	-0.5347	-0.6923	-0.8639	-0.9308	-0.5832	-0.6604	-0.6882	-0.588	-0.4762	-0.2387	-0.6177
54873	ENSG00000099260	1	100111499	100160097	1	p21.2	PALMD	-0.6964	-0.7578	-0.8411	-0.5851	-0.6375	-0.6882	-0.8034	-0.6068	-0.7454	-0.8453	-0.4388	-0.6723	-0.8491	-0.4447	-0.4951	-0.8003	-0.5532	-0.573	-0.5484	-0.673	-0.8219	-0.7477	-0.7954	-0.8961	-0.6295	-0.6899	-0.6426	-0.8042	-0.7578	-0.7322	-0.751	-0.5347	-0.6923	-0.8639	-0.9308	-0.5832	-0.6604	-0.6882	-0.588	-0.4762	-0.2387	-0.6177
178	ENSG00000162688	1	100315640	100389579	1	p21.2	AGL	-0.6964	-0.7578	-0.8411	-0.5851	-0.6375	-0.6882	-0.8034	-0.6068	-0.7454	-0.8453	-0.4388	-0.6723	-0.8491	-0.4447	-0.4951	-0.8003	-0.5532	-0.573	-0.5484	-0.673	-0.8219	-0.7477	-0.7954	-0.8961	-0.622	-0.6899	-0.6426	-0.8042	-0.7578	-0.7322	-0.751	-0.5347	-0.6923	-0.8639	-0.9308	-0.5832	-0.6604	-0.6882	-0.588	-0.4762	-0.2387	-0.6177
23443	ENSG00000117620	1	100435345	100492535	1	p21.2	SLC35A3	-0.6964	-0.7578	-0.8411	-0.5851	-0.6375	-0.6882	-0.8034	-0.6068	-0.7454	-0.8453	-0.4388	-0.6723	-0.8491	-0.4447	-0.4951	-0.8003	-0.5532	-0.573	-0.5484	-0.673	-0.8219	-0.7477	-0.7954	-0.8961	-0.622	-0.6899	-0.6426	-0.8042	-0.7578	-0.7322	-0.751	-0.5347	-0.6923	-0.8639	-0.9308	-0.5832	-0.6604	-0.6882	-0.588	-0.4762	-0.2387	-0.6177
64645	ENSG00000156875	1	100503653	100548933	1	p21.2	HIAT1	-0.6964	-0.7578	-0.8411	-0.5851	-0.6375	-0.6882	-0.8034	-0.6068	-0.7454	-0.8453	-0.4388	-0.6723	-0.8491	-0.4447	-0.4951	-0.8003	-0.5532	-0.573	-0.5484	-0.673	-0.8219	-0.7477	-0.7954	-0.8961	-0.622	-0.6899	-0.6426	-0.8042	-0.7578	-0.7322	-0.751	-0.5347	-0.6923	-0.8639	-0.9308	-0.5832	-0.6604	-0.6882	-0.588	-0.4762	-0.2387	-0.6177
163786	ENSG00000156876	1	100549119	100598511	-1	p21.2	SASS6	-0.6964	-0.7578	-0.8411	-0.5851	-0.6375	-0.6882	-0.8034	-0.6068	-0.7454	-0.8453	-0.4388	-0.6723	-0.8491	-0.4447	-0.4951	-0.8003	-0.5532	-0.573	-0.5484	-0.673	-0.8219	-0.7477	-0.7954	-0.8961	-0.622	-0.6899	-0.6426	-0.8042	-0.7578	-0.7322	-0.751	-0.5347	-0.6923	-0.8639	-0.9308	-0.5832	-0.6604	-0.6882	-0.588	-0.4762	-0.2387	-0.6177
54482	ENSG00000122435	1	100598706	100616053	1	p21.2	CCDC76	-0.6964	-0.7578	-0.8411	-0.5851	-0.6375	-0.6882	-0.8034	-0.6068	-0.7454	-0.8453	-0.4388	-0.6723	-0.8491	-0.4447	-0.4951	-0.8003	-0.5532	-0.573	-0.5484	-0.673	-0.8219	-0.7477	-0.7954	-0.8961	-0.622	-0.6899	-0.6426	-0.8042	-0.7578	-0.7322	-0.751	-0.5347	-0.6923	-0.8639	-0.9308	-0.5832	-0.6604	-0.6882	-0.588	-0.4762	-0.2387	-0.6177
1629	ENSG00000137992	1	100659634	100715390	-1	p21.2	DBT	-0.6964	-0.7578	-0.8411	-0.5851	-0.6375	-0.6882	-0.8034	-0.6068	-0.7454	-0.8453	-0.4388	-0.6723	-0.8491	-0.4447	-0.4951	-0.8003	-0.5532	-0.573	-0.5484	-0.673	-0.8219	-0.7477	-0.7954	-0.8961	-0.622	-0.6899	-0.6426	-0.8042	-0.7578	-0.7322	-0.751	-0.5347	-0.6923	-0.8639	-0.9308	-0.5832	-0.6604	-0.6882	-0.588	-0.4762	-0.2387	-0.6177
8634	ENSG00000137996	1	100731763	100758325	1	p21.2	RTCD1	-0.6964	-0.7578	-0.8411	-0.5851	-0.6375	-0.6882	-0.8034	-0.6068	-0.7454	-0.8453	-0.4388	-0.6723	-0.8491	-0.4447	-0.4951	-0.8003	-0.5532	-0.573	-0.5484	-0.673	-0.8219	-0.7477	-0.7954	-0.8961	-0.622	-0.6899	-0.6426	-0.8042	-0.7578	-0.7322	-0.751	-0.5347	-0.6923	-0.8639	-0.9308	-0.5832	-0.6604	-0.6882	-0.588	-0.4762	-0.2387	-0.6177
8556	ENSG00000079335	1	100810584	100985833	1	p21.2	CDC14A	-0.6964	-0.7578	-0.8411	-0.5851	-0.6375	-0.6882	-0.8034	-0.6068	-0.7454	-0.8453	-0.4388	-0.6723	-0.8491	-0.4447	-0.4951	-0.8003	-0.5532	-0.573	-0.5484	-0.673	-0.8219	-0.7477	-0.7954	-0.8961	-0.622	-0.6899	-0.6426	-0.8042	-0.7578	-0.7322	-0.751	-0.5347	-0.6923	-0.8639	-0.9308	-0.5832	-0.6604	-0.6882	-0.588	-0.4762	-0.2387	-0.6177
54112	ENSG00000181656	1	101003693	101007574	1	p21.2	GPR88	-0.6964	-0.7578	-0.8411	-0.5851	-0.6375	-0.6882	-0.8034	-0.6068	-0.7454	-0.8453	-0.4388	-0.6723	-0.8491	-0.4447	-0.4951	-0.8003	-0.5532	-0.573	-0.5484	-0.673	-0.8219	-0.7477	-0.7954	-0.8961	-0.622	-0.6899	-0.6426	-0.8042	-0.7578	-0.7322	-0.751	-0.5347	-0.6923	-0.8639	-0.9308	-0.5832	-0.6604	-0.6882	-0.588	-0.4762	-0.2387	-0.6177
7412	ENSG00000162692	1	101185305	101204601	1	p21.2	VCAM1	-0.6964	-0.7578	-0.8411	-0.5851	-0.6375	-0.6882	-0.8034	-0.6068	-0.7454	-0.8453	-0.4388	-0.6723	-0.8491	-0.4447	-0.4951	-0.8003	-0.5532	-0.573	-0.5484	-0.673	-0.8219	-0.7477	-0.7954	-0.8961	-0.622	-0.6899	-0.6426	-0.8042	-0.7578	-0.7322	-0.751	-0.5347	-0.6923	-0.8639	-0.9308	-0.5832	-0.6604	-0.6882	-0.588	-0.4762	-0.2387	-0.6177
2135	ENSG00000162694	1	101337943	101361554	-1	p21.2	EXTL2	-0.6964	-0.7578	-0.8411	-0.5851	-0.6375	-0.6882	-0.8034	-0.6068	-0.7454	-0.8453	-0.4388	-0.6723	-0.8491	-0.4447	-0.4951	-0.8003	-0.5532	-0.573	-0.5484	-0.673	-0.8219	-0.7477	-0.7954	-0.8961	-0.622	-0.6899	-0.6426	-0.8042	-0.7578	-0.7322	-0.751	-0.5347	-0.6923	-0.8639	-0.9308	-0.5832	-0.6604	-0.6882	-0.588	-0.4762	-0.2387	-0.6177
148867	ENSG00000162695	1	101361632	101447309	1	p21.2	SLC30A7	-0.6964	-0.7578	-0.8411	-0.5851	-0.6375	-0.6882	-0.8034	-0.6068	-0.7454	-0.8453	-0.4388	-0.6723	-0.8491	-0.4447	-0.4951	-0.8003	-0.5532	-0.573	-0.5484	-0.673	-0.8219	-0.7477	-0.7954	-0.8961	-0.622	-0.6899	-0.6426	-0.8042	-0.7578	-0.7322	-0.751	-0.5347	-0.6923	-0.8639	-0.9308	-0.5832	-0.6604	-0.6882	-0.588	-0.4762	-0.2387	-0.6177
51611	ENSG00000117543	1	101455179	101491644	-1	p21.2	DPH5	-0.6964	-0.7578	-0.8411	-0.5851	-0.6375	-0.6882	-0.8034	-0.6068	-0.7454	-0.8453	-0.4388	-0.6723	-0.8491	-0.4447	-0.4951	-0.8003	-0.5532	-0.573	-0.5484	-0.673	-0.8219	-0.7477	-0.7954	-0.8961	-0.622	-0.6899	-0.6426	-0.8042	-0.7578	-0.7322	-0.751	-0.5347	-0.6923	-0.8639	-0.9308	-0.5832	-0.6604	-0.6882	-0.588	-0.4762	-0.2387	-0.6177
1901	ENSG00000170989	1	101702444	101707074	1	p21.2	S1PR1	-0.6964	-0.7578	-0.8411	-0.5851	-0.6375	-0.6882	-0.8034	-0.6068	-0.7454	-0.8453	-0.4388	-0.6723	-0.8491	-0.4447	-0.4951	-0.8003	-0.5532	-0.573	-0.5484	-0.673	-0.8219	-0.7477	-0.7954	-0.8961	-0.622	-0.6899	-0.6426	-0.8042	-0.7578	-0.7322	-0.751	-0.5347	-0.6923	-0.8639	-0.9308	-0.5832	-0.6604	-0.6882	-0.588	-0.4762	-0.2387	-0.6177
118427	ENSG00000118733	1	102268127	102462586	-1	p21.1	OLFM3	-0.6964	-0.7432	-0.8411	-0.5851	-0.6375	-0.6882	-0.8034	-0.6068	-0.7454	-0.8453	-0.4388	-0.6723	-0.8491	-0.4447	-0.4951	-0.8003	-0.5532	-0.573	-0.5484	-0.673	-0.8219	-0.7477	-0.7954	-0.8961	-0.6016	-0.6899	-0.6426	-0.8042	-0.7578	-0.7322	-0.751	-0.5347	-0.6923	-0.8639	-0.9308	-0.5832	-0.6604	-0.6882	-0.588	-0.4762	-0.2387	-0.6177
1301	ENSG00000060718	1	103342023	103574052	-1	p21.1	COL11A1	-0.6964	-0.7432	-0.8411	-0.5851	-0.6375	-0.6882	-0.8034	-0.6068	-0.7454	-0.8453	-0.4388	-0.6723	-0.8491	-0.4447	-0.4951	-0.8003	-0.5532	-0.5426	-0.5484	-0.673	-0.8219	-0.7477	-0.7954	-0.8961	-0.6016	-0.6899	-0.6426	-0.8042	-0.7578	-0.7322	-0.751	-0.5347	-0.6923	-0.8639	-0.9308	-0.5832	-0.6604	-0.6882	-0.588	-0.4762	-0.2387	-0.6177
55599	ENSG00000185946	1	104068313	104097854	1	p21.1	RNPC3	-0.6964	-0.7432	-0.8411	-0.5851	-0.6375	-0.6882	-0.8034	-0.6068	-0.7454	-0.8453	0	-0.6723	-0.8491	-0.4447	-0.4951	-0.8003	-0.5532	-0.5426	-0.5484	-0.673	-0.8219	-0.7477	-0.7954	-0.8961	-0.6016	-0.6899	-0.6426	-0.8042	-0.7578	-0.7322	-0.751	-0.5347	-0.6923	-0.8639	-0.9308	-0.5832	-0.6604	-0.6882	-0.588	-0.4762	-0.2387	-0.6177
55170	ENSG00000198890	1	107599267	107601916	1	p13.3	PRMT6	-0.6918	-0.741	-0.8411	-0.5851	-0.6225	-0.6544	-0.8034	-0.5989	-0.7185	-0.8453	-0.4404	-0.6651	-0.845	-0.4442	-0.508	-0.7794	-0.5765	-0.5619	-0.5362	-0.6497	-0.8016	-0.7305	-0.7954	-0.8961	-0.6026	-0.6636	-0.659	-0.7823	-0.7433	-0.7322	-0.737	-0.5347	-0.6912	-0.843	-0.9116	-0.5656	-0.6604	-0.6882	-0.588	-0.4762	-0.2411	-0.5998
22854	ENSG00000162631	1	107682629	108026080	1	p13.3	NTNG1	-0.6918	-0.741	-0.8411	-0.5851	-0.6225	-0.6544	-0.8034	-0.5989	-0.7185	-0.837693	-0.4404	-0.6651	-0.845	-0.4442	-0.508	-0.7794	-0.5765	-0.5619	-0.5362	-0.669156	-0.8016	-0.7305	-0.7954	-0.8961	-0.6026	-0.6636	-0.659	-0.7823	-0.7433	-0.7322	-0.737	-0.5347	-0.6912	-0.843	-0.9116	-0.5899	-0.6604	-0.6882	-0.588	-0.4762	-0.2411	-0.5998
29957	ENSG00000085491	1	108676658	108743471	-1	p13.3	SLC25A24	-0.6918	-0.741	-0.8411	-0.5851	-0.6225	-0.685105	-0.8034	-0.5989	-0.7185	-0.8264	-0.4404	-0.700253	-0.845	-0.480166	-0.508	-0.7794	-0.5538	-0.5619	-0.5261	-0.6629	-0.8016	-0.7305	-0.7954	-0.8961	-0.6026	-0.6636	-0.659	-0.7823	-0.7433	-0.7322	-0.737	-0.5347	-0.6912	-0.843	-0.9116	-0.5899	-0.6524	-0.6882	-0.588	-0.4762	-0.2411	-0.5998
284611	ENSG00000162636	1	109102711	109187522	1	p13.3	FAM102B	-0.6918	-0.741	-0.8411	-0.5851	-0.6225	-0.6555	-0.8034	-0.5989	-0.7185	-0.8264	-0.4404	-0.6344	-0.845	-0.479	-0.508	-0.7794	-0.5538	-0.5619	-0.5261	-0.6629	-0.8016	-0.7305	-0.7954	-0.8961	-0.6026	-0.6636	-0.659	-0.7823	-0.7433	-0.7322	-0.737	-0.5347	-0.6912	-0.843	-0.9116	-0.5899	-0.6524	-0.6882	-0.588	-0.4743	-0.2411	-0.5998
55119	ENSG00000134186	1	109234945	109244425	1	p13.3	PRPF38B	-0.6918	-0.741	-0.8411	-0.5851	-0.6225	-0.6555	-0.8034	-0.5989	-0.7185	-0.8264	-0.4404	-0.6344	-0.845	-0.479	-0.508	-0.7794	-0.5538	-0.5619	-0.5261	-0.6629	-0.8016	-0.7305	-0.7954	-0.8961	-0.6026	-0.6636	-0.659	-0.7823	-0.7433	-0.7322	-0.737	-0.5347	-0.6912	-0.843	-0.9116	-0.5899	-0.6524	-0.6882	-0.588	-0.4743	-0.2411	-0.5998
6814	ENSG00000116266	1	109289296	109352148	1	p13.3	STXBP3	-0.6918	-0.741	-0.8411	-0.5851	-0.6225	-0.6555	-0.8034	-0.5989	-0.7185	-0.8264	-0.4404	-0.6344	-0.845	-0.479	-0.508	-0.7794	-0.5538	-0.5619	-0.5261	-0.6629	-0.8016	-0.7305	-0.7954	-0.8961	-0.6026	-0.6636	-0.659	-0.7823	-0.7433	-0.7322	-0.737	-0.5347	-0.6912	-0.843	-0.9116	-0.5899	-0.6524	-0.6882	-0.588	-0.4743	-0.2411	-0.5998
29899	ENSG00000121957	1	109417972	109473044	1	p13.3	GPSM2	-0.6918	-0.741	-0.8411	-0.5851	-0.6225	-0.6555	-0.8034	-0.5989	-0.7185	-0.8264	-0.4404	-0.6344	-0.845	-0.479	-0.508	-0.7794	-0.5538	-0.5619	-0.5261	-0.6629	-0.8016	-0.7305	-0.7954	-0.8961	-0.6026	-0.6636	-0.659	-0.7823	-0.7433	-0.7322	-0.737	-0.5347	-0.6912	-0.843	-0.9116	-0.5899	-0.6524	-0.6882	-0.588	-0.4743	-0.2411	-0.5998
23155	ENSG00000121940	1	109472130	109506111	-1	p13.3	CLCC1	-0.6918	-0.741	-0.8411	-0.5851	-0.6225	-0.6555	-0.8034	-0.5989	-0.7185	-0.8264	-0.4404	-0.6344	-0.845	-0.479	-0.508	-0.7794	-0.5538	-0.5619	-0.5261	-0.6629	-0.8016	-0.7305	-0.7954	-0.8961	-0.6026	-0.6636	-0.659	-0.7823	-0.7433	-0.7322	-0.737	-0.5347	-0.6912	-0.843	-0.9116	-0.5899	-0.6524	-0.6882	-0.588	-0.4743	-0.2411	-0.5998
22911	ENSG00000085433	1	109512836	109584850	-1	p13.3	WDR47	-0.6918	-0.741	-0.8411	-0.5851	-0.6225	-0.6555	-0.8034	-0.5989	-0.7185	-0.8264	-0.4404	-0.6344	-0.845	-0.479	-0.508	-0.7794	-0.5538	-0.5619	-0.5261	-0.6629	-0.8016	-0.7305	-0.7954	-0.8961	-0.6026	-0.6636	-0.659	-0.7823	-0.7433	-0.7322	-0.737	-0.5347	-0.6912	-0.843	-0.9116	-0.5899	-0.6524	-0.6882	-0.588	-0.4743	-0.2411	-0.5998
6884	ENSG00000197780	1	109605121	109618624	-1	p13.3	TAF13	-0.6918	-0.741	-0.8411	-0.5851	-0.6225	-0.6555	-0.8034	-0.5989	-0.7185	-0.8264	-0.4404	-0.6344	-0.845	-0.479	-0.508	-0.7794	-0.5538	-0.5619	-0.5261	-0.6629	-0.8016	-0.7305	-0.7954	-0.8961	-0.6026	-0.6636	-0.659	-0.7823	-0.7433	-0.7322	-0.737	-0.5347	-0.6912	-0.843	-0.9116	-0.5899	-0.6524	-0.6882	-0.588	-0.4743	-0.2411	-0.5998
57535	ENSG00000116299	1	109656301	109749401	1	p13.3	KIAA1324	-0.6918	-0.741	-0.8411	-0.5851	-0.6225	-0.6555	-0.8034	-0.5989	-0.7185	-0.8264	-0.4404	-0.6344	-0.845	-0.479	-0.508	-0.7794	-0.5538	-0.5619	-0.5261	-0.6629	-0.8016	-0.7305	-0.7954	-0.8961	-0.613395	-0.6636	-0.659	-0.7823	-0.7433	-0.7322	-0.737	-0.5347	-0.6912	-0.843	-0.9116	-0.5899	-0.6524	-0.6882	-0.588	-0.4743	-0.2411	-0.5998
6301	ENSG00000031698	1	109756540	109780791	1	p13.3	SARS	-0.6918	-0.741	-0.8411	-0.5851	-0.6225	-0.6555	-0.8034	-0.5989	-0.7185	-0.8264	-0.4404	-0.6344	-0.845	-0.479	-0.508	-0.7794	-0.5538	-0.5619	-0.5261	-0.6629	-0.8016	-0.7305	-0.7954	-0.8961	-0.6413	-0.6636	-0.659	-0.7823	-0.7433	-0.7322	-0.737	-0.5347	-0.6912	-0.843	-0.9116	-0.5899	-0.6524	-0.6882	-0.588	-0.4743	-0.2411	-0.5998
1952	ENSG00000143126	1	109792641	109818377	1	p13.3	CELSR2	-0.6918	-0.741	-0.8411	-0.5851	-0.6225	-0.6555	-0.8034	-0.5989	-0.7185	-0.8264	-0.4404	-0.6344	-0.845	-0.479	-0.508	-0.7794	-0.5538	-0.5619	-0.5261	-0.6629	-0.8016	-0.7305	-0.7954	-0.8961	-0.6413	-0.6636	-0.659	-0.7823	-0.7433	-0.7322	-0.737	-0.5347	-0.6912	-0.843	-0.9116	-0.5899	-0.6524	-0.6882	-0.588	-0.4743	-0.2411	-0.5998
84722	ENSG00000134222	1	109822178	109825808	-1	p13.3	PSRC1	-0.6918	-0.741	-0.8411	-0.5851	-0.6225	-0.6555	-0.8034	-0.5989	-0.7185	-0.8264	-0.4404	-0.6344	-0.845	-0.479	-0.508	-0.7794	-0.5538	-0.5619	-0.5261	-0.6629	-0.8016	-0.7305	-0.7954	-0.8961	-0.6413	-0.6636	-0.659	-0.7823	-0.7433	-0.7322	-0.737	-0.5347	-0.6912	-0.843	-0.9116	-0.5899	-0.6524	-0.6882	-0.588	-0.4743	-0.2411	-0.5998
6272	ENSG00000134243	1	109852192	109940573	-1	p13.3	SORT1	-0.6918	-0.741	-0.8411	-0.5851	-0.6225	-0.6555	-0.8034	-0.5989	-0.7185	-0.8264	-0.4404	-0.6344	-0.845	-0.479	-0.508	-0.7794	-0.5538	-0.5619	-0.5261	-0.6629	-0.8016	-0.7305	-0.7954	-0.8961	-0.6413	-0.6636	-0.659	-0.7823	-0.7433	-0.7322	-0.737	-0.5347	-0.6912	-0.843	-0.9116	-0.5899	-0.6524	-0.6882	-0.588	-0.4743	-0.2411	-0.5998
5686	ENSG00000143106	1	109941653	109969062	-1	p13.3	PSMA5	-0.6918	-0.741	-0.8411	-0.5851	-0.6225	-0.6555	-0.8034	-0.5989	-0.7185	-0.8264	-0.4404	-0.6344	-0.845	-0.479	-0.508	-0.7794	-0.5538	-0.5619	-0.5261	-0.6629	-0.8016	-0.7305	-0.7954	-0.8961	-0.6413	-0.6636	-0.659	-0.7823	-0.7433	-0.7322	-0.737	-0.5347	-0.6912	-0.843	-0.9116	-0.5899	-0.6524	-0.6882	-0.588	-0.4743	-0.2411	-0.5998
284612	ENSG00000143028	1	110009180	110024759	1	p13.3	SYPL2	-0.6918	-0.741	-0.8411	-0.5851	-0.6225	-0.6555	-0.8034	-0.5989	-0.7185	-0.8264	-0.4404	-0.6344	-0.845	-0.479	-0.508	-0.7794	-0.5538	-0.5619	-0.5261	-0.6629	-0.8016	-0.7305	-0.7954	-0.8961	-0.6413	-0.6636	-0.659	-0.7823	-0.7433	-0.7322	-0.737	-0.5347	-0.6912	-0.843	-0.9116	-0.5899	-0.6524	-0.6882	-0.588	-0.4743	-0.2411	-0.5998
127002	ENSG00000162650	1	110026101	110035426	1	p13.3	ATXN7L2	-0.6918	-0.741	-0.8411	-0.5851	-0.6225	-0.6555	-0.8034	-0.5989	-0.7185	-0.8264	-0.4404	-0.6344	-0.845	-0.479	-0.508	-0.7794	-0.5538	-0.5619	-0.5261	-0.6629	-0.8016	-0.7305	-0.7954	-0.8961	-0.6413	-0.6636	-0.659	-0.7823	-0.7433	-0.7322	-0.737	-0.5347	-0.6912	-0.843	-0.9116	-0.5899	-0.6524	-0.6882	-0.588	-0.4743	-0.2411	-0.5998
284613	ENSG00000174151	1	110036674	110045554	1	p13.3	CYB561D1	-0.6918	-0.741	-0.8411	-0.5851	-0.6225	-0.6555	-0.8034	-0.5989	-0.7185	-0.8264	-0.4404	-0.6344	-0.845	-0.479	-0.508	-0.7794	-0.5538	-0.5619	-0.5261	-0.6629	-0.8016	-0.7305	-0.7954	-0.8961	-0.6413	-0.6636	-0.659	-0.7823	-0.7433	-0.7322	-0.737	-0.5347	-0.6912	-0.843	-0.9116	-0.5899	-0.6524	-0.6882	-0.588	-0.4743	-0.2411	-0.5998
83873	ENSG00000156097	1	110082494	110091028	1	p13.3	GPR61	-0.6918	-0.741	-0.8411	-0.5851	-0.6225	-0.6555	-0.8034	-0.5989	-0.7185	-0.8264	-0.4404	-0.6344	-0.845	-0.479	-0.508	-0.7794	-0.5538	-0.5619	-0.5261	-0.6629	-0.8016	-0.7305	-0.7954	-0.8961	-0.6413	-0.6636	-0.659	-0.7823	-0.7433	-0.7322	-0.737	-0.5347	-0.6912	-0.843	-0.9116	-0.5899	-0.6524	-0.6882	-0.588	-0.4743	-0.2411	-0.5998
2773	ENSG00000065135	1	110091233	110136975	1	p13.3	GNAI3	-0.6918	-0.741	-0.8411	-0.5851	-0.6225	-0.6555	-0.8034	-0.5989	-0.7185	-0.8264	-0.4404	-0.6344	-0.845	-0.479	-0.508	-0.7794	-0.5538	-0.5619	-0.5261	-0.6629	-0.8016	-0.7305	-0.7954	-0.8961	-0.6413	-0.6636	-0.659	-0.7823	-0.7433	-0.7322	-0.737	-0.5347	-0.6912	-0.843	-0.9116	-0.5899	-0.6524	-0.6882	-0.588	-0.4743	-0.2411	-0.5998
271	ENSG00000116337	1	110158726	110174673	1	p13.3	AMPD2	-0.6918	-0.741	-0.8411	-0.5851	-0.6225	-0.6555	-0.8034	-0.5989	-0.7185	-0.8264	-0.4404	-0.6344	-0.845	-0.479	-0.508	-0.7794	-0.5538	-0.5619	-0.5261	-0.6629	-0.8016	-0.7305	-0.7954	-0.8961	-0.6413	-0.6636	-0.659	-0.7823	-0.7433	-0.7322	-0.737	-0.5347	-0.6912	-0.843	-0.9116	-0.5899	-0.6524	-0.6882	-0.588	-0.4743	-0.2411	-0.5998
2948	ENSG00000168765	1	110198703	110208118	1	p13.3	GSTM4	-0.6918	-0.741	-0.8411	-0.5851	-0.6225	-0.6555	-0.8034	-0.5989	-0.7185	-0.8264	-0.4404	-0.6344	-0.845	-0.479	-0.508	-0.7794	-0.5538	-0.5619	-0.5261	-0.6629	-0.8016	-0.7305	-0.7954	-0.8961	-0.6413	-0.6636	-0.659	-0.7823	-0.7433	-0.7322	-0.737	-0.5347	-0.6912	-0.843	-0.9116	-0.5899	-0.6524	-0.6882	-0.588	-0.4743	-0.2411	-0.5998
2949	ENSG00000134201	1	110254877	110260888	1	p13.3	GSTM5	-0.6918	-0.7826	-0.8411	-0.5851	-0.6204	-0.7125	-0.8034	-0.5723	-0.7402	-0.8264	-0.4355	-0.6764	-0.845	-0.479	-0.508	-0.7794	-0.5538	-0.5619	-0.5467	-0.6629	-0.8016	-0.7305	-0.7954	-0.8842	-0.6413	-0.6636	-0.659	-0.8597	-0.7492	-0.7515	-0.737	-0.5347	-0.6912	-0.843	-0.9196	-0.5899	-0.6811	-0.7277	-0.6084	-0.4743	-0.1991	-0.5968
2947	ENSG00000134202	1	110276554	110284384	-1	p13.3	GSTM3	-0.6918	-0.7826	-0.8411	-0.5851	-0.6204	-0.7125	-0.8034	-0.5723	-0.7402	-0.8264	-0.4355	-0.6764	-0.845	-0.479	-0.508	-0.7794	-0.5538	-0.5619	-0.5467	-0.6629	-0.8016	-0.7305	-0.7954	-0.8842	-0.6413	-0.6636	-0.659	-0.8597	-0.7492	-0.7515	-0.737	-0.5347	-0.6912	-0.843	-0.9196	-0.5899	-0.6811	-0.7277	-0.6084	-0.4743	-0.1991	-0.5968
1435	ENSG00000184371	1	110452864	110473614	1	p13.3	CSF1	-0.6918	-0.7826	-0.8411	-0.5851	-0.6204	-0.7125	-0.8034	-0.5723	-0.7402	-0.8264	-0.4355	-0.6764	-0.845	-0.479	-0.508	-0.7794	-0.5538	-0.5619	-0.5467	-0.6629	-0.8016	-0.7305	-0.7954	-0.8842	-0.6413	-0.6636	-0.659	-0.8597	-0.7492	-0.7515	-0.737	-0.5347	-0.6912	-0.843	-0.9196	-0.5899	-0.6811	-0.7277	-0.6084	-0.4743	-0.1991	-0.5968
10768	ENSG00000168710	1	110527308	110566357	1	p13.3	AHCYL1	-0.6918	-0.7826	-0.8411	-0.5851	-0.6204	-0.7125	-0.8034	-0.5723	-0.7402	-0.8264	-0.4355	-0.6764	-0.845	-0.479	-0.508	-0.7794	-0.5538	-0.5619	-0.5467	-0.6629	-0.8016	-0.7305	-0.7954	-0.8842	-0.6413	-0.6636	-0.659	-0.8597	-0.7492	-0.7515	-0.737	-0.5347	-0.6912	-0.843	-0.9196	-0.5899	-0.6811	-0.7277	-0.6084	-0.4743	-0.1991	-0.5968
85369	ENSG00000143093	1	110574199	110597263	1	p13.3	FAM40A	-0.6918	-0.7826	-0.8411	-0.5851	-0.6204	-0.7125	-0.8034	-0.5723	-0.7402	-0.8264	-0.4355	-0.6764	-0.845	-0.479	-0.508	-0.7794	-0.5538	-0.5619	-0.5467	-0.6629	-0.8016	-0.7305	-0.7954	-0.8842	-0.6413	-0.6636	-0.659	-0.8597	-0.7492	-0.7515	-0.737	-0.5347	-0.6912	-0.843	-0.9196	-0.5899	-0.6811	-0.7277	-0.6084	-0.4743	-0.1991	-0.5968
257	ENSG00000156150	1	110602616	110613234	-1	p13.3	ALX3	-0.6918	-0.7826	-0.8411	-0.5851	-0.6204	-0.7125	-0.8034	-0.5723	-0.7402	-0.8264	-0.4355	-0.6764	-0.845	-0.479	-0.508	-0.7794	-0.5538	-0.5619	-0.5467	-0.6629	-0.8016	-0.7305	-0.7954	-0.8842	-0.6413	-0.6636	-0.659	-0.8597	-0.7492	-0.7515	-0.737	-0.5347	-0.6912	-0.843	-0.9196	-0.5899	-0.6811	-0.7277	-0.6084	-0.4743	-0.1991	-0.5968
388662	ENSG00000197106	1	110693108	110744824	1	p13.3	SLC6A17	-0.6918	-0.7826	-0.8411	-0.5851	-0.6204	-0.7125	-0.8034	-0.5723	-0.7402	-0.8264	-0.4355	-0.6764	-0.845	-0.479	-0.508	-0.7794	-0.5538	-0.5619	-0.5467	-0.6629	-0.8016	-0.955353	-0.7954	-0.8842	-0.6413	-0.6636	-0.659	-0.8597	-0.7492	-0.7515	-0.737	-0.5347	-0.6912	-0.843	-0.9196	-0.5899	-0.6811	-0.7277	-0.6084	-0.4743	-0.1991	-0.5968
3749	ENSG00000116396	1	110753965	110825722	1	p13.3	KCNC4	-0.6918	-0.7826	-0.8411	-0.5851	-0.6204	-0.7125	-0.8034	-0.5723	-0.7402	-0.8264	-0.4355	-0.6764	-0.845	-0.479	-0.508	-0.7794	-0.5538	-0.5619	-0.5467	-0.6629	-0.8016	-0.7623	-0.7954	-0.8842	-0.6413	-0.6636	-0.659	-0.8597	-0.7492	-0.7515	-0.737	-0.5347	-0.6912	-0.843	-0.9196	-0.5899	-0.6811	-0.7277	-0.6084	-0.4743	-0.1991	-0.5968
64783	ENSG00000162775	1	110881128	110889299	1	p13.3	RBM15	-0.6918	-0.7826	-0.8411	-0.5851	-0.6204	-0.7125	-0.8034	-0.5723	-0.7402	-0.8264	-0.4355	-0.6764	-0.845	-0.479	-0.508	-0.7794	-0.5538	-0.5619	-0.5467	-0.6629	-0.8016	-0.7623	-0.7954	-0.8842	-0.6413	-0.6636	-0.659	-0.8597	-0.7492	-0.7515	-0.737	-0.5347	-0.6912	-0.843	-0.9196	-0.5899	-0.6811	-0.7277	-0.6084	-0.4743	-0.1991	-0.5968
9122	ENSG00000168679	1	110905470	110933704	-1	p13.3	SLC16A4	-0.6918	-0.7826	-0.8411	-0.5851	-0.6204	-0.7125	-0.8034	-0.5723	-0.7402	-0.8264	-0.4355	-0.6764	-0.845	-0.479	-0.508	-0.7794	-0.5538	-0.5619	-0.5467	-0.6629	-0.8016	-0.7623	-0.7954	-0.8842	-0.6413	-0.6636	-0.659	-0.8597	-0.7492	-0.7515	-0.737	-0.5347	-0.6912	-0.843	-0.9196	-0.5899	-0.6811	-0.7277	-0.6084	-0.4743	-0.1991	-0.5968
10542	ENSG00000134248	1	110943871	110950564	-1	p13.3	HBXIP	-0.6918	-0.7826	-0.8411	-0.5851	-0.6204	-0.7125	-0.8034	-0.5723	-0.7402	-0.8264	-0.4355	-0.6764	-0.845	-0.479	-0.508	-0.7794	-0.5538	-0.5619	-0.5467	-0.6629	-0.8016	-0.7623	-0.7954	-0.8842	-0.6413	-0.6636	-0.659	-0.8597	-0.7492	-0.7515	-0.737	-0.5347	-0.6912	-0.843	-0.9196	-0.5899	-0.6811	-0.7277	-0.6084	-0.4743	-0.1991	-0.5968
3737	ENSG00000177301	1	111136202	111174096	-1	p13.3	KCNA2	-0.6918	-0.7826	-0.8411	-0.5851	-0.6204	-0.7125	-0.8034	-0.5723	-0.7402	-0.8264	-0.4355	-0.6764	-0.845	-0.479	-0.508	-0.7794	-0.5538	-0.5619	-0.5467	-0.6629	-0.8016	-0.7623	-0.7954	-0.8842	-0.6413	-0.6636	-0.659	-0.8597	-0.7492	-0.7515	-0.737	-0.5347	-0.6912	-0.843	-0.9196	-0.5899	-0.6811	-0.7277	-0.6084	-0.4743	-0.1991	-0.5968
3738	ENSG00000177272	1	111214310	111217655	-1	p13.3	KCNA3	-0.6918	-0.7826	-0.8411	-0.5851	-0.6204	-0.7125	-0.8034	-0.5723	-0.7402	-0.8264	-0.4355	-0.6764	-0.845	-0.479	-0.508	-0.7794	-0.5538	-0.5619	-0.5467	-0.6629	-0.8016	-0.7623	-0.7954	-0.8842	-0.6413	-0.6636	-0.659	-0.8597	-0.7492	-0.7515	-0.737	-0.5347	-0.6912	-0.843	-0.9196	-0.5899	-0.6811	-0.7277	-0.6084	-0.4743	-0.1991	-0.5968
963	ENSG00000143119	1	111415772	111442550	1	p13.3	CD53	-0.6918	-0.7826	-0.8411	-0.5851	-0.6204	-0.7125	-0.8034	-0.5723	-0.7402	-0.8264	-0.4319	-0.6764	-0.845	-0.479	-0.508	-0.7794	-0.5538	-0.5619	-0.5467	-0.6629	-0.8016	-0.7623	-0.7954	-0.8842	-0.6413	-0.6636	-0.659	-0.8469	-0.7676	-0.7515	-0.737	-0.5347	-0.6912	-0.843	-0.9196	-0.5899	-0.6521	-0.7277	-0.6219	-0.4743	-0.1991	-0.5968
128338	ENSG00000156171	1	111659955	111682838	-1	p13.3	DRAM2	-0.6918	-0.7826	-0.8411	-0.5851	-0.6204	-0.7125	-0.8034	-0.5723	-0.7402	-0.8264	-0.4319	-0.6764	-0.845	-0.479	-0.508	-0.7794	-0.5538	-0.5619	-0.5467	-0.6629	-0.8016	-0.7623	-0.7954	-0.8842	-0.6413	-0.6636	-0.659	-0.8469	-0.7676	-0.7515	-0.737	-0.5347	-0.6912	-0.843	-0.9196	-0.5899	-0.6521	-0.7277	-0.6219	-0.4743	-0.1991	-0.5968
10390	ENSG00000134255	1	111682249	111727724	1	p13.3	CEPT1	-0.6918	-0.7826	-0.8411	-0.5851	-0.6204	-0.7125	-0.8034	-0.5723	-0.7402	-0.8264	-0.4319	-0.6764	-0.845	-0.479	-0.508	-0.7794	-0.5538	-0.5619	-0.5467	-0.6629	-0.8016	-0.7623	-0.7954	-0.8842	-0.6413	-0.6636	-0.659	-0.8469	-0.7676	-0.7515	-0.737	-0.5347	-0.6912	-0.843	-0.9196	-0.5899	-0.6521	-0.7277	-0.6219	-0.4743	-0.1991	-0.5968
1117	ENSG00000064886	1	111743393	111786062	1	p13.3	CHI3L2	-0.6918	-0.7826	-0.8411	-0.5851	-0.6204	-0.7125	-0.8034	-0.5723	-0.7402	-0.8264	-0.4319	-0.6764	-0.845	-0.479	-0.508	-0.7794	-0.5538	-0.5619	-0.5467	-0.6629	-0.8016	-0.7623	-0.7954	-0.8842	-0.6413	-0.6636	-0.659	-0.8469	-0.7676	-0.7515	-0.737	-0.5347	-0.6912	-0.843	-0.9196	-0.5899	-0.6521	-0.7277	-0.6219	-0.4743	-0.1991	-0.5968
128344	ENSG00000173947	1	111888910	111895635	1	p13.2	C1orf88	-0.6918	-0.7826	-0.8411	-0.5851	-0.6204	-0.7125	-0.8034	-0.5723	-0.7402	-0.8264	-0.4319	-0.6764	-0.845	-0.479	-0.508	-0.7794	-0.5538	-0.5619	-0.5467	-0.6629	-0.8016	-0.7623	-0.7954	-0.8842	-0.6413	-0.6636	-0.659	-0.8469	-0.7676	-0.7515	-0.737	-0.5347	-0.6912	-0.843	-0.9196	-0.5899	-0.6521	-0.7277	-0.6219	-0.4743	-0.1991	-0.5968
5016	ENSG00000085465	1	111956936	111970399	-1	p13.2	OVGP1	-0.6918	-0.7826	-0.8411	-0.5851	-0.6204	-0.7125	-0.8034	-0.5723	-0.7402	-0.8264	-0.4319	-0.6764	-0.845	-0.479	-0.508	-0.7794	-0.5538	-0.5619	-0.5467	-0.6629	-0.8016	-0.7623	-0.7954	-0.8842	-0.6413	-0.6636	-0.659	-0.8469	-0.7676	-0.7515	-0.737	-0.5347	-0.6912	-0.843	-0.9196	-0.5899	-0.6521	-0.7277	-0.6219	-0.4743	-0.1991	-0.5968
79084	ENSG00000116455	1	111982512	111991998	-1	p13.2	WDR77	-0.6918	-0.7826	-0.8411	-0.5851	-0.6204	-0.7125	-0.8034	-0.5723	-0.7402	-0.8264	-0.4319	-0.6764	-0.845	-0.479	-0.508	-0.7794	-0.5538	-0.5619	-0.5467	-0.6629	-0.8016	-0.7623	-0.7954	-0.8842	-0.6413	-0.6636	-0.659	-0.8469	-0.7676	-0.7515	-0.737	-0.5347	-0.6912	-0.843	-0.9196	-0.5899	-0.6521	-0.7277	-0.6219	-0.4743	-0.1991	-0.5968
515	ENSG00000116459	1	111991486	112005395	1	p13.2	ATP5F1	-0.6918	-0.7826	-0.8411	-0.5851	-0.6204	-0.7125	-0.8034	-0.5723	-0.7402	-0.8264	-0.4319	-0.6764	-0.845	-0.479	-0.508	-0.7794	-0.5538	-0.5619	-0.5467	-0.6629	-0.8016	-0.7623	-0.7954	-0.8842	-0.6413	-0.6636	-0.659	-0.8469	-0.7676	-0.7515	-0.737	-0.5347	-0.6912	-0.843	-0.9196	-0.5899	-0.6521	-0.7277	-0.6219	-0.4743	-0.1991	-0.5968
128346	ENSG00000143110	1	112016414	112021134	1	p13.2	C1orf162	-0.6918	-0.7826	-0.8411	-0.5851	-0.6204	-0.7125	-0.8034	-0.5723	-0.7402	-0.8264	-0.4319	-0.6764	-0.845	-0.479	-0.508	-0.7794	-0.5538	-0.5619	-0.5467	-0.6629	-0.8016	-0.7623	-0.7954	-0.8842	-0.6413	-0.6636	-0.659	-0.8469	-0.7676	-0.7515	-0.737	-0.5347	-0.6912	-0.843	-0.9196	-0.5899	-0.6521	-0.7277	-0.6219	-0.4743	-0.1991	-0.5968
140	ENSG00000121933	1	112025970	112106597	-1	p13.2	ADORA3	-0.6918	-0.7826	-0.8411	-0.5851	-0.6204	-0.7125	-0.8034	-0.5723	-0.7402	-0.8264	-0.4319	-0.6764	-0.845	-0.479	-0.508	-0.7794	-0.5538	-0.5619	-0.5467	-0.6629	-0.8016	-0.7623	-0.7954	-0.8842	-0.6413	-0.6636	-0.659	-0.8469	-0.7676	-0.7515	-0.737	-0.5347	-0.6912	-0.843	-0.9196	-0.5899	-0.6521	-0.7277	-0.6219	-0.4743	-0.1991	-0.5968
5906	ENSG00000116473	1	112084840	112259313	1	p13.2	RAP1A	-0.6918	-0.7826	-0.8411	-0.5851	-0.6204	-0.7125	-0.8034	-0.5723	-0.7402	-0.8264	-0.4319	-0.6764	-0.845	-0.479	-0.508	-0.7794	-0.5538	-0.5619	-0.5467	-0.6629	-0.8016	-0.7623	-0.7954	-0.8842	-0.6413	-0.6636	-0.659	-0.8469	-0.7676	-0.7515	-0.737	-0.5347	-0.6912	-0.843	-0.9196	-0.5899	-0.6521	-0.7277	-0.6219	-0.4743	-0.1991	-0.5968
11218	ENSG00000064703	1	112297867	112310638	1	p13.2	DDX20	-0.6918	-0.7826	-0.8411	-0.5851	-0.6204	-0.7125	-0.8034	-0.5723	-0.7402	-0.8264	-0.4319	-0.6764	-0.845	-0.479	-0.508	-0.7794	-0.5538	-0.5619	-0.5467	-0.6629	-0.8016	-0.7623	-0.7954	-0.8842	-0.6413	-0.6636	-0.659	-0.8469	-0.7676	-0.7515	-0.737	-0.5347	-0.6912	-0.843	-0.9196	-0.5899	-0.6521	-0.7277	-0.6219	-0.4743	-0.1991	-0.5968
3752	ENSG00000171385	1	112313284	112531777	-1	p13.2	KCND3	-0.6918	-0.7826	-0.8411	-0.5851	-0.6204	-0.7125	-0.8034	-0.5723	-0.7402	-0.8264	-0.4319	-0.6764	-0.845	-0.479	-0.508	-0.7794	-0.5538	-0.5619	-0.5467	-0.6629	-0.8016	-0.7623	-0.7954	-0.8842	-0.6413	-0.6636	-0.659	-0.8469	-0.7676	-0.7515	-0.737	-0.5347	-0.6912	-0.843	-0.9196	-0.5899	-0.751579	-0.7277	-0.6219	-0.4743	-0.1991	-0.5968
55917	ENSG00000143079	1	112938803	113003786	1	p13.2	CTTNBP2NL	-0.6899	-0.7496	-0.8411	-0.5884	-0.6355	-0.689	-0.8034	-0.5736	-0.727	-0.8181	-0.4343	-0.6701	-0.8589	-0.4602	-0.5094	-0.776	-0.5538	-0.5649	-0.5423	-0.6711	-0.8016	-0.7373	-0.7967	-0.89	-0.6501	-0.6636	-0.6925	-0.8376	-0.7538	-0.7515	-0.7456	-0.5347	-0.7052	-0.843	-0.9196	-0.570441	-0.6441	-0.7168	-0.5981	-0.4719	-0.1991	-0.5777
54879	ENSG00000007341	1	113066140	113163447	-1	p13.2	ST7L	-0.6899	-0.7496	-0.8411	-0.5884	-0.6355	-0.689	-0.8034	-0.5736	-0.727	-0.8181	-0.4343	-0.6701	-0.8589	-0.4602	-0.5094	-0.776	-0.5538	-0.5649	-0.5423	-0.6711	-0.8016	-0.7373	-0.7967	-0.89	-0.6501	-0.6636	-0.6925	-0.8376	-0.7538	-0.7515	-0.7456	-0.5347	-0.7052	-0.843	-0.9196	-0.5805	-0.6441	-0.7168	-0.5981	-0.4719	-0.1991	-0.5777
4343	ENSG00000155363	1	113215763	113243368	1	p13.2	MOV10	-0.6899	-0.7496	-0.8411	-0.5884	-0.6355	-0.689	-0.8034	-0.5736	-0.727	-0.8181	-0.4343	-0.6701	-0.8589	-0.4602	-0.5094	-0.776	-0.5538	-0.5649	-0.5423	-0.6711	-0.8016	-0.7373	-0.7967	-0.89	-0.6501	-0.6636	-0.6925	-0.8376	-0.7538	-0.7515	-0.7456	-0.5347	-0.7052	-0.843	-0.9196	-0.5805	-0.6441	-0.7168	-0.5981	-0.4719	-0.1991	-0.5777
389	ENSG00000155366	1	113243728	113250056	-1	p13.2	RHOC	-0.6899	-0.7496	-0.8411	-0.5884	-0.6355	-0.689	-0.8034	-0.5736	-0.727	-0.8181	-0.4343	-0.6701	-0.8589	-0.4602	-0.5094	-0.776	-0.5538	-0.5649	-0.5423	-0.6711	-0.8016	-0.7373	-0.7967	-0.89	-0.6501	-0.6636	-0.6925	-0.8376	-0.7538	-0.7515	-0.7456	-0.5347	-0.7052	-0.843	-0.9196	-0.5805	-0.6441	-0.7168	-0.5981	-0.4719	-0.1991	-0.5777
6566	ENSG00000155380	1	113454469	113499635	-1	p13.2	SLC16A1	-0.6899	-0.7496	-0.8411	-0.5884	-0.6355	-0.689	-0.8034	-0.5736	-0.727	-0.8181	-0.4343	-0.6701	-0.8589	-0.4602	-0.5094	-0.776	-0.5538	-0.5649	-0.5423	-0.6711	-0.8016	-0.7373	-0.7967	-0.89	-0.6501	-0.6636	-0.6925	-0.8376	-0.7538	-0.7515	-0.7456	-0.5347	-0.7052	-0.843	-0.9196	-0.5805	-0.6441	-0.7168	-0.5981	-0.4719	-0.1991	-0.5777
9860	ENSG00000198799	1	113615831	113669822	1	p13.2	LRIG2	-0.6899	-0.7496	-0.8411	-0.5884	-0.6355	-0.689	-0.8034	-0.5736	-0.727	-0.8181	-0.4343	-0.6701	-0.8589	-0.4602	-0.5094	-0.776	-0.5538	-0.5649	-0.5423	-0.6711	-0.8016	-0.7373	-0.7967	-0.89	-0.6501	-0.6636	-0.6925	-0.8376	-0.7538	-0.7515	-0.7456	-0.5347	-0.7052	-0.843	-0.9196	-0.5805	-0.6441	-0.7168	-0.5981	-0.4719	-0.1991	-0.5777
260425	ENSG00000081026	1	113933371	114228545	1	p13.2	MAGI3	-0.6899	-0.7496	-0.8411	-0.5884	-0.6355	-0.689	-0.8034	-0.5736	-0.727	-0.8181	-0.4343	-0.6701	-0.8589	-0.4602	-0.5094	-0.776	-0.5538	-0.5649	-0.5423	-0.6711	-0.8016	-0.7373	-0.7967	-0.89	-0.6501	-0.6636	-0.6925	-0.8376	-0.7538	-0.7515	-0.7456	-0.5347	-0.7052	-0.843	-0.9196	-0.5805	-0.6441	-0.7168	-0.5981	-0.4719	-0.1991	-0.5777
10745	ENSG00000116793	1	114234854	114302111	-1	p13.2	PHTF1	-0.6899	-0.7496	-0.8411	-0.5884	-0.6355	-0.689	-0.8034	-0.5736	-0.727	-0.8181	-0.4343	-0.6701	-0.8589	-0.4602	-0.5094	-0.776	-0.5538	-0.5649	-0.5423	-0.6711	-0.8016	-0.7373	-0.7967	-0.89	-0.6501	-0.6636	-0.6925	-0.8376	-0.7538	-0.7515	-0.7456	-0.5347	-0.7052	-0.843	-0.9196	-0.5805	-0.6441	-0.7168	-0.5981	-0.4719	-0.1991	-0.5777
54665	ENSG00000081019	1	114304454	114355098	-1	p13.2	RSBN1	-0.6899	-0.7496	-0.8411	-0.5884	-0.6355	-0.689	-0.8034	-0.5736	-0.727	-0.8181	-0.4343	-0.6701	-0.8589	-0.4602	-0.5094	-0.776	-0.5538	-0.5649	-0.5423	-0.6711	-0.8016	-0.7373	-0.7967	-0.89	-0.6501	-0.6636	-0.6925	-0.8376	-0.7538	-0.7515	-0.7456	-0.5347	-0.7052	-0.843	-0.9196	-0.5805	-0.6441	-0.7168	-0.5981	-0.4719	-0.1991	-0.5777
10717	ENSG00000134262	1	114437370	114447823	-1	p13.2	AP4B1	-0.6899	-0.7496	-0.8411	-0.5884	-0.6355	-0.689	-0.8034	-0.5736	-0.727	-0.8181	-0.4343	-0.6701	-0.8589	-0.4602	-0.5094	-0.776	-0.5538	-0.5649	-0.5423	-0.6711	-0.8016	-0.7373	-0.7967	-0.89	-0.6501	-0.6636	-0.6925	-0.8376	-0.7538	-0.7515	-0.7456	-0.5347	-0.7052	-0.843	-0.9196	-0.5805	-0.6441	-0.7168	-0.5981	-0.4719	-0.1991	-0.5777
64858	ENSG00000118655	1	114447763	114456708	1	p13.2	DCLRE1B	-0.6899	-0.7496	-0.8411	-0.5884	-0.6355	-0.689	-0.8034	-0.5736	-0.727	-0.8181	-0.4343	-0.6701	-0.8589	-0.4602	-0.5094	-0.776	-0.5538	-0.5649	-0.5423	-0.6711	-0.8016	-0.7373	-0.7967	-0.89	-0.6501	-0.6636	-0.6925	-0.8376	-0.7538	-0.7515	-0.7456	-0.5347	-0.7052	-0.843	-0.9196	-0.5805	-0.6441	-0.7168	-0.5981	-0.4719	-0.1991	-0.5777
204851	ENSG00000163349	1	114471814	114520426	1	p13.2	HIPK1	-0.6899	-0.7496	-0.8411	-0.5884	-0.6355	-0.689	-0.8034	-0.5736	-0.727	-0.8181	-0.4343	-0.6701	-0.8589	-0.4602	-0.5094	-0.776	-0.5538	-0.5649	-0.5423	-0.6711	-0.8016	-0.7373	-0.7967	-0.89	-0.6501	-0.6636	-0.6925	-0.8376	-0.7538	-0.7515	-0.7456	-0.5347	-0.7052	-0.843	-0.9196	-0.5805	-0.6441	-0.7168	-0.5981	-0.4719	-0.1991	-0.5777
56944	ENSG00000116774	1	114522063	114524876	1	p13.2	OLFML3	-0.6899	-0.7496	-0.8411	-0.5884	-0.6355	-0.689	-0.8034	-0.5736	-0.727	-0.8181	-0.4343	-0.6701	-0.8589	-0.4602	-0.5094	-0.776	-0.5538	-0.5649	-0.5423	-0.6711	-0.8016	-0.7373	-0.7967	-0.89	-0.6501	-0.6636	-0.6925	-0.8376	-0.7538	-0.7515	-0.7456	-0.5347	-0.7052	-0.843	-0.9196	-0.5805	-0.6441	-0.7168	-0.5981	-0.4719	-0.1991	-0.5777
148281	ENSG00000134207	1	114631914	114696541	-1	p13.2	SYT6	-0.6899	-0.7496	-0.8411	-0.5884	-0.6355	-0.689	-0.8034	-0.5736	-0.727	-0.8181	-0.4343	-0.6701	-0.8589	-0.4602	-0.5094	-0.776	-0.5538	-0.5649	-0.5423	-0.6711	-0.8016	-0.7373	-0.7967	-0.89	-0.6501	-0.6636	-0.6925	-0.8376	-0.7538	-0.7515	-0.7456	-0.5347	-0.7052	-0.843	-0.9196	-0.5805	-0.679	-0.7168	-0.5981	-0.4719	-0.1991	-0.5777
51592	ENSG00000197323	1	114935399	115053781	-1	p13.2	TRIM33	-0.6899	-0.7496	-0.8411	-0.5884	-0.6355	-0.689	-0.8034	-0.5736	-0.727	-0.8181	-0.4343	-0.6701	-0.8589	-0.4602	-0.5094	-0.776	-0.5538	-0.5649	-0.5423	-0.6711	-0.8016	-0.7373	-0.7967	-0.89	-0.6501	-0.6636	-0.6925	-0.8376	-0.7538	-0.7515	-0.7456	-0.5347	-0.7052	-0.843	-0.9196	-0.5805	-0.679	-0.7168	-0.5981	-0.4719	-0.1991	-0.6081
10286	ENSG00000116752	1	115110178	115124260	-1	p13.2	BCAS2	-0.6899	-0.7496	-0.8411	-0.5884	-0.6355	-0.689	-0.8034	-0.5736	-0.727	-0.8181	-0.4343	-0.6701	-0.8589	-0.4602	-0.5094	-0.776	-0.5538	-0.5649	-0.5423	-0.6711	-0.8016	-0.7373	-0.7967	-0.89	-0.6501	-0.6636	-0.6925	-0.8376	-0.7538	-0.7515	-0.7456	-0.5347	-0.7052	-0.843	-0.9196	-0.5805	-0.679	-0.7168	-0.5981	-0.4719	-0.1991	-0.6081
163259	ENSG00000175984	1	115125469	115213043	-1	p13.2	DENND2C	-0.6899	-0.7496	-0.8411	-0.5884	-0.6355	-0.689	-0.8034	-0.5736	-0.727	-0.8181	-0.4343	-0.6701	-0.8589	-0.4602	-0.5094	-0.776	-0.5538	-0.5649	-0.5423	-0.6711	-0.8016	-0.7373	-0.7967	-0.89	-0.6501	-0.6636	-0.6925	-0.8376	-0.7538	-0.7515	-0.7456	-0.5347	-0.7052	-0.843	-0.9196	-0.5805	-0.679	-0.7168	-0.5981	-0.4719	-0.1991	-0.6081
4893	ENSG00000213281	1	115247090	115259515	-1	p13.2	NRAS	-0.6899	-0.7496	-0.8411	-0.5884	-0.6355	-0.689	-0.8034	-0.5736	-0.727	-0.8181	-0.4343	-0.6701	-0.8589	-0.4602	-0.5094	-0.776	-0.5538	-0.5649	-0.5423	-0.6711	-0.8016	-0.7373	-0.7967	-0.89	-0.6501	-0.6636	-0.6925	-0.8376	-0.7538	-0.7515	-0.7456	-0.5347	-0.7052	-0.843	-0.9196	-0.5805	-0.679	-0.7168	-0.5981	-0.4719	-0.1991	-0.6081
7812	ENSG00000009307	1	115259534	115301297	-1	p13.2	CSDE1	-0.6899	-0.7496	-0.8411	-0.5884	-0.6355	-0.689	-0.8034	-0.5736	-0.727	-0.8181	-0.4343	-0.6701	-0.8589	-0.4602	-0.5094	-0.776	-0.5538	-0.5649	-0.5423	-0.6711	-0.8016	-0.7373	-0.7967	-0.89	-0.6501	-0.6636	-0.6925	-0.8376	-0.7538	-0.7515	-0.7456	-0.5347	-0.7052	-0.843	-0.9196	-0.5805	-0.679	-0.7168	-0.5981	-0.4719	-0.1991	-0.6081
80143	ENSG00000052723	1	115312100	115323306	-1	p13.2	SIKE1	-0.6899	-0.7496	-0.8411	-0.5884	-0.6355	-0.689	-0.8034	-0.5736	-0.727	-0.8181	-0.4343	-0.6701	-0.8589	-0.4602	-0.5094	-0.776	-0.5538	-0.5649	-0.5423	-0.6711	-0.8016	-0.7373	-0.7967	-0.89	-0.6501	-0.6636	-0.6925	-0.8376	-0.7538	-0.7515	-0.7456	-0.5347	-0.7052	-0.843	-0.9196	-0.5805	-0.679	-0.7168	-0.5981	-0.4719	-0.1991	-0.6081
81839	ENSG00000173218	1	116184574	116240845	1	p13.1	VANGL1	-0.6899	-0.7496	-0.8411	-0.5884	-0.6355	-0.689	-0.8034	-0.5736	-0.727	-0.8181	-0.4343	-0.6701	-0.8589	-0.4602	-0.5094	-0.776	-0.5538	-0.5649	-0.5423	-0.6711	-0.8016	-0.7779	-0.7967	-0.89	-0.6501	-0.6636	-0.6925	-0.8376	-0.7538	-0.7515	-0.7456	-0.5347	-0.7052	-0.843	-0.9196	-0.5805	-0.679	-0.7168	-0.5981	-0.4719	-0.1991	-0.6081
55356	ENSG00000163393	1	116519119	116612675	1	p13.1	SLC22A15	-0.6899	-0.7496	-0.8411	-0.5884	-0.6355	-0.689	-0.8034	-0.5736	-0.727	-0.8181	-0.4343	-0.6701	-0.8589	-0.4602	-0.5094	-0.776	-0.5538	-0.5649	-0.5423	-0.6711	-0.8016	-0.7779	-0.7967	-0.89	-0.6501	-0.6636	-0.6925	-0.8376	-0.7538	-0.7515	-0.7456	-0.5347	-0.7052	-0.843	-0.9196	-0.5805	-0.679	-0.7168	-0.5981	-0.4719	-0.1991	-0.6081
476	ENSG00000163399	1	116915290	116952883	1	p13.1	ATP1A1	-0.6899	-0.7496	-0.8411	-0.5884	-0.6355	-0.689	-0.8034	-0.5736	-0.727	-0.8181	-0.4343	-0.6701	-0.8589	-0.4602	-0.5094	-0.776	-0.5538	-0.5649	-0.5423	0.0519	0.0563	-0.7779	-0.7967	-0.8937	-0.6501	-0.6636	-0.6925	-0.8376	-0.7538	-0.7515	-0.7456	-0.5347	-0.7052	-0.843	-0.9196	-0.5805	-0.679	-0.7168	-0.5981	-0.4719	-0.1991	-0.6081
965	ENSG00000116815	1	117057157	117113661	-1	p13.1	CD58	-0.6899	-0.7496	-0.8411	-0.5884	-0.6355	-0.689	-0.8034	-0.5736	-0.727	-0.8181	-0.4343	-0.6701	-0.8589	-0.4602	-0.5094	-0.776	-0.5538	-0.5649	-0.5423	0.0519	0.0563	-0.7779	-0.7967	-0.8937	-0.6501	-0.6636	-0.6925	-0.8376	-0.7538	-0.7515	-0.7456	-0.5347	-0.7052	-0.843	-0.9196	-0.5805	-0.679	-0.7168	-0.5981	-0.4719	-0.1991	-0.6081
3321	ENSG00000143061	1	117117031	117210375	-1	p13.1	IGSF3	-0.6899	-0.7496	-0.8411	-0.5884	-0.6355	-0.689	-0.8034	-0.5736	-0.727	-0.8181	-0.4343	-0.6701	-0.8589	-0.4602	-0.5094	-0.776	-0.5538	-0.5649	-0.5423	0.0519	0.0563	-0.7779	-0.7967	-0.8937	-0.6501	-0.6636	-0.6925	-0.8376	-0.7538	-0.7515	-0.7456	-0.5347	-0.7052	-0.843	-0.9196	-0.5805	-0.679	-0.7168	-0.5981	-0.4719	-0.1991	-0.6081
5738	ENSG00000134247	1	117452679	117532980	1	p13.1	PTGFRN	-0.6899	-0.781119	-0.8411	-0.5884	-0.6355	-0.689	-0.8034	-0.5736	-0.727	-0.8181	-0.4343	-0.6701	-0.8589	-0.4602	-0.5094	-0.776	-0.5538	-0.5649	-0.5423	0.0519	0.0563	-0.7779	-0.7967	-0.8937	-0.6501	-0.6636	-0.6925	-0.8376	-0.7538	-0.7515	-0.7456	-0.5347	-0.7052	-0.843	-0.9196	-0.58	-0.679	-0.7168	-0.5981	-0.4719	-0.1991	-0.6081
9398	ENSG00000134256	1	117544382	117579167	1	p13.1	CD101	-0.6899	-0.7575	-0.8411	-0.5884	-0.6355	-0.689	-0.8034	-0.5736	-0.727	-0.8181	-0.4343	-0.6701	-0.8589	-0.4602	-0.5094	-0.776	-0.5538	-0.5649	-0.5423	0.0519	0.0563	-0.7779	-0.7967	-0.8937	-0.6501	-0.6636	-0.6925	-0.8376	-0.7538	-0.7515	-0.7456	-0.5347	-0.7052	-0.843	-0.9196	-0.58	-0.679	-0.7168	-0.5981	-0.4719	-0.1991	-0.6081
8458	ENSG00000116830	1	117602925	117645492	1	p13.1	TTF2	-0.6899	-0.7575	-0.8411	-0.5884	-0.6355	-0.689	-0.8034	-0.5736	-0.727	-0.8181	-0.4343	-0.6701	-0.8589	-0.4602	-0.5094	-0.776	-0.5538	-0.5649	-0.5423	0.0519	0.0563	-0.7779	-0.7967	-0.8937	-0.6501	-0.6636	-0.6925	-0.8376	-0.7538	-0.7515	-0.7456	-0.5347	-0.7052	-0.843	-0.9196	-0.58	-0.679	-0.7168	-0.5981	-0.4719	-0.1991	-0.6081
80263	ENSG00000134253	1	117653682	117665209	-1	p13.1	TRIM45	-0.6899	-0.7575	-0.8411	-0.5884	-0.6355	-0.689	-0.8034	-0.5736	-0.727	-0.8181	-0.4343	-0.6701	-0.8589	-0.4602	-0.5094	-0.776	-0.5538	-0.5649	-0.5423	0.0519	0.0563	-0.7779	-0.7967	-0.8937	-0.6501	-0.6636	-0.6925	-0.8376	-0.7538	-0.7515	-0.7456	-0.5347	-0.7052	-0.843	-0.9196	-0.58	-0.679	-0.7168	-0.5981	-0.4719	-0.1991	-0.6081
10905	ENSG00000198162	1	117910071	118071494	1	p12	MAN1A2	-0.6899	-0.7575	-0.8411	-0.5884	-0.6355	-0.689	-0.8034	-0.5736	-0.727	-0.8181	-0.4343	-0.6701	-0.8589	-0.4602	-0.5094	-0.776	-0.5538	-0.5649	-0.5423	0.0519	0.0563	-0.7779	-0.7967	-0.8937	-0.6501	-0.6636	-0.6925	-0.8376	-0.7538	-0.7515	-0.7456	-0.5347	-0.7052	-0.843	-0.9196	-0.58	-0.679	-0.7168	-0.5981	-0.4719	-0.1991	-0.6081
54855	ENSG00000183508	1	118148556	118170994	1	p12	FAM46C	-0.6899	-0.7575	-0.8411	-0.5884	-0.6355	-0.689	-0.8034	-0.5736	-0.727	-0.8181	-0.4343	-0.6701	-0.8589	-0.4602	-0.5094	-0.776	-0.5538	-0.5649	-0.5423	0.0519	0.0563	-0.7779	-0.7967	-0.8937	-0.6501	-0.6636	-0.6925	-0.8376	-0.7538	-0.7515	-0.7619	-0.5347	-0.7052	-0.843	-0.9196	-0.58	-0.679	-0.7168	-0.5981	-0.4719	-0.1991	-0.6081
54834	ENSG00000196505	1	118412037	118472253	-1	p12	GDAP2	-0.6899	-0.7575	-0.8411	-0.5884	-0.6355	-0.689	-0.8034	-0.5736	-0.727	-0.8181	-0.4343	-0.6701	-0.8589	-0.4602	-0.5094	-0.776	-0.5538	-0.5649	-0.5423	0.0519	0.0563	-0.7779	-0.7967	-0.875	-0.6501	-0.6636	-0.6925	-0.8376	-0.7538	-0.7515	-0.7619	-0.5347	-0.7052	-0.843	-0.9196	-0.58	-0.679	-0.7168	-0.5981	-0.4719	-0.1991	-0.6081
10885	ENSG00000065183	1	118472343	118503049	1	p12	WDR3	-0.6899	-0.7575	-0.8411	-0.5884	-0.6355	-0.689	-0.8034	-0.5736	-0.727	-0.8181	-0.4343	-0.6701	-0.8589	-0.4602	-0.5094	-0.776	-0.5538	-0.5649	-0.5423	0.0519	0.0563	-0.7779	-0.7967	-0.875	-0.6501	-0.6636	-0.6925	-0.8376	-0.7538	-0.7515	-0.7619	-0.5347	-0.7052	-0.843	-0.9196	-0.58	-0.679	-0.7168	-0.5981	-0.4719	-0.1991	-0.6081
6913	ENSG00000092607	1	119425666	119532179	-1	p12	TBX15	-0.6899	-0.7575	-0.8411	-0.5884	-0.6355	-0.689	-0.8034	-0.5736	-0.727	-0.8181	-0.4343	-0.6701	-0.8589	-0.4602	-0.5094	-0.776	-0.5538	-0.5649	-0.5423	0.0519	0.0563	-0.7568	-0.7967	-0.875	-0.6501	-0.6636	-0.6925	-0.8376	-0.7538	-0.7515	-0.7619	-0.5347	-0.7052	-0.843	-0.9196	-0.58	-0.679	-0.7168	-0.5981	-0.4719	-0.1991	-0.6081
10352	ENSG00000116874	1	119573839	119683294	-1	p12	WARS2	-0.6899	-0.7575	-0.8411	-0.5884	-0.6355	-0.689	-0.8034	-0.5736	-0.727	-0.8181	-0.4343	-0.6701	-0.8589	-0.4602	-0.5094	-0.776	-0.5538	-0.5649	-0.5423	0.0519	0.0563	-0.7568	-0.7967	-0.875	-0.6501	-0.6636	-0.6925	-0.8376	-0.7538	-0.7515	-0.7619	-0.5347	-0.7052	-0.843	-0.9196	-0.58	-0.679	-0.7168	-0.5981	-0.4719	-0.1991	-0.6081
90874	ENSG00000143067	1	120162045	120190396	-1	p12	ZNF697	-0.6899	-0.7575	-0.8411	-0.5884	-0.6355	-0.689	-0.8034	-0.5736	-0.727	-0.8181	-0.4343	-0.6701	-0.8589	-0.4602	-0.5094	-0.776	-0.5538	-0.5649	-0.5423	-0.820969	-0.833924	-0.7568	-0.7967	-0.875	-0.6501	-0.6636	-0.6925	-0.8376	-0.7538	-0.7515	-0.7619	-0.5347	-0.7052	-0.843	-0.9196	-0.58	-0.679	-0.7168	-0.5677	-0.4719	-0.1991	-0.5668
26227	ENSG00000092621	1	120202421	120286838	1	p12	PHGDH	-0.6899	-0.7575	-0.8411	-0.5884	-0.6355	-0.689	-0.8034	-0.5736	-0.727	-0.8181	-0.4343	-0.6701	-0.8589	-0.4602	-0.5094	-0.776	-0.5538	-0.5649	-0.5423	-0.8886	-0.9029	-0.7568	-0.7967	-0.875	-0.6501	-0.6636	-0.6925	-0.8376	-0.7538	-0.7515	-0.7619	-0.5347	-0.7052	-0.843	-0.9196	-0.58	-0.679	-0.7168	-0.5677	-0.4719	-0.1991	-0.5668
4853	ENSG00000134250	1	120454176	120612240	-1	p11.2	NOTCH2	-0.6899	-0.7575	-0.8411	-0.5884	-0.6355	-0.689	-0.8034	-0.5736	-0.727	-0.6813	-0.300816	-0.537199	-0.636527	-0.4602	-0.5094	-0.776	-0.5538	-0.5649	-0.5423	0.0782	0.0645	-0.7568	-0.7967	-0.505235	-0.6501	-0.6636	-0.6925	-0.8376	-0.7538	-0.7515	-0.524162	-0.5347	-0.7052	-0.843	-0.537934	-0.58	-0.449196	-0.473922	-0.5677	-0.4719	-0.1991	-0.374432
9659	ENSG00000178104	1	144836157	145076186	-1	q21.1	PDE4DIP	-0.0980097	-0.1707	-0.1974	-0.0822448	-0.192043	-0.210587	-0.2829	-0.0605	0.0371	-0.189644	0.0629	-0.219393	0.0507	0.1222	-0.152423	-0.236	0.0069	0.0364714	0.0535	0.0806568	0.0645	-0.417833	-0.146462	0.117218	-0.237	-0.37097	-0.115	-0.138092	0.0276	-0.2279	-0.16375	0.0214	0.0449	-0.261963	0.00927363	0.122026	0.109	0.141	0.1883	0.1233	-0.1991	-0.1333
10628	ENSG00000117289	1	145438469	145442635	1	q21.1	TXNIP	0.0347	0.0537	0.1031	0.0446	0.0724	0.208	0.0883	0.2085	0.0371	0.0979	0.0629	0.0891	0.0507	0.4583	0.3345	0.0675	0.0069	0.041	0.0535	0.0806	0.0681	0.0317	0.1058	0.1096	0.083	0.0968	0.1317	0.0967	0.0276	0.0789	0.1116	0.0869	0.0449	0.0759	0.1557	0.0268	0.109	0.141	0.1883	0.1233	-0.1991	0.1253
84265	ENSG00000121851	1	145456236	145470388	-1	q21.1	POLR3GL	0.0347	0.0537	0.1031	0.0446	0.0724	0.208	0.0883	0.2085	0.0371	0.0979	0.0629	0.0891	0.0507	0.4583	0.3345	0.0675	0.0069	0.041	0.0535	0.0806	0.0681	0.0317	0.1058	0.1096	0.083	0.0968	0.1317	0.0967	0.0276	0.0789	0.1116	0.0869	0.0449	0.0759	0.1557	0.0268	0.109	0.141	0.1883	0.1233	-0.1991	0.1253
284615	ENSG00000181039	1	145470508	145475646	1	q21.1	ANKRD34A	0.0347	0.0537	0.1031	0.0446	0.0724	0.208	0.0883	0.2085	0.0371	0.0979	0.0629	0.0891	0.0507	0.4583	0.3345	0.0675	0.0069	0.041	0.0535	0.0806	0.0681	0.0317	0.1058	0.1096	0.083	0.0968	0.1317	0.0967	0.0276	0.0789	0.1116	0.0869	0.0449	0.0759	0.1557	0.0268	0.109	0.141	0.1883	0.1233	-0.1991	0.1253
9939	ENSG00000131795	1	145507598	145511444	1	q21.1	RBM8A	0.0347	0.0537	0.1031	0.0446	0.0724	0.208	0.0883	0.2085	0.0371	0.0979	0.0629	0.0891	0.0507	0.4583	0.3345	0.0675	0.0069	0.041	0.0535	0.0806	0.0681	0.0317	0.1058	0.1096	0.083	0.0968	0.1317	0.0967	0.0276	0.0789	0.1116	0.0869	0.0449	0.0759	0.1557	0.0268	0.109	0.141	0.1883	0.1233	-0.1991	0.1253
8799	ENSG00000131779	1	145516252	145523730	1	q21.1	PEX11B	0.0347	0.0537	0.1031	0.0446	0.0724	0.208	0.0883	0.2085	0.0371	0.0979	0.0629	0.0891	0.0507	0.4583	0.3345	0.0675	0.0069	0.041	0.0535	0.0806	0.0681	0.0317	0.1058	0.1096	0.083	0.0968	0.1317	0.0967	0.0276	0.0789	0.1116	0.0869	0.0449	0.0759	0.1557	0.0268	0.109	0.141	0.1883	0.1233	-0.1991	0.1253
8515	ENSG00000143127	1	145524891	145543868	1	q21.1	ITGA10	0.0347	0.0537	0.1031	0.0446	0.0724	0.208	0.0883	0.2085	0.0371	0.0979	0.0629	0.0891	0.0507	0.4583	0.3345	0.0675	0.0069	0.041	0.0535	0.0806	0.0681	0.0317	0.1058	0.1096	0.083	0.0968	0.1317	0.0967	0.0276	0.0789	0.1116	0.0869	0.0449	0.0759	0.1557	0.0268	0.109	0.141	0.1883	0.1233	-0.1991	0.1253
148741	ENSG00000198483	1	145549227	145568526	1	q21.1	ANKRD35	0.0347	0.0537	0.1031	0.0446	0.0724	0.208	0.0883	0.2085	0.0371	0.0979	0.0629	0.0891	0.0507	0.4583	0.3345	0.0675	0.0069	0.041	0.0535	0.0806	0.0681	0.0317	0.1058	0.1096	0.083	0.0968	0.1317	0.0967	0.0276	0.0789	0.1116	0.0869	0.0449	0.0759	0.1557	0.0268	0.109	0.141	0.1883	0.1233	-0.1991	0.1253
10401	ENSG00000131788	1	145575233	145586546	1	q21.1	PIAS3	0.0347	0.0537	0.1031	0.0446	0.0724	0.208	0.0883	0.2085	0.0371	0.0979	0.0629	0.0891	0.0507	0.4583	0.3345	0.0675	0.0069	0.041	0.0535	0.0806	0.0681	0.0317	0.1058	0.1096	0.083	0.0968	0.1317	0.0967	0.0276	0.0789	0.1116	0.0869	0.0449	0.0759	0.1557	0.0268	0.109	0.141	0.1883	0.1233	-0.1991	0.1253
200035	ENSG00000186364	1	145586115	145590461	-1	q21.1	NUDT17	0.0347	0.0537	0.1031	0.0446	0.0724	0.208	0.0883	0.2085	0.0371	0.0979	0.0629	0.0891	0.0507	0.4583	0.3345	0.0675	0.0069	0.041	0.0535	0.0806	0.0681	0.0317	0.1058	0.1096	0.083	0.0968	0.1317	0.0967	0.0276	0.0789	0.1116	0.0869	0.0449	0.0759	0.1557	0.0268	0.109	0.141	0.1883	0.1233	-0.1991	0.1253
10623	ENSG00000186141	1	145592605	145611025	-1	q21.1	POLR3C	0.0347	0.0537	0.1031	0.0446	0.0724	0.208	0.0883	0.2085	0.0371	0.0979	0.0629	0.0891	0.0507	0.4583	0.3345	0.0675	0.0069	0.041	0.0535	0.0806	0.0681	0.0317	0.1058	0.1096	0.083	0.0968	0.1317	0.0967	0.0276	0.0789	0.1116	0.0869	0.0449	0.0759	0.1557	0.0268	0.109	0.141	0.1883	0.1233	-0.1991	0.1253
27246	ENSG00000121848	1	145611036	145690661	1	q21.1	RNF115	0.0347	0.0537	0.1031	0.0446	0.0724	0.208	0.0883	0.2085	0.0371	0.0979	0.0629	0.0891	0.0507	0.4583	0.3345	0.0675	0.0069	0.041	0.0535	0.0806	0.0681	0.0317	0.1058	0.1096	0.083	0.0968	0.1317	0.0967	0.0276	0.0789	0.1116	0.0869	0.0449	0.0759	0.1557	0.0268	0.109	0.141	0.1883	0.1233	-0.1991	0.1253
11126	ENSG00000117281	1	145695798	145715614	-1	q21.1	CD160	0.0347	0.0537	0.1031	0.0446	0.0724	0.208	0.0883	0.2085	0.0371	0.0979	0.0629	0.0891	0.0507	0.4583	0.3345	0.0675	0.0069	0.041	0.0535	0.0806	0.0681	0.0317	0.1058	0.1096	0.083	0.0968	0.1317	0.0967	0.0276	0.0789	0.1116	0.0869	0.0449	0.0759	0.1557	0.0268	0.109	0.141	0.1883	0.1233	-0.1991	0.1253
5565	ENSG00000131791	1	146626685	146644129	-1	q21.1	PRKAB2	0.0347	0.0537	0.1031	0.0446	0.0724	0.208	0.0883	0.2085	0.0371	0.0979	0.0629	0.0891	0.0507	0.4583	0.3345	0.0675	0.0069	0.041	0.0535	0.0806	0.0681	0.0317	0.1058	0.1096	0.083	0.0968	0.1317	0.0967	0.0276	0.0789	0.1116	0.0869	0.0449	0.0759	0.1557	0.0268	0.109	0.141	0.1883	0.1233	-0.1991	0.1253
2330	ENSG00000131781	1	146646930	146714700	-1	q21.1	FMO5	0.0347	0.0537	0.1031	0.0446	0.0724	0.208	0.0883	0.2085	0.0371	0.0979	0.0629	0.0891	0.0507	0.4583	0.3345	0.0675	0.0069	0.041	0.0535	0.0806	0.0681	0.0317	0.1058	0.1096	0.083	0.0968	0.1317	0.0967	0.0276	0.0789	0.1116	0.0869	0.0449	0.0759	0.1557	0.0268	0.109	0.141	0.1883	0.1233	-0.1991	0.1253
9557	ENSG00000131778	1	146714291	146767443	1	q21.1	CHD1L	0.0347	0.0537	0.1031	0.0446	0.0724	0.208	0.0883	0.2085	0.0371	0.0979	0.0629	0.0891	0.0507	0.4583	0.3345	0.0675	0.0069	0.041	0.0535	0.0806	0.0681	0.0317	0.1058	0.1096	0.083	0.0968	0.1317	0.0967	0.0276	0.0789	0.1116	0.0869	0.0449	0.0759	0.1557	0.0268	0.109	0.141	0.1883	0.1233	-0.1991	0.1253
607	ENSG00000116128	1	147013182	147098017	1	q21.2	BCL9	0.0347	0.0537	0.1031	0.0446	0.0724	0.208	0.0883	0.2085	0.0371	0.0979	0.0629	0.0891	0.0507	0.4583	0.3345	0.0675	0.0069	0.041	0.0535	0.0806	0.0681	0.0317	0.1058	0.1096	0.083	0.0968	0.1317	0.0967	0.0276	0.0789	0.1116	0.0869	0.0449	0.0759	0.1557	0.0268	0.109	0.141	0.1883	0.1233	-0.1991	0.1253
51205	ENSG00000162836	1	147119170	147142618	-1	q21.2	ACP6	0.0347	0.0537	0.1031	0.0446	0.0724	0.208	0.0883	0.2085	0.0371	0.0979	0.0629	0.0891	0.0507	0.4583	0.3345	0.0675	0.0069	0.041	0.0535	0.0806	0.0681	0.0317	0.1058	0.1096	0.083	0.0968	0.1317	0.0967	0.0276	0.0789	0.1116	0.0869	0.0449	0.0759	0.1557	0.0268	0.109	0.141	0.1883	0.1233	-0.1991	0.1253
2702	ENSG00000143140	1	147228332	147245484	-1	q21.2	GJA5	0.0347	0.0537	0.1031	0.0446	0.0724	0.208	0.0883	0.2085	0.0371	0.0979	0.0629	0.0891	0.0507	0.4583	0.3345	0.0675	0.0069	0.041	0.0535	0.0806	0.0681	0.0317	0.1058	0.1096	0.083	0.0968	0.1317	0.0967	0.0276	0.0789	0.1116	0.0869	0.0449	0.0759	0.1557	0.0268	0.109	0.141	0.1883	0.1233	-0.1991	0.1253
8349	ENSG00000184678	1	149856010	149858232	-1	q21.2	HIST2H2BE	0.0798	0.0774	0.1031	0.0446	0.0724	0.1945	0.0977	0.2249	0.0371	0.0979	0.0365	0.0657	0.1057	0.3781	0.2962	0.0959	0.0654	0.0643	0.0535	0.0806	0.0681	0.0941	0.1207	0.1125	0.0913	0.1363	0.171	0.0993	0.0898	0.0953	0.115	0.074	0.1348	0.0759	0.1557	0.0268	0.109	0.1714	0.1906	0.1233	0.0283	0.1253
51027	ENSG00000178096	1	149858486	149872351	1	q21.2	BOLA1	0.0798	0.0774	0.1031	0.0446	0.0724	0.1945	0.0977	0.2249	0.0371	0.0979	0.0365	0.0657	0.1057	0.3781	0.2962	0.0959	0.0654	0.0643	0.0535	0.0806	0.0681	0.0941	0.1207	0.1125	0.0913	0.1363	0.171	0.0993	0.0898	0.0953	0.115	0.074	0.1348	0.0759	0.1557	0.0268	0.109	0.1714	0.1906	0.1233	0.0283	0.1253
9900	ENSG00000159164	1	149874870	149889434	-1	q21.2	SV2A	0.0798	0.0774	0.1031	0.0446	0.0724	0.1945	0.0977	0.2249	0.0371	0.0979	0.0365	0.0657	0.1057	0.3781	0.2962	0.0959	0.0654	0.0643	0.0535	0.0806	0.0681	0.0941	0.1207	0.1125	0.0913	0.1363	0.171	0.0993	0.0898	0.0953	0.115	0.074	0.1348	0.0759	0.1557	0.0268	0.109	0.1714	0.1906	0.1233	0.0283	0.1253
10262	ENSG00000143368	1	149895209	149900236	-1	q21.2	SF3B4	0.0798	0.0774	0.1031	0.0446	0.0724	0.1945	0.0977	0.2249	0.0371	0.0979	0.0365	0.0657	0.1057	0.3781	0.2962	0.0959	0.0654	0.0643	0.0535	0.0806	0.0681	0.0941	0.1207	0.1125	0.0913	0.1363	0.171	0.0993	0.0898	0.0953	0.115	0.074	0.1348	0.0759	0.1557	0.0268	0.109	0.1714	0.1906	0.1233	0.0283	0.1253
10903	ENSG00000014914	1	149900543	149908791	-1	q21.2	MTMR11	0.0798	0.0774	0.1031	0.0446	0.0724	0.1945	0.0977	0.2249	0.0371	0.0979	0.0365	0.0657	0.1057	0.3781	0.2962	0.0959	0.0654	0.0643	0.0535	0.0806	0.0681	0.0941	0.1207	0.1125	0.0913	0.1363	0.171	0.0993	0.0898	0.0953	0.115	0.074	0.1348	0.0759	0.1557	0.0268	0.109	0.1714	0.1906	0.1233	0.0283	0.1253
56957	ENSG00000163113	1	149912231	149982686	-1	q21.2	OTUD7B	0.0798	0.0774	0.1031	0.0446	0.0724	0.1945	0.0977	0.2249	0.0371	0.0979	0.0365	0.0657	0.1057	0.3781	0.2962	0.0959	0.0654	0.0643	0.0535	0.0806	0.0681	0.0941	0.1207	0.1125	0.0913	0.1363	0.171	0.0993	0.0898	0.0953	0.115	0.074	0.1348	0.0759	0.1557	0.0268	0.109	0.1714	0.1906	0.1233	0.0283	0.1253
11311	ENSG00000136631	1	150039369	150117505	1	q21.2	VPS45	0.0798	0.0774	0.1031	0.0446	0.0724	0.1945	0.0977	0.2249	0.0371	0.0979	0.0365	0.0657	0.1057	0.3781	0.2962	0.0959	0.0654	0.0643	0.0535	0.0806	0.0681	0.0941	0.1207	0.1125	0.0913	0.1363	0.171	0.0993	0.0898	0.0953	0.115	0.074	0.1348	0.0759	0.1557	0.0268	0.109	0.1714	0.1906	0.1233	0.0283	0.1253
51177	ENSG00000023902	1	150121373	150132260	1	q21.2	PLEKHO1	0.0798	0.0774	0.1031	0.0446	0.0724	0.1945	0.0977	0.2249	0.0371	0.0979	0.0365	0.0657	0.1057	0.3781	0.2962	0.0959	0.0654	0.0643	0.0535	0.0806	0.0681	0.0941	0.1207	0.1125	0.0913	0.1363	0.171	0.0993	0.0898	0.0953	0.115	0.074	0.1348	0.0759	0.1557	0.0268	0.109	0.1714	0.1906	0.1233	0.0283	0.1253
81611	ENSG00000143401	1	150190717	150208504	-1	q21.2	ANP32E	0.0798	0.0774	0.1031	0.0446	0.0724	0.1945	0.0977	0.2249	0.0371	0.0979	0.0365	0.0657	0.1057	0.3781	0.2962	0.0959	0.0654	0.0643	0.0535	0.0806	0.0681	0.0941	0.1207	0.1125	0.0913	0.1363	0.171	0.0993	0.0898	0.0953	0.115	0.074	0.1348	0.0759	0.1557	0.0268	0.109	0.1714	0.1906	0.1233	0.0283	0.1253
23632	ENSG00000118298	1	150230169	150237478	1	q21.2	CA14	0.0798	0.0774	0.1031	0.0446	0.0724	0.1945	0.0977	0.2249	0.0371	0.0979	0.0365	0.0657	0.1057	0.3781	0.2962	0.0959	0.0654	0.0643	0.0535	0.0806	0.0681	0.0941	0.1207	0.1125	0.0913	0.1363	0.171	0.0993	0.0898	0.0953	0.115	0.074	0.1348	0.0759	0.1557	0.0268	0.109	0.1714	0.1906	0.1233	0.0283	0.1253
51107	ENSG00000117362	1	150237804	150241980	-1	q21.2	APH1A	0.0798	0.0774	0.1031	0.0446	0.0724	0.1945	0.0977	0.2249	0.0371	0.0979	0.0365	0.0657	0.1057	0.3781	0.2962	0.0959	0.0654	0.0643	0.0535	0.0806	0.0681	0.0941	0.1207	0.1125	0.0913	0.1363	0.171	0.0993	0.0898	0.0953	0.115	0.074	0.1348	0.0759	0.1557	0.0268	0.109	0.1714	0.1906	0.1233	0.0283	0.1253
79630	ENSG00000118292	1	150240600	150253327	1	q21.2	C1orf54	0.0798	0.0774	0.1031	0.0446	0.0724	0.1945	0.0977	0.2249	0.0371	0.0979	0.0365	0.0657	0.1057	0.3781	0.2962	0.0959	0.0654	0.0643	0.0535	0.0806	0.0681	0.0941	0.1207	0.1125	0.0913	0.1363	0.171	0.0993	0.0898	0.0953	0.115	0.074	0.1348	0.0759	0.1557	0.0268	0.109	0.1714	0.1906	0.1233	0.0283	0.1253
148523	ENSG00000159208	1	150254953	150259505	1	q21.2	C1orf51	0.0798	0.0774	0.1031	0.0446	0.0724	0.1945	0.0977	0.2249	0.0371	0.0979	0.0365	0.0657	0.1057	0.3781	0.2962	0.0959	0.0654	0.0643	0.0535	0.0806	0.0681	0.0941	0.1207	0.1125	0.0913	0.1363	0.171	0.0993	0.0898	0.0953	0.115	0.074	0.1348	0.0759	0.1557	0.0268	0.109	0.1714	0.1906	0.1233	0.0283	0.1253
54460	ENSG00000187145	1	150266289	150281414	1	q21.2	MRPS21	0.0798	0.0774	0.1031	0.0446	0.0724	0.1945	0.0977	0.2249	0.0371	0.0979	0.0365	0.0657	0.1057	0.3781	0.2962	0.0959	0.0654	0.0643	0.0535	0.0806	0.0681	0.0941	0.1207	0.1125	0.0913	0.1363	0.171	0.0993	0.0898	0.0953	0.115	0.074	0.1348	0.0759	0.1557	0.0268	0.109	0.1714	0.1906	0.1233	0.0283	0.1253
9129	ENSG00000117360	1	150293925	150325671	1	q21.2	PRPF3	0.0798	0.0774	0.1031	0.0446	0.0724	0.1945	0.0977	0.2249	0.0371	0.0979	0.0365	0.0657	0.1057	0.3781	0.2962	0.0959	0.0654	0.0643	0.0535	0.0806	0.0681	0.0941	0.1207	0.1125	0.0913	0.1363	0.171	0.0993	0.0898	0.0953	0.115	0.074	0.1348	0.0759	0.1557	0.0268	0.109	0.1714	0.1906	0.1233	0.0283	0.1253
23248	ENSG00000163125	1	150335567	150449042	1	q21.3	RPRD2	0.0798	0.0774	0.1031	0.0446	0.0724	0.1945	0.0977	0.2249	0.0371	0.0979	0.0365	0.0657	0.1057	0.3781	0.2962	0.0959	0.0654	0.0643	0.0535	0.0806	0.0681	0.0941	0.1207	0.1125	0.0913	0.1363	0.171	0.0993	0.0898	0.0953	0.115	0.074	0.1348	0.0759	0.1557	0.0268	0.109	0.1714	0.1906	0.1233	0.0283	0.1253
80222	ENSG00000143374	1	150459887	150480078	1	q21.3	TARS2	0.0798	0.0774	0.1031	0.0446	0.0724	0.1945	0.0977	0.2249	0.0371	0.0979	0.0365	0.0657	0.1057	0.3781	0.2962	0.0959	0.0654	0.0643	0.0535	0.0806	0.0681	0.0941	0.1207	0.1125	0.0913	0.1363	0.171	0.0993	0.0898	0.0953	0.115	0.074	0.1348	0.0759	0.1557	0.0268	0.109	0.1714	0.1906	0.1233	0.0283	0.1253
1893	ENSG00000143369	1	150480538	150486265	1	q21.3	ECM1	0.0798	0.0774	0.1031	0.0446	0.0724	0.1945	0.0977	0.2249	0.0371	0.0979	0.0365	0.0657	0.1057	0.3781	0.2962	0.0959	0.0654	0.0643	0.0535	0.0806	0.0681	0.0941	0.1207	0.1125	0.0913	0.1363	0.171	0.0993	0.0898	0.0953	0.115	0.074	0.1348	0.0759	0.1557	0.0268	0.109	0.1714	0.1906	0.1233	0.0283	0.1253
54507	ENSG00000143382	1	150521884	150533413	1	q21.3	ADAMTSL4	0.0798	0.0774	0.1031	0.0446	0.0724	0.1945	0.0977	0.2249	0.0371	0.0979	0.0365	0.0657	0.1057	0.3781	0.2962	0.0959	0.0654	0.0643	0.0535	0.0806	0.0681	0.0941	0.1207	0.1125	0.0913	0.1363	0.171	0.0993	0.0898	0.0953	0.115	0.074	0.1348	0.0759	0.1557	0.0268	0.109	0.1714	0.1906	0.1233	0.0283	0.1253
4170	ENSG00000143384	1	150547032	150552073	-1	q21.3	MCL1	0.0798	0.0774	0.1031	0.0446	0.0724	0.1945	0.0977	0.2249	0.0371	0.0979	0.0365	0.0657	0.1057	0.3781	0.2962	0.0959	0.0654	0.0643	0.0535	0.0806	0.0681	0.0941	0.1207	0.1125	0.0913	0.1363	0.171	0.0993	0.0898	0.0953	0.115	0.074	0.1348	0.0759	0.1557	0.0268	0.109	0.1714	0.1906	0.1233	0.0283	0.1253
2029	ENSG00000143420	1	150573327	150602088	-1	q21.3	ENSA	0.0798	0.0774	0.1031	0.0446	0.0724	0.1945	0.0977	0.2249	0.0371	0.0979	0.0365	0.0657	0.1057	0.3781	0.2962	0.0959	0.0654	0.0643	0.0535	0.0806	0.0681	0.0941	0.1207	0.1125	0.0913	0.1363	0.171	0.0993	0.0898	0.0953	0.115	0.074	0.1348	0.0759	0.1557	0.0268	0.109	0.1714	0.1906	0.1233	0.0283	0.1253
55204	ENSG00000143457	1	150618701	150669672	-1	q21.3	GOLPH3L	0.0798	0.0774	0.1031	0.0446	0.0724	0.1945	0.0977	0.2249	0.0371	0.0979	0.0365	0.0657	0.1057	0.3781	0.2962	0.0959	0.0654	0.0643	0.0535	0.0806	0.0681	0.0941	0.1207	0.1125	0.0913	0.1363	0.171	0.0993	0.0898	0.0953	0.115	0.074	0.1348	0.0759	0.1557	0.0268	0.109	0.1714	0.1906	0.1233	0.0283	0.1253
1520	ENSG00000163131	1	150702551	150738433	-1	q21.3	CTSS	0.0798	0.0774	0.1031	0.0446	0.0724	0.1945	0.0977	0.2249	0.0371	0.0979	0.0365	0.0657	0.1057	0.3781	0.2962	0.0959	0.0654	0.0643	0.0535	0.0806	0.0681	0.0941	0.1207	0.1125	0.0913	0.1363	0.171	0.0993	0.0898	0.0953	0.115	0.074	0.1348	0.0759	0.1557	0.0268	0.109	0.1714	0.1906	0.1233	0.0283	0.1253
1513	ENSG00000143387	1	150768684	150780799	-1	q21.3	CTSK	0.0798	0.0774	0.1031	0.0446	0.0724	0.1945	0.0977	0.2249	0.0371	0.0979	0.0365	0.0657	0.1057	0.3781	0.2962	0.0959	0.0654	0.0643	0.0535	0.0806	0.0681	0.0941	0.1207	0.1125	0.0913	0.1363	0.171	0.0993	0.0898	0.0953	0.115	0.074	0.1348	0.0759	0.1557	0.0268	0.109	0.1714	0.1906	0.1233	0.0283	0.1253
405	ENSG00000143437	1	150782181	150849244	-1	q21.3	ARNT	0.0798	0.0774	0.1031	0.0446	0.0724	0.1945	0.0977	0.2249	0.0371	0.0979	0.0365	0.0657	0.1057	0.3781	0.2962	0.0959	0.0654	0.0643	0.0535	0.0806	0.0681	0.0941	0.1207	0.1125	0.0913	0.1363	0.171	0.0993	0.0898	0.0953	0.115	0.074	0.1348	0.0759	0.1557	0.0268	0.109	0.1714	0.1906	0.1233	0.0283	0.1253
9869	ENSG00000143379	1	150898739	150937213	1	q21.3	SETDB1	0.0798	0.0774	0.1031	0.0446	0.0724	0.1945	0.0977	0.2249	0.0371	0.0979	0.0365	0.0657	0.1057	0.3781	0.2962	0.0959	0.0654	0.0643	0.0535	0.0806	0.0681	0.0941	0.1207	0.1125	0.0913	0.1363	0.171	0.0993	0.0898	0.0953	0.115	0.074	0.1348	0.0759	0.1557	0.0268	0.109	0.1714	0.1906	0.1233	0.0283	0.1253
8416	ENSG00000143412	1	150954493	150968110	1	q21.3	ANXA9	0.0798	0.0774	0.1031	0.0446	0.0724	0.1945	0.0977	0.2249	0.0371	0.0979	0.0365	0.0657	0.1057	0.3781	0.2962	0.0959	0.0654	0.0643	0.0535	0.0806	0.0681	0.0941	0.1207	0.1125	0.0913	0.1363	0.171	0.0993	0.0898	0.0953	0.115	0.074	0.1348	0.0759	0.1557	0.0268	0.109	0.1714	0.1906	0.1233	0.0283	0.1253
55793	ENSG00000143409	1	150969025	150980851	-1	q21.3	FAM63A	0.0798	0.0774	0.1031	0.0446	0.0724	0.1945	0.0977	0.2249	0.0371	0.0979	0.0365	0.0657	0.1057	0.3781	0.2962	0.0959	0.0654	0.0643	0.0535	0.0806	0.0681	0.0941	0.1207	0.1125	0.0913	0.1363	0.171	0.0993	0.0898	0.0953	0.115	0.074	0.1348	0.0759	0.1557	0.0268	0.109	0.1714	0.1906	0.1233	0.0283	0.1253
58497	ENSG00000143363	1	150980896	151008189	1	q21.3	PRUNE	0.0798	0.0774	0.1031	0.0446	0.0724	0.1945	0.0977	0.2249	0.0371	0.0979	0.0362475	0.0657	0.1057	0.3781	0.2962	0.0959	0.0654	0.0643	0.0535	0.0806	0.0681	0.0941	0.1207	0.1125	0.0913	0.1363	0.171	0.0993	0.0898	0.0953	0.115	0.074	0.1348	0.0759	0.1557	0.0268	0.109	0.1714	0.1906	0.1233	0.0283	0.1253
54964	ENSG00000143443	1	151020216	151024462	1	q21.3	C1orf56	0.0798	0.0774	0.1031	0.0446	0.0724	0.1945	0.0977	0.2249	0.0371	0.0979	0.0422	0.0657	0.1057	0.3781	0.2962	0.0959	0.0654	0.0643	0.0535	0.0806	0.0681	0.0941	0.1207	0.1125	0.0913	0.1363	0.171	0.0993	0.0898	0.0953	0.115	0.074	0.1348	0.0759	0.1557	0.0268	0.109	0.1714	0.1906	0.1233	0.0283	0.1253
56882	ENSG00000197622	1	151023447	151032249	-1	q21.3	CDC42SE1	0.0798	0.0774	0.1031	0.0446	0.0724	0.1945	0.0977	0.2249	0.0371	0.0979	0.0422	0.0657	0.1057	0.3781	0.2962	0.0959	0.0654	0.0643	0.0535	0.0806	0.0681	0.0941	0.1207	0.1125	0.0913	0.1363	0.171	0.0993	0.0898	0.0953	0.115	0.074	0.1348	0.0759	0.1557	0.0268	0.109	0.1714	0.1906	0.1233	0.0283	0.1253
10962	ENSG00000213190	1	151030234	151040970	1	q21.3	MLLT11	0.0798	0.0774	0.1031	0.0446	0.0724	0.1945	0.0977	0.2249	0.0371	0.0979	0.0422	0.0657	0.1057	0.3781	0.2962	0.0959	0.0654	0.0643	0.0535	0.0806	0.0681	0.0941	0.1207	0.1125	0.0913	0.1363	0.171	0.0993	0.0898	0.0953	0.115	0.074	0.1348	0.0759	0.1557	0.0268	0.109	0.1714	0.1906	0.1233	0.0283	0.1253
10500	ENSG00000143434	1	151104161	151119104	-1	q21.3	SEMA6C	0.0798	0.0774	0.1031	0.0446	0.0724	0.1945	0.0977	0.2249	0.0371	0.0979	0.0422	0.0657	0.1057	0.3781	0.2962	0.0959	0.0654	0.0643	0.0535	0.0806	0.0681	0.0941	0.1207	0.1125	0.0913	0.1363	0.171	0.0993	0.0898	0.0953	0.115	0.074	0.1348	0.0759	0.1557	0.0268	0.109	0.1714	0.1906	0.1233	0.0283	0.1253
79626	ENSG00000163154	1	151129105	151132225	1	q21.3	TNFAIP8L2	0.0798	0.0774	0.1031	0.0446	0.0724	0.1945	0.0977	0.2249	0.0371	0.0979	0.0422	0.0657	0.1057	0.3781	0.2962	0.0959	0.0654	0.0643	0.0535	0.0806	0.0681	0.0941	0.1207	0.1125	0.0913	0.1363	0.171	0.0993	0.0898	0.0953	0.115	0.074	0.1348	0.0759	0.1557	0.0268	0.109	0.1714	0.1906	0.1233	0.0283	0.1253
388695	ENSG00000163155	1	151132224	151138424	-1	q21.3	LYSMD1	0.0798	0.0774	0.1031	0.0446	0.0724	0.1945	0.0977	0.2249	0.0371	0.0979	0.0422	0.0657	0.1057	0.3781	0.2962	0.0959	0.0654	0.0643	0.0535	0.0806	0.0681	0.0941	0.1207	0.1125	0.0913	0.1363	0.171	0.0993	0.0898	0.0953	0.115	0.074	0.1348	0.0759	0.1557	0.0268	0.109	0.1714	0.1906	0.1233	0.0283	0.1253
6944	ENSG00000163159	1	151142463	151167797	-1	q21.3	VPS72	0.0798	0.0774	0.1031	0.0446	0.0724	0.1945	0.0977	0.2249	0.0371	0.0979	0.0422	0.0657	0.1057	0.3781	0.2962	0.0959	0.0654	0.0643	0.0535	0.0806	0.0681	0.0941	0.1207	0.1125	0.0913	0.1363	0.171	0.0993	0.0898	0.0953	0.115	0.074	0.1348	0.0759	0.1557	0.0268	0.109	0.1714	0.1906	0.1233	0.0283	0.1253
8394	ENSG00000143398	1	151170425	151222012	1	q21.3	PIP5K1A	0.0798	0.0774	0.1031	0.0446	0.0724	0.1945	0.0977	0.2249	0.0371	0.0979	0.0422	0.0657	0.1057	0.3781	0.2962	0.0959	0.0654	0.0643	0.0535	0.0806	0.0681	0.0941	0.1207	0.1125	0.0913	0.1363	0.171	0.0993	0.0898	0.0953	0.115	0.074	0.1348	0.0759	0.1557	0.0268	0.109	0.1714	0.1906	0.1233	0.0283	0.1253
5710	ENSG00000159352	1	151227179	151239955	1	q21.3	PSMD4	0.0798	0.0774	0.1031	0.0446	0.0724	0.1945	0.0977	0.2249	0.0371	0.0979	0.0422	0.0657	0.1057	0.3781	0.2962	0.0959	0.0654	0.0643	0.0535	0.0806	0.0681	0.0941	0.1207	0.1125	0.0913	0.1363	0.171	0.0993	0.0898	0.0953	0.115	0.074	0.1348	0.0759	0.1557	0.0268	0.109	0.1714	0.1906	0.1233	0.0283	0.1253
57592	ENSG00000143373	1	151254094	151264381	1	q21.3	ZNF687	0.0798	0.0774	0.1031	0.0446	0.0724	0.1945	0.0977	0.2249	0.0371	0.0979	0.0422	0.0657	0.1057	0.3781	0.2962	0.0959	0.0654	0.0643	0.0535	0.0806	0.0681	0.0941	0.1207	0.1125	0.0913	0.1363	0.171	0.0993	0.0898	0.0953	0.115	0.074	0.1348	0.0759	0.1557	0.0268	0.109	0.1714	0.1906	0.1233	0.0283	0.1253
5298	ENSG00000143393	1	151264273	151300191	-1	q21.3	PI4KB	0.0798	0.0774	0.1031	0.0446	0.0724	0.1945	0.0977	0.2249	0.0371	0.0979	0.0422	0.0657	0.1057	0.3781	0.2962	0.0959	0.0654	0.0643	0.0535	0.0806	0.0681	0.0941	0.1207	0.1125	0.0913	0.1363	0.171	0.0993	0.0898	0.0953	0.115	0.074	0.1348	0.0759	0.1557	0.0268	0.109	0.1714	0.1906	0.1233	0.0283	0.1253
5993	ENSG00000143390	1	151313116	151319833	-1	q21.3	RFX5	0.0798	0.0774	0.1031	0.0446	0.0724	0.1945	0.0977	0.2249	0.0371	0.0979	0.0422	0.0657	0.1057	0.3781	0.2962	0.0959	0.0654	0.0643	0.0535	0.0806	0.0681	0.0941	0.1207	0.1125	0.0913	0.1363	0.171	0.0993	0.0898	0.0953	0.115	0.074	0.1348	0.0759	0.1557	0.0268	0.109	0.1714	0.1906	0.1233	0.0283	0.1253
8991	ENSG00000143416	1	151336778	151345209	-1	q21.3	SELENBP1	0.0798	0.0774	0.1031	0.0446	0.0724	0.1945	0.0977	0.2249	0.0371	0.0979	0.0422	0.0657	0.1057	0.3781	0.2962	0.0959	0.0654	0.0643	0.0535	0.0806	0.0681	0.0941	0.1207	0.1125	0.0913	0.1363	0.171	0.0993	0.0898	0.0953	0.115	0.074	0.1348	0.0759	0.1557	0.0268	0.109	0.1714	0.1906	0.1233	0.0283	0.1253
5692	ENSG00000159377	1	151372010	151374420	1	q21.3	PSMB4	0.0798	0.0774	0.1031	0.0446	0.0724	0.1945	0.0977	0.2249	0.0371	0.0979	0.0422	0.0657	0.1057	0.3781	0.2962	0.0959	0.0654	0.0643	0.0535	0.0806	0.0681	0.0941	0.1207	0.1125	0.0913	0.1363	0.171	0.0993	0.0898	0.0953	0.115	0.074	0.1348	0.0759	0.1557	0.0268	0.109	0.1714	0.1906	0.1233	0.0283	0.1253
23126	ENSG00000143442	1	151375200	151431941	-1	q21.3	POGZ	0.0798	0.0774	0.1031	0.0446	0.0724	0.1945	0.0977	0.2249	0.0371	0.0979	0.0422	0.0657	0.1057	0.3781	0.2962	0.0959	0.0654	0.0643	0.0535	0.0806	0.0681	0.0941	0.1207	0.1125	0.0913	0.1363	0.171	0.0993	0.0898	0.0953	0.115	0.074	0.1348	0.0759	0.1557	0.0268	0.109	0.1714	0.1906	0.1233	0.0283	0.1253
57530	ENSG00000143375	1	151482986	151511168	1	q21.3	CGN	0.0798	0.0774	0.1031	0.0446	0.0724	0.1945	0.0977	0.2249	0.0371	0.0979	0.0422	0.0657	0.1057	0.3781	0.2962	0.0959	0.0654	0.0643	0.0535	0.0806	0.0681	0.0941	0.1207	0.1125	0.0913	0.1363	0.171	0.0993	0.0898	0.0953	0.115	0.074	0.1348	0.0759	0.1557	0.0268	0.109	0.1714	0.1906	0.1233	0.0283	0.1253
7286	ENSG00000143367	1	151512781	151556059	1	q21.3	TUFT1	0.0798	0.0774	0.1031	0.0446	0.0724	0.1945	0.0977	0.2249	0.0371	0.0979	0.0422	0.0657	0.1057	0.3781	0.2962	0.0959	0.0654	0.0643	0.0535	0.0806	0.0681	0.0941	0.1207	0.1125	0.0913	0.1363	0.171	0.0993	0.0898	0.0953	0.115	0.074	0.1348	0.0759	0.1557	0.0268	0.109	0.1714	0.1906	0.1233	0.0283	0.1253
81609	ENSG00000143376	1	151584541	151671567	1	q21.3	SNX27	0.0798	0.0774	0.1031	0.0446	0.0724	0.1945	0.0977	0.2249	0.0371	0.0979	0.0422	0.0657	0.1057	0.3781	0.2962	0.0959	0.0654	0.0643	0.0535	0.0806	0.0681	0.0941	0.1207	0.1125	0.0913	0.1363	0.171	0.0993	0.0898	0.0953	0.115	0.074	0.1348	0.0759	0.1557	0.0268	0.109	0.1714	0.1906	0.1233	0.0283	0.1253
11189	ENSG00000159409	1	151674880	151689290	-1	q21.3	CELF3	0.0798	0.0774	0.1031	0.0446	0.0724	0.1945	0.0977	0.2249	0.0371	0.0979	0.0422	0.0657	0.1057	0.3781	0.2962	0.0959	0.0654	0.0643	0.0535	0.0806	0.0681	0.0941	0.1207	0.1125	0.0913	0.1363	0.171	0.0993	0.0898	0.0953	0.115	0.074	0.1348	0.0759	0.1557	0.0268	0.109	0.1714	0.1906	0.1233	0.0283	0.1253
65005	ENSG00000143436	1	151732119	151736040	-1	q21.3	MRPL9	0.0798	0.0774	0.1031	0.0446	0.0724	0.1945	0.0977	0.2249	0.0371	0.0979	0.0422	0.0657	0.1057	0.3781	0.2962	0.0959	0.0654	0.0643	0.0535	0.0806	0.0681	0.0941	0.1207	0.1125	0.0913	0.1363	0.171	0.0993	0.0898	0.0953	0.115	0.074	0.1348	0.0759	0.1557	0.0268	0.109	0.1714	0.1906	0.1233	0.0283	0.1253
11022	ENSG00000182134	1	151742583	151763892	-1	q21.3	TDRKH	0.0798	0.0774	0.1031	0.0446	0.0724	0.1945	0.0977	0.2249	0.0371	0.0979	0.0422	0.0657	0.1057	0.3781	0.2962	0.0959	0.0654	0.0643	0.0535	0.0806	0.0681	0.0941	0.1207	0.1125	0.0913	0.1363	0.171	0.0993	0.0898	0.0953	0.115	0.074	0.1348	0.0759	0.1557	0.0268	0.109	0.1714	0.1906	0.1233	0.0283	0.1253
117145	ENSG00000159445	1	151846060	151882284	-1	q21.3	THEM4	0.0798	0.0774	0.1031	0.0446	0.0724	0.1945	0.0977	0.2249	0.0371	0.0979	0.0422	0.0657	0.1057	0.3781	0.2962	0.0959	0.0654	0.0643	0.0535	0.0806	0.0681	0.0941	0.1207	0.1125	0.0913	0.1363	0.171	0.0993	0.0898	0.0953	0.115	0.074	0.1348	0.0759	0.1557	0.0268	0.109	0.1714	0.1906	0.1233	0.0283	0.1253
6281	ENSG00000197747	1	151955391	151966866	-1	q21.3	S100A10	0.0798	0.0774	0.1031	0.0446	0.0724	0.1945	0.0977	0.2249	0.0371	0.0979	0.0422	0.0657	0.1057	0.3781	0.2962	0.0959	0.0654	0.0643	0.0535	0.0806	0.0681	0.0941	0.1207	0.1125	0.0913	0.1363	0.171	0.0993	0.0898	0.0953	0.115	0.074	0.1348	0.0759	0.1557	0.0268	0.109	0.1714	0.1906	0.1233	0.0283	0.1253
6282	ENSG00000163191	1	152004982	152020383	-1	q21.3	S100A11	0.0798	0.0774	0.1031	0.0446	0.0724	0.1945	0.0977	0.2249	0.0371	0.0979	0.0422	0.0657	0.1057	0.3781	0.2962	0.0959	0.0654	0.0643	0.0535	0.0806	0.0681	0.0941	0.1207	0.1125	0.0913	0.1363	0.171	0.0993	0.0898	0.0953	0.115	0.074	0.1348	0.0759	0.1557	0.0268	0.109	0.1714	0.1906	0.1233	0.0283	0.1253
2312	ENSG00000143631	1	152274651	152297679	-1	q21.3	FLG	0.0798	0.0774	0.1031	0.0446	0.0724	0.1945	0.0977	0.2249	0.0371	0.0979	0.0422	0.0657	0.1057	0.3781	0.2962	0.0959	0.0654	0.0643	0.0535	0.0806	0.0681	0.0941	0.1207	0.1125	0.0913	0.1363	0.171	0.0993	0.0898	0.0953	0.115	0.074	0.1348	0.0759	0.1557	0.0268	0.109	0.1714	0.1906	0.1233	0.0283	0.1253
6280	ENSG00000163220	1	153330330	153333503	1	q21.3	S100A9	0.0759	0.0887	0.1183	0.059	0.0681	0.1887	0.0716	0.2139	0.0792	0.0667	0.0441	0.0706	0.0897	0.426	0.3017	0.0823	0.0654	0.0422	0.0425	0.0485	0.0602	0.0971	0.0807	0.0552	0.0693	0.1159	0.1788	0.0964	0.0648	0.0857	0.0923	0.0661	0.1176	0.0759	0.1205	0.0586	0.0809	0.1718	0.1588	0.1354	0.0283	0.122
6277	ENSG00000197956	1	153507075	153508720	-1	q21.3	S100A6	0.0759	0.0887	0.1183	0.059	0.0681	0.1887	0.0716	0.2139	0.0792	0.0667	0.0441	0.0706	0.0897	0.426	0.3017	0.0823	0.0654	0.0422	0.0425	0.0485	0.0602	0.0971	0.0807	0.0552	0.0693	0.1159	0.1788	0.0964	0.0648	0.0857	0.0923	0.0661	0.1176	0.0759	0.1205	0.0586	0.0809	0.1718	0.1588	0.1354	0.0283	0.122
6275	ENSG00000196154	1	153516089	153522612	-1	q21.3	S100A4	0.0759	0.0887	0.1183	0.059	0.0681	0.1887	0.0716	0.2139	0.0792	0.0667	0.0441	0.0706	0.0897	0.426	0.3017	0.0823	0.0654	0.0422	0.0425	0.0485	0.0602	0.0971	0.0807	0.0552	0.0693	0.1159	0.1788	0.0964	0.0648	0.0857	0.0923	0.0661	0.1176	0.0759	0.1205	0.0586	0.0809	0.1718	0.1588	0.1354	0.0283	0.122
140576	ENSG00000188643	1	153579362	153585644	-1	q21.3	S100A16	0.0759	0.0887	0.1183	0.059	0.0681	0.1887	0.0716	0.2139	0.0792	0.0667	0.0441	0.0706	0.0897	0.426	0.3017	0.0823	0.0654	0.0422	0.0425	0.0485	0.0602	0.0971	0.0807	0.0552	0.0693	0.1159	0.1788	0.0964	0.0648	0.0857	0.0923	0.0661	0.1176	0.0759	0.1205	0.0586	0.0809	0.1718	0.1588	0.1354	0.0283	0.122
6284	ENSG00000189171	1	153591263	153606873	-1	q21.3	S100A13	0.0759	0.0887	0.1183	0.059	0.0681	0.1887	0.0716	0.2139	0.0792	0.0667	0.0441	0.0706	0.0897	0.426	0.3017	0.0823	0.0654	0.0422	0.0425	0.0485	0.0602	0.0971	0.0807	0.0552	0.0693	0.1159	0.1788	0.0964	0.0648	0.0857	0.0923	0.0661	0.1176	0.0759	0.1205	0.0586	0.0809	0.1718	0.1588	0.1354	0.0283	0.122
6271	ENSG00000160678	1	153600402	153604513	1	q21.3	S100A1	0.0759	0.0887	0.1183	0.059	0.0681	0.1887	0.0716	0.2139	0.0792	0.0667	0.0441	0.0706	0.0897	0.426	0.3017	0.0823	0.0654	0.0422	0.0425	0.0485	0.0602	0.0971	0.0807	0.0552	0.0693	0.1159	0.1788	0.0964	0.0648	0.0857	0.0923	0.0661	0.1176	0.0759	0.1205	0.0586	0.0809	0.1718	0.1588	0.1354	0.0283	0.122
23557	ENSG00000143553	1	153631130	153634306	1	q21.3	SNAPIN	0.0759	0.0887	0.1183	0.059	0.0681	0.1887	0.0716	0.2139	0.0792	0.0667	0.0441	0.0706	0.0897	0.426	0.3017	0.0823	0.0654	0.0422	0.0425	0.0485	0.0602	0.0971	0.0807	0.0552	0.0693	0.1159	0.1788	0.0964	0.0648	0.0857	0.0923	0.0661	0.1176	0.0759	0.1205	0.0586	0.0809	0.1718	0.1588	0.1354	0.0283	0.122
3608	ENSG00000143621	1	153634512	153643524	-1	q21.3	ILF2	0.0759	0.0887	0.1183	0.059	0.0681	0.1887	0.0716	0.2139	0.0792	0.0667	0.0441	0.0706	0.0897	0.426	0.3017	0.0823	0.0654	0.0422	0.0425	0.0485	0.0602	0.0971	0.0807	0.0552	0.0693	0.1159	0.1788	0.0964	0.0648	0.0857	0.0923	0.0661	0.1176	0.0759	0.1205	0.0586	0.0809	0.1718	0.1588	0.1354	0.0283	0.122
4881	ENSG00000169418	1	153651113	153666468	1	q21.3	NPR1	0.0759	0.0887	0.1183	0.059	0.0681	0.1887	0.0716	0.2139	0.0792	0.0667	0.0441	0.0706	0.0897	0.426	0.3017	0.0823	0.0654	0.0422	0.0425	0.0485	0.0602	0.0971	0.0807	0.0552	0.0693	0.1159	0.1788	0.0964	0.0648	0.0857	0.0923	0.0661	0.1176	0.0759	0.1205	0.0586	0.0809	0.1718	0.1588	0.1354	0.0283	0.122
65123	ENSG00000143624	1	153700543	153746555	1	q21.3	INTS3	0.0759	0.0814	0.1183	0.059	0.0681	0.1887	0.0716	0.2139	0.0792	0.0667	0.0441	0.0706	0.0897	0.426	0.3017	0.0823	0.0654	0.0422	0.0425	0.0485	0.0602	0.0971	0.0807	0.0552	0.0693	0.1159	0.1788	0.0964	0.0648	0.0857	0.0923	0.0661	0.1176	0.0759	0.1205	0.0586	0.1026	0.1718	0.1588	0.1354	0.0283	0.122
11000	ENSG00000143554	1	153746830	153752633	1	q21.3	SLC27A3	0.0759	0.0814	0.1183	0.059	0.0681	0.1887	0.0716	0.2139	0.0792	0.0667	0.0441	0.0706	0.0897	0.426	0.3017	0.0823	0.0654	0.0422	0.0425	0.0485	0.0602	0.0971	0.0807	0.0552	0.0693	0.1159	0.1788	0.0964	0.0648	0.0857	0.0923	0.0661	0.1176	0.0759	0.1205	0.0586	0.1026	0.1718	0.1588	0.1354	0.0283	0.122
57459	ENSG00000143614	1	153777201	153895451	-1	q21.3	GATAD2B	0.0759	0.0814	0.1183	0.059	0.0681	0.1887	0.0716	0.2139	0.0792	0.0667	0.0441	0.0706	0.0897	0.426	0.3017	0.0823	0.0654	0.0422	0.0425	0.0485	0.0602	0.0971	0.0807	0.0552	0.0693	0.1159	0.1788	0.0964	0.0648	0.0857	0.0923	0.0661	0.1176	0.0759	0.1205	0.0586	0.1026	0.1718	0.1588	0.1354	0.0283	0.122
9909	ENSG00000198837	1	153901977	153919172	-1	q21.3	DENND4B	0.0759	0.0814	0.1183	0.059	0.0681	0.1887	0.0716	0.2139	0.0792	0.0667	0.0441	0.0706	0.0897	0.426	0.3017	0.0823	0.0654	0.0422	0.0425	0.0485	0.0602	0.0971	0.0807	0.0552	0.0693	0.1159	0.1788	0.0964	0.0648	0.0857	0.0923	0.0661	0.1176	0.0759	0.1205	0.0586	0.1026	0.1718	0.1588	0.1354	0.0283	0.122
200186	ENSG00000160741	1	153920145	153931101	-1	q21.3	CRTC2	0.0759	0.0814	0.1183	0.059	0.0681	0.1887	0.0716	0.2139	0.0792	0.0667	0.0441	0.0706	0.0897	0.426	0.3017	0.0823	0.0654	0.0422	0.0425	0.0485	0.0602	0.0971	0.0807	0.0552	0.0693	0.1159	0.1788	0.0964	0.0648	0.0857	0.0923	0.0661	0.1176	0.0759	0.1205	0.0586	0.1026	0.1718	0.1588	0.1354	0.0283	0.122
27173	ENSG00000143570	1	153931575	153940188	-1	q21.3	SLC39A1	0.0759	0.0814	0.1183	0.059	0.0681	0.1887	0.0716	0.2139	0.0792	0.0667	0.0441	0.0706	0.0897	0.426	0.3017	0.0823	0.0654	0.0422	0.0425	0.0485	0.0602	0.0971	0.0807	0.0552	0.0693	0.1159	0.1788	0.0964	0.0648	0.0857	0.0923	0.0661	0.1176	0.0759	0.1205	0.0586	0.1026	0.1718	0.1588	0.1354	0.0283	0.122
148327	ENSG00000143578	1	153940010	153946839	1	q21.3	CREB3L4	0.0759	0.0814	0.1183	0.059	0.0681	0.1887	0.0716	0.2139	0.0792	0.0667	0.0441	0.0706	0.0897	0.426	0.3017	0.0823	0.0654	0.0422	0.0425	0.0485	0.0602	0.0971	0.0807	0.0552	0.0693	0.1159	0.1788	0.0964	0.0648	0.0857	0.0923	0.0661	0.1176	0.0759	0.1205	0.0586	0.1026	0.1718	0.1588	0.1354	0.0283	0.122
10899	ENSG00000143543	1	153946745	153950164	-1	q21.3	JTB	0.0759	0.0814	0.1183	0.059	0.0681	0.1887	0.0716	0.2139	0.0792	0.0667	0.0441	0.0706	0.0897	0.426	0.3017	0.0823	0.0654	0.0422	0.0425	0.0485	0.0602	0.0971	0.0807	0.0552	0.0693	0.1159	0.1788	0.0964	0.0648	0.0857	0.0923	0.0661	0.1176	0.0759	0.1205	0.0586	0.1026	0.1718	0.1588	0.1354	0.0283	0.122
7170	ENSG00000143549	1	154127784	154167124	-1	q21.3	TPM3	0.0759	0.0814	0.1183	0.059	0.0681	0.1887	0.0716	0.2139	0.0792	0.0667	0.0441	0.0706	0.0897	0.426	0.3017	0.0823	0.0654	0.0422	0.0425	0.0485	0.0602	0.0971	0.0807	0.0552	0.0693	0.1159	0.1788	0.0964	0.0648	0.0857	0.0923	0.0661	0.1176	0.0759	0.1205	0.0586	0.1026	0.1718	0.1588	0.1354	0.0283	0.122
25912	ENSG00000143612	1	154179196	154193104	-1	q21.3	C1orf43	0.0759	0.0814	0.1183	0.059	0.0681	0.1887	0.0716	0.2139	0.0792	0.0667	0.0441	0.0706	0.0897	0.426	0.3017	0.0823	0.0654	0.0422	0.0425	0.0485	0.0602	0.0971	0.0807	0.0552	0.0693	0.1159	0.1788	0.0964	0.0648	0.0857	0.0923	0.0661	0.1176	0.0759	0.1205	0.0586	0.1026	-0.584486	0.1588	0.1354	0.0283	0.122
9898	ENSG00000143569	1	154192655	154243986	1	q21.3	UBAP2L	0.0759	0.0814	0.1183	0.059	0.0681	0.1887	0.0716	0.2139	0.0792	0.0667	0.0441	0.0706	0.0897	0.426	0.3017	0.0823	0.0654	0.0422	0.0425	0.0485	0.0602	0.0971	0.0807	0.0552	0.0693	0.1159	0.1788	0.0964	0.0648	0.0857	0.0923	0.0661	0.1176	0.0759	0.1205	0.0586	0.1026	0.1714	0.1588	0.1354	0.0283	0.122
10456	ENSG00000143575	1	154244987	154248351	1	q21.3	HAX1	0.0759	0.0814	0.1183	0.059	0.0681	0.1887	0.0716	0.2139	0.0792	0.0667	0.0441	0.0706	0.0897	0.426	0.3017	0.0823	0.0654	0.0422	0.0425	0.0485	0.0602	0.0971	0.0807	0.0552	0.0693	0.1159	0.1788	0.0964	0.0648	0.0857	0.0923	0.0661	0.1176	0.0759	0.1205	0.0586	0.1026	0.1714	0.1588	0.1354	0.0283	0.122
57198	ENSG00000143515	1	154298029	154323783	1	q21.3	ATP8B2	0.0759	0.0814	0.1183	0.059	0.0681	0.1887	0.0716	0.2139	0.0792	0.0667	0.0441	0.0706	0.0897	0.426	0.3017	0.0823	0.0654	0.0422	0.0425	0.0485	0.0602	0.0971	0.0807	0.0552	0.0693	0.1159	0.1788	0.0964	0.0648	0.0857	0.0923	0.0661	0.1176	0.0759	0.1205	0.0586	0.1026	0.1714	0.1588	0.1354	0.0283	0.122
3570	ENSG00000160712	1	154377669	154441926	1	q21.3	IL6R	0.0759	0.0814	0.1183	0.059	0.0681	0.1887	0.0716	0.2139	0.0792	0.0667	0.0441	0.0706	0.0897	0.426	0.3017	0.0823	0.0654	0.0422	0.0425	0.0485	0.0602	0.0971	0.0807	0.0552	0.0693	0.1159	0.1788	0.0964	0.0648	0.0857	0.0923	0.0661	0.1176	0.0759	0.1205	0.0586	0.1026	0.1714	0.1588	0.1354	0.0283	0.122
126669	ENSG00000169291	1	154442248	154474589	-1	q21.3	SHE	0.0759	0.0814	0.1183	0.059	0.0681	0.1887	0.0716	0.2139	0.0792	0.0667	0.0441	0.0706	0.0897	0.426	0.3017	0.0823	0.0654	0.0422	0.0425	0.0485	0.0602	0.0971	0.0807	0.0552	0.0693	0.1159	0.1788	0.0964	0.0648	0.0857	0.0923	0.0661	0.1176	0.0759	0.1205	0.0586	0.1026	0.1714	0.1588	0.1354	0.0283	0.122
55585	ENSG00000160714	1	154521053	154531504	-1	q21.3	UBE2Q1	0.0759	0.0814	0.1183	0.059	0.0681	0.1887	0.0716	0.2139	0.0792	0.0667	0.0441	0.0706	0.0897	0.426	0.3017	0.0823	0.0654	0.0422	0.0425	0.0485	0.0602	0.0971	0.0807	0.0552	0.0693	0.1159	0.1788	0.0964	0.0648	0.0857	0.0923	0.0661	0.1176	0.0759	0.1205	0.0586	0.1026	0.1714	0.1588	0.1354	0.0283	0.122
1141	ENSG00000160716	1	154540257	154552502	1	q21.3	CHRNB2	0.0759	0.0814	0.1183	0.059	0.0681	0.1887	0.0716	0.2139	0.0792	0.0667	0.0441	0.0706	0.0897	0.426	0.3017	0.0823	0.0654	0.0422	0.0425	0.0485	0.0602	0.0971	0.0807	0.0552	0.0693	0.1159	0.1788	0.0964	0.0648	0.0857	0.0923	0.0661	0.1176	0.0759	0.1205	0.0586	0.1026	0.1714	0.1588	0.1354	0.0283	0.122
103	ENSG00000160710	1	154554538	154600475	-1	q21.3	ADAR	0.0759	0.0814	0.1183	0.059	0.0681	0.1887	0.0716	0.2139	0.0792	0.0667	0.0441	0.0706	0.0897	0.426	0.3017	0.0823	0.0654	0.0422	0.0425	0.0485	0.0602	0.0971	0.0807	0.0552	0.0693	0.1159	0.1788	0.0964	0.0648	0.0857	0.0923	0.0661	0.1176	0.0759	0.1205	0.0586	0.1026	0.1714	0.1588	0.1354	0.0283	0.122
3782	ENSG00000143603	1	154679902	154842756	-1	q21.3	KCNN3	0.0759	0.0814	0.1183	0.059	0.0681	0.1887	0.0716	0.2139	0.0792	0.0667	0.0441	0.0706	0.0897	0.426	0.3017	0.0823	0.0654	0.0422	0.0425	0.0485	0.0602	0.0971	0.0807	0.0552	0.0693	0.1159	0.1788	0.0964	0.0648	0.0857	0.0923	0.0661	0.1176	0.0759	0.1205	0.0586	0.1026	0.1714	0.1588	0.1354	0.0283	0.122
10654	ENSG00000163344	1	154897210	154909467	-1	q21.3	PMVK	0.0759	0.0814	0.1183	0.059	0.0681	0.1887	0.0716	0.2139	0.0792	0.0667	0.0441	0.0706	0.0897	0.426	0.3017	0.0823	0.0654	0.0422	0.0425	0.0485	0.0602	0.0971	0.0807	0.0552	0.0693	0.1159	0.1788	0.0964	0.0648	0.0857	0.0923	0.0661	0.1176	0.0759	0.1205	0.0586	0.1026	0.1714	0.1588	0.1354	0.0283	0.122
57326	ENSG00000163346	1	154916552	154928599	-1	q21.3	PBXIP1	0.0759	0.0814	0.1183	0.059	0.0681	0.1887	0.0716	0.2139	0.0792	0.0667	0.0441	0.0706	0.0897	0.426	0.3017	0.0823	0.0654	0.0422	0.0425	0.0485	0.0602	0.0971	0.0807	0.0552	0.0693	0.1159	0.1788	0.0964	0.0648	0.0857	0.0923	0.0661	0.1176	0.0759	0.1205	0.0586	0.1026	0.1714	0.1588	0.1354	0.0283	0.122
90780	ENSG00000163348	1	154929502	154936329	-1	q21.3	PYGO2	0.0759	0.0814	0.1183	0.059	0.0681	0.1887	0.0716	0.2139	0.0792	0.0667	0.0441	0.0706	0.0897	0.426	0.3017	0.0823	0.0654	0.0422	0.0425	0.0485	0.0602	0.0971	0.0807	0.0552	0.0693	0.1159	0.1788	0.0964	0.0648	0.0857	0.0923	0.0661	0.1176	0.0759	0.1205	0.0586	0.1026	0.1714	0.1588	0.1354	0.0283	0.122
6464	ENSG00000160691	1	154934774	154946871	-1	q21.3	SHC1	0.0759	0.0814	0.1183	0.059	0.0681	0.1887	0.0716	0.2139	0.0792	0.0667	0.0441	0.0706	0.0897	0.426	0.3017	0.0823	0.0654	0.0422	0.0425	0.0485	0.0602	0.0971	0.0807	0.0552	0.0693	0.1159	0.1788	0.0964	0.0648	0.0857	0.0923	0.0661	0.1176	0.0759	0.1205	0.0586	0.1026	0.1714	0.1588	0.1354	0.0283	0.122
80308	ENSG00000160688	1	154955814	154965587	1	q21.3	FLAD1	0.0759	0.0814	0.1183	0.059	0.0681	0.1887	0.0716	0.2139	0.0792	0.0667	0.0441	0.0706	0.0897	0.426	0.3017	0.0823	0.0654	0.0422	0.0425	0.0485	0.0602	0.0971	0.0807	0.0552	0.0693	0.1159	0.1788	0.0964	0.0648	0.0857	0.0923	0.0661	0.1176	0.0759	0.1205	0.0586	0.1026	0.1714	0.1588	0.1354	0.0283	0.122
51043	ENSG00000160685	1	154975127	154990998	1	q21.3	ZBTB7B	0.0759	0.0814	0.1183	0.059	0.0681	0.1887	0.0716	0.2139	0.0792	0.0667	0.0441	0.0706	0.0897	0.426	0.3017	0.0823	0.0654	0.0422	0.0425	0.0485	0.0602	0.0971	0.0807	0.0552	0.0693	0.1159	0.1788	0.0964	0.0648	0.0857	0.0923	0.0661	0.1176	0.0759	0.1205	0.0586	0.1026	0.1714	0.1588	0.1354	0.0283	0.122
8751	ENSG00000143537	1	155023042	155035252	1	q22	ADAM15	0.0759	0.0814	0.1183	0.059	0.0681	0.1887	0.0716	0.2139	0.0792	0.0667	0.0441	0.0706	0.0897	0.426	0.3017	0.0823	0.0654	0.0422	0.0425	0.0485	0.0602	0.0971	0.0807	0.0552	0.0693	0.1159	0.1788	0.0964	0.0648	0.0857	0.0923	0.0661	0.1176	0.0759	0.1205	0.0586	0.1026	0.1714	0.1588	0.1354	0.0283	0.122
1944	ENSG00000143590	1	155036224	155060014	1	q22	EFNA3	0.0759	0.0814	0.1183	0.059	0.0681	0.1887	0.0716	0.2139	0.0792	0.0667	0.0441	0.0706	0.0897	0.426	0.3017	0.0823	0.0654	0.0422	0.0425	0.0485	0.0602	0.0971	0.0807	0.0552	0.0693	0.1159	0.1788	0.0964	0.0648	0.0857	0.0923	0.0661	0.1176	0.0759	0.1205	0.0586	0.1026	0.1714	0.1588	0.1354	0.0283	0.122
1942	ENSG00000169242	1	155099936	155107333	1	q22	EFNA1	0.0759	0.0814	0.1183	0.059	0.0681	0.1887	0.0716	0.2139	0.0792	0.0667	0.0441	0.0706	0.0897	0.426	0.3017	0.0823	0.0654	0.0422	0.0425	0.0485	0.0602	0.0971	0.0807	0.0552	0.0693	0.1159	0.1788	0.0964	0.0648	0.0857	0.0923	0.0661	0.1176	0.0759	0.1205	0.0586	0.1026	0.1714	0.1588	0.1354	0.0283	0.122
54344	ENSG00000179085	1	155112367	155113071	-1	q22	DPM3	0.0759	0.0814	0.1183	0.059	0.0681	0.1887	0.0716	0.2139	0.0792	0.0667	0.0441	0.0706	0.0897	0.426	0.3017	0.0823	0.0654	0.0422	0.0425	0.0485	0.0602	0.0971	0.0807	0.0552	0.0693	0.1159	0.1788	0.0964	0.0648	0.0857	0.0923	0.0661	0.1176	0.0759	0.1205	0.0586	0.1026	0.1714	0.1588	0.1354	0.0283	0.122
200185	ENSG00000163463	1	155141884	155159747	-1	q22	KRTCAP2	0.0759	0.0814	0.1183	0.059	0.0681	0.1887	0.0716	0.2139	0.0792	0.0667	0.0441	0.0706	0.0897	0.426	0.3017	0.0823	0.0654	0.0422	0.0425	0.0485	0.0602	0.0971	0.0807	0.0552	0.0693	0.1159	0.1788	0.0964	0.0648	0.0857	0.0923	0.0661	0.1176	0.0759	0.1205	0.0586	0.1026	0.1714	0.1588	0.1354	0.0283	0.122
80128	ENSG00000163462	1	155145873	155157447	1	q22	TRIM46	0.0759	0.0814	0.1183	0.059	0.0681	0.1887	0.0716	0.2139	0.0792	0.0667	0.0441	0.0706	0.0897	0.426	0.3017	0.0823	0.0654	0.0422	0.0425	0.0485	0.0602	0.0971	0.0807	0.0552	0.0693	0.1159	0.1788	0.0964	0.0648	0.0857	0.0923	0.0661	0.1176	0.0759	0.1205	0.0586	0.1026	0.1714	0.1588	0.1354	0.0283	0.122
4582	ENSG00000185499	1	155158300	155162707	-1	q22	MUC1	0.0759	0.0814	0.1183	0.059	0.0681	0.1887	0.0716	0.2139	0.0792	0.0667	0.0441	0.0706	0.0897	0.426	0.3017	0.0823	0.0654	0.0422	0.0425	0.0485	0.0602	0.0971	0.0807	0.0552	0.0693	0.1159	0.1788	0.0964	0.0648	0.0857	0.0923	0.0661	0.1176	0.0759	0.1205	0.0586	0.1026	0.1714	0.1588	0.1354	0.0283	0.122
7059	ENSG00000169231	1	155165379	155178842	-1	q22	THBS3	0.0759	0.0814	0.1183	0.059	0.0681	0.1887	0.0716	0.2139	0.0792	0.0667	0.0441	0.0706	0.0897	0.426	0.3017	0.0823	0.0654	0.0422	0.0425	0.0485	0.0602	0.0971	0.0807	0.0552	0.0693	0.1159	0.1788	0.0964	0.0648	0.0857	0.0923	0.0661	0.1176	0.0759	0.1205	0.0586	0.1026	0.1714	0.1588	0.1354	0.0283	0.122
10712	ENSG00000160767	1	155216996	155225274	-1	q22	FAM189B	0.0759	0.0814	0.1183	0.059	0.0681	0.1887	0.0716	0.2139	0.0792	0.0667	0.0441	0.0497	0.0897	0.426	0.3017	0.0823	0.0654	0.0422	0.0425	0.0485	0.0602	0.0971	0.0807	0.0552	0.0693	0.1159	0.1788	0.0964	0.0648	0.0857	0.0923	0.0661	0.1176	0.0759	0.1205	0.0586	0.1026	0.1714	0.1588	0.1354	0.0283	0.122
10067	ENSG00000116521	1	155225770	155232221	-1	q22	SCAMP3	0.0759	0.0814	0.1183	0.059	0.0681	0.1887	0.0716	0.2139	0.0792	0.0667	0.0441	0.0497	0.0897	0.426	0.3017	0.0823	0.0654	0.0422	0.0425	0.0485	0.0602	0.0971	0.0807	0.0552	0.0693	0.1159	0.1788	0.0964	0.0648	0.0857	0.0923	0.0661	0.1176	0.0759	0.1205	0.0586	0.1026	0.1714	0.1588	0.1354	0.0283	0.122
1196	ENSG00000176444	1	155232659	155248282	-1	q22	CLK2	0.0759	0.0814	0.1183	0.059	0.0681	0.1887	0.0716	0.2139	0.0792	0.0667	0.0441	0.0497	0.0897	0.426	0.3017	0.0823	0.0654	0.0422	0.0425	0.0485	0.0602	0.0971	0.0807	0.0552	0.0693	0.1159	0.1788	0.0964	0.0648	0.0857	0.0923	0.0661	0.1176	0.0759	0.1205	0.0586	0.1026	0.1714	0.1588	0.1354	0.0283	0.122
57657	ENSG00000143630	1	155247374	155259639	1	q22	HCN3	0.0759	0.0814	0.1183	0.059	0.0681	0.1887	0.0716	0.2139	0.0792	0.0667	0.0441	0.0497	0.0897	0.426	0.3017	0.0823	0.0654	0.0422	0.0425	0.0485	0.0602	0.0971	0.0807	0.0552	0.0693	0.1159	0.1788	0.0964	0.0648	0.0857	0.0923	0.0661	0.1176	0.0759	0.1205	0.0586	0.1026	0.1714	0.1588	0.1354	0.0283	0.122
2224	ENSG00000160752	1	155278539	155290457	1	q22	FDPS	0.0759	0.0814	0.1183	0.059	0.0681	0.1887	0.0716	0.2139	0.0792	0.0667	0.0441	0.0497	0.0897	0.426	0.3017	0.0823	0.0654	0.0422	0.0425	0.0485	0.0602	0.0971	0.0807	0.0552	0.0693	0.1159	0.1788	0.0964	0.0648	0.0857	0.0923	0.0661	0.1176	0.0759	0.1205	0.0586	0.1026	0.1714	0.1588	0.1354	0.0283	0.122
23623	ENSG00000160753	1	155290687	155300905	1	q22	RUSC1	0.0759	0.0814	0.1183	0.059	0.0681	0.1887	0.0716	0.2139	0.0792	0.0667	0.0441	0.0497	0.0897	0.426	0.3017	0.0823	0.0654	0.0422	0.0425	0.0485	0.0602	0.0971	0.0807	0.0552	0.0693	0.1159	0.1788	0.0964	0.0648	0.0857	0.0923	0.0661	0.1176	0.0759	0.1205	0.0586	0.1026	0.1714	0.1588	0.1354	0.0283	0.122
55870	ENSG00000116539	1	155305059	155532598	-1	q22	ASH1L	0.0759	0.0814	0.1183	0.059	0.0681	0.1887	0.0716	0.2139	0.0792	0.0667	0.0441	0.0497	0.0897	0.426	0.3017	0.0823	0.0654	0.0422	0.0425	0.0485	0.0602	0.0971	0.0807	0.0552	0.0693	0.1159	0.1788	0.0964	0.0648	0.0857	0.0923	0.0661	0.1176	0.0759	0.1205	0.0586	0.1026	0.1714	0.1588	0.1354	0.0283	0.122
55249	ENSG00000163374	1	155629237	155658791	-1	q22	YY1AP1	0.0759	0.0814	0.1183	0.059	0.0681	0.1887	0.0716	0.2139	0.0792	0.0667	0.0441	0.0497	0.0897	0.426	0.3017	0.0823	0.0654	0.0422	0.0425	0.0485	0.0602	0.0971	0.0807	0.0552	0.0693	0.1159	0.1788	0.0964	0.0648	0.0857	0.0923	0.0661	0.1176	0.0759	0.1205	0.0586	0.1026	0.1714	0.1588	0.1354	0.0283	0.122
7818	ENSG00000132676	1	155657751	155708803	1	q22	DAP3	0.0759	0.0814	0.1183	0.059	0.0681	0.1887	0.0716	0.2139	0.0792	0.0667	0.0441	0.0497	0.0897	0.426	0.3017	0.0823	0.0654	0.0422	0.0425	0.0485	0.0602	0.0971	0.0807	0.0552	0.0693	0.1159	0.1788	0.0964	0.0648	0.0857	0.0923	0.0661	0.1176	0.0759	0.1205	0.0586	0.1026	0.1714	0.1588	0.1354	0.0283	0.122
55249	ENSG00000116580	1	155719508	155829191	-1	q22	GON4L	0.0759	0.0814	0.1183	0.059	0.0681	0.1887	0.0716	0.2139	0.0792	0.0667	0.0441	0.0497	0.0897	0.426	0.3017	0.0823	0.0654	0.0422	0.0425	0.0485	0.0602	0.0971	0.0807	0.0552	0.0693	0.1159	0.1788	0.0964	0.0648	0.0857	0.0923	0.0661	0.1176	0.0759	0.1205	0.0586	0.1026	0.1714	0.1588	0.1354	0.0283	0.122
23208	ENSG00000132718	1	155829300	155854990	1	q22	SYT11	0.0759	0.0814	0.1183	0.059	0.0681	0.1887	0.0716	0.2139	0.0792	0.0667	0.0441	0.0497	0.0897	0.426	0.3017	0.0823	0.0654	0.0422	0.0425	0.0485	0.0602	0.0971	0.0807	0.0552	0.0693	0.1159	0.1788	0.0964	0.0648	0.0857	0.0923	0.0661	0.1176	0.0759	0.1205	0.0586	0.1026	0.1714	0.1588	0.1354	0.0283	0.122
6016	ENSG00000143622	1	155867599	155881195	-1	q22	RIT1	0.0759	0.0814	0.1183	0.059	0.0681	0.1887	0.0716	0.2139	0.0792	0.0667	0.0441	0.0497	0.0897	0.426	0.3017	0.0823	0.0654	0.0422	0.0425	0.0485	0.0602	0.0971	0.0807	0.0552	0.0693	0.1159	0.1788	0.0964	0.0648	0.0857	0.0923	0.0661	0.1176	0.0759	0.1205	0.0586	0.1026	0.1714	0.1588	0.1354	0.0283	0.122
22889	ENSG00000132680	1	155882834	155904191	-1	q22	KIAA0907	0.0759	0.0814	0.1183	0.059	0.0681	0.1887	0.0716	0.2139	0.0792	0.0667	0.0441	0.0497	0.0897	0.426	0.3017	0.0823	0.0654	0.0422	0.0425	0.0485	0.0602	0.0971	0.0807	0.0552	0.0693	0.1159	0.1788	0.0964	0.0648	0.0857	0.0923	0.0661	0.1176	0.0759	0.1205	0.0586	0.1026	0.1714	0.1588	0.1354	0.0283	0.122
9181	ENSG00000116584	1	155916645	155966129	-1	q22	ARHGEF2	0.0759	0.0814	0.1183	0.059	0.0681	0.1887	0.0716	0.2139	0.0792	0.0667	0.0441	0.0497	0.0897	0.426	0.3017	0.0823	0.0654	0.0422	0.0425	0.0485	0.0602	0.0971	0.0807	0.0552	0.0693	0.1159	0.1788	0.0964	0.0648	0.0857	0.0923	0.0661	0.1176	0.0759	0.1205	0.0586	0.1026	0.1714	0.1588	0.1354	0.0283	0.122
6746	ENSG00000163479	1	155978839	155990750	-1	q22	SSR2	0.0759	0.0814	0.1183	0.059	0.0681	0.1887	0.0716	0.2139	0.0792	0.0667	0.0441	0.0497	0.0897	0.426	0.3017	0.0823	0.0654	0.0422	0.0425	0.0485	0.0602	0.0971	0.0807	0.0552	0.0693	0.1159	0.1788	0.0964	0.0648	0.0857	0.0923	0.0661	0.1176	0.0759	0.1205	0.0586	0.1026	0.1714	0.1588	0.1354	0.0283	0.122
4000	ENSG00000160789	1	156052364	156109880	1	q22	LMNA	0.0759	0.0814	0.1183	0.059	0.0681	0.1887	0.0716	0.2139	0.0792	0.0667	0.0441	0.0497	0.0897	0.426	0.3017	0.0823	0.0654	0.0422	0.0425	0.0485	0.0602	0.0971	0.0807	0.0552	0.0693	0.1159	0.1788	0.0964	0.0648	0.0857	0.0923	0.0661	0.1176	0.0759	0.1205	0.0586	0.1026	0.1714	0.1588	0.1354	0.0283	0.122
64218	ENSG00000196189	1	156117157	156147543	1	q22	SEMA4A	0.0759	0.0814	0.1183	0.059	0.0681	0.1887	0.0716	0.2139	0.0792	0.0667	0.0441	0.0497	0.0897	0.426	0.3017	0.0823	0.0654	0.0422	0.0425	0.0485	0.0602	0.0971	0.0807	0.0552	0.0693	0.1159	0.1788	0.0964	0.0648	0.0857	0.0923	0.0661	0.1176	0.0759	0.1205	0.0586	0.1026	0.1714	0.1588	0.1354	0.0283	0.122
9673	ENSG00000160785	1	156163880	156182587	1	q22	SLC25A44	0.0759	0.0814	0.1183	0.059	0.0681	0.1887	0.0716	0.2139	0.0792	0.0667	0.0441	0.0497	0.0897	0.426	0.3017	0.0823	0.0654	0.0422	0.0425	0.0485	0.0602	0.0971	0.0807	0.0552	0.0693	0.1159	0.1788	0.0964	0.0648	0.0857	0.0923	0.0661	0.1176	0.0759	0.1205	0.0586	0.1026	0.1714	0.1588	0.1354	0.0283	0.122
11243	ENSG00000160783	1	156182784	156212874	1	q22	PMF1	0.0759	0.0814	0.1183	0.059	0.0681	0.1887	0.0716	0.2139	0.0792	0.0667	0.0441	0.0497	0.0897	0.426	0.3017	0.0823	0.0654	0.0422	0.0425	0.0485	0.0602	0.0971	0.0807	0.0552	0.0693	0.1159	0.1788	0.0964	0.0648	0.0857	0.0923	0.0661	0.1176	0.0759	0.1205	0.0586	0.1026	0.1714	0.1588	0.1354	0.0283	0.122
79957	ENSG00000160781	1	156213206	156217881	-1	q22	PAQR6	0.0759	0.0814	0.1183	0.059	0.0681	0.1887	0.0716	0.2139	0.0792	0.0667	0.0441	0.0497	0.0897	0.426	0.3017	0.0823	0.0654	0.0422	0.0425	0.0485	0.0602	0.0971	0.0807	0.0552	0.0693	0.1159	0.1788	0.0964	0.0648	0.0857	0.0923	0.0661	0.1176	0.0759	0.1205	0.0586	0.1026	0.1714	0.1588	0.1354	0.0283	0.122
23381	ENSG00000198952	1	156219015	156252616	-1	q22	SMG5	0.0759	0.0814	0.1183	0.059	0.0681	0.1887	0.0716	0.2139	0.0792	0.0667	0.0441	0.0497	0.0897	0.426	0.3017	0.0823	0.0654	0.0422	0.0425	0.0485	0.0602	0.0971	0.0807	0.0552	0.0693	0.1159	0.1788	0.0964	0.0648	0.0857	0.0923	0.0661	0.1176	0.0759	0.1205	0.0586	0.1026	0.1714	0.1588	0.1354	0.0283	0.122
84283	ENSG00000163472	1	156252726	156262976	1	q22	TMEM79	0.0759	0.0814	0.1183	0.059	0.0681	0.1887	0.0716	0.2139	0.0792	0.0667	0.0441	0.0497	0.0897	0.426	0.3017	0.0823	0.0654	0.0422	0.0425	0.0485	0.0602	0.0971	0.0807	0.0552	0.0693	0.1159	0.1788	0.0964	0.0648	0.0857	0.0923	0.0661	0.1176	0.0759	0.1205	0.0586	0.1026	0.1714	0.1588	0.1354	0.0283	0.122
112770	ENSG00000198715	1	156259880	156265463	-1	q22	C1orf85	0.0759	0.0814	0.1183	0.059	0.0681	0.1887	0.0716	0.2139	0.0792	0.0667	0.0441	0.0497	0.0897	0.426	0.3017	0.0823	0.0654	0.0422	0.0425	0.0485	0.0602	0.0971	0.0807	0.0552	0.0693	0.1159	0.1788	0.0964	0.0648	0.0857	0.0923	0.0661	0.1176	0.0759	0.1205	0.0586	0.1026	0.1714	0.1588	0.1354	0.0283	0.122
7203	ENSG00000163468	1	156278759	156337664	-1	q22	CCT3	0.0759	0.0814	0.1183	0.059	0.0681	0.1887	0.0716	0.2139	0.0792	0.0667	0.0441	0.0497	0.0897	0.426	0.3017	0.0823	0.0654	0.0422	0.0425	0.0485	0.0602	0.0971	0.0807	0.0552	0.0693	0.1159	0.1788	0.0964	0.0648	0.0857	0.0923	0.0661	0.1176	0.0759	0.1205	0.0586	0.1026	0.1714	0.1588	0.1354	0.0283	0.122
10485	ENSG00000125462	1	156374044	156400493	-1	q22	C1orf61	0.0759	0.0814	0.1183	0.059	0.0681	0.1887	0.0716	0.2139	0.0792	0.0667	0.0441	0.0497	0.0897	0.426	0.3017	0.0823	0.0654	0.0422	0.0425	0.0485	0.0602	0.0971	0.0807	0.0552	0.0693	0.1159	0.1788	0.0964	0.0648	0.0857	0.0923	0.0661	0.1176	0.0759	0.1205	0.0586	0.1026	0.1714	0.1588	0.1354	0.0283	0.122
4209	ENSG00000116604	1	156433519	156470620	-1	q22	MEF2D	0.0759	0.0814	0.1183	0.059	0.0681	0.1887	0.0716	0.2139	0.0792	0.0667	0.0441	0.0497	0.0897	0.426	0.3017	0.0823	0.0654	0.0422	0.0425	0.0485	0.0602	0.0971	0.0807	0.0552	0.0693	0.1159	0.1788	0.0964	0.0648	0.0857	0.0923	0.0661	0.1176	0.0759	0.1205	0.0586	0.1026	0.1714	0.1588	0.1354	0.0283	0.122
128239	ENSG00000183856	1	156495197	156542396	-1	q23.1	IQGAP3	0.0759	0.0814	0.1183	0.059	0.0681	0.1887	0.0716	0.2139	0.0792	0.0667	0.0441	0.0497	0.0897	0.426	0.3017	0.0823	0.0654	0.0422	0.0425	0.0485	0.0602	0.0971	0.0807	0.0552	0.0693	0.1159	0.1788	0.0964	0.0648	0.0857	0.0923	0.0661	0.1176	0.0759	0.1205	0.0586	0.1026	0.1714	0.1588	0.1354	0.0283	0.122
128240	ENSG00000163382	1	156561542	156564091	1	q23.1	APOA1BP	0.0759	0.0814	0.1183	0.059	0.0681	0.1887	0.0716	0.2139	0.0792	0.0667	0.0441	0.0497	0.0897	0.426	0.3017	0.0823	0.0654	0.0422	0.0425	0.0485	0.0602	0.0971	0.0807	0.0552	0.0693	0.1159	0.1788	0.0964	0.0648	0.0857	0.0923	0.0661	0.1176	0.0759	0.1205	0.0586	0.1026	0.1714	0.1588	0.1354	0.0283	0.122
54865	ENSG00000160818	1	156564279	156571288	-1	q23.1	GPATCH4	0.0759	0.0814	0.1183	0.059	0.0681	0.1887	0.0716	0.2139	0.0792	0.0667	0.0441	0.0497	0.0897	0.426	0.3017	0.0823	0.0654	0.0422	0.0425	0.0485	0.0602	0.0971	0.0807	0.0552	0.0693	0.1159	0.1788	0.0964	0.0648	0.0857	0.0923	0.0661	0.1176	0.0759	0.1205	0.0586	0.1026	0.1714	0.1588	0.1354	0.0283	0.122
60484	ENSG00000132702	1	156589086	156595517	1	q23.1	HAPLN2	0.0759	0.0814	0.1183	0.059	0.0681	0.1887	0.0716	0.2139	0.0792	0.0667	0.0441	0.0497	0.0897	0.426	0.3017	0.0823	0.0654	0.0422	0.0425	0.0485	0.0602	0.0971	0.0807	0.0552	0.0693	0.1159	0.1788	0.0964	0.0648	0.0857	0.0923	0.0661	0.1176	0.0759	0.1205	0.0586	0.1026	0.1714	0.1588	0.1354	0.0283	0.122
63827	ENSG00000132692	1	156611182	156629324	1	q23.1	BCAN	0.0759	0.0814	0.1183	0.059	0.0681	0.1887	0.0716	0.2139	0.0792	0.0667	0.0441	0.0497	0.0897	0.426	0.3017	0.0823	0.0654	0.0422	0.0425	0.0485	0.0602	0.0971	0.0807	0.0552	0.0693	0.1159	0.1788	0.0964	0.0648	0.0857	0.0923	0.0661	0.1176	0.0759	0.1205	0.0586	0.1026	0.1714	0.1588	0.1354	0.0283	0.122
10763	ENSG00000132688	1	156638555	156647189	-1	q23.1	NES	0.0759	0.0814	0.1183	0.059	0.0681	0.1887	0.0716	0.2139	0.0792	0.0667	0.0441	0.0497	0.0897	0.426	0.3017	0.0823	0.0654	0.0422	0.0425	0.0485	0.0602	0.0971	0.0807	0.0552	0.0693	0.1159	0.1788	0.0964	0.0648	0.0857	0.0923	0.0661	0.1176	0.0759	0.1205	0.0586	0.1026	0.1714	0.1588	0.1354	0.0283	0.122
1382	ENSG00000143320	1	156669398	156675608	-1	q23.1	CRABP2	0.0759	0.0814	0.1183	0.059	0.0681	0.1887	0.0716	0.2139	0.0792	0.0667	0.0441	0.0497	0.0897	0.426	0.3017	0.0823	0.0654	0.0422	0.0425	0.0485	0.0602	0.0971	0.0807	0.0552	0.0693	0.1159	0.1788	0.0964	0.0648	0.0857	0.0923	0.0661	0.1176	0.0759	0.1205	0.0586	0.1026	0.1714	0.1588	0.1354	0.0283	0.122
81875	ENSG00000143319	1	156691683	156698591	-1	q23.1	ISG20L2	0.0759	0.0814	0.1183	0.059	0.0681	0.1887	0.0716	0.2139	0.0792	0.0667	0.0441	0.0497	0.0897	0.426	0.3017	0.0823	0.0654	0.0422	0.0425	0.0485	0.0602	0.0971	0.0807	0.0552	0.0693	0.1159	0.1788	0.0964	0.0648	0.0857	0.0923	0.0661	0.1176	0.0759	0.1205	0.0586	0.1026	0.1714	0.1588	0.1354	0.0283	0.122
79590	ENSG00000143314	1	156707095	156711382	-1	q23.1	MRPL24	0.0759	0.0814	0.1183	0.059	0.0681	0.1887	0.0716	0.2139	0.0792	0.0667	0.0441	0.0497	0.0897	0.426	0.3017	0.0823	0.0654	0.0422	0.0425	0.0485	0.0602	0.0971	0.0807	0.0552	0.0693	0.1159	0.1788	0.0964	0.0648	0.0857	0.0923	0.0661	0.1176	0.0759	0.1205	0.0586	0.1026	0.1714	0.1588	0.1354	0.0283	0.122
3068	ENSG00000143321	1	156711899	156736717	-1	q23.1	HDGF	0.0759	0.0814	0.1183	0.059	0.0681	0.1887	0.0716	0.2139	0.0792	0.0667	0.0441	0.0497	0.0897	0.426	0.3017	0.0823	0.0654	0.0422	0.0425	0.0485	0.0602	0.0971	0.0807	0.0552	0.0693	0.1159	0.1788	0.0964	0.0648	0.0857	0.0923	0.0661	0.1176	0.0759	0.1205	0.0586	0.1026	0.1714	0.1588	0.1354	0.0283	0.122
5546	ENSG00000143294	1	156720402	156770607	1	q23.1	PRCC	0.0759	0.0814	0.1183	0.059	0.0681	0.1887	0.0716	0.2139	0.0792	0.0667	0.0441	0.0497	0.0897	0.426	0.3017	0.0823	0.0654	0.0422	0.0425	0.0485	0.0602	0.0971	0.0807	0.0552	0.0693	0.1159	0.1788	0.0964	0.0648	0.0857	0.0923	0.0661	0.1176	0.0759	0.1205	0.0586	0.1026	0.1714	0.1588	0.1354	0.0283	0.122
375033	ENSG00000187800	1	156863490	156886226	1	q23.1	PEAR1	0.0759	0.0814	0.1183	0.059	0.0681	0.1887	0.0716	0.2139	0.0792	0.0667	0.0441	0.0497	0.0897	0.426	0.3017	0.0823	0.0654	0.0422	0.0425	0.0485	0.0602	0.0971	0.0807	0.0552	0.0693	0.1159	0.1788	0.0964	0.0648	0.0857	0.0923	0.0661	0.1176	0.0759	0.1205	0.0586	0.1026	0.1714	0.1588	0.1354	0.0283	0.122
9826	ENSG00000132694	1	156904632	157015162	-1	q23.1	ARHGEF11	0.0759	0.0814	0.1183	0.059	0.0681	0.1887	0.0716	0.2139	0.0792	0.0667	0.0441	0.0497	0.0897	0.426	0.3017	0.0823	0.0654	0.0422	0.0425	0.0485	0.0602	0.0971	0.0807	0.0552	0.0693	0.1159	0.1788	0.0964	0.0648	0.0857	0.0923	0.0661	0.1176	0.0759	0.1205	0.0586	0.1026	0.1714	0.1588	0.1354	0.0283	0.122
2117	ENSG00000117036	1	157090983	157108266	-1	q23.1	ETV3	0.0759	0.0814	0.1183	0.059	0.0681	0.1887	0.0716	0.2139	0.0792	0.0667	0.0441	0.0497	0.0897	0.426	0.3017	0.0823	0.0654	0.0422	0.0425	0.0485	0.0602	0.0971	0.0807	0.0552	0.0693	0.1159	0.1788	0.0964	0.0648	0.0857	0.0923	0.0661	0.1176	0.0759	0.1205	0.0586	0.1026	0.1714	0.1588	0.1354	0.0283	0.122
55243	ENSG00000183853	1	157963063	158070052	1	q23.1	KIRREL	0.0759	0.0814	0.1183	0.059	0.0681	0.1887	0.0716	0.2139	0.0792	0.0667	0.0441	0.0497	0.0897	0.426	0.3017	0.0823	0.0654	0.0422	0.0425	0.0485	0.0602	0.0971	0.0807	0.0552	0.0693	0.1159	0.1788	0.0964	0.0648	0.0857	0.0923	0.0661	0.1176	0.0759	0.1205	0.0586	0.1026	0.1714	0.1588	0.1354	0.0283	0.122
4332	ENSG00000163563	1	158801107	158819296	1	q23.1	MNDA	0.0759	0.0814	0.1183	0.059	0.0681	0.1887	0.0716	0.2139	0.0792	0.0667	0.0441	0.0497	0.0897	0.426	0.3017	0.0823	0.0654	0.0422	0.0425	0.0485	0.0602	0.0971	0.0807	0.0552	0.0693	0.1159	0.1788	0.0964	0.0648	0.0857	0.0923	0.0661	0.1176	0.0759	0.1205	0.0586	0.1026	0.1714	0.1588	0.1354	0.0283	0.1037
3428	ENSG00000163565	1	158969758	159024945	1	q23.1	IFI16	0.0759	0.0814	0.1183	0.059	0.0681	0.1887	0.0716	0.2139	0.0792	0.0667	0.0441	0.0497	0.0897	0.426	0.2946	0.0823	0.0654	0.0422	0.0425	0.0485	0.0602	0.0971	0.0807	0.0552	0.0693	0.1159	0.1788	0.0964	0.0648	0.0857	0.0923	0.0661	0.1176	0.0759	0.1205	0.0586	0.1026	0.1693	0.1588	0.1354	0.0283	0.1037
57863	ENSG00000162706	1	159141399	159173103	1	q23.2	CADM3	0.0759	0.0814	0.1183	0.059	0.0681	0.1887	0.0716	0.2139	0.0792	0.0667	0.0441	0.0497	0.0897	0.426	0.2946	0.0823	0.0654	0.0422	0.0425	0.0485	0.0602	0.0971	0.0807	0.0552	0.0693	0.1159	0.1788	0.0964	0.0648	0.0857	0.0923	0.0661	0.1176	0.0759	0.1205	0.0586	0.1026	0.1693	0.1588	0.1354	0.0283	0.1037
2532	ENSG00000213088	1	159173097	159176290	1	q23.2	DARC	0.0759	0.0814	0.1183	0.059	0.0681	0.1887	0.0716	0.2139	0.0792	0.0667	0.0441	0.0497	0.0897	0.426	0.2946	0.0823	0.0654	0.0422	0.0425	0.0485	0.0602	0.0971	0.0807	0.0552	0.0693	0.1159	0.1788	0.0964	0.0648	0.0857	0.0923	0.0661	0.1176	0.0759	0.1205	0.0586	0.1026	0.1693	0.1588	0.1354	0.0283	0.1037
54935	ENSG00000158716	1	159750722	159752333	1	q23.2	DUSP23	0.0759	0.0814	0.1183	0.059	0.0681	0.1887	0.0716	0.2139	0.0792	0.0667	0.0441	0.0497	0.0897	0.426	0.2946	0.0823	0.0654	0.0422	0.0425	0.0485	0.0602	0.0971	0.0807	0.0552	0.0693	0.1159	0.1788	0.0964	0.0648	0.0857	0.0923	0.0661	0.1176	0.0759	0.1205	0.0586	0.1026	0.1693	0.1588	0.1354	0.0283	0.1037
56833	ENSG00000158714	1	159796540	159807039	1	q23.2	SLAMF8	0.0759	0.0814	0.1183	0.059	0.0681	0.1887	0.0716	0.2139	0.0792	0.0667	0.0441	0.0497	0.0897	0.426	0.2946	0.0823	0.0654	0.0422	0.0425	0.0485	0.0602	0.0971	0.0807	0.0552	0.0693	0.1159	0.1788	0.0964	0.0648	0.0857	0.0923	0.0661	0.1176	0.0759	0.1205	0.0586	0.1026	0.1693	0.1588	0.1354	0.0283	0.1037
284677	ENSG00000188004	1	159804264	159825137	-1	q23.2	C1orf204	0.0759	0.0814	0.1183	0.059	0.0681	0.1887	0.0716	0.2139	0.0792	0.0667	0.0441	0.0497	0.0897	0.426	0.2946	0.0823	0.0654	0.0422	0.0425	0.0485	0.0602	0.0971	0.0807	0.0552	0.0693	0.1159	0.1788	0.0964	0.0648	0.0857	0.0923	0.0661	0.1176	0.0759	0.1205	0.0586	0.1026	0.1693	0.1588	0.1354	0.0283	0.1037
8407	ENSG00000158710	1	159887897	159895522	-1	q23.2	TAGLN2	0.0759	0.0814	0.1183	0.059	0.0681	0.1887	0.0716	0.2139	0.0792	0.0667	0.0441	0.0497	0.0897	0.426	0.2946	0.0823	0.0654	0.0422	0.0425	0.0485	0.0602	0.0971	0.0807	0.0552	0.0693	0.1159	0.1788	0.0964	0.0648	0.0857	0.0923	0.0661	0.1176	0.0759	0.1205	0.0586	0.1026	0.1693	0.1588	0.1354	0.0283	0.1037
93183	ENSG00000143315	1	159997462	160001783	-1	q23.2	PIGM	0.0759	0.0814	0.1183	0.059	0.0681	0.1887	0.0716	0.2139	0.0792	0.0667	0.0441	0.0497	0.0897	0.426	0.2946	0.0823	0.0654	0.0422	0.0425	0.0485	0.0602	0.0971	0.0807	0.0552	0.0693	0.1159	0.1788	0.0964	0.0648	0.0857	0.0923	0.0661	0.1176	0.0759	0.1205	0.0586	0.1026	0.1693	0.1588	0.1354	0.0283	0.1037
3766	ENSG00000177807	1	160007257	160040038	-1	q23.2	KCNJ10	0.0759	0.0814	0.1183	0.059	0.0681	0.1887	0.0716	0.2139	0.0792	0.0667	0.0441	0.0497	0.0897	0.426	0.2946	0.0823	0.0654	0.0422	0.0425	0.0485	0.0602	0.0971	0.0807	0.0552	0.0693	0.1159	0.1788	0.0964	0.0648	0.0857	0.0923	0.0661	0.1176	0.0759	0.1205	0.0586	0.1026	0.1693	0.1588	0.1354	0.0283	0.1037
3765	ENSG00000162728	1	160051360	160060353	1	q23.2	KCNJ9	0.0759	0.0814	0.1183	0.059	0.0681	0.1887	0.0716	0.2139	0.0792	0.0667	0.0441	0.0497	0.0897	0.426	0.2946	0.0823	0.0654	0.0422	0.0425	0.0485	0.0602	0.0971	0.0807	0.0552	0.0693	0.1159	0.1788	0.0964	0.0648	0.0857	0.0923	0.0661	0.1176	0.0759	0.1205	0.0586	0.1026	0.1693	0.1588	0.1354	0.0283	0.1037
93185	ENSG00000162729	1	160061130	160068733	-1	q23.2	IGSF8	0.0759	0.0814	0.1183	0.059	0.0681	0.1887	0.0716	0.2139	0.0792	0.0667	0.0441	0.0497	0.0897	0.426	0.2946	0.0823	0.0654	0.0422	0.0425	0.0485	0.0602	0.0971	0.0807	0.0552	0.0693	0.1159	0.1788	0.0964	0.0648	0.0857	0.0923	0.0661	0.1176	0.0759	0.1205	0.0586	0.1026	0.1693	0.1588	0.1354	0.0283	0.1037
477	ENSG00000018625	1	160085549	160113381	1	q23.2	ATP1A2	0.0759	0.0814	0.1183	0.059	0.0681	0.1887	0.0716	0.2139	0.0792	0.0667	0.0441	0.0497	0.0897	0.426	0.2946	0.0823	0.0654	0.0422	0.0425	0.0485	0.0602	0.0971	0.0807	0.0552	0.0693	0.1159	0.1788	0.0964	0.0648	0.0857	0.0923	0.0661	0.1176	0.0759	0.1205	0.0586	0.1026	0.1693	0.1588	0.1354	0.0283	0.1037
844	ENSG00000143318	1	160160285	160171676	1	q23.2	CASQ1	0.0759	0.0814	0.1183	0.059	0.0681	0.1887	0.0716	0.2139	0.0792	0.0667	0.0441	0.0497	0.0897	0.426	0.2946	0.0823	0.0654	0.0422	0.0425	0.0485	0.0602	0.0971	0.0807	0.0552	0.0693	0.1159	0.1788	0.0964	0.0648	0.0857	0.0923	0.0661	0.1176	0.0759	0.1205	0.0586	0.1026	0.1693	0.1588	0.1354	0.0283	0.1037
8682	ENSG00000162734	1	160175127	160185166	1	q23.2	PEA15	0.0759	0.0814	0.1183	0.059	0.0681	0.1887	0.0716	0.2139	0.0792	0.0667	0.0441	0.0497	0.0897	0.426	0.2946	0.0823	0.0654	0.0422	0.0425	0.0485	0.0602	0.0971	0.0807	0.0552	0.0693	0.1159	0.1788	0.0964	0.0648	0.0857	0.0923	0.0661	0.1176	0.0759	0.1205	0.0586	0.1026	0.1693	0.1588	0.1354	0.0283	0.1037
50717	ENSG00000132716	1	160185505	160254920	-1	q23.2	DCAF8	0.0759	0.0814	0.1183	0.059	0.0681	0.1887	0.0716	0.2139	0.0792	0.0667	0.0441	0.0497	0.0897	0.426	0.2946	0.0823	0.0654	0.0422	0.0425	0.0485	0.0602	0.0971	0.0807	0.0552	0.0693	0.1159	0.1788	0.0964	0.0648	0.0857	0.0923	0.0661	0.1176	0.0759	0.1205	0.0586	0.1026	0.1693	0.1588	0.1354	0.0283	0.1037
5824	ENSG00000162735	1	160246602	160256138	-1	q23.2	PEX19	0.0759	0.0814	0.1183	0.059	0.0681	0.1887	0.0716	0.2139	0.0792	0.0667	0.0441	0.0497	0.0897	0.426	0.2946	0.0823	0.0654	0.0422	0.0425	0.0485	0.0602	0.0971	0.0807	0.0552	0.0693	0.1159	0.1788	0.0964	0.0648	0.0857	0.0923	0.0661	0.1176	0.0759	0.1205	0.0586	0.1026	0.1693	0.1588	0.1354	0.0283	0.1037
1314	ENSG00000122218	1	160259063	160313190	-1	q23.2	COPA	0.0759	0.0814	0.1183	0.059	0.0681	0.1887	0.0716	0.2139	0.0792	0.0667	0.0441	0.0497	0.0897	0.426	0.2946	0.0823	0.0654	0.0422	0.0425	0.0485	0.0602	0.0971	0.0807	0.0552	0.0693	0.1159	0.1788	0.0964	0.0648	0.0857	0.0923	0.0661	0.1176	0.0759	0.1205	0.0586	0.1026	0.1693	0.1588	0.1354	0.0283	0.1037
23385	ENSG00000162736	1	160313062	160328742	1	q23.2	NCSTN	0.0759	0.0814	0.1183	0.059	0.0681	0.1887	0.0716	0.2139	0.0792	0.0667	0.0441	0.0497	0.0897	0.426	0.2946	0.0823	0.0654	0.0422	0.0425	0.0485	0.0602	0.0971	0.0807	0.0552	0.0693	0.1159	0.1788	0.0964	0.0648	0.0857	0.0923	0.0661	0.1176	0.0759	0.1205	0.0586	0.1026	0.1693	0.1588	0.1354	0.0283	0.1037
57216	ENSG00000162738	1	160370376	160398468	1	q23.2	VANGL2	0.0759	0.0814	0.1183	0.059	0.0681	0.1887	0.0716	0.2139	0.0792	0.0667	0.0441	0.0497	0.0897	0.426	0.2946	0.0823	0.0654	0.0422	0.0425	0.0485	0.0602	0.0971	0.0807	0.0552	0.0693	0.1159	0.1788	0.0964	0.0648	0.0857	0.0923	0.0661	0.1176	0.0759	0.1205	0.0586	0.1026	0.1693	0.1588	0.1354	0.0283	0.1037
8832	ENSG00000066294	1	160510885	160549306	-1	q23.3	CD84	0.0759	0.0814	0.1183	0.059	0.0681	0.1887	0.0716	0.2139	0.0792	0.0667	0.0441	0.0497	0.0897	0.426	0.2946	0.0823	0.0654	0.0422	0.0425	0.0485	0.0602	0.0971	0.0807	0.0552	0.0693	0.1159	0.1788	0.0964	0.0648	0.0857	0.0923	0.0661	0.1176	0.0759	0.1205	0.0586	0.1026	0.1693	0.1588	0.1354	0.0283	0.1037
50848	ENSG00000158769	1	160965001	161008784	-1	q23.3	F11R	0.0759	0.0814	0.1183	0.059	0.0681	0.1887	0.0716	0.2139	0.0792	0.0667	0.0441	0.0497	0.0897	0.426	0.2946	0.0823	0.0654	0.0422	0.0425	0.0485	0.0602	0.0971	0.0807	0.0552	0.0693	0.1159	0.1788	0.0964	0.0648	0.0857	0.0923	0.0661	0.1176	0.0759	0.1205	0.0586	0.1026	0.1693	0.1588	0.1354	0.0283	0.1057
7391	ENSG00000158773	1	161009041	161015767	-1	q23.3	USF1	0.0759	0.0814	0.1183	0.059	0.0681	0.1887	0.0716	0.2139	0.0792	0.0667	0.0441	0.0497	0.0897	0.426	0.2946	0.0823	0.0654	0.0422	0.0425	0.0485	0.0602	0.0971	0.0807	0.0552	0.0693	0.1159	0.1788	0.0964	0.0648	0.0857	0.0923	0.0661	0.1176	0.0759	0.1205	0.0586	0.1026	0.1693	0.1588	0.1354	0.0283	0.1057
257106	ENSG00000186517	1	161016736	161039760	-1	q23.3	ARHGAP30	0.0759	0.0814	0.1183	0.059	0.0681	0.1887	0.0716	0.2139	0.0792	0.0667	0.0441	0.0497	0.0897	0.426	0.2946	0.0823	0.0654	0.0422	0.0425	0.0485	0.0602	0.0971	0.0807	0.0552	0.0693	0.1159	0.1788	0.0964	0.0648	0.0857	0.0923	0.0661	0.1176	0.0759	0.1205	0.0586	0.1026	0.1693	0.1588	0.1354	0.0283	0.1057
126823	ENSG00000162755	1	161068151	161070136	1	q23.3	KLHDC9	0.0759	0.0814	0.1183	0.059	0.0681	0.1887	0.0716	0.2139	0.0792	0.0667	0.0441	0.0497	0.0897	0.426	0.2946	0.0823	0.0654	0.0422	0.0425	0.0485	0.0602	0.0971	0.0807	0.0552	0.0693	0.1159	0.1788	0.0964	0.0648	0.0857	0.0923	0.0661	0.1176	0.0759	0.1205	0.0586	0.1026	0.1693	0.1588	0.1354	0.0283	0.1057
5202	ENSG00000143256	1	161070346	161087901	-1	q23.3	PFDN2	0.0759	0.0814	0.1183	0.059	0.0681	0.1887	0.0716	0.2139	0.0792	0.0667	0.0441	0.0497	0.0897	0.426	0.2946	0.0823	0.0654	0.0422	0.0425	0.0485	0.0602	0.0971	0.0807	0.0552	0.0693	0.1159	0.1788	0.0964	0.0648	0.0857	0.0923	0.0661	0.1176	0.0759	0.1205	0.0586	0.1026	0.1693	0.1588	0.1354	0.0283	0.1057
4817	ENSG00000158793	1	161087876	161095235	1	q23.3	NIT1	0.0759	0.0814	0.1183	0.059	0.0681	0.1887	0.0716	0.2139	0.0792	0.0667	0.0441	0.0497	0.0897	0.426	0.2946	0.0823	0.0654	0.0422	0.0425	0.0485	0.0602	0.0971	0.0807	0.0552	0.0693	0.1159	0.1788	0.0964	0.0648	0.0857	0.0923	0.0661	0.1176	0.0759	0.1205	0.0586	0.1026	0.1693	0.1588	0.1354	0.0283	0.1057
9191	ENSG00000158796	1	161090764	161102478	-1	q23.3	DEDD	0.0759	0.0814	0.1183	0.059	0.0681	0.1887	0.0716	0.2139	0.0792	0.0667	0.0441	0.0497	0.0897	0.426	0.2946	0.0823	0.0654	0.0422	0.0425	0.0485	0.0602	0.0971	0.0807	0.0552	0.0693	0.1159	0.1788	0.0964	0.0648	0.0857	0.0923	0.0661	0.1176	0.0759	0.1205	0.0586	0.1026	0.1693	0.1588	0.1354	0.0283	0.1057
51506	ENSG00000143222	1	161122566	161128646	1	q23.3	UFC1	0.0759	0.0814	0.1183	0.059	0.0681	0.1887	0.0716	0.2139	0.0792	0.0667	0.0441	0.0497	0.0897	0.426	0.2946	0.0823	0.0654	0.0422	0.0425	0.0485	0.0602	0.0971	0.0807	0.0552	0.0693	0.1159	0.1788	0.0964	0.0648	0.0857	0.0923	0.0661	0.1176	0.0759	0.1205	0.0586	0.1026	0.1693	0.1588	0.1354	0.0283	0.1057
27005	ENSG00000143258	1	161129240	161135513	1	q23.3	USP21	0.0759	0.0814	0.1183	0.059	0.0681	0.1887	0.0716	0.2139	0.0792	0.0667	0.0441	0.0497	0.0897	0.426	0.2946	0.0823	0.0654	0.0422	0.0425	0.0485	0.0602	0.0971	0.0807	0.0552	0.0693	0.1159	0.1788	0.0964	0.0648	0.0857	0.0923	0.0661	0.1176	0.0759	0.1205	0.0586	0.1026	0.1693	0.1588	0.1354	0.0283	0.1057
5498	ENSG00000143224	1	161136200	161147803	1	q23.3	PPOX	0.0759	0.0814	0.1183	0.059	0.0681	0.1887	0.0716	0.2139	0.0792	0.0667	0.0441	0.0497	0.0897	0.426	0.2946	0.0823	0.0654	0.0422	0.0425	0.0485	0.0602	0.0971	0.0807	0.0552	0.0693	0.1159	0.1788	0.0964	0.0648	0.0857	0.0923	0.0661	0.1176	0.0759	0.1205	0.0586	0.1026	0.1693	0.1588	0.1354	0.0283	0.1057
8703	ENSG00000158850	1	161141100	161147309	-1	q23.3	B4GALT3	0.0759	0.0814	0.1183	0.059	0.0681	0.1887	0.0716	0.2139	0.0792	0.0667	0.0441	0.0497	0.0897	0.426	0.2946	0.0823	0.0654	0.0422	0.0425	0.0485	0.0602	0.0971	0.0807	0.0552	0.0693	0.1159	0.1788	0.0964	0.0648	0.0857	0.0923	0.0661	0.1176	0.0759	0.1205	0.0586	0.1026	0.1693	0.1588	0.1354	0.0283	0.1057
4720	ENSG00000158864	1	161166894	161184185	1	q23.3	NDUFS2	0.0759	0.0814	0.1183	0.059	0.0681	0.1887	0.0716	0.2139	0.0792	0.0667	0.0441	0.0497	0.0897	0.426	0.2946	0.0823	0.0654	0.0422	0.0425	0.0485	0.0602	0.0971	0.0807	0.0552	0.0693	0.1159	0.1788	0.0964	0.0648	0.0857	0.0923	0.0661	0.1176	0.0759	0.1205	0.0586	0.1026	0.1693	0.1588	0.1354	0.0283	0.1057
2207	ENSG00000158869	1	161185024	161190489	1	q23.3	FCER1G	0.0759	0.0814	0.1183	0.059	0.0681	0.1887	0.0716	0.2139	0.0792	0.0667	0.0441	0.0497	0.0897	0.426	0.2946	0.0823	0.0654	0.0422	0.0425	0.0485	0.0602	0.0971	0.0807	0.0552	0.0693	0.1159	0.1788	0.0964	0.0648	0.0857	0.0923	0.0661	0.1176	0.0759	0.1205	0.0586	0.1026	0.1693	0.1588	0.1354	0.0283	0.1057
84134	ENSG00000158882	1	161195793	161200408	1	q23.3	TOMM40L	0.0759	0.0814	0.1183	0.059	0.0681	0.1887	0.0716	0.2139	0.0792	0.0667	0.0441	0.0497	0.0897	0.426	0.2946	0.0823	0.0654	0.0422	0.0425	0.0485	0.0602	0.0971	0.0807	0.0552	0.0693	0.1159	0.1788	0.0964	0.0648	0.0857	0.0923	0.0661	0.1176	0.0759	0.1205	0.0586	0.1026	0.1693	0.1588	0.1354	0.0283	0.1057
4359	ENSG00000158887	1	161274525	161279762	-1	q23.3	MPZ	0.0759	0.0814	0.1183	0.059	0.0681	0.1887	0.0716	0.2139	0.0792	0.0667	0.0441	0.0497	0.0897	0.426	0.2946	0.0823	0.0654	0.0422	0.0425	0.0485	0.0602	0.0971	0.0807	0.0552	0.0693	0.1159	0.1788	0.0964	0.0648	0.0857	0.0923	0.0661	0.1176	0.0759	0.1205	0.0586	0.1026	0.1693	0.1588	0.1354	0.0283	0.1057
6391	ENSG00000143252	1	161284047	161332984	1	q23.3	SDHC	0.0759	0.0814	0.1183	0.059	0.0681	0.1887	0.0716	0.2139	0.0792	0.0667	0.0441	0.0497	0.0897	0.426	0.2946	0.0823	0.0654	0.0422	0.0425	0.0485	0.0602	0.0971	0.0807	0.0552	0.0693	0.1159	0.1788	0.0964	0.0648	0.0857	0.0923	0.0661	0.1176	0.0759	0.1205	0.0586	0.1026	0.1693	0.1588	0.1354	0.0283	0.1057
257177	ENSG00000188931	1	161334521	161337664	-1	q23.3	C1orf192	0.0759	0.0814	0.1183	0.059	0.0681	0.1887	0.0716	0.2139	0.0792	0.0667	0.0441	0.0497	0.0897	0.426	0.2946	0.0823	0.0654	0.0422	0.0425	0.0485	0.0602	0.0971	0.0807	0.0552	0.0693	0.1159	0.1788	0.0964	0.0648	0.0857	0.0923	0.0661	0.1176	0.0759	0.1205	0.0586	0.1026	0.1693	0.1588	0.1354	0.0283	0.1057
3310	ENSG00000173110	1	161494036	161496681	1	q23.3	HSPA6	0.0759	0.0814	0.1183	0.059	0.0681	0.1887	0.0716	0.2139	0.0792	0.0667	0.0441	0.0497	0.0897	0.426	0.2946	0.0823	0.0654	0.0422	0.0425	0.0485	0.0602	0.0971	0.0807	0.0552	0.0693	0.1159	0	0.0964	0.0648	0.0857	0.0923	0.0661	0.1176	0.0759	0.1205	0.0586	0.1026	0.1693	0.1588	0.1354	0.0283	0.1057
127943	ENSG00000162746	1	161691353	161697933	1	q23.3	FCRLB	0.0759	0.0636	0.0776	0.059	0.0347	0.1887	0.0716	0.2139	0.0368	0.0667	0.0441	0.0497	0.0897	0.426	0.3108	0.045	0.0654	0.0422	0.0425	0.0485	0.0602	0.0971	0.0807	0.0552	0.0693	0.1159	0.1536	0.0835	0.0648	0.0857	0.0923	0.0661	0.1176	0.0759	0.1205	0.0586	0.0736	0.1693	0.1588	0.1354	0.0283	0.0924
11266	ENSG00000081721	1	161719548	161727028	1	q23.3	DUSP12	0.0759	0.0636	0.0776	0.059	0.0347	0.1887	0.0716	0.2139	0.0368	0.0667	0.0441	0.0497	0.0897	0.426	0.3108	0.045	0.0654	0.0422	0.0425	0.0485	0.0602	0.0971	0.0807	0.0552	0.0693	0.1159	0.1536	0.0835	0.0648	0.0857	0.0923	0.0661	0.1176	0.0759	0.1205	0.0586	0.0736	0.1693	0.1588	0.1354	0.0283	0.0924
22926	ENSG00000118217	1	161736084	161933860	1	q23.3	ATF6	0.0759	0.0636	0.0776	0.059	0.0347	0.1887	0.0716	0.2139	0.0368	0.0667	0.0441	0.0497	0.0897	0.426	0.3108	0.045	0.0654	0.0422	0.0425	0.0485	0.0602	0.0971	0.0807	0.0552	0.0693	0.1159	0.1536	0.0835	0.0648	0.0857	0.0923	0.0661	0.1176	0.0759	0.1205	0.0586	0.0736	0.1693	0.1588	0.1354	0.0283	0.0924
25903	ENSG00000162745	1	161952982	161993644	-1	q23.3	OLFML2B	0.0759	0.0636	0.0776	0.059	0.0347	0.1887	0.0716	0.2139	0.0368	0.0667	0.0441	0.0497	0.0897	0.426	0.3108	0.045	0.0654	0.0422	0.0425	0.0485	0.0602	0.0971	0.0807	0.0552	0.0693	0.1159	0.1536	0.0835	0.0648	0.0857	0.0923	0.0661	0.1176	0.0759	0.1205	0.0586	0.0736	0.1693	0.1588	0.1354	0.0283	0.0924
9722	ENSG00000198929	1	162039564	162353321	1	q23.3	NOS1AP	0.0759	0.0636	0.0776	0.059	0.0347	0.1887	0.0716	0.2139	0.0368	0.0667	0.0441	0.0497	0.0897	0.426	0.3108	0.045	0.0654	0.0422	0.0425	0.0485	0.0602	0.0971	0.0807	0.0552	0.0693	0.1159	0.1536	0.0835	0.0648	0.0857	0.0923	0.0661	0.1176	0.0759	0.1205	0.0586	0.0736	0.1693	0.1588	0.1354	0.0283	0.0924
127933	ENSG00000152332	1	162467041	162499419	1	q23.3	UHMK1	0.0759	0.0636	0.0776	0.059	0.0347	0.1887	0.0716	0.2139	0.0368	0.0667	0.0441	0.0497	0.0897	0.426	0.3108	0.045	0.0654	0.0422	0.0425	0.0485	0.0602	0.0971	0.0807	0.0552	0.0693	0.1159	0.1536	0.0835	0.0648	0.0857	0.0923	0.0661	0.1176	0.0759	0.1205	0.0586	0.0736	0.1693	0.1588	0.1354	0.0283	0.0924
6675	ENSG00000117143	1	162531321	162569627	1	q23.3	UAP1	0.0759	0.0636	0.0776	0.059	0.0347	0.1887	0.0716	0.2139	0.0368	0.0667	0.0441	0.0497	0.0897	0.426	0.3108	0.045	0.0654	0.0422	0.0425	0.0485	0.0602	0.0971	0.0807	0.0552	0.0693	0.1159	0.1536	0.0835	0.0648	0.0857	0.0923	0.0661	0.1176	0.0759	0.1205	0.0586	0.0736	0.1693	0.1588	0.1354	0.0283	0.0924
4921	ENSG00000162733	1	162601163	162750237	1	q23.3	DDR2	0.0759	0.0636	0.0776	0.059	0.0347	0.1887	0.0716	0.2139	0.0368	0.0667	0.0441	0.0497	0.0897	0.426	0.3108	0.045	0.0654	0.0422	0.0425	0.0485	0.0602	0.0971	0.0807	0.0552	0.0693	0.1159	0.1536	0.0835	0.0648	0.0857	0.0923	0.0661	0.1176	0.0759	0.1205	0.0586	0.0736	0.1693	0.1588	0.1354	0.0283	0.0924
5999	ENSG00000117152	1	163038565	163046592	1	q23.3	RGS4	0.0759	0.0636	0.0776	0.059	0.0347	0.1887	0.0716	0.2139	0.0368	0.0667	0.0441	0.0497	0.0897	0.426	0.3108	0.045	0.0654	0.0422	0.0425	0.0485	0.0602	0.0971	0.0807	0.0552	0.0693	0.1159	0.1536	0.0835	0.0648	0.0857	0.0923	0.0661	0.1176	0.0759	0.1205	0.0586	0.0736	0.1693	0.1588	0.1354	0.0283	0.0924
8490	ENSG00000143248	1	163080911	163187426	-1	q23.3	RGS5	0.0759	0.0636	0.0776	0.059	0.0347	0.1887	0.0716	0.2139	0.0368	0.0667	0.0441	0.0497	0.0897	0.426	0.3108	0.045	0.0654	0.0422	0.0425	0.0485	0.0602	0.0971	0.0807	0.0552	0.0693	0.1159	0.1536	0.0835	0.0648	0.0857	0.0923	0.0661	0.1176	0.0759	0.1205	0.0586	0.0736	0.1693	0.1588	0.1354	0.0283	0.0924
83540	ENSG00000143228	1	163236366	163325554	1	q23.3	NUF2	0.0759	0.0636	0.0776	0.059	0.0347	0.1887	0.0716	0.2139	0.0368	0.0667	0.0441	0.0497	0.0897	0.426	0.3108	0.045	0.0654	0.0422	0.0425	0.0485	0.0602	0.0971	0.0807	0.0552	0.0693	0.1159	0.1536	0.0835	0.0648	0.0857	0.0923	0.0661	0.1176	0.0759	0.1205	0.0586	0.0736	0.1693	0.1588	0.1354	0.0283	0.0924
5087	ENSG00000185630	1	164524821	164868533	1	q23.3	PBX1	0.0759	0.0636	0.0776	0.059	0.0347	0.1887	0.0716	0.2139	0.0368	0.0667	0.0441	0.0497	0.0897	0.426	0.3108	0.045	0.0654	0.0422	0.0425	0.0485	0.0602	0.0971	0.0807	0.0552	0.0693	0.1159	0.1536	0.0835	0.0648	0.0857	0.0923	0.0661	0.1176	0.0759	0.1205	0.0586	0.0736	0.1693	0.1588	0.1354	0.0283	0.0924
6258	ENSG00000143171	1	165370159	165414433	-1	q23.3	RXRG	0.0759	0.0636	0.0776	0.059	0.0347	0.1887	0.0716	0.2139	0.0368	0.0667	0.0441	0.0497	0.0897	0.426	0.3108	0.045	0.0654	0.0422	0.0425	0.0485	0.0602	0.0805791	0.0807	0.0552	0.0693	0.1159	0.1536	0.0835	0.0648	0.0857	0.0923	0.0661	0.1176	0.0759	0.1205	0.0586	0.0736	0.1693	0.1588	0.1354	0.0283	0.0924
4259	ENSG00000143198	1	165600098	165631033	1	q24.1	MGST3	0.0759	0.0636	0.0776	0.059	0.0347	0.1887	0.0716	0.2139	0.0368	0.0667	0.0441	0.0497	0.0897	0.426	0.3108	0.045	0.0654	0.0422	0.0425	0.0485	0.0602	0.0758	0.0807	0.0552	0.0693	0.1159	0.1536	0.0835	0.0648	0.0857	0.0923	0.0661	0.1176	0.0759	0.1205	0.0586	0.0736	0.1693	0.1588	0.1354	0.0283	0.0924
223	ENSG00000143149	1	165631453	165668100	-1	q24.1	ALDH9A1	0.0759	0.0636	0.0776	0.059	0.0347	0.1887	0.0716	0.2139	0.0368	0.0667	0.0441	0.0497	0.0897	0.426	0.3108	0.045	0.0654	0.0422	0.0425	0.0485	0.0602	0.0758	0.0807	0.0552	0.0693	0.1159	0.1536	0.0835	0.0648	0.0857	0.0923	0.0661	0.1176	0.0759	0.1205	0.0586	0.0736	0.1693	0.1588	0.1354	0.0283	0.0924
54499	ENSG00000143183	1	165696032	165738417	-1	q24.1	TMCO1	0.0759	0.0636	0.0776	0.059	0.0347	0.1887	0.0716	0.2139	0.0368	0.0667	0.0441	0.0497	0.0897	0.426	0.3108	0.045	0.0654	0.0422	0.0425	0.0485	0.0602	0.0758	0.0807	0.0552	0.0693	0.1159	0.1536	0.0835	0.0648	0.0857	0.0923	0.0661	0.1176	0.0759	0.1205	0.0586	0.0736	0.1693	0.1588	0.1354	0.0283	0.0924
7371	ENSG00000143179	1	165796768	165880855	1	q24.1	UCK2	0.0759	0.0636	0.0776	0.059	0.0347	0.1887	0.0716	0.2139	0.0368	0.0667	0.0441	0.0497	0.0897	0.426	0.3108	0.045	0.0654	0.0422	0.0425	0.0485	0.0602	0.0758	0.0807	0.0552	0.0693	0.1159	0.1536	0.0835	0.0648	0.0857	0.0923	0.0661	0.1176	0.0759	0.1205	0.0586	0.0736	0.1693	0.1588	0.1354	0.0283	0.0924
57645	ENSG00000143157	1	166808681	166825581	1	q24.1	POGK	0.0759	0.0636	0.0776	0.059	0.0347	0.1887	0.0716	0.2139	0.0368	0.0667	0.0441	0.0497	0.0897	0.426	0.3108	0.045	0.0654	0.0422	0.0425	0.0485	0.0602	0.0758	0.0807	0.0552	0.0693	0.1159	0.1536	0.0835	0.0648	0.0857	0.0923	0.0661	0.1202	0.0759	0.1205	0.0452	0.0736	0.1693	0.1588	0.1354	0.0283	0.0924
117143	ENSG00000152382	1	166825747	166845564	-1	q24.1	TADA1	0.0759	0.0636	0.0776	0.059	0.0347	0.1887	0.0716	0.2139	0.0368	0.0667	0.0441	0.0497	0.0897	0.426	0.3108	0.045	0.0654	0.0422	0.0425	0.0485	0.0602	0.0758	0.0807	0.0552	0.0693	0.1159	0.1536	0.0835	0.0648	0.0857	0.0923	0.0661	0.1202	0.0759	0.1205	0.0452	0.0736	0.1693	0.1588	0.1354	0.0283	0.0924
387597	ENSG00000143195	1	166887996	166944719	-1	q24.1	ILDR2	0.0759	0.0636	0.0776	0.059	0.0347	0.1887	0.0716	0.2139	0.0368	0.0667	0.0441	0.0497	0.0897	0.426	0.3108	0.045	0.0654	0.0422	0.0425	0.0485	0.0602	0.0758	0.0807	0.0552	0.0693	0.1159	0.1536	0.0835	0.0648	0.0857	0.0923	0.0661	0.1202	0.0759	0.1205	0.0452	0.0736	0.1693	0.1588	0.1354	0.0283	0.0924
84944	ENSG00000143194	1	166958346	166991451	1	q24.1	MAEL	0.0759	0.0636	0.0776	0.059	0.0347	0.1887	0.0716	0.2139	0.0368	0.0667	0.0441	0.0497	0.0897	0.426	0.3108	0.045	0.0654	0.0422	0.0425	0.0485	0.0602	0.0758	0.0807	0.0552	0.0693	0.1159	0.1536	0.0835	0.0648	0.0857	0.0923	0.0661	0.1202	0.0759	0.1205	0.0452	0.0736	0.1693	0.1588	0.1354	0.0283	0.0924
5451	ENSG00000143190	1	167190066	167396582	1	q24.1	POU2F1	0.0759	0.0636	0.0776	0.059	0.0347	0.1887	0.0716	0.2139	0.0368	0.0667	0.0441	0.0497	0.0897	0.426	0.3108	0.045	0.0654	0.0422	0.0425	0.0485	0.0602	0.0758	0.0807	0.0552	0.0693	0.1159	0.1536	0.0835	0.0648	0.0857	0.0923	0.0661	0.1202	0.0759	0.1205	0.0452	0.0736	0.1693	0.1588	0.1354	0.0283	0.0924
8804	ENSG00000143162	1	167498914	167523004	-1	q24.2	CREG1	0.0759	0.0636	0.0776	0.059	0.0347	0.1887	0.0716	0.2139	0.0368	0.0667	0.0441	0.0497	0.0897	0.426	0.3108	0.045	0.0654	0.0422	0.0425	0.0485	0.0602	0.0758	0.0807	0.0552	0.0693	0.1159	0.1536	0.0835	0.0648	0.0857	0.0923	0.0661	0.1202	0.0759	0.1205	0.0452	0.0736	0.1693	0.1588	0.1354	0.0283	0.0924
92241	ENSG00000198771	1	167599330	167675486	1	q24.2	RCSD1	0.0759	0.0636	0.0776	0.059	0.0347	0.1887	0.0716	0.2139	0.0368	0.0667	0.0441	0.0497	0.0897	0.426	0.3108	0.045	0.0654	0.0422	0.0425	0.0485	0.0602	0.0758	0.0807	0.0552	0.0693	0.1159	0.1536	0.0835	0.0648	0.0857	0.0923	0.0661	0.1202	0.0759	0.1205	0.0452	0.0736	0.1693	0.1588	0.1354	0.0283	0.0924
9019	ENSG00000197965	1	167690429	167761156	1	q24.2	MPZL1	0.0759	0.0636	0.0776	0.059	0.0347	0.1887	0.0716	0.2139	0.0368	0.0667	0.0441	0.0497	0.0897	0.426	0.3108	0.045	0.0654	0.0422	0.0425	0.0485	0.0602	0.0758	0.0807	0.0552	0.0693	0.1159	0.1536	0.0835	0.0648	0.0857	0.0923	0.0661	0.1202	0.0759	0.1205	0.0452	0.0736	0.1693	0.1588	0.1354	0.0283	0.0924
25874	ENSG00000143158	1	167885967	167906278	-1	q24.2	BRP44	0.0759	0.0636	0.0776	0.059	0.0347	0.1887	0.0716	0.2139	0.0368	0.0667	0.0441	0.0497	0.0897	0.426	0.3108	0.045	0.0654	0.0422	0.0251	0.0485	0.0602	0.0696	0.0807	0.0552	0.0693	0.1159	0.1536	0.0835	0.0648	0.0857	0.0923	0.0661	0.1202	0.0759	0.1205	0.0452	0.0736	0.1586	0.1588	0.1354	0.0283	0.0899
55827	ENSG00000143164	1	167905021	168045081	1	q24.2	DCAF6	0.0759	0.0636	0.0776	0.059	0.0347	0.1887	0.0716	0.2139	0.0368	0.0667	0.0441	0.0497	0.0897	0.426	0.3108	0.045	0.0654	0.0422	0.0251	0.0485	0.0602	0.0696	0.0807	0.0552	0.0693	0.1159	0.1536	0.0835	0.0648	0.0857	0.0923	0.0661	0.1202	0.0759	0.1205	0.0452	0.0736	0.1586	0.1588	0.1354	0.0283	0.0899
23432	ENSG00000143147	1	168053997	168106821	-1	q24.2	GPR161	0.0759	0.0636	0.0776	0.059	0.0347	0.1887	0.0716	0.2139	0.0368	0.0667	0.0441	0.0497	0.0897	0.426	0.3108	0.045	0.0654	0.0422	0.0251	0.0485	0.0602	0.0696	0.0807	0.0552	0.0693	0.1159	0.1536	0.0835	0.0648	0.0857	0.0923	0.0661	0.1202	0.0759	0.1205	0.0452	0.0736	0.1586	0.1588	0.1354	0.0283	0.0899
261726	ENSG00000143155	1	168148171	168169950	1	q24.2	TIPRL	0.0759	0.0636	0.0776	0.059	0.0347	0.1887	0.0716	0.2139	0.0368	0.0667	0.0441	0.0497	0.0897	0.426	0.3108	0.045	0.0654	0.0422	0.0251	0.0485	0.0602	0.0696	0.0807	0.0552	0.0693	0.1159	0.1536	0.0835	0.0648	0.0857	0.0923	0.0661	0.1202	0.0759	0.1205	0.0452	0.0736	0.1586	0.1588	0.1354	0.0283	0.0899
375035	ENSG00000213064	1	168195176	168212378	1	q24.2	SFT2D2	0.0759	0.0636	0.0776	0.059	0.0347	0.1887	0.0716	0.2139	0.0368	0.0667	0.0441	0.0497	0.0897	0.426	0.3108	0.045	0.0654	0.0422	0.0251	0.0485	0.0602	0.0696	0.0807	0.0552	0.0693	0.1159	0.1536	0.0835	0.0648	0.0857	0.0923	0.0661	0.1202	0.0759	0.1205	0.0452	0.0736	0.1586	0.1588	0.1354	0.0283	0.0899
9095	ENSG00000143178	1	168250278	168283664	1	q24.2	TBX19	0.0759	0.0636	0.0776	0.059	0.0347	0.1887	0.0716	0.2139	0.0368	0.0667	0.0441	0.0497	0.0897	0.426	0.3108	0.045	0.0654	0.0422	0.0251	0.0485	0.0602	0.0696	0.0807	0.0552	0.0693	0.1159	0.1536	0.0835	0.0648	0.0857	0.0923	0.0661	0.1202	0.0759	0.1205	0.0452	0.0736	0.1586	0.1588	0.1354	0.0283	0.0899
481	ENSG00000143153	1	169074935	169101960	1	q24.2	ATP1B1	0.0759	0.0636	0.0776	0.059	0.0347	0.1887	0.0716	0.2139	0.0368	0.0667	0.0441	0.0497	0.0897	0.426	0.3108	0.045	0.0654	0.0422	0.0251	0.0485	0.0602	0.0696	0.0807	0.0552	0.0693	0.1159	0.1536	0.0835	0.0648	0.0857	0.0923	0.0661	0.1202	0.0759	0.1205	0.0452	0.0736	0.1586	0.1588	0.1354	0.0283	0.0899
29922	ENSG00000143156	1	169101769	169337205	-1	q24.2	NME7	-0.00247177	-0.0129537	0.0776	-0.00263385	0.0347	0.1887	0.0716	0.2139	0.0368	0.0667	0.0610782	0.0497	0.143887	0.426	0.3108	0.045	-0.0150906	0.0422	0.0251	0.0485	0.0602	0.0696	0.0807	0.0552	0.0693	0.0846937	0.1536	0.0835	0.0648	0.0857	0.0923	0.0661	0.152307	0.0759	0.1205	0.0648322	0.00243732	0.1586	0.1588	0.1354	0.0283	0.0899
8548	ENSG00000117475	1	169337208	169365778	1	q24.2	BLZF1	0.048	0.0581	0.0776	0.0524	0.0347	0.1887	0.0716	0.2139	0.0368	0.0667	0.0335	0.0497	0.0764	0.426	0.3108	0.045	0.0435	0.0422	0.0251	0.0485	0.0602	0.0696	0.0807	0.0552	0.0693	0.1115	0.1536	0.0835	0.0648	0.0857	0.0923	0.0661	0.1154	0.0759	0.1205	0.0313	0.072	0.1586	0.1588	0.1354	0.0283	0.0899
57821	ENSG00000117477	1	169364108	169429907	-1	q24.2	C1orf114	0.048	0.0581	0.0776	0.0524	0.0347	0.1887	0.0716	0.2139	0.0368	0.0667	0.0335	0.0497	0.0764	0.426	0.3108	0.045	0.0435	0.0422	0.0251	0.0485	0.0602	0.0696	0.0807	0.0552	0.0693	0.1115	0.1536	0.0835	0.0648	0.0857	0.0923	0.0661	0.1154	0.0759	0.1205	0.0313	0.072	0.1586	0.1588	0.1354	0.0283	0.0899
10560	ENSG00000117479	1	169433147	169455241	-1	q24.2	SLC19A2	0.048	0.0581	0.0776	0.0524	0.0347	0.1887	0.0716	0.2139	0.0368	0.0667	0.0335	0.0497	0.0764	0.426	0.3108	0.045	0.0435	0.0422	0.0251	0.0485	0.0602	0.0696	0.0807	0.0552	0.0693	0.1115	0.1536	0.0835	0.0648	0.0857	0.0923	0.0661	0.1154	0.0759	0.1205	0.0313	0.072	0.1586	0.1588	0.1354	0.0283	0.0899
2153	ENSG00000198734	1	169483404	169555826	-1	q24.2	F5	0.048	0.0581	0.0776	0.0524	0.0347	0.1887	0.0716	0.2139	0.0368	0.0667	0.0335	0.0497	0.0764	0.426	0.3108	0.045	0.0435	0.0422	0.0251	0.0485	0.0602	0.0696	0.0807	0.0552	0.0693	0.1115	0.1536	0.0835	0.0648	0.0857	0.0923	0.0661	0.1154	0.0759	0.1205	0.0313	0.072	0.1586	0.1588	0.1354	0.0283	0.0899
55732	ENSG00000000460	1	169631245	169823221	1	q24.2	C1orf112	0.048	0.0581	0.0776	0.0524	0.0347	0.1887	0.0716	0.2139	0.0368	0.0667	0.0335	0.0497	0.0764	0.426	0.3108	0.045	0.0435	0.0422	0.0251	0.0485	0.0602	0.0696	0.0807	0.0552	0.0693	0.1115	0.1536	0.0835	0.0648	0.0857	0.0923	0.0661	0.1154	0.0759	0.1205	0.0313	0.072	0.1586	0.1588	0.1354	0.0283	0.0899
6402	ENSG00000188404	1	169659808	169680839	-1	q24.2	SELL	0.048	0.0581	0.0776	0.0524	0.0347	0.1887	0.0716	0.2139	0.0368	0.0667	0.0335	0.0497	0.0764	0.426	0.3108	0.045	0.0435	0.0422	0.0251	0.0485	0.0602	0.0696	0.0807	0.0552	0.0693	0.1115	0.1536	0.0835	0.0648	0.0857	0.0923	0.0661	0.1154	0.0759	0.1205	0.0313	0.072	0.1586	0.1588	0.1354	0.0283	0.0899
57147	ENSG00000000457	1	169821804	169863408	-1	q24.2	SCYL3	0.048	0.0581	0.0776	0.0524	0.0347	0.1887	0.0716	0.2139	0.0368	0.0667	0.0335	0.0497	0.0764	0.426	0.3108	0.045	0.0435	0.0422	0.0251	0.0485	0.0602	0.0696	0.0807	0.0552	0.0693	0.1115	0.1536	0.0835	0.0648	0.0857	0.0923	0.0661	0.1154	0.0759	0.1205	0.0313	0.072	0.1586	0.1588	0.1354	0.0283	0.0899
22920	ENSG00000075945	1	169890467	170054349	-1	q24.2	KIFAP3	0.048	0.0581	0.0776	0.0524	0.0347	0.1887	0.0716	0.2139	0.0368	0.0667	0.0335	0.0497	0.0764	0.426	0.3108	0.045	0.0435	0.0422	0.0251	0.0485	0.0602	0.0696	0.0807	0.0552	0.0693	0.1115	0.1536	0.0835	0.0648	0.0857	0.0923	0.0661	0.1154	0.0759	0.1205	0.0313	0.072	0.1586	0.1588	0.1354	0.0283	0.0899
92344	ENSG00000120370	1	170501270	170522974	1	q24.2	GORAB	0.048	0.0581	0.0776	0.0524	0.0347	0.1887	0.0716	0.2139	0.0368	0.0667	0.0335	0.0497	0.0764	0.426	0.3108	0.045	0.0435	0.0422	0.0251	0.0485	0.0602	0.0696	0.0807	0.0552	0.0693	0.1115	0.1536	0.0835	0.0648	0.0857	0.0923	0.0661	0.1154	0.0759	0.1205	0.0313	0.072	0.1586	0.1588	0.1354	0.0283	0.0899
5396	ENSG00000116132	1	170631869	170708560	1	q24.2	PRRX1	0.048	0.0581	0.0776	0.0524	0.0347	0.1887	0.0716	0.2139	0.0368	0.0667	0.0335	0.0497	0.0764	0.426	0.3108	0.045	0.0435	0.0422	0.0251	0.0485	0.0602	0.0696	0.0807	0.0552	0.0693	0.1115	0.1536	0.0835	0.0648	0.0857	0.0923	0.0661	0.1154	0.0759	0.1205	0.0313	0.072	0.1586	0.1588	0.1354	0.0283	0.0899
2328	ENSG00000007933	1	171060018	171086959	1	q24.3	FMO3	0.048	0.0581	0.0776	0.0524	0.0347	0.1887	0.0716	0.2139	0.0368	0.0667	0.0335	0.0497	0.0764	0.426	0.3108	0.045	0.0435	0.0422	0.0251	0.0485	0.0602	0.0696	0.0807	0.0552	0.0693	0.1115	0.1536	0.0835	0.0648	0.0857	0.0923	0.0661	0.1154	0.0759	0.1205	0.0313	0.072	0.1586	0.1588	0.1354	0.0283	0.0899
2327	ENSG00000094963	1	171154347	171181822	1	q24.3	FMO2	0.048	0.0581	0.0776	0.0524	0.0347	0.1887	0.0716	0.2139	0.0368	0.0667	0.0335	0.0497	0.0764	0.426	0.3108	0.045	0.0435	0.0422	0.0251	0.0485	0.0602	0.0696	0.0807	0.0552	0.0693	0.1115	0.1536	0.0835	0.0648	0.0857	0.0923	0.0661	0.1154	0.0759	0.1205	0.0313	0.072	0.1586	0.1588	0.1354	0.0283	0.0899
2329	ENSG00000076258	1	171283347	171311223	1	q24.3	FMO4	0.048	0.0581	0.0776	0.0524	0.0347	0.1887	0.0716	0.2139	0.0368	0.0667	0.0335	0.0497	0.0764	0.426	0.3108	0.045	0.0435	0.0422	0.0251	0.0485	0.0602	0.0696	0.0807	0.0552	0.0693	0.1115	0.1536	0.0835	0.0648	0.0857	0.0923	0.0661	0.1154	0.0759	0.1205	0.0313	0.072	0.1586	0.1588	0.1354	0.0283	0.0899
8674	ENSG00000117533	1	171669300	171711387	-1	q24.3	VAMP4	0.048	0.0581	0.0776	0.0524	0.0347	0.1887	0.0716	0.2139	0.0368	0.0667	0.0335	0.0497	0.0764	0.426	0.3108	0.045	0.0435	0.0422	0.0251	0.0485	0.0602	0.0696	0.0807	0.0552	0.0693	0.1115	0.1536	0.0835	0.0648	0.0857	0.0923	0.0661	0.1154	0.0759	0.1205	0.0313	0.072	0.1586	0.1588	0.1354	0.0283	0.0899
51603	ENSG00000010165	1	171750788	171783163	1	q24.3	METTL13	0.048	0.0581	0.0776	0.0524	0.0347	0.1887	0.0716	0.2139	0.0368	0.0667	0.0335	0.0497	0.0764	0.426	0.3108	0.045	0.0435	0.0422	0.0251	0.0485	0.0602	0.0696	0.0807	0.0552	0.0693	0.1115	0.1536	0.0835	0.0648	0.0857	0.0923	0.0661	0.1154	0.0759	0.1205	0.0313	0.072	0.1586	0.1588	0.1354	0.0283	0.0899
26052	ENSG00000197959	1	171810621	172387606	1	q24.3	DNM3	0.048	0.0581	0.0776	0.0524	0.0347	0.1887	0.0716	0.2139	0.0368	0.0667	0.0335	0.0497	0.0764	0.426	0.3108	0.045	0.0435	0.0422	0.0251	0.0485	0.0602	0.0696	0.0807	0.0552	0.0693	0.1115	0.1536	0.0835	0.0648	0.0857	0.0923	0.0661	0.1154	0.0759	0.1205	0.0313	0.072119	0.1586	0.1588	0.1354	0.0283	0.0899
5279	ENSG00000135845	1	172339329	172413230	-1	q24.3	PIGC	0.048	0.0581	0.0776	0.0524	0.0347	0.1887	0.0716	0.2139	0.0368	0.0667	0.0335	0.0497	0.0764	0.426	0.3108	0.045	0.0435	0.0422	0.0251	0.0485	0.0602	0.0696	0.0807	0.0552	0.0693	0.1115	0.1536	0.0835	0.0648	0.0857	0.0923	0.0661	0.1154	0.0759	0.1205	0.0313	0.0735	0.1586	0.1588	0.1354	0.0283	0.0899
51430	ENSG00000094975	1	172501489	172580971	1	q24.3	C1orf9	0.048	0.0581	0.0776	0.0524	0.0347	0.1887	0.0716	0.2139	0.0368	0.0667	0.0335	0.0497	0.0764	0.426	0.3108	0.045	0.0435	0.0422	0.0251	0.0485	0.0602	0.0696	0.0807	0.0552	0.0693	0.1115	0.1536	0.0835	0.0648	0.0857	0.0923	0.0661	0.1154	0.0759	0.1205	0.0313	0.0735	0.1586	0.1588	0.1354	0.0283	0.0899
7292	ENSG00000117586	1	173152873	173176452	-1	q25.1	TNFSF4	0.048	0.0581	0.0776	0.0524	0.0347	0.1887	0.0716	0.2139	0.0368	0.0667	0.0335	0.0497	0.0764	0.426	0.3108	0.045	0.0435	0.0422	0.0251	0.0485	0.0602	0.0696	0.0807	0.0552	0.0693	0.1115	0.1536	0.0835	0.0648	0.0857	0.0923	0.0661	0.1154	0.0759	0.1205	0.0313	0.0735	0.1586	0.1588	0.1354	0.0283	0.0899
9588	ENSG00000117592	1	173446405	173457946	1	q25.1	PRDX6	0.048	0.0581	0.0776	0.0524	0.0347	0.1887	0.0716	0.2139	0.0368	0.0667	0.0335	0.0497	0.0764	0.426	0.3108	0.045	0.0435	0.0422	0.0251	0.0485	0.0602	0.0696	0.0807	0.0552	0.0693	0.1115	0.1536	0.0835	0.0648	0.0857	0.0923	0.0661	0.1154	0.0759	0.1205	0.0313	0.0735	0.1586	0.1588	0.1354	0.0283	0.0899
339416	ENSG00000183831	1	173578700	173639001	-1	q25.1	ANKRD45	0.048	0.0581	0.0776	0.0524	0.0347	0.1887	0.0716	0.2139	0.0368	0.0667	0.0335	0.0497	0.0764	0.426	0.3108	0.045	0.0435	0.0422	0.0251	0.0485	0.0602	0.0696	0.0807	0.0552	0.0693	0.1115	0.1536	0.0835	0.0648	0.0857	0.0923	0.0661	0.1154	0.0759	0.1205	0.0313	0.0735	0.1586	0.1588	0.1354	0.0283	0.0899
27252	ENSG00000076321	1	173684080	173755840	1	q25.1	KLHL20	0.048	0.0581	0.0776	0.0524	0.0347	0.1887	0.0716	0.2139	0.0368	0.0667	0.0335	0.0497	0.0764	0.426	0.3108	0.045	0.0435	0.0422	0.0251	0.0485	0.0602	0.0696	0.0807	0.0552	0.0693	0.1115	0.1536	0.0835	0.0648	0.0857	0.0923	0.0661	0.1154	0.0759	0.1205	0.0313	0.0735	0.1586	0.1588	0.1354	0.0283	0.0899
91687	ENSG00000120334	1	173768688	173793858	-1	q25.1	CENPL	0.048	0.0581	0.0776	0.0524	0.0347	0.1887	0.0716	0.2139	0.0368	0.0667	0.0335	0.0497	0.0764	0.426	0.3108	0.045	0.0435	0.0422	0.0251	0.0485	0.0602	0.0696	0.0807	0.0552	0.0693	0.1115	0.1536	0.0835	0.0648	0.0857	0.0923	0.0661	0.1154	0.0759	0.1205	0.0313	0.0735	0.1586	0.1588	0.1354	0.0283	0.0899
55157	ENSG00000117593	1	173793641	173827684	1	q25.1	DARS2	0.048	0.0581	0.0776	0.0524	0.0347	0.1887	0.0716	0.2139	0.0368	0.0667	0.0335	0.0497	0.0764	0.426	0.3108	0.045	0.0435	0.0422	0.0251	0.0485	0.0602	0.0696	0.0807	0.0552	0.0693	0.1115	0.1536	0.0835	0.0648	0.0857	0.0923	0.0661	0.1154	0.0759	0.1205	0.0313	0.0735	0.1586	0.1588	0.1354	0.0283	0.0899
84614	ENSG00000185278	1	173837220	173866494	1	q25.1	ZBTB37	0.048	0.0581	0.0776	0.0524	0.0347	0.1887	0.0716	0.2139	0.0368	0.0667	0.0335	0.0497	0.0764	0.426	0.3108	0.045	0.0435	0.0422	0.0251	0.0485	0.0602	0.0696	0.0807	0.0552	0.0693	0.1115	0.1536	0.0835	0.0648	0.0857	0.0923	0.0661	0.1154	0.0759	0.1205	0.0313	0.0735	0.1586	0.1588	0.1354	0.0283	0.0899
149041	ENSG00000135870	1	173900352	173991435	-1	q25.1	RC3H1	0.048	0.0581	0.0776	0.0524	0.0347	0.1887	0.0716	0.2139	0.0368	0.0667	0.0335	0.0497	0.0764	0.426	0.3108	0.045	0.0435	0.0422	0.0251	0.0485	0.0602	0.0696	0.0807	0.0552	0.0693	0.1115	0.1536	0.0835	0.0648	0.0857	0.0923	0.0661	0.1154	0.0759	0.1205	0.0313	0.0735	0.1586	0.1588	0.1354	0.0283	0.0899
9910	ENSG00000152061	1	174128548	174964445	1	q25.1	RABGAP1L	0.048	0.0581	0.0776	0.0483672	0.0347	0.1887	0.0716	0.2139	0.0368	0.0632326	0.0335	0.0422833	0.0697326	0.426	0.3322	0.0482339	0.0435	0.0422	0.0251	0.0485	0.0602	0.0696	0.0807	0.0552	0.0613842	0.106931	0.1536	0.0795673	0.0557715	0.0857	0.0923	0.0661	0.1154	0.0659804	0.1205	0.0313	0.0550269	0.154313	0.159567	0.1354	0.0268328	0.0899
27101	ENSG00000116161	1	174968300	174980851	1	q25.1	CACYBP	0.048	0.0581	0.0776	0.0371	0.0347	0.1887	0.0716	0.2139	0.0368	0.0486	0.0335	0.0311	0.0663	0.426	0.3322	0.042	0.0435	0.0422	0.0251	0.0485	0.0602	0.0696	0.0807	0.0552	0.0524	0.0934	0.1536	0.0853	0.0427	0.0857	0.0923	0.0661	0.1154	0.0505	0.1205	0.0313	0.068	0.1595	0.1492	0.1354	0.0234	0.0899
63931	ENSG00000120333	1	174979925	174992561	-1	q25.1	MRPS14	0.048	0.0581	0.0776	0.0371	0.0347	0.1887	0.0716	0.2139	0.0368	0.0486	0.0335	0.0311	0.0663	0.426	0.3322	0.042	0.0435	0.0422	0.0251	0.0485	0.0602	0.0696	0.0807	0.0552	0.0524	0.0934	0.1536	0.0853	0.0427	0.0857	0.0923	0.0661	0.1154	0.0505	0.1205	0.0313	0.068	0.1595	0.1492	0.1354	0.0234	0.0899
63923	ENSG00000120332	1	175036994	175117202	1	q25.1	TNN	0.048	0.0581	0.0776	0.0371	0.0347	0.1887	0.0716	0.2139	0.0368	0.0486	0.0335	0.0311	0.0663	0.426	0.3322	0.042	0.0435	0.0422	0.0251	0.0485	0.0602	0.0696	0.0807	0.0552	0.0524	0.0934	0.1536	0.0853	0.0427	0.0857	0.0923	0.0661	0.1154	0.0505	0.1205	0.0313	0.068	0.1595	0.1492	0.1354	0.0234	0.0899
7143	ENSG00000116147	1	175291935	175712906	-1	q25.1	TNR	0.048	0.0581	0.0776	0.0371	0.0347	0.1887	0.0716	0.2139	0.0368	0.0486	0.0335	0.0311	0.0663	0.426	0.3322	0.042	0.0435	0.0422	0.0251	0.0485	0.0602	0.0696	0.0807	0.0552	0.0524	0.0934	0.1536	0.0853	0.0427	0.0857	0.0923	0.0661	0.1154	0.0505	0.1205	0.0313	0.068	0.1595	0.1492	0.1354	0.0234	0.0899
64326	ENSG00000143207	1	175911248	176176629	-1	q25.2	RFWD2	0.048	0.0581	0.0776	0.0371	0.0347	0.1887	0.0716	0.2139	0.0368	0.0486	0.0335	0.0311	0.0663	0.426	0.3322	0.042	0.0435	0.0422	0.0251	0.0485	0.0602	0.0696	0.0807	0.0552	0.0524	0.0934	0.1536	0.0853	0.0427	0.0857	0.0923	0.0661	0.1154	0.0505	0.1205	0.0313	0.068	0.1595	0.1492	0.1354	0.0234	0.0899
460	ENSG00000152092	1	176826438	177134109	-1	q25.2	ASTN1	0.048	0.0581	0.0776	0.0371	0.0347	0.1887	0.0716	0.2139	0.0368	0.0486	0.0335	0.0311	0.0663	0.426	0.3322	0.042	0.0435	0.0422	0.0251	0.0485	0.0602	0.0696	0.0807	0.0552	0.0524	0.0934	0.1536	0.0853	0.0427	0.0857	0.0923	0.0661	0.1154	0.0505	0.1205	0.0313	0.068	0.1595	0.1492	0.1354	0.0234	0.0899
57795	ENSG00000198797	1	177140063	177251558	1	q25.2	FAM5B	0.048	0.0581	0.0776	0.0371	0.0347	0.1887	0.0716	0.2139	0.0368	0.0486	0.0335	0.0311	0.0663	0.426	0.3322	0.042	0.0435	0.0422	0.0251	0.0485	0.0602	0.0696	0.0807	0.0552	0.0524	0.0934	0.1536	0.0853	0.0427	0.0857	0.0923	0.0661	0.1154	0.0505	0.1205	0.0313	0.068	0.1595	0.1492	0.1354	0.0234	0.0899
89866	ENSG00000120341	1	177896701	177995366	-1	q25.2	SEC16B	0.048	0.0581	0.0776	0.0371	0.0347	0.1887	0.0716	0.2139	0.0368	0.0486	0.0335	0.0311	0.0663	0.426	0.3322	0.042	0.0435	0.0422	0.0251	0.0485	0.0602	0.0696	0.0807	0.0552	0.0524	0.0934	0.1536	0.0853	0.0427	0.0857	0.0923	0.0661	0.1154	0.0505	0.1205	0.0313	0.068	0.1595	0.1492	0.1354	0.0234	0.0899
9462	ENSG00000075391	1	178062864	178448644	1	q25.2	RASAL2	0.048	0.0581	0.0776	0.0371	0.0347	0.1887	0.0716	0.2139	0.0368	0.0486	0.0335	0.0311	0.0663	0.426	0.3322	0.042	0.0435	0.0422	0.0251	0.0485	0.0602	0.0696	0.0807	0.0552	0.0524	0.0934	0.1536	0.0853	0.0427	0.0857	0.0923	0.0661	0.1154	0.0505	0.1205	0.0313	0.068	0.1595	0.1492	0.1354	0.0234	0.0899
55103	ENSG00000116191	1	178694300	179065553	1	q25.2	RALGPS2	0.048	0.0581	0.0776	0.0371	0.0347	0.1887	0.0716	0.2139	0.0368	0.0486	0.0335	0.0311	0.0663	0.426	0.3322	0.042	0.0435	0.0422	0.0251	0.0485	0.0602	0.0696	0.0807	0.0552	0.0524	0.0934	0.1536	0.0853	0.0427	0.0857	0.0923	0.0661	0.1154	0.0505	0.1205	0.0313	0.068	0.1595	0.1492	0.1354	0.0234	0.0899
9068	ENSG00000116194	1	178818840	178840187	-1	q25.2	ANGPTL1	0.048	0.0581	0.0776	0.0371	0.0347	0.1887	0.0716	0.2139	0.0368	0.0486	0.0335	0.0311	0.0663	0.426	0.3322	0.042	0.0435	0.0422	0.0251	0.0485	0.0602	0.0696	0.0807	0.0552	0.0524	0.0934	0.1536	0.0853	0.0427	0.0857	0.0923	0.0661	0.1154	0.0505	0.1205	0.0313	0.068	0.1595	0.1492	0.1354	0.0234	0.0899
9917	ENSG00000116199	1	178994939	179045697	1	q25.2	FAM20B	0.048	0.0581	0.0776	0.0371	0.0347	0.1887	0.0716	0.2139	0.0368	0.0486	0.0335	0.0311	0.0663	0.426	0.3322	0.042	0.0435	0.0422	0.0251	0.0485	0.0602	0.0696	0.0807	0.0552	0.0524	0.0934	0.1536	0.0853	0.0427	0.0857	0.0923	0.0661	0.1154	0.0505	0.1205	0.0313	0.068	0.1595	0.1492	0.1354	0.0234	0.0899
64222	ENSG00000186283	1	179050512	179067158	1	q25.2	TOR3A	0.048	0.0581	0.0776	0.0371	0.0347	0.1887	0.0716	0.2139	0.0368	0.0486	0.0335	0.0311	0.0663	0.426	0.3322	0.042	0.0435	0.0422	0.0251	0.0485	0.0602	0.0696	0.0807	0.0552	0.0524	0.0934	0.1536	0.0853	0.0427	0.0857	0.0923	0.0661	0.1154	0.0505	0.1205	0.0313	0.068	0.1595	0.1492	0.1354	0.0234	0.0899
27	ENSG00000143322	1	179068462	179198819	-1	q25.2	ABL2	0.048	0.0581	0.0776	0.0371	0.0347	0.1887	0.0716	0.2139	0.0368	0.0486	0.0335	0.0311	0.0663	0.426	0.3322	0.042	0.0435	0.0422	0.0251	0.0485	0.0602	0.0696	0.0807	0.0552	0.0524	0.0934	0.1536	0.0853	0.0427	0.0857	0.0923	0.0661	0.1154	0.0505	0.1205	0.0313	0.068	0.1595	0.1492	0.1354	0.0234	0.0899
6646	ENSG00000057252	1	179262925	179327815	1	q25.2	SOAT1	0.048	0.0581	0.0776	0.0371	0.0347	0.1887	0.0716	0.2139	0.0368	0.0486	0.0335	0.0311	0.0663	0.426	0.3322	0.042	0.0435	0.0422	0.0251	0.0485	0.0602	0.0696	0.0807	0.0552	0.0524	0.0934	0.1536	0.0853	0.0427	0.0857	0.0923	0.0661	0.1154	0.0505	0.1205	0.0313	0.068	0.1595	0.1492	0.1354	0.0234	0.0899
163590	ENSG00000169905	1	179809102	179846934	-1	q25.2	TOR1AIP2	0.048	0.0581	0.0776	0.0371	0.0347	0.1887	0.0716	0.2139	0.0368	0.0486	0.0335	0.0311	0.0663	0.426	0.3322	0.042	0.0435	0.0422	0.0251	0.0485	0.0576	0.0696	0.0807	0.0552	0.0524	0.0934	0.1536	0.0853	0.0427	0.0857	0.0923	0.0661	0.1154	0.0505	0.1205	0.0313	0.068	0.1595	0.1492	0.1354	0.0234	0.0815
26092	ENSG00000143337	1	179851177	179888412	1	q25.2	TOR1AIP1	0.048	0.0581	0.0776	0.0371	0.0347	0.1887	0.0716	0.2139	0.0368	0.0486	0.0335	0.0311	0.0663	0.426	0.3322	0.042	0.0435	0.0422	0.0251	0.0485	0.0576	0.0696	0.0807	0.0552	0.0524	0.0934	0.1536	0.0853	0.0427	0.0857	0.0923	0.0661	0.1154	0.0505	0.1205	0.0313	0.068	0.1595	0.1492	0.1354	0.0234	0.0815
9857	ENSG00000135837	1	179923873	180084015	1	q25.2	CEP350	0.048	0.0581	0.0776	0.0371	0.0347	0.1887	0.0716	0.2139	0.0368	0.0486	0.0335	0.0311	0.0663	0.426	0.3322	0.042	0.0435	0.0422	0.0251	0.0485	0.0576	0.0696	0.0807	0.0552	0.0524	0.0934	0.1536	0.0853	0.0427	0.0857	0.0923	0.0661	0.1154	0.0505	0.1205	0.0313	0.068	0.1595	0.1492	0.1354	0.0234	0.0815
5768	ENSG00000116260	1	180123969	180173165	1	q25.2	QSOX1	0.048	0.0581	0.0776	0.0371	0.0347	0.1887	0.0716	0.2139	0.0368	0.0486	0.0335	0.0311	0.0663	0.426	0.3322	0.042	0.0435	0.0422	0.0251	0.0485	0.0576	0.0696	0.0807	0.0552	0.0524	0.0934	0.1536	0.0853	0.0427	0.0857	0.0923	0.0661	0.1154	0.0505	0.1205	0.0313	0.068	0.1595	0.1492	0.1354	0.0234	0.0815
84320	ENSG00000135847	1	180244515	180472089	-1	q25.3	ACBD6	0.048	0.0581	0.0776	0.0371	0.0347	0.1887	0.0716	0.2139	0.0368	0.0486	0.0335	0.0311	0.0663	0.426	0.3322	0.042	0.0435	0.0422	0.0251	0.0485	0.0576	0.0696	0.0807	0.0552	0.0524	0.0934	0.1536	0.0853	0.0427	0.0857	0.0923	0.0661	0.1154	0.0505	0.1205	0.0313	0.068	0.1595	0.1492	0.1354	0.0234	0.0815
9213	ENSG00000143324	1	180601140	180859387	1	q25.3	XPR1	0.048	0.0581	0.0776	0.0371	0.0347	0.1887	0.0716	0.2139	0.0368	0.0486	0.032059	0.0311	0.0663	0.426	0.3322	0.042	0.0435	0.0422	0.0251	0.0485	0.0576	0.0696	0.0807	0.0552	0.0524	0.0934	0.1536	0.0853	0.0427	0.0857	0.0923	0.0661	0.1154	0.0505	0.1205	0.0313	0.0532177	0.1595	0.1492	0.1354	0.0234	0.0815
57710	ENSG00000135835	1	180882290	180920750	1	q25.3	KIAA1614	0.048	0.0581	0.0776	0.0371	0.0347	0.1887	0.0716	0.2139	0.0368	0.0486	0.0318	0.0311	0.0663	0.426	0.3322	0.042	0.0435	0.0422	0.0251	0.0485	0.0576	0.0696	0.0807	0.0552	0.0524	0.0934	0.1536	0.0853	0.0427	0.0857	0.0923	0.0661	0.1154	0.0505	0.1205	0.0313	0.0751	0.1595	0.1492	0.1354	0.0234	0.0815
10228	ENSG00000135823	1	180941861	180992047	-1	q25.3	STX6	0.048	0.0581	0.0776	0.0371	0.0347	0.1887	0.0716	0.2139	0.0368	0.0486	0.0318	0.0311	0.0663	0.426	0.3322	0.042	0.0435	0.0422	0.0251	0.0485	0.0576	0.0696	0.0807	0.0552	0.0524	0.0934	0.1536	0.0853	0.0427	0.0857	0.0923	0.0661	0.1154	0.0505	0.1205	0.0313	0.0751	0.1595	0.1492	0.1354	0.0234	0.0815
3140	ENSG00000153029	1	181003067	181031074	1	q25.3	MR1	0.048	0.0581	0.0776	0.0371	0.0347	0.1887	0.0716	0.2139	0.0368	0.0486	0.0318	0.0311	0.0663	0.426	0.3322	0.042	0.0435	0.0422	0.0251	0.0485	0.0576	0.0696	0.0807	0.0552	0.0524	0.0934	0.1536	0.0853	0.0427	0.0857	0.0923	0.0661	0.1154	0.0505	0.1205	0.0313	0.0751	0.1595	0.1492	0.1354	0.0234	0.0815
51278	ENSG00000162783	1	181057638	181059977	1	q25.3	IER5	0.048	0.0581	0.0776	0.0371	0.0347	0.1887	0.0716	0.2139	0.0368	0.0486	0.0318	0.0311	0.0663	0.426	0.3322	0.042	0.0435	0.0422	0.0251	0.0485	0.0576	0.0696	0.0807	0.0552	0.0524	0.0934	0.1536	0.0853	0.0427	0.0857	0.0923	0.0661	0.1154	0.0505	0.1205	0.0313	0.0751	0.1595	0.1492	0.1354	0.0234	0.0815
777	ENSG00000198216	1	181382238	181777219	1	q25.3	CACNA1E	0.048	0.0581	0.0776	0.0371	0.0347	0.1887	0.0716	0.2139	0.0368	0.0486	0.0318	0.0311	0.0663	0.426	0.3322	0.042	0.0435	0.0422	0.0251	0.0485	0.0576	0.0696	0.0807	0.0552	0.0524	0.0934	0.1536	0.0853	0.0427	0.0857	0.0923	0.0661	0.1154	0.0505	0.1205	0.0313	0.0751	0.1595	0.1492	0.1354	0.0234	0.0815
2752	ENSG00000135821	1	182350839	182361341	-1	q25.3	GLUL	0.048	0.0581	0.0548	0.0371	0.0347	0.1887	0.0716	0.2139	0.0368	0.0486	0.0318	0.0311	0.0663	0.426	0.3322	0.042	0.0435	0.0422	0.0251	0.0485	0.0576	0.0696	0.0807	0.0552	0.0524	0.0934	0.1536	0.0853	0.0427	0.0857	0.0923	0.0661	0.1154	0.0505	0.1205	0.0313	0.0751	0.1595	0.1492	0.1354	0.0234	0.0815
6041	ENSG00000135828	1	182542769	182558391	-1	q25.3	RNASEL	0.048	0.0581	0.0548	0.0371	0.0347	0.1887	0.0716	0.2139	0.0368	0.0486	0.0318	0.0311	0.0663	0.426	0.3322	0.042	0.0435	0.0422	0.0251	0.0485	0.0576	0.0696	0.0807	0.0552	0.0524	0.0934	0.1536	0.0853	0.0427	0.0857	0.0923	0.0661	0.1154	0.0505	0.1205	0.0313	0.0751	0.1595	0.1492	0.1354	0.0234	0.0815
6004	ENSG00000143333	1	182567758	182573543	-1	q25.3	RGS16	0.048	0.0581	0.0548	0.0371	0.0347	0.1887	0.0716	0.2139	0.0368	0.0486	0.0318	0.0311	0.0663	0.426	0.3322	0.042	0.0435	0.0422	0.0251	0.0485	0.0576	0.0696	0.0807	0.0552	0.0524	0.0934	0.1536	0.0853	0.0427	0.0857	0.0923	0.0661	0.1154	0.0505	0.1205	0.0313	0.0751	0.1595	0.1492	0.1354	0.0234	0.0815
80896	ENSG00000135838	1	182758428	182799519	1	q25.3	NPL	0.048	0.0581	0.0548	0.0371	0.0347	0.1887	0.0716	0.2139	0.0368	0.0486	0.0318	0.0311	0.0663	0.426	0.3322	0.042	0.0435	0.0422	0.0251	0.0485	0.0576	0.0696	0.0807	0.0552	0.0524	0.0934	0.1536	0.0853	0.0427	0.0857	0.0923	0.0661	0.1154	0.0505	0.1205	0.0313	0.0751	0.1595	0.1492	0.1354	0.0234	0.0815
1660	ENSG00000135829	1	182808439	182856886	1	q25.3	DHX9	0.048	0.0581	0.0548	0.0371	0.0347	0.1887	0.0716	0.2139	0.0368	0.0486	0.0318	0.0311	0.0663	0.426	0.3322	0.042	0.0435	0.0422	0.0251	0.0485	0.0576	0.0696	0.0807	0.0552	0.0524	0.0934	0.1536	0.0853	0.0427	0.0857	0.0923	0.0661	0.1154	0.0505	0.1205	0.0313	0.0751	0.1595	0.1492	0.1354	0.0234	0.0815
3915	ENSG00000135862	1	182992597	183114727	1	q25.3	LAMC1	0.048	0.0581	0.0548	0.0371	0.0347	0.1887	0.0716	0.2139	0.0368	0.0486	0.0318	0.0311	0.0663	0.426	0.3322	0.042	0.0435	0.0422	0.0251	0.0485	0.0576	0.0696	0.0807	0.0552	0.0524	0.0934	0.1536	0.0853	0.0427	0.0857	0.0923	0.0661	0.1154	0.0505	0.1205	0.0313	0.0751	0.1595	0.1492	0.1354	0.0234	0.0815
23057	ENSG00000157064	1	183217372	183387737	-1	q25.3	NMNAT2	0.048	0.0581	0.0548	0.0371	0.0347	0.1887	0.0716	0.2139	0.0368	0.0486	0.0318	0.0311	0.0663	0.426	0.3322	0.042	0.0435	0.0422	0.0251	0.0485	0.0576	0.0696	0.0807	0.0552	0.0524	0.0934	0.1536	0.0853	0.0427	0.0857	0.0923	0.0661	0.1154	0.0505	0.1205	0.0313	0.0751	0.1595	0.1492	0.1354	0.0234	0.0815
9887	ENSG00000116698	1	183441351	183567381	1	q25.3	SMG7	0.048	0.0581	0.0548	0.0371	0.0347	0.1887	0.0716	0.2139	0.0368	0.0486	0.0318	0.0311	0.0663	0.426	0.3322	0.042	0.0435	0.0422	0.0251	0.0485	0.0576	0.0696	0.0807	0.0552	0.0524	0.0934	0.1536	0.0853	0.0427	0.0857	0.0923	0.0661	0.1154	0.0505	0.1205	0.0313	0.0751	0.1595	0.1492	0.1354	0.0234	0.0815
4688	ENSG00000116701	1	183524698	183560011	-1	q25.3	NCF2	0.048	0.0581	0.0548	0.0371	0.0347	0.1887	0.0716	0.2139	0.0368	0.0486	0.0318	0.0311	0.0663	0.426	0.3322	0.042	0.0435	0.0422	0.0251	0.0485	0.0576	0.0696	0.0807	0.0552	0.0524	0.0934	0.1536	0.0853	0.0427	0.0857	0.0923	0.0661	0.1154	0.0505	0.1205	0.0313	0.0751	0.1595	0.1492	0.1354	0.0234	0.0815
10092	ENSG00000162704	1	183592401	183604892	-1	q25.3	ARPC5	0.048	0.0581	0.0548	0.0371	0.0347	0.1887	0.0716	0.2139	0.0368	0.0486	0.0318	0.0311	0.0663	0.426	0.3322	0.042	0.0435	0.0422	0.0251	0.0485	0.0576	0.0696	0.0807	0.0552	0.0524	0.0934	0.1536	0.0853	0.0427	0.0857	0.0923	0.0661	0.1154	0.0505	0.1205	0.0313	0.0751	0.1595	0.1492	0.1354	0.0234	0.0815
23179	ENSG00000143344	1	183605208	183897666	1	q25.3	RGL1	0.048	0.0581	0.0548	0.0371	0.0347	0.1887	0.0716	0.2139	0.0368	0.0486	0.0318	0.0311	0.0663	0.426	0.3322	0.042	0.0435	0.0422	0.0251	0.0485	0.0576	0.0696	0.0807	0.0552	0.0524	0.0934	0.1536	0.0853	0.0427	0.0857	0.0923	0.0661	0.1154	0.0505	0.1205	0.0313	0.0751	0.1595	0.1492	0.1354	0.0234	0.0815
23127	ENSG00000198756	1	183898796	184006863	-1	q25.3	GLT25D2	0.048	0.0581	0.0548	0.0371	0.0347	0.1887	0.0716	0.2139	0.0368	0.0486	0.0318	0.0311	0.0663	0.426	0.3322	0.042	0.0435	0.0422	0.0251	0.0485	0.0576	0.0696	0.0807	0.0552	0.0524	0.0934	0.1536	0.0853	0.0427	0.0857	0.0923	0.0661	0.1154	0.0505	0.1205	0.0313	0.0751	0.1595	0.1492	0.1354	0.0234	0.0815
116461	ENSG00000198860	1	184020811	184043346	1	q25.3	TSEN15	0.048	0.0581	0.0548	0.0371	0.0347	0.1887	0.0716	0.2139	0.0368	0.0486	0.0318	0.0311	0.0663	0.426	0.3322	0.042	0.0435	0.0422	0.0251	0.0485	0.0576	0.0696	0.0807	0.0552	0.0524	0.0934	0.1536	0.0853	0.0427	0.0857	0.0923	0.0661	0.1154	0.0505	0.1205	0.0313	0.0751	0.1595	0.1492	0.1354	0.0234	0.0815
81563	ENSG00000116667	1	184356192	184598154	1	q25.3	C1orf21	0.048	0.0581	0.0548	0.0371	0.0347	0.1887	0.0716	0.2139	0.0368	0.0486	0.0318	0.0311	0.0663	0.426	0.3322	0.042	0.0435	0.0422	0.0251	0.0485	0.0576	0.0696	0.0807	0.0552	0.0524	0.0934	0.1536	0.0853	0.0427	0.0857	0.0923	0.0661	0.1154	0.0505	0.1205	0.0313	0.0751	0.1595	0.1492	0.1354	0.0234	0.0815
80267	ENSG00000116406	1	184659637	184724047	-1	q25.3	EDEM3	0.048	0.0581	0.0548	0.0371	0.0347	0.1887	0.0716	0.2139	0.0368	0.0486	0.0318	0.0311	0.0663	0.426	0.3322	0.042	0.0435	0.0422	0.0251	0.0485	0.0576	0.0696	0.0807	0.0552	0.0524	0.0934	0.1536	0.0853	0.0427	0.0857	0.0923	0.0661	0.1154	0.0505	0.1205	0.0313	0.0751	0.1595	0.1492	0.1354	0.0234	0.0815
116496	ENSG00000135842	1	184759858	184943682	-1	q25.3	FAM129A	0.048	0.0581	0.0548	0.0371	0.0347	0.1887	0.0716	0.2139	0.0368	0.0486	0.0318	0.0311	0.0663	0.426	0.3322	0.042	0.0435	0.0422	0.0251	0.0485	0.0576	0.0696	0.0807	0.0552	0.0524	0.0934	0.1536	0.0853	0.0427	0.0857	0.0923	0.0661	0.1154	0.0505	0.1205	0.0313	0.0751	0.1595	0.1492	0.1354	0.0234	0.0815
6045	ENSG00000121481	1	185014496	185071740	1	q25.3	RNF2	0.048	0.0581	0.0548	0.0371	0.0347	0.1887	0.0716	0.2139	0.0368	0.0486	0.0318	0.0311	0.0663	0.426	0.3322	0.042	0.0435	0.0422	0.0251	0.0485	0.0576	0.0696	0.0807	0.0552	0.0524	0.0934	0.1536	0.0853	0.0427	0.0857	0.0923	0.0661	0.1154	0.0505	0.1205	0.0313	0.0751	0.1595	0.1492	0.1354	0.0234	0.0815
10625	ENSG00000116679	1	185265520	185286461	-1	q25.3	IVNS1ABP	0.048	0.0581	0.0548	0.0371	0.0347	0.1887	0.0716	0.2139	0.0368	0.0486	0.0318	0.0311	0.0663	0.426	0.3322	0.042	0.0435	0.0422	0.0251	0.0485	0.0396	0.0696	0.0807	0.0552	0.0524	0.0934	0.1536	0.0853	0.0427	0.0857	0.0923	0.0661	0.1154	0.0505	0.1205	0.0313	0.0751	0.1595	0.1492	0.1354	0.0234	0.0815
83872	ENSG00000143341	1	185703683	186160085	1	q25.3	HMCN1	0.048	0.0581	0.0548	0.0371	0.0347	0.1887	0.0716	0.2139	0.0368	0.0486	0.0318	0.0311	0.0663	0.426	0.3322	0.042	0.0435	0.0422	0.0251	0.0485	0.0396	0.0696	0.0807	0.0552	0.0524	0.0934	0.1536	0.0853	0.0427	0.0857	0.0923	0.0661	0.109133	0.0505	0.1205	0.0313	0.0751	0.1595	0.1492	0.1354	0.0234	0.0815
7175	ENSG00000047410	1	186282954	186344825	-1	q31.1	TPR	0.048	0.0581	0.0548	0.0371	0.0347	0.1887	0.0716	0.2139	0.0368	0.0486	0.0318	0.0311	0.0663	0.426	0.3322	0.042	0.0435	0.0422	0.0251	0.0485	0.0396	0.0696	0.0807	0.0552	0.0524	0.0934	0.1536	0.0853	0.0427	0.0857	0.0923	0.0661	0.1344	0.0505	0.1205	0.0313	0.0751	0.1595	0.1492	0.1354	0.0234	0.0815
54953	ENSG00000157181	1	186344890	186390510	1	q31.1	C1orf27	0.048	0.0581	0.0548	0.0371	0.0347	0.1887	0.0716	0.2139	0.0368	0.0486	0.0318	0.0311	0.0663	0.426	0.3322	0.042	0.0435	0.0422	0.0251	0.0485	0.0396	0.0696	0.0807	0.0552	0.0524	0.0934	0.1536	0.0853	0.0427	0.0857	0.0923	0.0661	0.1344	0.0505	0.1205	0.0313	0.0751	0.1595	0.1492	0.1354	0.0234	0.0815
5743	ENSG00000073756	1	186640923	186649559	-1	q31.1	PTGS2	0.048	0.0581	0.0548	0.0371	0.0347	0.1887	0.0716	0.2139	0.0368	0.0486	0.0318	0.0311	0.0663	0.426	0.3322	0.042	0.0435	0.0422	0.0251	0.0485	0.0396	0.0696	0.0807	0.0552	0.0524	0.0934	0.1536	0.0853	0.0427	0.0857	0.0923	0.0661	0.1344	0.0505	0.1205	0.0313	0.0751	0.1595	0.1492	0.1354	0.0234	0.0815
5321	ENSG00000116711	1	186798085	186958113	1	q31.1	PLA2G4A	0.048	0.0581	0.0548	0.0371	0.0347	0.1887	0.0716	0.2139	0.0368	0.0486	0.0318	0.0311	0.0663	0.426	0.3322	0.042	0.0435	0.0422	0.0251	0.0485	0.0396	0.0696	0.0807	0.0552	0.0524	0.0934	0.1536	0.0853	0.0427	0.0857	0.0923	0.0661	0.1344	0.0505	0.1205	0.0313	0.0751	0.1595	0.1492	0.1354	0.0234	0.0815
339479	ENSG00000162670	1	190066792	190446759	-1	q31.1	FAM5C	0.048	0.0401	0.0548	0.0380621	0.0347	0.1887	0.0716	0.2139	0.0368	0.0304	0.0318	0.0311	0.054	0.426	0.3322	0.0384	0.0435	0.0422	0.0251	0.0485	0.0396	0.0696	0.0437	0.0552	0.0524	0.0934	0.1758	0.0853	0.0427	0.0857	0.1043	0.0377	0.1344	0.0292	0.1205	0.0313	0.0751	0.1595	0.1492	0.1354	0.0234	0.0815
64407	ENSG00000150681	1	192127587	192154945	1	q31.2	RGS18	0.048	0.0401	0.0548	0.041	0.0347	0.1887	0.0716	0.2139	0.0368	0.0304	0.0318	0.0311	0.054	0.426	0.3322	0.0384	0.0435	0.0422	0.0251	0.0485	0.0396	0.0696	0.0437	0.0552	0.0524	0.0934	0.1758	0.0853	0.0427	0.0857	0.1043	0.0377	0.1344	0.0292	0.1205	0.0313	0.0751	0.1595	0.1451	0.1354	0.0234	0.0815
5996	ENSG00000090104	1	192544857	192549161	1	q31.2	RGS1	0.048	0.0401	0.0548	0.041	0.0347	0.1887	0.0716	0.2139	0.0368	0.0304	0.0318	0.0311	0.054	0.426	0.3322	0.0384	0.0435	0.0422	0.0251	0.0485	0.0396	0.0696	0.0437	0.0552	0.0524	0.0934	0.1758	0.0853	0.0427	0.0857	0.1043	0.0377	0.1344	0.0292	0.1205	0.0313	0.0751	0.1595	0.1451	0.1354	0.0234	0.0815
5997	ENSG00000116741	1	192778169	192781403	1	q31.2	RGS2	0.048	0.0401	0.0548	0.041	0.0347	0.1887	0.0716	0.2139	0.0368	0.0304	0.0318	0.0311	0.054	0.426	0.3322	0.0378	0.0435	0.0422	0.0251	0.0485	0.0396	0.0696	0.0437	0.0552	0.0524	0.0934	0.1758	0.0853	0.0427	0.0857	0.1043	0.0377	0.1344	0.0292	0.1205	0.0313	0.0751	0.1595	0.1451	0.1354	0.0234	0.0815
51377	ENSG00000116750	1	192984889	193029237	-1	q31.2	UCHL5	0.048	0.0401	0.0548	0.041	0.0347	0.1887	0.0716	0.2139	0.0368	0.0304	0.0318	0.0311	0.054	0.426	0.3322	0.0378	0.0435	0.0422	0.0251	0.0485	0.0396	0.0696	0.0437	0.0552	0.0524	0.0934	0.1758	0.0853	0.0427	0.0857	0.1043	0.0377	0.1344	0.0292	0.1205	0.0313	0.0751	0.1595	0.1451	0.1354	0.0234	0.0815
6738	ENSG00000116747	1	193028552	193060907	1	q31.2	TROVE2	0.048	0.0401	0.0548	0.041	0.0347	0.1887	0.0716	0.2139	0.0368	0.0304	0.0318	0.0311	0.054	0.426	0.3322	0.0378	0.0435	0.0422	0.0251	0.0485	0.0396	0.0696	0.0437	0.0552	0.0524	0.0934	0.1758	0.0853	0.0427	0.0857	0.1043	0.0377	0.1344	0.0292	0.1205	0.0313	0.0751	0.1595	0.1451	0.1354	0.0234	0.0815
51022	ENSG00000023572	1	193065598	193075244	-1	q31.2	GLRX2	0.048	0.0401	0.0548	0.041	0.0347	0.1887	0.0716	0.2139	0.0368	0.0304	0.0318	0.0311	0.054	0.426	0.3322	0.0378	0.0435	0.0422	0.0251	0.0485	0.0396	0.0696	0.0437	0.0552	0.0524	0.0934	0.1758	0.0853	0.0427	0.0857	0.1043	0.0377	0.1344	0.0292	0.1205	0.0313	0.0751	0.1595	0.1451	0.1354	0.0234	0.0815
79577	ENSG00000134371	1	193091147	193223031	1	q31.2	CDC73	0.048	0.0401	0.0548	0.041	0.0347	0.1887	0.0716	0.2139	0.0368	0.0304	0.0305535	0.0311	0.054	0.426	0.3322	0.0456316	0.0435	0.0366849	0.0251	0.0485	0.0396	0.0696	0.0437	0.0552	0.0524	0.0934	0.1758	0.0853	0.0427	0.0857	0.1043	0.0377	0.135364	0.0292	0.1205	0.0313	0.0751	0.1595	0.1451	0.1354	0.0234	0.0815
8707	ENSG00000162630	1	193148175	193155784	-1	q31.2	B3GALT2	0.048	0.0401	0.0548	0.041	0.0347	0.1887	0.0716	0.2139	0.0368	0.0304	0.0318	0.0311	0.054	0.426	0.3322	0.0378	0.0435	0.0422	0.0251	0.0485	0.0396	0.0696	0.0437	0.0552	0.0524	0.0934	0.1758	0.0853	0.0427	0.0857	0.1043	0.0377	0.1344	0.0292	0.1205	0.0313	0.0751	0.1595	0.1451	0.1354	0.0234	0.0815
343450	ENSG00000162687	1	196194909	196577541	-1	q31.3	KCNT2	0.048	0.0401	0.0548	0.041	0.0347	0.1887	0.0716	0.2139	0.0462	0.0304	0.0308	0.0438	0.054	0.426	0.3322	0.0522	0.0435	0.0323	0.0251	0.0485	0.0371	0.0696	0.0852	0.0552	0.0602	0.0934	0.1758	0.0853	0.0427	0.0857	0.1043	0.0377	0.1376	0.0498	0.1205	0.0313	0.0751	0.1701	0.1451	0.1354	0.0027	0.0819
3075	ENSG00000000971	1	196621008	196716634	1	q31.3	CFH	0.048	0.0401	0.0548	0.041	0.0254845	0.1887	0.0716	0.260595	0.0462	0.0643155	0.0308	0.0438	0.054	0.426	0.3322	0.0522	0.0435	0.0323	0.0251	0.0485	0.0371	0.0696	0.0852	0.0627561	0.118528	0.0934	0.1758	0.0853	0.0427	0.107997	0.1043	0.0377	0.1376	0.0498	0.1205	0.0313	0.0751	0.1701	0.112725	0.1354	-0.0319557	0.0819
259266	ENSG00000066279	1	197053258	197115824	-1	q31.3	ASPM	0.0678	0.0605	0.0776	0.0431	0.0416	0.188	0.0814	0.2121	0.0462	0.0604	0.0361	0.05	0.083	0.4509	0.3229	0.0522	0.049	0.0531	0.0326	0.0515	0.0684	0.0778	0.0852	0.0479	0.0609	0.1026	0.1623	0.0853	0.0668	0.0873	0.0898	0.0547	0.1122	0.06	0.1205	0.0238	0.0722	0.1701	0.1533	0.136	0.0197	0.088
360023	ENSG00000177888	1	197127572	197169672	-1	q31.3	ZBTB41	0.0678	0.0605	0.0776	0.0431	0.0416	0.188	0.0814	0.2121	0.0462	0.0604	0.0361	0.05	0.083	0.4509	0.3229	0.0522	0.049	0.0531	0.0326	0.0515	0.0684	0.0778	0.0852	0.0479	0.0609	0.1026	0.1623	0.0853	0.0668	0.0873	0.0898	0.0547	0.1122	0.06	0.1205	0.0238	0.0722	0.1701	0.1533	0.136	0.0197	0.088
23418	ENSG00000134376	1	197170592	197447585	1	q31.3	CRB1	0.0678	0.0605	0.0776	0.0431	0.0416	0.188	0.0814	0.2121	0.0462	0.0604	0.0361	0.05	0.083	0.4509	0.3229	0.0522	0.049	0.0531	0.0326	0.0515	0.0684	0.0778	0.0852	0.0479	0.0609	0.1026	0.1623	0.0853	0.0668	0.0873	0.0898	0.0547	0.1122	0.06	0.1205	0.0238	0.0722	0.1701	0.1533	0.136	0.0197	0.088
140609	ENSG00000151414	1	198126093	198291550	1	q31.3	NEK7	0.0678	0.0605	0.0776	0.0431	0.0416	0.188	0.0814	0.2121	0.0462	0.0604	0.0361	0.05	0.083	0.4509	0.3229	0.0522	0.049	0.0531	0.0326	0.0515	0.0684	0.0778	0.0852	0.0479	0.0609	0.1026	0.1623	0.0853	0.0668	0.0873	0.0898	0.0547	0.1122	0.06	0.1205	0.0238	0.0722	0.1701	0.1533	0.136	0.0197	0.088
5788	ENSG00000081237	1	198607801	198726545	1	q31.3	PTPRC	0.0678	0.0605	0.0776	0.0431	0.0416	0.188	0.0814	0.2121	0.0462	0.0604	0.0361	0.05	0.083	0.4509	0.3229	0.0522	0.049	0.0531	0.0326	0.0515	0.0684	0.0778	0.0852	0.0479	0.0609	0.1026	0.1623	0.0853	0.0668	0.0873	0.0898	0.0547	0.1122	0.06	0.1205	0.0335	0.0722	0.1701	0.1533	0.136	0.0197	0.088
23528	ENSG00000162702	1	200375827	200379184	-1	q32.1	ZNF281	0.0678	0.0605	0.0776	0.0431	0.0416	0.188	0.0814	0.2121	0.0462	0.0604	0.0361	0.05	0.083	0.4309	0.3229	0.0522	0.051	0.0531	0.0326	0.0515	0.071	0.0778	0.0852	0.0753	0.0609	0.1026	0.1623	0.0853	0.0668	0.0755	0.0898	0.0547	0.1122	0.06	0.1205	0.0574	0.0722	0.1701	0.1533	0.1476	0.0197	0.088
9928	ENSG00000118193	1	200520628	200589862	-1	q32.1	KIF14	0.0678	0.0605	0.0776	0.0431	0.0416	0.188	0.0814	0.2121	0.0462	0.0604	0.0361	0.05	0.083	0.4309	0.3229	0.0522	0.051	0.0531	0.0326	0.0515	0.071	0.0778	0.0852	0.0753	0.0609	0.1026	0.1623	0.0853	0.0668	0.0755	0.0898	0.0547	0.1122	0.06	0.1205	0.0574	0.0722	0.1582	0.1533	0.1476	0.0197	0.088
83479	ENSG00000118197	1	200593024	200639126	-1	q32.1	DDX59	0.0678	0.0605	0.0776	0.0431	0.0416	0.188	0.0814	0.2121	0.0462	0.0604	0.0361	0.05	0.083	0.4309	0.3229	0.0522	0.051	0.0531	0.0326	0.0515	0.071	0.0778	0.0852	0.0753	0.0609	0.1026	0.1623	0.0853	0.0668	0.0755	0.0898	0.0547	0.1122	0.06	0.1205	0.0574	0.0722	0.1582	0.1533	0.1476	0.0197	0.088
23046	ENSG00000116852	1	200938520	200992828	-1	q32.1	KIF21B	0.0678	0.0605	0.0776	0.0431	0.0416	0.188	0.0814	0.2121	0.0462	0.0604	0.0361	0.05	0.083	0.4309	0.3229	0.0522	0.051	0.0531	0.0326	0.0515	0.071	0.0778	0.0852	0.0753	0.0609	0.1026	0.1623	0.0853	0.0668	0.0755	0.0898	0.0547	0.1122	0.06	0.1205	0.0574	0.0722	0.1582	0.1533	0.1476	0.0197	0.088
252839	ENSG00000116857	1	201103900	201140702	-1	q32.1	TMEM9	0.0678	0.0605	0.0776	0.0431	0.0416	0.188	0.0814	0.2121	0.0462	0.0604	0.0361	0.05	0.083	0.4309	0.3229	0.0522	0.051	0.0531	0.0326	0.0515	0.071	0.0778	0.0852	0.0753	0.0609	0.1026	0.1623	0.0853	0.0668	0.0755	0.0898	0.0547	0.1122	0.06	0.1205	0.0574	0.0722	0.1582	0.1533	0.1476	0.0197	0.088
91156	ENSG00000163395	1	201159953	201198080	1	q32.1	IGFN1	0.0678	0.0605	0.0776	0.0431	0.0416	0.188	0.0814	0.2121	0.0462	0.0604	0.0361	0.05	0.083	0.4309	0.3229	0.0522	0.051	0.0531	0.0326	0.0515	0.071	0.0778	0.0852	0.0753	0.0609	0.1026	0.1623	0.0853	0.0668	0.0755	0.0898	0.0547	0.1122	0.06	0.1205	0.0574	0.0722	0.1582	0.1533	0.1476	0.0197	0.088
23612	ENSG00000174307	1	201434620	201438365	-1	q32.1	PHLDA3	0.0678	0.0605	0.0776	0.0431	0.0416	0.188	0.0814	0.2121	0.0462	0.0604	0.0361	0.05	0.083	0.4309	0.3229	0.0522	0.051	0.0531	0.0326	0.0515	0.071	0.0778	0.0852	0.0753	0.0609	0.1026	0.1623	0.0853	0.0668	0.0755	0.0898	0.0547	0.1122	0.06	0.1205	0.0574	0.0722	0.1582	0.1533	0.1476	0.0197	0.088
1465	ENSG00000159176	1	201452658	201478584	-1	q32.1	CSRP1	0.0678	0.0605	0.0776	0.0431	0.0416	0.188	0.0814	0.2121	0.0462	0.0604	0.0361	0.05	0.083	0.4309	0.3229	0.0522	0.051	0.0531	0.0326	0.0515	0.071	0.0778	0.0852	0.0753	0.0609	0.1026	0.1623	0.0853	0.0668	0.0755	0.0898	0.0547	0.1122	0.06	0.1205	0.0574	0.0722	0.1582	0.1533	0.1476	0.0197	0.088
89796	ENSG00000134369	1	201592411	201796102	1	q32.1	NAV1	0.0678	0.0605	0.0776	0.0431	0.0416	0.188	0.0814	0.2121	0.0462	0.0604	0.0361	0.05	0.083	0.4309	0.3229	0.0522	0.051	0.0531	0.0326	0.0515	0.071	0.0778	0.0852	0.0753	0.0609	0.1026	0.1623	0.0853	0.0668	0.0755	0.0898	0.0547	0.1122	0.06	0.1205	0.0574	0.0722	0.1582	0.1533	0.1476	0.0197	0.088
55705	ENSG00000198700	1	201798269	201853422	1	q32.1	IPO9	0.0678	0.0605	0.0776	0.0431	0.0416	0.188	0.0814	0.2121	0.0462	0.0604	0.0361	0.05	0.083	0.4309	0.3229	0.0522	0.051	0.0531	0.0326	0.0515	0.071	0.0778	0.0852	0.0753	0.0609	0.1026	0.1623	0.0853	0.0668	0.0755	0.0898	0.0547	0.1122	0.06	0.1205	0.0574	0.0722	0.1582	0.1533	0.1476	0.0197	0.088
149345	ENSG00000198892	1	201857808	201861434	1	q32.1	SHISA4	0.0678	0.0605	0.0776	0.0431	0.0416	0.188	0.0814	0.2121	0.0462	0.0604	0.0361	0.05	0.083	0.4309	0.3229	0.0522	0.051	0.0531	0.0326	0.0515	0.071	0.0778	0.0852	0.0753	0.0609	0.1026	0.1623	0.0853	0.0668	0.0755	0.0898	0.0547	0.1122	0.06	0.1205	0.0574	0.0722	0.1582	0.1533	0.1476	0.0197	0.088
25802	ENSG00000163431	1	201865580	201915716	-1	q32.1	LMOD1	0.0678	0.0605	0.0776	0.0431	0.0416	0.188	0.0814	0.2121	0.0462	0.0604	0.0361	0.05	0.083	0.4309	0.3229	0.0522	0.051	0.0531	0.0326	0.0515	0.071	0.0778	0.0852	0.0753	0.0609	0.1026	0.1623	0.0853	0.0668	0.0755	0.0898	0.0547	0.1122	0.06	0.1205	0.0574	0.0722	0.1582	0.1533	0.1476	0.0197	0.088
10440	ENSG00000134375	1	201924619	201939789	1	q32.1	TIMM17A	0.0678	0.0605	0.0776	0.0431	0.0416	0.188	0.0814	0.2121	0.0462	0.0604	0.0361	0.05	0.083	0.4309	0.3229	0.0522	0.051	0.0531	0.0326	0.0515	0.071	0.0778	0.0852	0.0753	0.0609	0.1026	0.1623	0.0853	0.0668	0.0755	0.0898	0.0547	0.1122	0.06	0.1205	0.0574	0.0722	0.1582	0.1533	0.1476	0.0197	0.088
6051	ENSG00000176393	1	201951500	201975275	1	q32.1	RNPEP	0.0678	0.0605	0.0776	0.0431	0.0416	0.188	0.0814	0.2121	0.0462	0.0604	0.0361	0.05	0.083	0.4309	0.3229	0.0522	0.051	0.0531	0.0326	0.0515	0.071	0.0778	0.0852	0.0753	0.0609	0.1026	0.1623	0.0853	0.0668	0.0755	0.0898	0.0547	0.1122	0.06	0.1205	0.0574	0.0722	0.1582	0.1533	0.1476	0.0197	0.088
9283	ENSG00000170075	1	202091972	202098640	1	q32.1	GPR37L1	0.0678	0.0605	0.0776	0.0431	0.0416	0.188	0.0814	0.2121	0.0462	0.0604	0.0361	0.05	0.083	0.4309	0.3229	0.0522	0.051	0.0531	0.0326	0.0515	0.071	0.0778	0.0852	0.0753	0.0609	0.1026	0.1623	0.0853	0.0668	0.0755	0.0898	0.0547	0.1122	0.06	0.1205	0.0574	0.0722	0.1582	0.1533	0.1476	0.0197	0.088
127829	ENSG00000143862	1	202102532	202113869	-1	q32.1	ARL8A	0.0678	0.0605	0.0776	0.0431	0.0416	0.188	0.0814	0.2121	0.0462	0.0604	0.0361	0.05	0.083	0.4309	0.3229	0.0522	0.051	0.0531	0.0326	0.0515	0.071	0.0778	0.0852	0.0753	0.0609	0.1026	0.1623	0.0853	0.0668	0.0755	0.0898	0.0547	0.1122	0.06	0.1205	0.0574	0.0722	0.1582	0.1533	0.1476	0.0197	0.088
29089	ENSG00000077152	1	202300785	202311108	-1	q32.1	UBE2T	0.0678	0.0605	0.0776	0.0431	0.0416	0.188	0.0814	0.2121	0.0462	0.0604	0.0361	0.05	0.083	0.4309	0.3229	0.0522	0.051	0.0531	0.0326	0.0515	0.071	0.0778	0.0852	0.0753	0.0609	0.1026	0.1623	0.0853	0.0668	0.0755	0.0898	0.0547	0.1122	0.06	0.1205	0.0574	0.0722	0.1582	0.1533	0.1476	0.0197	0.088
4660	ENSG00000077157	1	202317827	202557697	1	q32.1	PPP1R12B	0.0678	0.0605	0.0776	0.0431	0.0416	0.188	0.0814	0.2121	0.0462	0.0604	0.0361	0.05	0.083	0.4309	0.3229	0.0522	0.051	0.0531	0.0326	0.0515	0.071	0.0778	0.0852	0.0753	0.0609	0.1026	0.1623	0.0853	0.0668	0.0755	0.0898	0.0547	0.1122	0.06	0.1205	0.0574	0.0722	0.1582	0.1533	0.1476	0.0197	0.088
127833	ENSG00000143858	1	202559724	202679545	-1	q32.1	SYT2	0.0678	0.0605	0.0776	0.0431	0.0416	0.188	0.0814	0.2121	0.0462	0.0604	0.0361	0.05	0.083	0.4309	0.3229	0.0522	0.051	0.0531	0.0326	0.0515	0.071	0.0778	0.0852	0.0753	0.0609	0.1026	0.1623	0.0853	0.0668	0.0808102	0.0898	0.0547	0.1122	0.06	0.1205	0.0574	0.0722	0.1582	0.1533	0.1476	0.0197	0.088
10765	ENSG00000117139	1	202696526	202778598	-1	q32.1	KDM5B	0.0678	0.0605	0.0776	0.0431	0.0416	0.188	0.0814	0.2121	0.0462	0.0604	0.0361	0.05	0.083	0.4309	0.3229	0.0522	0.051	0.0531	0.0326	0.0515	0.071	0.0778	0.0852	0.0753	0.0609	0.1026	0.1623	0.0853	0.0668	0.0802	0.0898	0.0547	0.1122	0.06	0.1205	0.0574	0.0722	0.1582	0.1533	0.1476	0.0197	0.088
5877	ENSG00000183155	1	202848085	202858263	-1	q32.1	RABIF	0.0678	0.0605	0.0776	0.0431	0.0416	0.188	0.0814	0.2121	0.0462	0.0604	0.0361	0.05	0.083	0.4309	0.3229	0.0522	0.051	0.0531	0.0326	0.0515	0.071	0.0778	0.0852	0.0753	0.0609	0.1026	0.1623	0.0853	0.0668	0.0802	0.0898	0.0547	0.1122	0.06	0.1205	0.0574	0.0722	0.1582	0.1533	0.1476	0.0197	0.088
59349	ENSG00000117153	1	202860228	202897764	-1	q32.1	KLHL12	0.0678	0.0605	0.0776	0.0431	0.0416	0.188	0.0814	0.2121	0.0462	0.0604	0.0361	0.05	0.083	0.4309	0.3229	0.0522	0.051	0.0531	0.0326	0.0515	0.071	0.0778	0.0852	0.0753	0.0609	0.1026	0.1623	0.0853	0.0668	0.0802	0.0898	0.0547	0.1122	0.06	0.1205	0.0574	0.0722	0.1582	0.1533	0.1476	0.0197	0.088
51094	ENSG00000159346	1	202909951	202927700	-1	q32.1	ADIPOR1	0.0678	0.0605	0.0776	0.0431	0.0416	0.188	0.0814	0.2121	0.0462	0.0604	0.0361	0.05	0.083	0.4309	0.3229	0.0522	0.051	0.0531	0.0326	0.0515	0.071	0.0778	0.0852	0.0753	0.0609	0.1026	0.1623	0.0853	0.0668	0.0802	0.0898	0.0547	0.1122	0.06	0.1205	0.0574	0.0722	0.1582	0.1533	0.1476	0.0197	0.088
51706	ENSG00000159348	1	202930997	202936408	-1	q32.1	CYB5R1	0.0678	0.0605	0.0776	0.0431	0.0416	0.188	0.0814	0.2121	0.0462	0.0604	0.0361	0.05	0.083	0.4309	0.3229	0.0522	0.051	0.0531	0.0326	0.0515	0.071	0.0778	0.0852	0.0753	0.0609	0.1026	0.1623	0.0853	0.0668	0.0802	0.0898	0.0547	0.1122	0.06	0.1205	0.0574	0.0722	0.1582	0.1533	0.1476	0.0197	0.088
8497	ENSG00000143847	1	202995626	203047864	1	q32.1	PPFIA4	0.0678	0.0605	0.0776	0.0431	0.0416	0.188	0.0814	0.2121	0.0462	0.0604	0.0361	0.05	0.083	0.4309	0.3229	0.0522	0.051	0.0531	0.0326	0.0515	0.071	0.0778	0.0852	0.0753	0.0609	0.1026	0.1623	0.0853	0.0668	0.0802	0.0898	0.0547	0.1122	0.06	0.1205	0.0574	0.0722	0.1582	0.1533	0.1476	0.0197	0.088
134	ENSG00000163485	1	203059782	203136533	1	q32.1	ADORA1	0.0678	0.0605	0.0776	0.0431	0.0416	0.188	0.0814	0.2121	0.0462	0.0604	0.0361	0.05	0.083	0.4309	0.3229	0.0522	0.051	0.0531	0.0326	0.0515	0.071	0.0778	0.0852	0.0753	0.0609	0.1026	0.1623	0.0853	0.0668	0.0802	0.0898	0.0547	0.1122	0.06	0.1205	0.0574	0.0722	0.1582	0.1533	0.1476	0.0197	0.088
1116	ENSG00000133048	1	203148059	203155877	-1	q32.1	CHI3L1	0.0678	0.0605	0.0776	0.0431	0.0416	0.188	0.0814	0.2121	0.0462	0.0604	0.0361	0.05	0.083	0.4309	0.3229	0.0522	0.051	0.0531	0.0326	0.0515	0.071	0.0778	0.0852	0.0753	0.0609	0.1026	0.1623	0.0853	0.0668	0.0802	0.0898	0.0547	0.1122	0.06	0.1205	0.0574	0.0722	0.1582	0.1533	0.1476	0.0197	0.088
7832	ENSG00000159388	1	203274619	203278730	1	q32.1	BTG2	0.0678	0.0605	0.0776	0.0431	0.0416	0.188	0.0814	0.2121	0.0462	0.0604	0.0361	0.05	0.083	0.4309	0.3229	0.0522	0.051	0.0531	0.0326	0.0515	0.071	0.0778	0.0852	0.0753	0.0609	0.1026	0.1623	0.0853	0.0668	0.0802	0.0898	0.0547	0.1122	0.06	0.1205	0.0574	0.0722	0.1582	0.1533	0.1476	0.0197	0.088
2331	ENSG00000122176	1	203309753	203320617	-1	q32.1	FMOD	0.0678	0.0605	0.0776	0.0431	0.0416	0.188	0.0814	0.2121	0.0462	0.0604	0.0361	0.05	0.083	0.4309	0.3229	0.0522	0.051	0.0531	0.0326	0.0515	0.071	0.0778	0.0852	0.0753	0.0609	0.1026	0.1623	0.0853	0.0668	0.0802	0.0898	0.0547	0.1122	0.06	0.1205	0.0574	0.0722	0.1582	0.1533	0.1476	0.0197	0.088
5549	ENSG00000188783	1	203444956	203460480	1	q32.1	PRELP	0.0678	0.0605	0.0776	0.0431	0.0416	0.188	0.0814	0.2121	0.0462	0.0604	0.0361	0.05	0.083	0.4309	0.3229	0.0522	0.051	0.0531	0.0326	0.0515	0.071	0.0778	0.0852	0.0753	0.0609	0.1026	0.1623	0.0853	0.0668	0.0802	0.0898	0.0547	0.1122	0.06	0.1205	0.0574	0.0722	0.1582	0.1533	0.1476	0.0197	0.088
493	ENSG00000058668	1	203595689	203713209	1	q32.1	ATP2B4	0.0678	0.0605	0.0776	0.0431	0.0416	0.188	0.0814	0.2121	0.0462	0.0604	0.0361	0.05	0.083	0.4309	0.3229	0.0522	0.051	0.0531	0.0326	0.0515	0.071	0.0778	0.0852	0.0753	0.0609	0.1026	0.1623	0.0853	0.0668	0.0802	0.0898	0.0547	0.1122	0.06	0.1205	0.0574	0.0722	0.1582	0.1533	0.1476	0.0197	0.088
9877	ENSG00000058673	1	203764782	203823252	1	q32.1	ZC3H11A	0.0678	0.0605	0.0776	0.0431	0.0416	0.188	0.0814	0.2121	0.0462	0.0604	0.0361	0.05	0.083	0.4309	0.3229	0.0522	0.051	0.0531	0.0326	0.0515	0.071	0.0778	0.0852	0.0753	0.0609	0.1026	0.1623	0.0853	0.0668	0.0802	0.0898	0.0547	0.1122	0.06	0.1205	0.0574	0.0722	0.1582	0.1533	0.1476	0.0197	0.088
6635	ENSG00000182004	1	203830731	203839678	1	q32.1	SNRPE	0.0678	0.0605	0.0776	0.0431	0.0416	0.188	0.0814	0.2121	0.0462	0.0604	0.0361	0.05	0.083	0.4309	0.3229	0.0522	0.051	0.0531	0.0326	0.0515	0.071	0.0778	0.0852	0.0753	0.0609	0.1026	0.1623	0.0853	0.0668	0.0802	0.0898	0.0547	0.1122	0.06	0.1205	0.0574	0.0722	0.1582	0.1533	0.1476	0.0197	0.088
9580	ENSG00000143842	1	204042243	204096863	1	q32.1	SOX13	0.0678	0.0605	0.0776	0.0431	0.0416	0.188	0.0814	0.2121	0.0462	0.0604	0.0361	0.05	0.0928	0.4309	0.3229	0.0522	0.051	0.0531	0.0326	0.0515	0.071	0.0778	0.0852	0.0753	0.0609	0.1026	0.1623	0.0853	0.0668	0.0802	0.0898	0.0547	0.1122	0.06	0.1205	0.0574	0.0722	0.1582	0.1533	0.1476	0.0197	0.088
55224	ENSG00000143845	1	204100190	204121307	-1	q32.1	ETNK2	0.0678	0.0605	0.0776	0.0431	0.0416	0.188	0.0814	0.2121	0.0462	0.0604	0.0361	0.05	0.0928	0.4309	0.3229	0.0522	0.051	0.0531	0.0326	0.0515	0.071	0.0778	0.0852	0.0753	0.0609	0.1026	0.1623	0.0853	0.0668	0.0802	0.0898	0.0547	0.1122	0.06	0.1205	0.0574	0.0722	0.1582	0.1533	0.1476	0.0197	0.088
22874	ENSG00000143850	1	204190349	204346793	-1	q32.1	PLEKHA6	0.0678	0.0605	0.0776	0.0431	0.0416	0.188	0.0814	0.2121	0.0462	0.0604	0.0361	0.05	0.0928	0.4309	0.3229	0.0522	0.051	0.0531	0.0326	0.0515	0.071	0.0778	0.0852	0.0753	0.0609	0.1026	0.1623	0.0853	0.0668	0.0802	0.0898	0.0547	0.1122	0.06	0.1205	0.0574	0.0722	0.1582	0.1533	0.1476	0.0197	0.088
84919	ENSG00000158615	1	204372515	204380945	-1	q32.1	PPP1R15B	0.0678	0.0605	0.0776	0.0431	0.0416	0.188	0.0814	0.2121	0.0462	0.0604	0.0361	0.05	0.0928	0.4309	0.3229	0.0522	0.051	0.0531	0.0326	0.0515	0.071	0.0778	0.0852	0.0753	0.0609	0.1026	0.1623	0.0853	0.0668	0.0802	0.0898	0.0547	0.1122	0.06	0.1205	0.0574	0.0722	0.1582	0.1533	0.1476	0.0197	0.088
5287	ENSG00000133056	1	204391756	204463852	-1	q32.1	PIK3C2B	0.0678	0.0605	0.0776	0.0431	0.0416	0.188	0.0814	0.2121	0.0462	0.0604	0.0361	0.05	0.0928	0.4309	0.3229	0.0522	0.051	0.0531	0.0326	0.0515	0.071	0.0778	0.0852	0.0753	0.0609	0.1026	0.1623	0.0853	0.0668	0.0802	0.0898	0.0547	0.1122	0.06	0.1205	0.0574	0.0722	0.1582	0.1533	0.1476	0.0197	0.088
4194	ENSG00000198625	1	204485511	204542871	1	q32.1	MDM4	0.0678	0.0605	0.0776	0.0431	0.0416	0.188	0.0814	0.2121	0.0462	0.0604	0.0361	0.05	0.0928	0.4309	0.3229	0.0522	0.051	0.0531	0.0326	0.0515	0.071	0.0778	0.0852	0.0753	0.0609	0.1026	0.1623	0.0853	0.0668	0.0802	0.0898	0.0547	0.1122	0.06	0.1205	0.0574	0.0722	0.1582	0.1533	0.1476	0.0197	0.088
[truncated: 11,231 more rows]
[truncated: 91 more columns]

## Sheet: TCGA_OD_Non1p19qCodeletion
EntrezGeneID	EnsemblGeneID	Chr	Start	Stop	Strand	Band	Gene	TCGA.CS.6669.01A	TCGA.DH.A66G.01A	TCGA.DU.6399.01A	TCGA.DU.6401.01A	TCGA.DU.6404.01A	TCGA.DU.6407.01A	TCGA.DU.6408.01A	TCGA.DU.7008.01A	TCGA.DU.7014.01A	TCGA.DU.7015.01A	TCGA.DU.7301.01A	TCGA.DU.7309.01A	TCGA.DU.A5TS.01A	TCGA.DU.A7TB.01A	TCGA.E1.A7YY.01A	TCGA.FG.6690.01A	TCGA.FG.8182.01A	TCGA.FG.8189.01B	TCGA.FG.8191.01A	TCGA.FG.A4MT.01A	TCGA.FG.A4MT.02A	TCGA.FG.A70Y.01A	TCGA.FG.A711.01A	TCGA.HT.7470.01A	TCGA.HT.7472.01A	TCGA.HT.7602.01A	TCGA.HT.7603.01A	TCGA.HT.7676.01A	TCGA.HT.7688.01A	TCGA.HT.7689.01A	TCGA.HT.7693.01A	TCGA.HT.7882.01A	TCGA.HT.8019.01A	TCGA.HT.8107.01A	TCGA.HT.8108.01A	TCGA.HT.8113.01A	TCGA.HT.A5R5.01A	TCGA.P5.A5F4.01A	TCGA.QH.A6X9.01A	TCGA.TM.A84J.01A	TCGA.TQ.A7RF.01A	TCGA.TQ.A7RW.01A
[truncated: 12,285 more rows]
[truncated: 3 more columns]

[truncated: 2 more sheets: TCGA_OA_1p19qCodeletion, TCGA_OA_Non1p19qCodeletion]
