# Supplementary material for: Network-based analysis of oligodendrogliomas predicts novel cancer gene candidates within the region of the 1p/19q co-deletion
Source: Acta Neuropathol Commun. 2018 Jun 11;6:49. doi: 10.1186/s40478-018-0544-y (PMC5996550; doi:10.1186/s40478-018-0544-y)
Supplement: Supplementary file 2 — Table S2. Gene expression data. (XLS 48300 kb) [file 40478_2018_544_MOESM2_ESM.xls]

## Sheet: TCGA_OD_1p19qCodeletion
EntrezGeneID	EnsemblGeneID	Chr	Start	Stop	Strand	Band	Gene	TCGA.CS.5390.01A	TCGA.CS.5396.01A	TCGA.CS.6668.01A	TCGA.CS.6670.01A	TCGA.DB.5278.01A	TCGA.DB.5279.01A	TCGA.DB.A4XG.01A	TCGA.DB.A64L.01A	TCGA.DB.A64P.01A	TCGA.DB.A64R.01A	TCGA.DB.A64V.01A	TCGA.DH.5141.01A	TCGA.DH.5144.01A	TCGA.DH.A669.01A	TCGA.DH.A669.02A	TCGA.DH.A66F.01A	TCGA.DH.A7UR.01A	TCGA.DH.A7US.01A	TCGA.DU.5849.01A	TCGA.DU.5870.01A	TCGA.DU.5870.02A	TCGA.DU.5874.01A	TCGA.DU.6393.01A	TCGA.DU.6394.01A	TCGA.DU.6397.01A	TCGA.DU.6397.02A	TCGA.DU.6400.01A	TCGA.DU.6410.01A	TCGA.DU.7009.01A	TCGA.DU.7018.01A	TCGA.DU.7294.01A	TCGA.DU.7300.01A	TCGA.DU.7302.01A	TCGA.DU.8164.01A	TCGA.DU.8168.01A	TCGA.DU.A6S2.01A	TCGA.DU.A6S3.01A	TCGA.DU.A6S8.01A	TCGA.DU.A76R.01A	TCGA.DU.A7T6.01A	TCGA.DU.A7TG.01A	TCGA.E1.5311.01A
148398	ENSG00000187634	1	860260	879955	1	p36.33	SAMD11	2.8	1.55	2.09	2.52	3.46	-0.16	2.69	0.73	4.13	3.64	3.74	3.07	1.86	4.72	3.51	3.95	3.02	3.93	2.26	2.73	3.86	3.1	3.24	5.34	1.17	1.42	3.23	2.08	1.96	3.32	2.48	1.74	2.82	1.88	2.68	2.84	3.82	3.18	2.31	2.49	0.36	3.24
26155	ENSG00000188976	1	879584	894689	-1	p36.33	NOC2L	5.96	5.53	5.92	5.89	5.89	5.67	5.8	6.51	5.89	5.69	6.37	5.76	5.78	6.78	7.16	5.63	6.41	5.91	6.15	5.45	6.25	6.17	5.72	5.8	5.88	6.6	6.31	6.19	5.63	6.15	5.75	6.19	5.92	5.43	5.83	6.35	6.54	6.47	5.6	6.75	6.6	5.87
339451	ENSG00000187961	1	895967	901095	1	p36.33	KLHL17	2.43	2.32	2.48	2	2.25	1.95	2.78	2.6	2.49	2.96	2.31	2.33	1.84	2.38	3.13	2.67	3.6	3.22	2.65	1.95	3.08	3.05	3.09	2.63	2.09	2.62	2.15	2.24	1.81	2.95	1.93	1.19	1.87	2.44	3.16	2.88	3.24	3.2	2.4	3.01	2.46	2.49
57801	ENSG00000188290	1	934342	935552	-1	p36.33	HES4	1.64	-0.2	0.69	2.2	2.42	-0.25	2	2.76	2.86	3.23	3.29	3.51	0.52	3.15	4.28	2.64	2.81	4	2.45	2.54	3.86	2.62	1.26	1.76	2.25	2.81	1.67	-0.39	1.83	1.75	1.13	1.37	-0.36	0.89	1.25	1.98	2.07	1.37	-0.04	1.92	2.54	2.67
9636	ENSG00000187608	1	948803	949920	1	p36.33	ISG15	3.16	4.47	2.12	3.91	2.99	3.06	2.63	4.33	4.59	3.75	4.99	5.14	3.31	9.82	9.77	4.38	4.4	4.71	3.84	4.06	3.84	3.87	3.59	4.15	3.24	3.79	3.97	2.2	4.18	4.45	2.78	5.38	2.71	2.81	2.79	3.43	3.97	3.86	3.25	4.15	4	3.13
375790	ENSG00000188157	1	955503	991496	1	p36.33	AGRN	7.32	7.71	7.48	6.98	7.85	6.32	7.07	6.91	7.53	7.99	7.59	7.48	7.25	8.39	9.34	7.33	8.58	7.65	7.16	7.89	7.68	7.95	7.18	7.33	7.26	9.65	7.2	7.12	6.93	7.52	6.95	7.27	6.04	6.95	7.05	7.33	8.22	8.32	6.55	8.88	7.34	7.34
54991	ENSG00000131591	1	1017198	1051741	-1	p36.33	C1orf159	1.95	1.81	1.79	2.17	2.31	1.33	2.16	2.81	2.31	2.98	3.54	2.03	1.47	2.44	3.34	2.76	3.28	3.13	2.73	1.88	3.11	2.48	2.04	2.06	2.19	2.64	2.65	1.37	1.51	1.57	1.36	1.57	1.31	2	2.02	2.5	3.29	3.15	1.69	2.56	3.18	1.93
51150	ENSG00000078808	1	1152288	1167411	-1	p36.33	SDF4	6.16	6.22	5.95	6.11	6.19	6.24	5.83	6.35	6.2	6.12	6.96	6.67	6.08	6.91	7.15	6.19	6.64	6.62	6.26	6.3	6.51	6.11	6.14	6.42	6.32	6.69	6.29	5.7	5.8	6	5.74	6.2	5.74	5.68	5.9	6.52	6.61	6.54	6.33	6.72	6.53	6.15
126792	ENSG00000176022	1	1167629	1170421	1	p36.33	B3GALT6	4.73	3.9	4.58	4.66	4.56	3.61	4.51	4.52	4.72	4.12	5.24	4.33	4.74	5.06	5.67	4.36	5.39	4.81	4.91	4.68	5.11	5.1	4.59	4.72	4.35	4.77	5.18	4.23	4.1	4.53	4.43	4.42	4.02	4.09	4.34	4.31	5.24	4.79	4.06	5.28	5.07	4.49
118424	ENSG00000160087	1	1189289	1209265	-1	p36.33	UBE2J2	4.84	4.37	4.68	4.93	4.94	4.68	4.58	5.14	4.81	4.85	5.48	5.28	4.68	5	5.78	4.76	5.32	4.95	5.15	4.77	5.34	4.93	4.83	4.55	4.94	5.39	5.06	4.23	4.57	4.47	4.03	4.64	3.97	4.36	4.6	4.97	5.22	4.97	4.77	5.15	5.53	4.79
6339	ENSG00000162572	1	1214447	1227409	1	p36.33	SCNN1D	3.17	2.06	3.6	2.71	3.34	1.68	3.45	3.99	3.75	5.18	4.14	1.78	3.64	3.27	5.12	4.48	5.23	5.29	3.1	3.06	4.58	4.34	3.9	3.01	3	4.55	3.64	2.6	2.65	2.98	2.57	1.54	2.17	4.16	4.68	4.81	5.36	5.4	3.37	3.71	3.68	3.04
116983	ENSG00000131584	1	1227756	1244989	-1	p36.33	ACAP3	6.8	6.23	7.58	6.84	7.32	5	6.86	7.64	6.71	8.44	7.55	6.38	7.29	7.56	8.27	7.1	7.93	8.17	6.76	6.77	7.68	7.49	7.2	5.71	6.68	8.22	7.17	5.99	6.14	6.86	7.01	6.49	6.38	7.35	7.68	7.9	8.11	8.24	6.14	7.64	7.42	6.97
126789	ENSG00000169972	1	1243947	1247057	1	p36.33	PUSL1	2.32	2.47	2.46	2.52	2.2	2.1	1.64	2.43	2.35	2.11	3.13	3.12	2.39	3.08	4.11	2.34	2.77	2.79	2.86	2.27	3.57	2.41	2.11	1.81	2.54	3.24	2.29	1.09	1.93	2.17	1.82	2.11	1.82	2.11	2.26	2.55	2.58	3.1	1.77	3.24	2.65	2.33
54973	ENSG00000127054	1	1246965	1260071	-1	p36.33	CPSF3L	5.79	5.17	5.78	5.78	5.83	5.36	5.91	6.24	5.88	6.16	6.51	5.67	6.01	6.02	6.95	6.02	6.54	6.54	6.2	5.68	6.18	5.94	6.02	5.5	5.64	6.24	6	5.86	5.66	5.72	5.57	5.72	5.43	5.79	5.92	6.18	6.46	6.48	5.89	6.23	6.3	5.53
1855	ENSG00000107404	1	1270656	1284760	-1	p36.33	DVL1	6.19	5.44	6.06	6.24	6.13	5.5	5.79	6.54	6.12	6.24	6.76	5.97	5.81	5.98	6.56	6	6.63	6.43	6.67	5.89	6.31	6.55	6.05	5.75	6.05	6.43	6.46	5.46	5.93	6.14	5.39	5.99	5.41	5.54	5.76	6.77	7.01	6.46	5.82	6.7	7.36	6.21
54587	ENSG00000162576	1	1288069	1297157	-1	p36.33	MXRA8	4.09	3.51	3.54	3.4	4.72	5.3	3.3	3.35	3.19	3.79	4.54	4.77	3.88	4.27	4.16	3.95	3.89	4.85	4.31	3.82	3.36	3.55	5.6	3.93	4.56	4.51	3.73	1.3	2.09	3.2	3.46	4.16	3.29	2.94	2.29	3.74	3.94	4.19	4.75	5.66	4	2.99
54998	ENSG00000175756	1	1309110	1310875	-1	p36.33	AURKAIP1	5.49	4.95	5.1	5.86	5.45	5.52	5.36	6.11	5.83	5.56	6.6	6.41	5.4	6.03	7.59	5.73	6.32	6.06	5.85	5.7	5.77	5.66	5.54	5.27	5.87	6.07	5.97	4.88	5.27	5.47	4.95	5.51	4.75	4.99	4.73	5.61	6.22	5.95	5.45	5.93	6.23	5.48
81669	ENSG00000221978	1	1321091	1334708	-1	p36.33	CCNL2	5.02	4.52	5.29	5.07	5.33	5.35	5.65	6.05	5.99	6.48	6.7	4.65	5.15	5.69	6.35	6.41	6.94	6.81	5.85	5.36	6.05	5.57	5.87	5.15	5.09	6.07	5.38	5.41	4.91	4.7	5.25	4.84	5.52	5.72	6.27	6.3	5.93	6.68	6.32	5.74	6.13	5.11
64856	ENSG00000179403	1	1370241	1378262	1	p36.33	VWA1	5.19	5	3.75	4.6	5.41	3.14	2.54	4.26	5.01	3.78	7.58	5.87	2.94	4.86	6.64	4.24	6.77	6.6	5.98	4.95	4.1	4.95	3.95	4.72	4.74	6.56	3.82	3.84	5.15	4.04	4.67	5.62	3.41	3.54	3.11	5.56	5.77	4.68	3.6	6.42	5.66	3.08
83858	ENSG00000160072	1	1407143	1433228	1	p36.33	ATAD3B	2.34	1.77	2.63	2.57	2.95	2.15	3.07	3.55	3.42	4.17	4.25	1.52	2.75	3.41	4.56	4.26	4.43	4.71	3.41	2.62	3.92	3.27	2.99	2.88	2.85	3.93	2.69	2.61	2.44	2.58	2.23	1.68	2.48	3.13	3.62	4.26	4.12	4.19	3.3	3.64	3.63	2.09
55210	ENSG00000197785	1	1447531	1470067	1	p36.33	ATAD3A	4.36	4.14	4.32	4.54	4.69	4.28	4.32	4.36	4.88	4.55	5.19	4.77	4.24	5.58	6.33	4.69	4.89	4.84	4.69	4.75	5.33	4.59	4.03	4.28	4.11	4.8	4.53	4	4.28	4.74	3.97	4.42	4.06	4.42	4.26	4.71	5.2	4.97	4.41	5.21	4.79	3.99
29101	ENSG00000160075	1	1477053	1510249	-1	p36.33	SSU72	6.03	5.54	5.87	6.45	6.26	6.42	5.95	6.54	6.14	6.04	6.81	6.59	6.02	6.64	7.52	6.18	6.62	6.27	6.38	5.97	6.09	5.93	5.91	5.92	5.92	6.23	6.26	5.76	5.99	5.89	5.85	6.47	6.1	5.83	5.74	6.47	6.6	6.1	6.25	6.2	7.12	5.8
142678	ENSG00000197530	1	1550795	1565990	1	p36.33	MIB2	4.79	4.42	4.39	4.79	4.78	4.33	4.49	5.37	4.9	5.28	5.72	4.59	4.13	5.22	6.23	4.7	5.81	5.59	5.33	4.79	5.19	5.22	5.08	4.23	4.87	5	5.14	4.06	4.53	4.78	3.92	4.38	3.97	4.27	4.55	5.46	5.78	5.05	4.8	5.1	6.05	4.83
9906	ENSG00000215790	1	1656277	1677431	-1	p36.33	SLC35E2	6.9	6.42	6.94	6.69	7.18	6.39	7.19	7.32	6.82	7.16	6.88	6	6.9	6.38	6.35	6.8	7.65	6.31	7.22	6.79	7.06	7.19	7.23	6.77	6.74	7.17	6.88	7.31	6.98	7.03	7.13	6.89	7.3	7.15	7.49	6.94	7.19	7.11	6.71	6.88	7.75	7.23
65220	ENSG00000008130	1	1682671	1711896	-1	p36.33	NADK	4.88	4.72	4.57	4.91	4.85	4.82	5.04	5.04	5.15	4.99	5.21	4.91	4.97	5.84	5.85	4.77	5.26	5.04	5.24	4.99	5.07	5.02	4.88	4.88	4.93	5.29	4.85	4.78	4.8	4.87	4.74	4.96	4.77	4.85	4.86	4.89	5.07	5.17	4.9	5.08	5.57	4.84
2782	ENSG00000078369	1	1716725	1822502	-1	p36.33	GNB1	8.73	8.55	8.48	8.75	8.93	8.56	8.73	9.04	8.62	8.6	8.66	8.34	8.37	8.74	8.71	8.18	9.08	8.36	8.98	8.43	8.19	8.81	8.39	8.71	8.24	8.71	8.47	8.9	8.8	8.61	8.61	9.21	9.31	8.79	8.89	9.12	8.95	8.46	8.48	9.1	10.03	8.71
2563	ENSG00000187730	1	1950780	1962192	1	p36.33	GABRD	4.63	1.94	2.45	5.66	6.6	6.07	4.9	5.89	4.14	4.75	4	2.64	3.29	2.6	4.22	5.15	4.94	6.16	5.31	4.88	3.18	3.35	3.37	1.47	4.55	3.57	5.26	4.91	5.07	3.51	4.02	5.9	5.9	4.7	5.24	5.86	6.06	3.4	6.1	4.17	7.49	5.16
5590	ENSG00000067606	1	1981909	2116834	1	p36.33	PRKCZ	5.55	5.71	5.12	6.22	6.43	5.69	5.44	6.33	4.77	5.54	6.14	4.66	4.61	5.16	6.2	4.45	5.75	5.49	6.47	4.91	5.97	5.02	5.05	4.01	4.96	5.59	6.05	5.79	5.85	5.09	5.07	6.47	6.52	5.47	5.63	6.9	6.96	5.48	5.27	6.34	7.87	6.06
199990	ENSG00000162585	1	2115903	2144159	-1	p36.33	C1orf86	4.32	3.35	3.42	4.18	4.01	3.56	3.75	3.98	4.26	4.27	4.83	4.55	3.44	4.84	6.08	4.17	4.87	4.65	4.25	4.03	4.27	4.2	3.91	4.34	4.52	4.68	4.34	3.07	3.54	4.18	2.94	3.19	2.15	3.23	3.8	4	4.84	4.06	3.51	4.65	4.33	3.85
6497	ENSG00000157933	1	2160134	2241558	1	p36.33	SKI	7.49	6.14	6.9	6.67	6.41	6.91	7.05	6.71	7.03	6.75	6.76	6.76	6.89	7.04	6.53	6.54	7.52	6.47	7.07	6.47	6.64	7.3	7.49	7.04	6.86	7.42	7.21	6.88	6.8	7.06	6.18	6.95	6.5	6.26	7.25	6.86	7.12	7.11	6.9	7.13	7.42	6.95
79906	ENSG00000116151	1	2252692	2323146	-1	p36.32	MORN1	0.82	0.1	0.92	0.84	0.44	2	1.26	1.66	0.05	1.46	0.58	0.86	0.94	1.85	2.88	1.54	1.43	1.14	1.67	0.9	0.61	1.93	1.01	1.51	0.71	-0.08	1.96	0.47	1.3	1.38	-0.6	1.24	0.92	1.59	2.06	1.89	2.01	1.99	2.25	0.26	2.46	0.81
11079	ENSG00000157916	1	2323267	2335190	1	p36.32	RER1	6.24	6.25	5.9	6.27	6.36	6.46	6.13	6.67	6.38	6.25	7.16	6.59	6.36	6.7	7.23	6.46	6.75	6.74	6.53	6.38	6.3	6.24	6.5	6.33	6.42	6.43	6.41	5.89	6.24	6.11	6.1	6.52	5.98	6.1	6.05	6.3	6.45	6.37	6.41	6.49	6.82	6.25
5192	ENSG00000157911	1	2336236	2345236	-1	p36.32	PEX10	5.71	5.25	2.74	5.71	4.69	5.71	5.26	5.36	5.69	5.44	5.97	6.02	5.46	6.09	6.15	5.8	5.99	5.84	5.55	5.88	5.97	5.68	5.49	5.54	5.74	5.23	6.01	5.16	5.32	5.66	5.19	5.3	4.72	5.21	5	5.73	5.82	5.58	5.72	5.65	5.68	5.3
9651	ENSG00000149527	1	2398898	2436969	1	p36.32	PLCH2	3.59	4	2.98	4.4	5.55	1.64	3.73	3.86	3.94	5.99	5.71	2.74	3.91	2.09	3.09	3.09	4.75	5.28	5.18	4.11	2.81	4.44	2.88	2.26	5.25	5.02	3.64	2.77	4.13	3	4.05	4.45	3.7	5.33	3.69	5.85	4.3	4.67	3.91	3.81	6.09	4.4
55229	ENSG00000157881	1	2439972	2458039	-1	p36.32	PANK4	4.07	4.01	4.69	4.94	4.85	4.13	4.47	4.73	4.43	5.46	4.56	4.8	5.12	4.35	4.54	4.08	5.18	4.45	4.96	4.5	4.92	5.24	4.51	4.43	5.1	5.42	4.84	4.51	4.91	4.55	3.93	4.84	4.7	5.29	4.54	5.03	4.8	4.92	4.43	4.37	5.43	4.82
388585	ENSG00000197921	1	2460184	2461684	-1	p36.32	HES5	1.31	-1.12	2.14	4.33	3.84	0.95	1.7	4.85	4.82	3.78	3.38	4.24	3.66	5.08	6.81	5.36	3.4	4.81	3.95	0.43	2.01	3.32	3.62	-1.16	3.47	2.31	3.82	4.28	2.15	0.52	1.16	2.74	2.52	3.03	1.64	4.25	5.11	4.44	0.34	3.24	3.59	2.19
8764	ENSG00000157873	1	2487078	2497061	1	p36.32	TNFRSF14	2.32	2.61	2.27	2.33	3.08	2.69	2.05	3.77	3.31	2.51	5.36	3.18	2.54	3.11	3.92	3.21	4.5	4.11	3.72	2.53	3.28	2.71	2.12	2.66	3.45	3.63	2.64	1.33	2.05	2.3	1.71	3.27	2.3	2.23	2.71	2.84	3.59	3.28	2.83	3.67	4.05	2.36
63976	ENSG00000142611	1	2985732	3355185	1	p36.32	PRDM16	1.62	1.39	2.34	2.53	2.48	4.23	2.11	3.11	2.28	3.13	3.01	3.38	1.78	4.2	3.75	2.26	2.37	2.62	3.49	1.33	0.88	1.66	1.25	1.06	1.77	1.27	4.39	1.1	2.66	1.38	1.99	3.4	3.46	2.97	2.36	3.5	3.49	3.19	3.07	4.23	4.34	3.54
1953	ENSG00000162591	1	3406484	3528059	-1	p36.32	MEGF6	1.32	2.82	1.72	0.6	1.88	2.43	2.02	0.98	1.69	1.87	1.87	1.69	1.31	3.36	3.37	1.61	3.64	2.12	2.29	2.34	2.61	2.45	2.03	0.5	2.46	3.79	2.3	0.88	1.49	2.76	0.58	1.15	0.92	1.67	2.42	2.04	2.93	1.89	1.78	3.68	2.52	1.62
127262	ENSG00000158109	1	3541566	3546691	1	p36.32	TPRG1L	5.26	5.33	4.42	6.36	6.03	6.39	5.19	6.76	4.95	5.1	6.13	5.12	4.58	4.18	5.01	5.22	5.94	5.38	6.65	4.6	4.11	4.55	4.61	4.02	5.13	4.51	5.83	5.19	5.83	4.55	4.7	6.98	6.88	5.63	5.33	6.74	6.56	4.82	6.08	5.38	8	6
57470	ENSG00000130764	1	3696784	3713068	-1	p36.32	LRRC47	6.22	5.3	6.35	6.11	6.12	6.09	6.17	6.64	6	6.11	6.29	6.35	6.27	6.43	6.81	5.96	6.39	6.06	6.42	5.91	5.8	6.32	6.16	5.57	6.11	6.48	6.52	6	6	6.28	5.96	6.34	6.15	5.78	6.11	6.24	6.6	6.32	6.02	6.25	6.7	6.35
1677	ENSG00000169598	1	3773845	3801993	1	p36.32	DFFB	2.35	1.96	2.73	1.88	2.1	1.56	2.34	2.37	2.03	2.5	2.65	2.02	2.33	3.04	2.6	2.53	2.75	3.02	2.25	2.32	2.93	2.46	2.67	1.56	2.09	3.14	2.18	2.87	2.28	2.55	2	1.46	1.86	2.28	2.69	2.06	2.8	2.91	2.14	2.97	2.58	2.66
339448	ENSG00000198912	1	3805689	3816857	-1	p36.32	C1orf174	3.21	2.78	3.12	3.26	3.64	3.36	3.15	3.55	3.34	3.34	3.78	3	3.36	3.38	3.59	3.3	3.48	3.82	3.46	2.98	3.29	3.26	3.29	3.25	2.69	3.38	3.51	3.2	3.18	2.87	2.86	3.39	3.25	3.27	3.02	3.5	3.67	3.83	3.07	3.34	3.96	3.1
55966	ENSG00000196581	1	4714792	4843850	1	p36.32	AJAP1	1.28	3.28	1.77	2.4	2.09	3.16	2.45	3.2	1.53	1.08	2.65	1.71	1.14	3.2	2.79	2.37	0.75	1.68	3.08	1.69	1.1	1.13	4	2.78	1.51	2.26	3.6	5.78	2.32	0.82	1.7	2.69	4.04	1.89	2.84	3.31	2.54	1.16	1.49	2.88	3.65	3.97
261734	ENSG00000131697	1	5922871	6052533	-1	p36.31	NPHP4	3.22	2.6	3.35	3.92	3.78	3.28	3.02	4	3.48	3.15	3.48	2.59	2.73	3.83	3.81	4.02	3.97	4.3	3.82	4.71	4.48	3.55	3.57	3.12	3.79	3.34	3.75	3.31	2.76	3.33	3.17	3.29	3.76	3.71	3.61	3.96	3.97	3.95	3.82	3.83	4.16	3.67
8514	ENSG00000069424	1	6051526	6161253	1	p36.31	KCNAB2	5.59	4.48	4.6	6.82	6.49	6.51	5.68	7.44	4.51	5.85	4.95	3.45	3.77	4.46	3.85	4.15	6.13	4.47	7.41	3.95	4.46	4.56	4.66	3.46	4.26	5.03	6.5	5.56	6.37	4.28	4.74	7.48	7.47	6.4	6.01	7.81	7.45	5.36	6.09	6.07	9.01	6.48
26038	ENSG00000116254	1	6161853	6240183	-1	p36.31	CHD5	4.73	0.95	4.62	6.13	6.16	5.16	4.79	6.84	3.95	5.61	4.06	1.68	2.5	2.57	2.79	2.22	6.11	3	6.92	2.01	3.63	5.58	3.52	3.64	3.06	3.4	4.88	4.76	5.84	4.64	4.3	6.72	7.34	5.74	5.17	7.69	7.08	4.61	5.25	5.06	8.56	5.87
6146	ENSG00000116251	1	6241329	6269449	-1	p36.31	RPL22	8.44	6.96	8.08	8.14	7.77	7.73	8.32	8.22	7.96	8.23	8.32	8.25	8.47	7.89	8.52	7.95	8.61	8.37	7.92	7.65	7.83	7.89	7.97	7.27	7.68	8.52	8.22	8.52	8.17	8.74	8.76	8.14	7.72	7.68	7.62	7.38	8.42	8.32	7.84	8.24	7.83	8.45
388591	ENSG00000158286	1	6265535	6281359	1	p36.31	RNF207	-1.1	0.99	2.96	-0.88	1.54	1.71	1.49	1.09	1.57	2.95	-0.32	-2.17	-0.97	1.01	0.4	-0.45	1.16	0.03	0.55	-0.58	1.92	-0.29	2.79	-1.85	-0.64	-0.55	-0.65	-0.13	0.82	-0.93	2.33	-0.35	1.58	-0.35	-1.23	1.83	1.9	0.12	0.89	3.22	1.65	-0.81
23463	ENSG00000116237	1	6281252	6296032	-1	p36.31	ICMT	5.25	5.89	4.94	5.55	5.69	5.61	5.33	5.52	5.6	5.2	5.89	5.71	5.35	6.44	6.17	5.39	5.84	5.61	5.93	5.26	5.06	5.37	4.95	5.32	5.46	5.88	5.56	5.31	5.63	5.2	5.45	6.02	5.92	5.34	5.59	5.31	5.41	5.54	5.41	5.77	6.41	5.51
387509	ENSG00000158292	1	6307406	6321035	-1	p36.31	GPR153	3.22	3.26	4.45	4.35	3.91	3.53	3.68	3.78	2.74	4.26	1.76	2.38	2.92	4.21	5.06	2.18	2.58	4.54	3.69	3.35	3.54	2.87	2.15	1.88	3.14	4.01	3.87	2.72	2.88	3.96	3.97	3.65	4.49	3.25	4.15	3.64	3.41	3.41	3.01	3.97	4.55	4.25
11332	ENSG00000097021	1	6324333	6454451	-1	p36.31	ACOT7	5.71	5.4	5.34	6.02	6.33	5.92	5.47	6.47	5.37	5.33	5.74	5.8	5.1	5.66	6.57	4.38	6.15	5.18	6.49	5.19	5.82	5.73	4.8	5.31	5.68	6.27	6.14	5.68	5.6	5.88	5.37	6.75	6.63	5.74	5.98	6.58	6.61	6.04	5.39	6.76	7.45	6.03
8718	ENSG00000215788	1	6521211	6526255	-1	p36.31	TNFRSF25	-0.88	-1.37	-2.13	0.11	0.03	-1.71	0.05	1.92	0.99	1.72	1.07	-2.16	-0.55	0.58	2.05	0.56	3.06	1.73	0.89	-0.81	0.89	0.29	-0.07	-0.53	0.25	1.47	-0.08	-0.79	-1.06	-1.08	-2.15	-1.22	-0.95	-0.38	-0.43	1.73	1.88	0.78	0.75	0.72	2.37	-0.52
57449	ENSG00000171680	1	6526152	6580121	-1	p36.31	PLEKHG5	3.19	1.93	1.88	4.29	4.2	3.53	3.18	4.89	3.2	4.02	2.98	1.8	1.68	2.68	2.97	1.97	4.86	3.37	4.76	3.08	3.14	3	2.12	2.1	3.18	3.81	3.46	2.76	3.59	2.83	2.27	4.53	4.01	3.78	2.75	5.32	5.01	3.17	3.6	4.11	6.16	3.76
79707	ENSG00000162408	1	6581407	6614595	-1	p36.31	NOL9	3.18	2.76	3.59	2.88	2.92	2.62	2.88	2.97	2.58	3.35	2.08	1.89	3.2	2.75	1.91	2.51	2.89	2.72	2.94	2.97	2.62	3.24	3.18	3.11	2.71	2.89	3.04	3.4	2.63	2.71	2.68	2.63	3.58	2.67	2.94	3.59	3.11	2.41	2.72	3.07	3.31	2.8
3104	ENSG00000204859	1	6640061	6649340	1	p36.31	ZBTB48	3.51	2.84	3.53	3.58	3.46	3.72	3.49	4.32	3.98	3.81	4.19	3.54	3.56	4.02	4.84	3.98	4.39	4.18	3.66	3.44	3.84	3.83	3.99	3.2	3.85	4.05	3.8	3.89	3.34	3.41	3.24	3.22	3.23	3.42	3.53	3.93	4.15	4.35	3.7	3.82	3.68	3.84
9903	ENSG00000162413	1	6650784	6674667	-1	p36.31	KLHL21	5.51	6.1	5.23	5.47	5.34	5.46	4.83	6.25	5.22	5.07	6.19	5.37	5.32	5.5	5.13	5.32	5.09	5.73	6.07	5.24	4.86	4.72	5.5	4.89	5.77	5.46	5.92	4.91	5.24	5.27	4.81	5.8	5.57	4.64	4.77	6.34	5.53	5.45	5.48	5.37	6.76	5.76
148479	ENSG00000116273	1	6673745	6684093	1	p36.31	PHF13	3.88	4.24	3.39	4.43	4.04	4.51	4.04	3.86	4.27	4.08	4.49	4.5	3.37	4.23	4.27	4.12	4.13	4.36	4.35	3.96	3.7	3.3	4.52	4.51	4.14	4.24	3.9	3.72	4.11	3.65	3.46	4.06	4.27	3.75	3.93	4.67	4.33	3.68	4.19	4.01	4.75	4.24
90326	ENSG00000041988	1	6684926	6695646	1	p36.31	THAP3	3.75	3.44	3.73	4.2	3.87	3.6	3.73	4.15	3.93	3.75	4.72	4.34	3.83	4.14	5.43	3.91	4.39	4.4	4.18	3.6	4.22	4.14	3.99	3.28	3.95	4.05	4.02	3.75	3.62	3.88	3.4	3.57	3.31	3.34	3.57	3.72	4.36	4.22	3.55	3.94	4.12	4.04
55735	ENSG00000007923	1	6694228	6761984	-1	p36.31	DNAJC11	5.66	5.14	5.64	5.62	5.7	5.56	5.52	5.83	5.55	5.52	5.73	5.44	5.58	5.92	5.99	5.5	5.8	5.56	5.76	5.39	5.62	5.58	5.62	5.42	5.5	5.89	5.83	5.67	5.59	5.58	5.45	5.79	5.78	5.49	5.57	5.97	6.13	5.72	5.29	5.82	6.4	5.42
23261	ENSG00000171735	1	6845384	7827916	1	p36.31	CAMTA1	5.89	5.22	5.73	5.98	6.24	6.08	5.76	6.51	5.19	5.99	5.63	5.56	5.36	5.11	5.43	5.54	5.85	5.5	6.39	5.45	5.56	5.64	5.42	5.44	5.5	4.91	6.11	5.79	6.17	5.66	5.82	6.58	6.75	6.25	6.23	6.62	6.29	5.46	5.97	5.54	7.71	6.3
9341	ENSG00000049245	1	7831329	7841492	1	p36.23	VAMP3	6.24	6.59	5.57	6.12	6.19	6.37	5.58	6.52	6.44	5.69	7.58	6.72	5.97	6.18	6.09	6.49	6.18	6.69	6.68	6.38	5.44	5.23	5.79	5.69	6.4	6.02	5.73	5.15	6.48	5.94	6.43	6.71	5.83	5.71	5.46	5.87	5.65	6.1	6.44	5.9	6.22	6.07
8863	ENSG00000049246	1	7844380	7905237	1	p36.23	PER3	6.13	4.55	6.33	5.5	5.82	5.89	5.89	4.77	6.14	5.95	5.54	5.2	5.94	3.85	3.34	5.28	5.65	5.96	5.64	5.67	4.16	6.44	3.93	3.97	5.84	4.72	4.24	4.87	5.7	4.94	5.39	6.57	5.22	6.15	3.93	6.22	5.07	5.03	5.43	4.89	6.35	4.57
11315	ENSG00000116288	1	8014351	8045565	1	p36.23	PARK7	7.02	6.7	6.97	7.6	7.38	7.57	7.18	7.77	7.33	7.14	7.94	7.75	7.53	7.67	8.23	7.39	7.75	7.53	7.45	7.37	7.74	7.23	6.91	7.19	7.24	7.64	7.38	6.79	7.38	7.01	7.36	7.64	7.32	7.2	6.95	7.38	7.71	7.55	7.52	7.74	7.92	7.05
54206	ENSG00000116285	1	8064464	8086368	-1	p36.23	ERRFI1	4.23	4.43	4.5	4.45	4.35	4.45	4.46	4.79	3.7	4.41	4.21	4.58	4.24	3.19	2.5	4.15	3.63	3.91	4.52	4.39	3.44	4.21	4.32	3.77	4.21	3.45	4	3.86	4.49	3.85	4.14	4.99	4.98	3.98	4.2	5.35	4.22	3.82	4.54	3.66	5.34	4.85
50651	ENSG00000162426	1	8377886	8404227	1	p36.23	SLC45A1	3.62	3.93	3.71	4.15	4.36	4.12	3.67	4.25	3.4	3.85	3.9	3.99	3.46	4	4.56	3.85	3.82	3.72	4.34	3.81	3.77	3.61	3.71	3.24	3.86	3.08	3.9	3.56	3.69	3.48	3.09	4.1	4.23	3.44	3.44	4.52	4.4	3.93	3.48	3.91	5.03	4.21
473	ENSG00000142599	1	8412457	8877702	-1	p36.23	RERE	7.7	6.57	7.34	7.16	7.05	7.17	7.07	7.09	6.97	7.06	6.92	6.77	6.92	6.94	6.57	6.56	7.51	6.96	7.39	7.01	6.75	7.39	7.44	6.99	6.93	6.83	7.3	7.41	7.06	7.14	6.97	7.49	6.98	7.18	7.37	7.67	7.57	6.9	7.19	6.81	8.17	7.09
2023	ENSG00000074800	1	8921061	8939308	-1	p36.23	ENO1	9.19	8.72	8.72	9.8	10.04	9.46	9.3	9.94	9.42	9.3	9.74	9.95	9.41	9.69	10.32	9.83	9.78	9.78	9.99	9.93	9.24	9.02	8.64	9.66	9.23	9.16	9.42	9.01	9.09	9.28	9.55	10.04	9.97	9.55	9.21	9.79	9.55	9.25	10.31	9.81	10.4	9.27
6518	ENSG00000142583	1	9095166	9148537	-1	p36.23	SLC2A5	3.75	1.32	1.97	4.7	4.43	4.26	3.09	4.13	4.61	3.93	5.33	3.44	2.93	4.13	4.32	3.92	1.83	4.5	3.19	5.6	1.52	2.34	2.07	2.96	2.34	1.21	3.48	1.3	3.61	1.07	4.29	3.86	3.29	3.57	0.79	4.02	2.84	2.6	5.5	3.44	5	4.2
9563	ENSG00000049239	1	9294863	9331396	1	p36.22	H6PD	5.92	5.74	6.4	5.21	5.32	5.21	5.65	4.96	5.53	5.31	5.69	4.88	5.65	5.38	5.26	4.99	5.78	5.67	5.97	6.16	5.06	5.71	5.65	5.34	5.87	5.76	5.89	4.75	5.38	5.19	5.36	5.32	5.08	5.35	5.75	5.21	5.87	5.45	5.75	5.01	5.04	5.31
80176	ENSG00000171621	1	9352939	9429591	1	p36.22	SPSB1	5.97	6.1	5.01	5.06	4.89	3.59	5.88	3.51	3.83	5.13	4.83	4.69	3.98	4.85	5.19	4.18	4.32	4.9	4.47	5.17	5.08	5.47	4.39	5.25	4.76	6.36	5.54	6.78	4.26	5.59	5.2	4.42	4.69	4.1	5.13	5.32	4.74	4.86	4.04	4.99	3.69	4.66
84275	ENSG00000171612	1	9599541	9642831	1	p36.22	SLC25A33	3.52	3.08	3.21	4.41	4.6	3.82	3.62	4.32	3.62	3.88	4.51	4.81	3.81	3.19	3.8	4.35	3.77	4.36	4.33	4.48	3.84	2.66	2.69	2.99	4.1	2.92	3.35	2.56	3.88	3.45	3.65	4.58	3.93	3.85	2.87	4.13	3.82	3.2	3.84	3.52	4.89	3.73
199953	ENSG00000188807	1	9648932	9674935	1	p36.22	TMEM201	4.99	5.48	4.69	4.58	4.93	5.2	4.57	4.63	4.57	4.69	4.81	5	4.65	5.47	5.41	4.42	4.83	4.84	4.93	5.07	5.08	4.48	4.68	4.6	4.87	5.68	4.94	4.15	4.39	5.37	4.16	4.84	4.61	4.23	4.52	5.08	5.13	5.26	4.49	5.9	5.11	4.44
5293	ENSG00000171608	1	9711790	9789172	1	p36.22	PIK3CD	2.33	2.68	2.15	3.41	3.55	3.5	2	3.78	2.85	2.6	3.86	2.33	3.02	3.22	3.56	2.05	3.89	3.08	3.64	2.34	2.31	2.97	2.56	2.77	2.7	3.88	2.7	2.48	3.18	2.27	2.14	3.88	3.51	2.85	2.06	3.86	3.62	2.93	3.02	3	4.72	2.97
22883	ENSG00000171603	1	9789084	9884584	-1	p36.22	CLSTN1	8.66	8.02	8.69	9.04	9.34	9.42	8.91	9.55	8.6	8.94	8.55	8.48	8.47	7.74	7.95	8.36	9.19	8.67	9.43	8.64	8.27	8.68	8.54	8.21	8.39	8.25	9.09	8.62	8.99	8.05	8.14	9.57	9.94	8.99	9.04	9.76	9.52	8.32	9	8.84	10.64	9.39
56998	ENSG00000178585	1	9908334	9970394	-1	p36.22	CTNNBIP1	5.45	5.4	5.54	6.38	6.08	5.43	5.61	6.01	5.39	5.89	5.99	5.73	5.44	5.45	6.37	5.2	6.02	5.91	5.96	5.94	5.43	5.64	5.59	4.85	5.61	5.64	5.83	5.28	5.39	5.43	5.45	5.82	6.21	5.66	5.4	6.04	6.08	5.67	5.16	5.69	6.27	5.93
84328	ENSG00000162441	1	9982171	10003465	-1	p36.22	LZIC	3.87	3.71	4.03	3.69	3.91	4.44	3.75	3.89	3.52	3.57	3.43	3.91	4.04	3.42	2.87	3.54	3.68	3.66	3.95	4.12	2.95	3.97	3.81	3.63	3.84	3.41	3.67	3.79	4.26	3.92	4.31	4.33	4.07	4.27	4.12	3.86	3.77	3.58	4.04	3.62	3.95	3.59
64802	ENSG00000173614	1	10003486	10045559	1	p36.22	NMNAT1	2.69	2.88	2.52	2.91	3.25	2.5	2.66	3.07	3.18	2.82	2.93	2.66	2.96	2.52	2.69	3.11	2.83	2.9	3.04	2.95	2.64	2.55	2.87	2.71	2.88	2.77	2.61	2.98	2.99	2.45	2.6	3.05	2.98	3.07	2.31	2.67	2.72	2.43	2.95	2.68	3.44	2.88
116362	ENSG00000162444	1	10057264	10076078	1	p36.22	RBP7	2.12	1.31	0.05	0.51	1.09	-1.3	-2.78	-0.02	1.61	-1.68	3.93	2.6	-0.76	-0.36	0.36	1.42	1.27	2.9	1.82	0.66	0.97	-0.56	0.52	-0.49	0.93	0.76	-0.85	-1	1.78	-0.67	2.1	1.79	-0.85	-0.32	-1.77	0.9	1.33	0.57	-0.38	2	0.79	-0.68
10277	ENSG00000130939	1	10092890	10241297	1	p36.22	UBE4B	5.9	5.82	6.16	5.73	5.79	5.53	5.72	5.76	5.49	5.63	5.79	5.32	5.94	5.24	5.04	5.35	5.68	5.81	5.89	5.29	5.26	5.75	5.93	5.29	5.54	5.62	6.11	6.28	5.81	5.52	5.93	5.97	6.28	5.75	5.63	6.44	6.02	5.73	5.42	5.51	6.32	5.98
23095	ENSG00000054523	1	10270764	10441661	1	p36.22	KIF1B	8.72	7.83	9.13	8.82	8.64	8.91	8.57	8.74	8.27	8.51	8.15	8.05	8.2	7.84	7.34	8.26	8.5	8.65	9.1	8.6	7.89	8.94	8.5	8.33	8.28	7.74	8.65	8.92	9.07	8.64	8.95	9.01	9.55	8.92	8.81	9.37	8.49	7.96	8.68	8.03	9.53	8.95
5226	ENSG00000142657	1	10458649	10480233	1	p36.22	PGD	6.74	6.23	6.58	6.64	6.66	6.21	6.76	6.56	6.76	6.32	6.59	6.58	7.04	7.08	7.66	6.16	6.92	6.4	6.55	6.52	6.51	6.77	6.48	6.41	6.42	6.84	6.76	7.29	6.51	7	6.88	6.79	6.4	6.5	6.34	6.16	6.9	6.74	6.18	6.87	6.57	6.69
378708	ENSG00000175279	1	10490159	10512210	1	p36.22	APITD1	2.01	1.92	1.95	1.85	2.4	2.58	2.08	2.79	2.18	2.17	2.47	2.49	2.12	3.42	3.7	2.76	2.5	2.17	2.65	2.19	2.88	2.12	2.05	2.09	2.07	2.12	2.13	2.1	2.38	2.09	1.75	2.39	2.59	2.23	2.27	2.41	2.57	2.08	2.75	2.67	3.31	2.17
1676	ENSG00000160049	1	10516579	10532583	-1	p36.22	DFFA	4.73	4.99	4.97	4.3	4.48	4.6	4.54	4.02	3.86	3.93	3.51	3.66	4.29	3.98	3.55	3.72	3.8	3.93	4.68	4.93	4.05	4.5	4.55	4.59	4.77	4.32	4.56	4.79	4.71	4.58	4.42	4.32	4.63	4.38	4.34	4.75	4.54	3.93	4.3	4.59	4.4	4.65
5195	ENSG00000142655	1	10532345	10690815	1	p36.22	PEX14	4.28	3.94	3.78	4.49	4.32	4.37	4.14	4.41	4.25	3.97	4.74	4.47	3.98	4.56	4.88	4.11	4.69	4.2	4.74	3.95	4.31	4.23	4.32	3.98	4.13	4.1	4.48	3.98	4.1	3.94	3.75	4.64	4.02	4.08	3.96	4.57	5.09	4.51	4.31	4.59	5.46	4.28
54897	ENSG00000130940	1	10696661	10856707	-1	p36.22	CASZ1	-0.63	0.89	1.28	1.77	1.83	1.43	1.41	2.98	1.46	1.09	-0.01	1.47	1.36	2.82	2.72	2.75	-0.01	1.6	0.2	2.42	0.69	0.19	3.05	3.14	2.73	2.24	2.6	-0.18	0.39	-0.56	-0.21	0.57	1.24	-1.06	2.79	2.55	2.24	0.65	0.96	-0.57	0.81	2.54
23435	ENSG00000120948	1	11072414	11085796	1	p36.22	TARDBP	7.33	7.27	7.57	7.2	7.21	7.24	7.36	7.56	7.38	7.43	7.37	7.21	7.57	7.57	7.38	7.3	7.48	7.29	7.24	7.1	7.4	7.42	7.42	7.37	7.2	7.41	7.47	7.38	7.32	7.31	7.46	7.3	7.35	7.4	7.62	7.5	7.46	7.56	7.49	7.48	7.23	7.09
10747	ENSG00000009724	1	11086580	11107290	-1	p36.22	MASP2	1.73	0.08	1.92	0.14	1.04	-0.55	0.79	0.56	0.54	1.86	-0.03	0.05	1.06	0.44	0.39	0.75	0.82	1.24	0.51	0.86	-0.47	1.11	1.58	0.76	1	0.27	0.86	1.25	0.31	0.4	1.62	0.12	1.12	1.28	1.45	0.74	0.63	1.13	0.97	-0.02	0.78	0.48
6723	ENSG00000116649	1	11114641	11120081	-1	p36.22	SRM	5.65	4.84	5.47	5.86	5.69	5.44	5.44	5.76	5.68	5.51	6.15	5.75	5.71	6.7	7.29	5.62	6.01	5.82	5.8	5.27	6.23	5.45	5.02	5.61	5.47	6.14	5.98	5.33	5.34	5.66	5.15	5.59	5.15	5.06	5.44	5.52	6.11	6.23	5.22	6.41	6.05	5.06
5394	ENSG00000171824	1	11126675	11159938	-1	p36.22	EXOSC10	5.23	5.59	5.27	5.29	5.4	4.78	5.27	5.32	4.97	5.52	5.63	4.65	5.39	6.46	6.36	4.9	5.58	5.56	5.59	4.89	5.42	5.09	5.13	4.95	4.93	5.91	5.37	5.49	5.21	5.39	5.25	5.49	5.4	5.24	5.35	5.62	5.72	5.71	5.17	5.82	5.99	5.34
2475	ENSG00000198793	1	11166592	11322608	-1	p36.22	MTOR	6.08	5.81	6.3	6.11	6.36	6.41	6.03	6	5.74	5.8	5.56	5.44	5.98	6.4	5.97	5.49	5.89	5.86	6.41	6.24	5.58	6.27	5.82	6.04	6.24	5.8	6.14	6.25	6.43	6.18	6.24	6.45	6.84	6.38	6.37	6.61	5.97	5.95	6.32	5.76	6.93	6.32
29914	ENSG00000120942	1	11333263	11356106	1	p36.22	UBIAD1	4.72	4.6	4.89	4.58	4.63	5.01	4.61	3.91	4.42	4.56	4.57	5.18	4.86	4.67	4.19	4.52	4.41	4.65	4.69	4.83	4.24	4.42	4.46	4.53	4.92	4.54	4.93	4.42	4.52	4.57	4.8	4.63	4.51	4.34	4.65	4.57	4.44	4.57	4.35	4.44	4.12	4.43
57540	ENSG00000204624	1	11539223	11597641	1	p36.22	PTCHD2	6.4	4.59	5.45	5.32	4.97	5.6	6.02	4.9	6.61	6.08	4.62	5.67	5.07	6.86	6.32	6	6.33	6.02	5.78	6.2	5.73	6.15	6.54	5.35	5.8	5.77	5.61	7.23	5.77	6.54	5.96	5.17	5.12	5.2	6.01	5.8	5.82	5.09	5.39	5.51	4.52	5.62
26232	ENSG00000116661	1	11708424	11715842	-1	p36.22	FBXO2	6.23	4.02	4.1	7.16	6.46	5.19	4.09	6.49	4.38	5.2	6.9	6.9	4.66	2.46	3.92	5.35	6.34	5.48	7.29	5.47	3.3	3.12	3.83	0.77	5.57	1.69	5.95	3.31	5.55	5.28	5	7.44	6.16	5.23	4.18	7.24	7.11	6.35	5.63	5.81	8.21	5.05
93611	ENSG00000132879	1	11714432	11723384	1	p36.22	FBXO44	5.61	5.32	4.7	6.11	6.02	6.37	5.52	6.56	5.64	5.84	6.04	5.65	4.9	5.72	6.79	5.5	6.17	6.37	6.48	5.43	6.07	5.19	5.13	5.06	5.86	5.37	5.98	5.45	5.72	5.36	5.1	6.43	6.27	5.55	5.36	6.93	6.76	6.16	6.45	6.54	7.7	6.1
26270	ENSG00000116663	1	11724181	11734411	1	p36.22	FBXO6	2.85	2.48	2.81	3.38	1.88	3.66	2.41	3.65	2.06	2.64	2.34	3.65	3.48	4.07	3.92	3.46	1.81	3.15	3.32	2.83	2.28	3.46	2.7	3.44	3.43	2.63	1.29	2.26	1.41	3.49	2.69	3.27	2.94	1.15	2.27	2.86	3.1	3.17	3.35	2.34	3.25	2.77
10459	ENSG00000116670	1	11734538	11751707	-1	p36.22	MAD2L2	5.06	4.32	4.87	5.16	4.77	4.24	4.76	3.94	5.05	4.65	5.24	4.89	4.86	5.92	7	4.6	5.59	5.34	4.92	4.67	5.09	4.86	5.11	5.01	4.81	5.42	5.02	4.67	4.72	4.7	4.64	4.59	4.41	4.69	5.13	4.43	5.42	4.82	4.16	5.88	4.47	4.97
374946	ENSG00000162490	1	11751786	11785914	1	p36.22	C1orf187	1.7	-0.03	1.48	0.7	-0.09	-0.76	0.5	-0.28	1.35	-0.06	-1.65	-0.24	0.07	1.46	1.29	-0.46	0.79	-0.24	-0.19	0.1	-0.48	1.03	1.63	4.24	0.64	1.08	1.38	2.37	0.54	1.42	-0.24	-0.43	0.7	0.65	1.26	-0.21	0.72	0.01	0.47	2.91	-0.48	0.96
57085	ENSG00000177674	1	11796141	11814859	1	p36.22	AGTRAP	3.18	4.22	2.29	4.61	3.7	3.7	2.93	3.56	3.91	3.64	5.02	4.8	2.92	4.06	5.04	4.29	3.52	4.41	4.02	3.98	3.73	2.14	2.99	4.09	4.08	3.39	3.55	2.24	3.74	2.61	3.09	3.86	3.39	2.77	2.47	3.26	3.17	2.96	4.05	3.85	3.74	3.88
4524	ENSG00000177000	1	11845780	11866977	-1	p36.22	MTHFR	4.74	4.85	4.9	4.79	4.96	4.43	4.61	5.02	4.7	4.9	5.02	4.79	4.73	4.23	4.45	4.7	5.1	5.06	5.17	5.06	4.41	4.94	4.95	4.83	4.97	4.79	5.07	4.42	4.9	4.84	4.86	4.99	5.15	5.03	4.9	5.47	5.07	4.9	5.05	4.39	5.66	4.93
1185	ENSG00000011021	1	11866207	11903201	1	p36.22	CLCN6	6.6	6.69	6.5	6.52	6.33	6.64	6.48	6.72	6.23	6.44	6.46	6.22	6.68	5.56	5.06	6.29	6.63	6.46	6.87	6.08	5.63	6.99	7	6.64	6.55	5.79	6.68	6.52	6.65	6.25	6.37	6.54	6.66	6.57	6.34	7.02	6.68	6.28	6.36	6.06	7.14	6.43
4878	ENSG00000175206	1	11905766	11908402	-1	p36.22	NPPA	-0.21	2.38	6.69	5.37	4.71	1.72	4.58	6.34	1.95	5.59	2.22	6.43	4.39	0.5	3.5	3.51	-1.33	3.3	1.17	4.28	4.94	1.31	5.3	2.82	5.46	6.05	6.7	0.77	-1.02	-1.11	3.55	2.14	4.28	3.29	6.36	4.46	6.7	4.68	2.2	2.94	1.57	5.36
90231	ENSG00000116685	1	11979648	11986485	-1	p36.22	KIAA2013	5.2	5.09	4.5	5.28	5.4	4.72	4.67	4.95	5.1	4.69	6.03	5.79	4.78	5.63	5.98	5.15	5.13	5.36	5.46	5.53	4.87	4.85	5.01	4.7	5.4	5.1	5.21	4.8	4.81	4.9	4.89	5.31	4.89	4.54	4.67	5.14	5.16	4.96	4.62	5.16	5.41	5.13
5351	ENSG00000083444	1	11994262	12035599	1	p36.22	PLOD1	5.93	5.92	5.32	6	5.8	6.32	5.51	6.07	6.22	5.31	6.4	6.48	5.37	6.63	7.39	6.06	6.63	5.9	6.07	6.22	5.93	6.1	6.15	5.99	6.63	7.28	5.95	6.21	5.63	5.69	5.33	5.82	5.87	5.22	5.49	5.83	5.97	6.07	5.96	6.86	5.94	6.08
9927	ENSG00000116688	1	12040238	12073571	1	p36.22	MFN2	6.81	6.6	6.63	6.98	6.96	7.21	6.77	7.15	6.69	6.49	6.91	6.99	6.42	7.06	6.82	6.67	6.9	6.72	7.38	6.66	6.3	6.8	6.63	6.56	6.82	6.6	6.97	6.83	6.9	6.75	6.55	7.39	7.47	6.83	6.72	7.55	7.28	6.77	7.1	6.72	7.97	6.92
60672	ENSG00000116691	1	12079523	12092102	1	p36.22	MIIP	4.12	3.8	3.94	4.6	4.64	4.34	3.86	4.43	4.54	4.49	5.41	4.59	4.12	4.73	5.96	4.9	4.84	5.41	4.78	4.63	4.76	4.38	3.93	3.99	4.36	4.28	4.45	4.07	4.08	4.39	4.04	3.93	3.94	3.93	4.14	4.39	4.83	4.96	4.43	4.41	4.65	4.59
7133	ENSG00000028137	1	12227060	12269285	1	p36.22	TNFRSF1B	4.63	4.43	3.18	4.35	4.56	4.62	3.38	4.9	5.15	4.07	5.43	5.04	3.98	4.89	4.96	3.93	4.93	4.61	4.76	5.25	4.5	4.01	4.06	4.54	5.17	4.82	4.3	2.95	3.75	4.06	3.44	4.49	3.62	3.31	3.87	4.66	4.47	3.89	4.8	4.15	4.88	4.47
55187	ENSG00000048707	1	12290124	12572099	1	p36.22	VPS13D	7.04	6.67	7.05	7.37	7.81	7.66	6.56	7.32	7.23	6.77	7.31	7.01	6.98	5.84	5.56	8.02	6.15	7.92	7.25	8.36	6.91	6.45	6.63	6.87	7.69	5.53	6.63	6.43	7.46	6.76	7.39	7.27	8.02	7.71	6.68	7.57	6.5	6.1	7.93	5.91	7.55	7.16
9249	ENSG00000162496	1	12627939	12677737	-1	p36.22	DHRS3	4.3	4.28	3.12	4.75	4.82	4.1	3.68	4.67	4.87	3.79	6.1	5.28	4.3	3.91	4.82	5.18	4.44	5.32	4.84	5.84	4.94	3.32	3.68	3.75	5.92	3.77	4.08	2.23	4.12	3.65	4.42	5.22	4.08	3.31	3.35	4.98	4.41	3.95	5.68	3.78	5.54	4.82
10630	ENSG00000162493	1	13909960	13944452	1	p36.21	PDPN	1.19	1.11	0.38	2.75	2.3	0.06	-0.81	1.31	1.48	1.48	3.59	1.48	2.52	2.74	2.46	1.26	-0.1	2.1	1.99	3.99	0.26	0.94	-0.91	1.03	0.27	-0.02	2.7	-0.54	1.83	0.86	1.98	3.67	2.02	0.97	-0.26	2.89	0.94	1.88	2.94	1.96	3.86	1.27
7799	ENSG00000116731	1	14026693	14151560	1	p36.21	PRDM2	5.75	5.52	5.08	5.58	5.95	5.4	5.5	5.76	4.87	5.28	5.34	4.58	5.23	4.48	3.65	4.74	5.32	5.14	6.3	4.94	3.71	5.4	5.42	5.06	4.96	4.44	5.46	5.79	5.81	5.18	5.57	6.36	6.58	5.46	5.94	6.69	6.2	5.3	5.24	4.62	7.21	5.75
200197	ENSG00000175147	1	15442448	15478960	-1	p36.21	C1orf126	0.54	-0.86	0.43	1.41	1.16	-1.29	2.07	0.63	0.67	2.67	0.77	1.35	1.08	0.32	0.23	-0.78	0.08	0.4	0.67	1.66	0.6	0.25	-0.69	-0.79	0.18	-0.47	0.67	0.67	0.88	0.12	0.01	0.55	0.48	1.88	1.89	1.21	1.33	0.46	0.89	-0.7	1.45	0.94
55092	ENSG00000171729	1	15479028	15546974	1	p36.21	TMEM51	2.61	2.19	1.87	3.32	3.72	1.71	3.39	2.57	2.86	4.11	4	3.98	3.94	3.78	4.14	2.38	3.44	2.83	3.15	3.84	3.48	2.95	2.17	2.46	2.84	2.8	2.8	2.79	2.65	1.96	2.66	3.24	2.68	3.96	3.04	3.04	3.82	2.75	2.99	2.26	3.2	2.96
79180	ENSG00000142634	1	15736391	15756839	1	p36.21	EFHD2	5.99	4.29	4.7	6.59	6.37	5.68	6	6.84	5.85	6.41	6.31	5.36	5.28	6.74	6.8	5.08	6.48	5.16	6.77	5.56	5.77	5.31	5.16	5.98	5.66	5.68	5.88	5.41	5.96	4.79	4.72	6.06	6.53	6.29	6.38	7.49	6.97	6.09	5.44	5.63	7.19	5.8
842	ENSG00000132906	1	15817327	15853029	-1	p36.21	CASP9	5.11	3.72	4.28	5.23	4.9	4.78	5.98	5.15	4.93	6.18	4.95	4.19	5.88	5.79	5.33	4.93	4.86	4.72	5.24	5	4.97	4.88	4.89	4.36	5.3	6.19	4.54	5.74	5.5	4.31	4.49	4.5	4.6	4.83	5.51	5.02	4.6	5.68	4.86	3.73	4.4	4.9
23341	ENSG00000116138	1	15853308	15918874	1	p36.21	DNAJC16	4.33	4.31	4.42	4.53	4.45	4.45	4.5	4.88	4.07	4.39	4.23	4.14	4.4	4.03	3.49	3.9	4.29	4.1	4.92	4.1	3.84	4.43	4.15	4.33	4.14	3.81	4.41	5	4.81	3.99	4.3	5.01	5.14	4.38	4.54	4.73	4.17	4.24	4.47	3.94	5.59	4.55
23207	ENSG00000116786	1	16010827	16061264	1	p36.21	PLEKHM2	6.52	5.95	6.19	7.38	6.94	6.46	6.62	7.46	6.71	6.78	7.04	6.63	6.14	6.88	7.07	6.38	7.02	6.61	7.47	6.48	6.38	6.52	6.35	6.45	6.29	6.52	6.86	6.33	6.73	6.19	6.17	7.1	7.01	6.69	6.34	7.46	7.83	6.62	6.56	6.88	8.74	6.7
284723	ENSG00000162461	1	16062900	16067891	1	p36.21	SLC25A34	0.2	-1.24	1.13	0.6	0.91	-1.18	1.33	1.38	1.52	2.6	1.88	0.86	0.38	1.09	1.78	2.25	1.68	2.41	1.27	0.23	1.27	1.45	1.47	1	0.19	0.69	1.75	-0.51	0.5	-0.08	0.49	0.29	0.86	1.55	2.21	1.75	1.22	1.1	0.66	0.04	0.47	0.86
54751	ENSG00000162458	1	16083102	16113089	1	p36.21	FBLIM1	1.17	2.68	1.79	1.99	2.53	1.52	2.38	0.99	2.77	2.2	1.89	3	1.97	3.88	4.23	1.55	2.22	1.35	1.35	2.42	3.88	2.25	1.45	4.33	3.04	4.15	1.46	2.92	1.08	3.08	2.6	2.32	1.67	1.85	2.44	1.49	2.02	3.06	1.55	3.93	2.99	1.55
23013	ENSG00000065526	1	16174359	16266955	1	p36.21	SPEN	7.38	6.86	7.7	7.26	6.82	7.5	7.11	6.5	6.51	7.02	6.22	6.31	7.21	6.46	5.57	6.63	6.92	7.12	7.18	7.04	6.4	7.54	7.7	7.06	7.13	6.84	7.45	7.56	7.39	7.18	7.24	7.02	7.42	7.31	7.43	7.7	7.12	6.8	7.18	6.42	7.14	7.64
7709	ENSG00000116809	1	16268364	16302627	-1	p36.13	ZBTB17	4.7	4.58	4.71	4.97	4.75	4.32	4.87	4.83	4.91	4.85	5.56	4.57	4.49	5.23	5.67	4.63	5.34	5.4	5.09	4.52	5.08	5.02	5.02	4.44	4.67	5.07	4.94	5	4.56	4.57	4.31	4.64	4.16	4.56	4.7	5.17	5.41	4.91	4.52	5.2	5.12	4.76
149563	ENSG00000183888	1	16330731	16335302	1	p36.13	C1orf64	3.33	1.46	2.59	3.36	2.96	3.21	2.44	1.88	2.66	2.51	3.12	3.63	1.29	1.76	3.17	1.85	2.83	1.59	1.91	2.97	2.27	2.36	2.99	1.53	3.22	3.51	3.21	2.05	2.24	3.11	3.49	3.07	2.08	2.11	1.55	3.83	2.6	2.08	2.32	2.71	3.45	3.51
27129	ENSG00000173641	1	16340523	16346089	-1	p36.13	HSPB7	0.61	-1.44	-0.37	-0.81	-0.27	0.22	-0.64	0.13	0.31	-0.65	1.58	1.43	0.77	-1.11	-1.49	-0.4	0.61	-0.31	0.81	0.08	-1.04	-0.16	-1.02	-1.51	0.35	0.45	-1.23	-1.15	0.66	-0.05	-0.93	2.18	-0.35	-1.33	-0.44	-0.04	0	0.61	-0.01	0.82	2.08	-0.31
1969	ENSG00000142627	1	16450832	16482582	-1	p36.13	EPHA2	1.17	2.62	3.11	2.88	1.16	2.13	1.51	3.69	3.94	1.87	1.51	4.84	2.7	2.43	3.7	2.47	4.01	2.47	2.66	2.36	2.99	3.32	2.97	2.74	4.1	3.83	2.98	2.33	1.97	3.32	1.19	2.62	2.53	2.47	1.91	4.72	3.59	2.35	2.01	4.2	2.3	2.54
128272	ENSG00000142632	1	16524349	16539140	-1	p36.13	ARHGEF19	-0.28	-0.43	-0.43	0.43	1.24	-0.05	0.34	-1.45	0.04	1.25	-0.11	-0.9	-0.34	1.76	2.58	0.31	0.81	0.76	0.24	-0.98	-0.39	1.35	0.35	0.46	0.3	1.76	0.23	1.68	0.83	0.18	2.01	-0.41	0.51	-0.08	0.94	-0.03	0.55	0.63	0.19	0.59	-0.82	-1
54455	ENSG00000037637	1	16573334	16678949	-1	p36.13	FBXO42	4.41	4.04	4.23	4.3	4.3	4.42	4.31	4.36	3.92	4.14	4.41	4.25	4.21	4.02	3.99	4	4.41	4.11	4.45	4.24	3.87	4.19	4.46	4.06	4.35	4.08	4.24	4.53	4.28	3.94	4.01	4.39	4.45	4.16	4.32	4.55	4.41	4.02	4.13	3.97	4.85	4.5
26099	ENSG00000055070	1	16679070	16724640	1	p36.13	C1orf144	6.24	6.4	6.24	6.32	6.18	6.45	6.27	6.2	6.31	5.99	6.74	6.78	6.44	6.78	6.75	6.21	6.71	6.42	6.52	6.39	6.19	6.42	6.26	6.27	6.42	6.69	6.37	5.94	6.32	6.13	6.28	6.49	6.12	5.98	6.02	6.14	6.48	6.41	6.26	6.76	6.24	6.1
55707	ENSG00000157191	1	16767167	16786573	1	p36.13	NECAP2	4.89	5.86	4.76	5.47	5.6	6.07	5.05	5.11	5.78	5.12	6.33	5.92	5.54	5.55	6.23	5.87	5.58	5.8	5.42	5.94	5.27	4.84	4.87	5.12	5.9	5.91	5.01	4.61	5.24	4.91	5.25	5.68	5.13	5.17	4.56	4.84	5.18	5.31	5.59	5.18	4.95	5.28
11223	ENSG00000186715	1	17081405	17096732	-1	p36.13	MST1P9	-1.38	-1.04	0.78	-0.93	-0.21	-2	0.64	0.86	-0.18	1.59	-0.94	-0.97	1.04	1.28	0.63	1.12	2.36	1.69	0.34	-0.06	0.56	-0.19	0.4	0.83	-1.25	0.22	0.4	0.17	0.39	-3.04	0.06	-0.8	-1.47	-0.24	1.14	0.91	-0.51	1.32	0.99	-0.75	-0.35	-1.36
9696	ENSG00000058453	1	17222232	17299459	1	p36.13	CROCC	4.01	3.29	3.58	3.28	3.73	3.8	3.32	4.41	3.37	4.73	4.59	2.8	3.61	4.87	5.48	3.56	5.24	5.14	4.11	3.64	4.49	3.71	5.16	3.46	3.39	4.33	4.11	2.73	3.29	2.91	3.15	3.32	3.31	3	3.45	5.28	5.58	4.33	4.29	5.15	4.99	3.88
23400	ENSG00000159363	1	17312453	17338423	-1	p36.13	ATP13A2	6.16	5.73	5.83	6.43	6.84	6.67	6.45	6.98	6.25	6.21	6.38	6.11	5.56	6.2	7.08	5.86	6.6	6.3	6.88	6.07	6.11	6.34	5.97	6.67	6.1	6.24	6.56	5.98	6.34	5.75	5.43	6.82	7.13	6.33	6.27	7.31	7.21	6.02	6.51	6.76	7.91	6.2
6390	ENSG00000117118	1	17345217	17380665	-1	p36.13	SDHB	5.19	5.36	4.94	5.3	5.47	5.78	5.28	5.86	5.71	5.08	6.06	6.12	5.24	5.72	6.27	5.53	5.3	5.31	5.59	5.37	5.36	4.89	5.09	5.22	5.39	5.7	5.3	5.04	5.56	5.64	5.34	5.7	5.42	5.4	4.97	5.27	5.47	5.6	5.66	5.63	6.19	5.4
11240	ENSG00000117115	1	17393256	17445948	-1	p36.13	PADI2	7.27	10.74	5.33	6.24	6.35	5.48	5.52	5.65	6.83	5.72	8.48	7.83	5.54	4.8	5.19	6.46	6.16	8.04	7.95	8.3	4.98	3.29	4.79	3	7.24	7.07	4.91	3.66	7.03	5.52	6.77	8.78	6.3	6.28	5.25	7.16	6.61	6.16	6.51	6.72	7.69	5.04
55920	ENSG00000179051	1	17733256	17766220	-1	p36.13	RCC2	6.24	6.48	6.66	6.08	6.54	5.27	6.42	6.06	6.42	6.58	6.58	6.02	6.75	7.83	7.16	6.15	6.73	6.52	6.04	6.21	6.86	6.78	6.41	6.4	6.16	7.19	6.76	6.46	6.05	6.15	6.07	6.41	6.29	6.47	6.54	6.12	6.53	6.72	5.54	7.34	6.24	5.74
55160	ENSG00000074964	1	17866330	18024369	1	p36.13	ARHGEF10L	5.44	5.12	5.58	6.24	6.14	6.22	6.34	6.13	6.87	6.41	6.74	6.78	5.76	5.65	6.13	6.73	6.21	7.2	6.69	6.83	6.47	6.29	5.75	5.89	6.02	4.81	5.88	4.89	6.31	5.05	5.75	5.91	5.86	6.14	6.01	5.94	6.13	5.46	6.15	5.18	6.24	6.41
84966	ENSG00000117154	1	18434240	18704977	1	p36.13	IGSF21	7.09	6.53	6.56	6.4	6.12	5.97	6.4	5.94	5.59	5.93	5.67	6.61	6.02	6.54	7.72	5.74	6.31	5.42	5.61	6.06	6.99	6.23	6.68	6.05	6.06	6.74	6.74	6.49	5.65	6.66	6.11	5.79	5.91	5	5.97	6.39	7.01	7.06	5.66	6.6	6.29	6.05
8659	ENSG00000159423	1	19197926	19229275	-1	p36.13	ALDH4A1	5.4	5.7	4.63	6.62	5.98	5.31	5.85	6.73	7.05	5.76	6.75	7.18	5.44	4.97	5.49	6.73	5.72	6.13	7.5	6.83	4.58	4.55	4.66	5.19	7.18	4.25	5.28	4.2	5.95	5.2	5.11	6.93	6.66	6.13	4.67	5.86	5.9	4.93	5.91	5.6	6.95	6.34
126917	ENSG00000169991	1	19230774	19283180	-1	p36.13	IFFO2	5.03	4.46	4.73	5.19	5.26	5.62	5.71	5.29	4.76	5.08	4.87	4.95	4.16	4	4.28	4.85	4.05	4.9	4.98	6.46	4.68	4.09	4.68	3.98	4.68	4.84	4.51	3.93	4.56	5.25	5.28	4.87	4.87	5.16	4.5	5.45	4.79	4.13	5.12	4.74	5.37	5.48
23352	ENSG00000127481	1	19401000	19536770	-1	p36.13	UBR4	7.32	7.33	7.86	7.27	7.14	7.77	7.42	7	6.91	7.43	6.93	6.53	7.09	7.1	6.86	7.08	7.32	7.68	7.54	7.55	6.84	7.57	7.62	7.55	7.36	6.79	7.37	7.54	7.57	7.35	7.46	7.4	7.91	7.72	7.83	7.84	7.2	7.15	7.77	6.99	7.91	7.42
23065	ENSG00000127463	1	19542158	19578046	-1	p36.13	KIAA0090	6.16	5.61	5.93	5.57	5.66	5.98	5.88	6.01	5.63	5.53	4.92	4.98	5.54	5.63	5.11	5.26	5.32	5.04	5.74	5.68	4.98	6.12	5.93	6.1	5.75	5.65	5.59	6.05	5.46	5.98	5.9	6	6.17	5.79	5.67	5.76	5.51	5.66	5.54	5.45	6.08	5.86
51154	ENSG00000053372	1	19578033	19586622	1	p36.13	MRTO4	5.11	4.57	4.81	5.13	5.26	4.74	4.94	5.19	4.73	4.61	5.17	4.96	5.31	5.35	6.06	4.74	5.25	4.7	5.2	4.87	5.41	4.93	4.61	5.04	4.91	5.45	5.27	4.74	4.92	5.31	5.11	4.93	5.01	4.77	4.86	4.91	5.56	5.45	4.76	5.37	5.63	4.76
8574	ENSG00000053371	1	19630459	19638640	-1	p36.13	AKR7A2	5.02	4.31	4.86	5.26	5.23	5.65	4.94	5.18	5.32	4.79	5.92	5.97	5.13	5.14	5.9	5.21	5.56	5.22	5.49	5.36	4.61	5.11	4.77	4	5.48	5.35	5.19	4.72	4.91	4.89	4.93	5.88	5.24	4.36	4.55	4.79	5.19	5.46	5.22	5.28	5.31	4.98
54896	ENSG00000040487	1	19638820	19655794	1	p36.13	PQLC2	3.24	3.46	3.18	3.63	3.72	3.31	3.02	3.45	3.59	3.46	4.21	4	3.27	3.98	4.46	3.71	3.76	3.77	3.85	3.46	3.4	3.5	3.3	3.69	3.58	3.12	3.53	2.73	3.36	2.93	2.83	3.38	2.93	3.2	2.88	3.59	3.75	3.45	2.83	3.42	3.83	3.32
832	ENSG00000077549	1	19665267	19812066	-1	p36.13	CAPZB	6.89	6.61	6.63	7.16	7.34	7.11	6.98	6.97	7.39	7	7.87	7.69	7.14	7.32	7.71	6.86	7.27	7.18	7.2	7.36	7.11	6.95	6.63	6.74	6.89	7.06	6.98	6.48	6.99	6.58	7.04	7.43	7.01	7.09	6.71	7.29	7.24	7.09	7.16	7.29	7.74	6.91
255104	ENSG00000162542	1	20008706	20126438	-1	p36.13	TMCO4	1.76	1.52	2.62	2.91	2.67	3.63	2.68	2.87	2.92	1.68	3.62	3.25	2.82	4.15	4.13	1.54	1.82	2.45	3.05	2.7	3.13	1.84	2.65	1.35	2.81	2.27	1.84	0.06	2.54	1.33	1.86	3.19	2.43	1.78	0.82	1.43	0.99	2.8	2.08	2.65	2.41	1.8
23252	ENSG00000169914	1	20209006	20239438	1	p36.13	OTUD3	3.5	2.79	3.84	3.28	3.5	3.46	3.81	4.09	3.44	3.91	3.19	2.77	3.22	2.83	2.41	3.96	4.49	3.79	3.71	3.11	3.01	3.78	3.67	3.28	3.04	3.23	3.57	3.68	3.45	2.95	3.31	3.61	4.22	3.92	4.06	4.38	4.1	3.47	4.03	3.09	4.4	3.37
5322	ENSG00000127472	1	20354672	20417683	1	p36.13	PLA2G5	0.59	0.85	-1.55	1.98	1.72	-0.55	1.7	2.39	0.86	0.5	2.17	-1.26	1.39	-1.89	-1.04	-2.28	2.2	-0.48	1.39	1.33	-0.99	0.44	0.28	1.56	0.98	-1.51	1.44	1.18	1.36	-0.69	-1.86	2.09	1.71	1.48	0.68	0.43	0.59	1.07	0.32	2.12	2.43	2.49
55450	ENSG00000162545	1	20808884	20812713	-1	p36.12	CAMK2N1	7.75	5.29	6.6	8.34	8.19	6.97	6.89	8.75	6.8	7.69	8.53	7.03	6.44	6.24	6.51	6.41	7.83	7.3	8.46	6.51	6.48	6.53	7.41	6.51	6.18	6.06	7.45	6.43	7.94	5.4	6.99	9.02	7.79	7.65	6.56	8.66	8.77	7.42	7.4	7.24	10.14	7.66
79594	ENSG00000090432	1	20825943	20834654	-1	p36.12	MUL1	5.19	5.2	4.98	5.03	4.96	4.94	5	5.14	5.05	4.83	5.45	5.52	4.73	5.24	5.48	4.87	5.11	4.79	5.22	4.94	4.63	5.03	5.12	5.14	5.19	5.34	5.13	4.64	4.65	4.99	4.7	5.22	4.67	4.94	4.56	4.99	4.89	4.74	4.88	5.3	5.2	5.06
163933	ENSG00000183114	1	20878932	20881512	1	p36.12	FAM43B	0.94	1.55	2.73	2.76	3.02	2.58	2.37	2.43	2.87	1.95	3.58	3.81	1.18	4.53	3.94	2.54	1.37	2.53	2.99	2.96	3.98	2.19	3.29	2.46	2.08	0.97	2.71	0.21	2.26	-0.12	0.83	2.46	1.76	1.22	0.66	3.41	3.46	1.6	2.8	1.98	3.59	2.75
978	ENSG00000158825	1	20915441	20945401	1	p36.12	CDA	1.28	1.14	0.25	0.63	0.36	1.24	0.45	0.9	1.39	-0.41	1.21	2.26	0.67	-0.17	0.17	1.62	2.21	-0.84	-0.55	1.6	1.69	1.55	1.21	1.64	1.8	1.45	0.36	0.69	0.63	1.71	0.78	0.57	-0.14	-0.26	0.24	0.48	1.54	0.18	1.23	1.35	-0.12	1.7
65018	ENSG00000158828	1	20959948	20978004	1	p36.12	PINK1	7.37	6.98	6.8	8.42	8.2	8.27	7.42	8.4	7.55	7.38	8.34	8.05	7	6.92	8.08	7.99	7.94	7.76	8.35	7.98	7.32	7.13	7.21	6.92	7.79	6.47	7.71	6.8	7.68	6.49	7.01	8.3	8.17	7.53	7.05	8.4	8.22	7.11	7.94	7.31	9.18	7.84
57576	ENSG00000117245	1	20990507	21044510	-1	p36.12	KIF17	2.23	0.66	1.13	2.8	3.24	3.24	1.59	2.91	1.16	1.89	1.69	0.51	0.69	1.82	2.59	1.04	3.27	0.52	3.12	1.28	1.3	1.67	1.8	1.07	1.77	2.05	2.06	1.34	2.48	1.7	1.53	3.6	3.67	2.11	1.39	3.49	3.69	1.45	1.69	2.47	4.24	2.58
400745	ENSG00000189410	1	21046225	21059330	-1	p36.12	SH2D5	2.58	-1.54	0.6	3.45	3.69	2.86	2.02	4.45	0.99	3	1.12	-0.59	1.68	-0.21	1.56	0.77	3.42	0.13	4.64	0.53	0.83	2.82	1.41	2.24	0.39	0.41	2.77	2.13	3.41	2.29	1.54	4.62	4.04	3.4	2.74	4.64	4.69	2.01	2.68	3.03	6.11	2.73
50809	ENSG00000127483	1	21069154	21113816	-1	p36.12	HP1BP3	7.54	7.35	7.52	7.18	7.47	7.57	7.2	7.46	7.31	7.38	7.44	7.04	7.35	7.77	7.01	7.2	7.46	7.3	7.52	7.3	7	7.43	7.5	7.26	7.17	7.21	7.4	7.25	7.57	7.26	7.45	7.51	7.55	7.58	7.86	7.22	7.12	7.39	7.71	7.39	7.86	7.54
8672	ENSG00000075151	1	21132972	21503377	-1	p36.12	EIF4G3	6.97	6.87	7.03	6.32	6.75	6.39	7.01	6.54	6.36	6.43	6.17	5.31	6.68	6.41	5.37	5.88	6.79	6.29	6.78	6.38	6.24	6.93	6.88	6.97	6.42	6.54	6.66	7.18	7.1	6.8	6.71	7.14	7.28	7.15	7.29	7.22	6.86	6.33	6.57	6.8	7.59	6.71
1889	ENSG00000117298	1	21543740	21671997	-1	p36.12	ECE1	6.29	5.77	5.96	6.52	5.74	7.2	5.49	5.77	6.14	5.65	6.6	6.27	5.44	6.72	7.21	6.33	7.12	6.28	6.36	6.06	6.17	6.23	6.65	6.39	6.36	7.13	6.37	5.83	5.43	6.34	6.06	6.55	6.28	5.34	6.13	5.94	6.16	5.82	6.99	6.57	6.8	6.52
84224	ENSG00000142794	1	21766621	21811498	1	p36.12	NBPF3	2.48	1.28	3.31	1.52	3.28	1.96	2.08	1.57	1.22	1.89	1.81	2.56	2.96	2.4	1.28	1.46	2.3	2.9	1.83	1.65	1.88	2.85	2.35	3.06	3.03	3.76	2.39	3.19	1.43	4.06	1.71	1.39	2.44	2.26	2.74	1.52	1.74	2.43	1.66	1.1	2.21	1.85
249	ENSG00000162551	1	21835858	21904905	1	p36.12	ALPL	5.71	3.6	4.36	6.13	6.56	3.07	5.09	5.21	5.23	5.43	6.12	5.81	4.97	4.55	3.98	5.86	6.22	6.19	5.42	5.56	4.2	4.67	4.72	4.74	4.61	2.99	4.92	4.46	5.61	4.86	5.98	5.51	5.29	5.25	5.2	5.45	5.49	4.67	5.86	3.88	5.45	4.38
5909	ENSG00000076864	1	21922708	21995856	-1	p36.12	RAP1GAP	5.75	5.68	6.96	6.39	7.67	6	6.66	6.66	5.36	7.41	6.16	5.98	6.29	6.07	6.04	5.48	6.77	6.6	6.89	6.01	6.46	6.58	5.41	5.15	6.05	6.5	6.64	5.77	6.54	6.37	7.17	6.68	7.79	7.44	6.45	8.02	7.32	6.82	5.88	6.28	7.78	6.62
84196	ENSG00000090686	1	22004791	22110099	-1	p36.12	USP48	5.51	4.88	5.22	5	5.32	5.27	5.22	5.61	5.22	5.31	5.64	5.16	5.16	5.27	4.84	5.08	5.64	5.47	5.51	5.02	4.95	5.06	5.39	4.93	5.07	5.18	5.24	5.32	5.68	5.18	5.45	5.46	5.51	5.35	5.41	5.55	5.37	5.34	5.45	5.22	5.86	5.44
3339	ENSG00000142798	1	22148738	22263790	-1	p36.12	HSPG2	5.33	7.88	4.78	4.43	3.8	4.35	4.35	3.74	5.15	3.42	3.62	4.29	2.91	5.8	7.63	3.66	7.54	3.37	4.28	5.61	4.62	6.3	5.37	6.13	4.96	8.19	4.45	7.11	4.04	6.28	4.44	4.78	3.56	4.12	4.73	3.84	4.43	5.4	4.13	7.56	4.92	5.6
998	ENSG00000070831	1	22379120	22419437	1	p36.12	CDC42	6.82	6.87	6.55	6.83	6.99	7.01	6.83	6.83	6.97	6.6	7.48	7.49	6.79	7.12	7.36	6.57	7.09	6.86	7.11	6.88	6.79	6.62	6.59	6.83	6.65	7.14	6.55	6.61	7	6.71	7.09	7.6	7.18	6.96	6.77	6.93	6.76	6.79	6.88	7.43	7.56	6.88
9923	ENSG00000184677	1	22778344	22857650	1	p36.12	ZBTB40	4.98	4.97	5.78	5.03	5.13	5.33	5.3	5.11	5.03	5.13	4.95	4.44	5.39	4.61	4.2	4.92	5.36	5.45	5.32	4.85	4.67	5.83	5.58	5.17	5.15	5.07	5.46	6.1	5.33	5.01	5.45	5.19	5.42	5.38	5.52	5.48	5.25	5.59	5.27	4.83	5.31	4.96
712	ENSG00000173372	1	22962999	22966175	1	p36.12	C1QA	5.56	6.32	4.8	5.76	5.62	4.96	4.9	6.34	6.59	5.59	7.5	6.97	5.49	7.32	7.57	5.64	5.19	6.16	6.16	6.31	6.61	4.74	5.2	5.44	7.15	5.96	5.88	3.08	5.19	4.8	5.48	6.34	4.91	4.51	5.69	4.59	4.46	5.09	5.8	6.27	6.24	5.92
714	ENSG00000159189	1	22970123	22974603	1	p36.12	C1QC	6.38	6.83	5.47	5.75	6.28	5.18	5.37	6.7	7.05	6.14	8.49	6.99	5.98	7.91	7.48	6.04	5.17	6.65	6.48	6.99	6.84	5.25	5.7	6.06	7.44	6.33	6.25	3.95	5.91	5.05	6.03	6.92	5.39	5.19	6.11	5.47	5.47	5.96	6.05	6.34	6.97	6.04
713	ENSG00000173369	1	22979255	22988031	1	p36.12	C1QB	6.23	7.08	5.49	5.95	6.43	4.74	5.38	7.18	7.21	6.3	8.63	7.04	5.84	8.03	7.99	6.06	5.08	6.66	6.58	6.76	6.86	5.1	5.82	6.35	7.59	6.21	6.46	4.19	5.83	5.1	6.16	7.05	5.63	5.32	6.3	5.49	5.4	5.72	5.81	6.44	6.98	6.27
2048	ENSG00000133216	1	23037332	23241818	1	p36.12	EPHB2	4.3	4.57	3.74	3.94	4.35	2.17	4.29	3.41	3.95	3.76	4.94	4.3	3.58	5.24	5.75	2.95	3.55	4.62	4.36	3.72	4.68	3.72	3.15	4.23	3.8	3.44	4	3.86	3.94	4.15	4.38	4.24	4.54	4.61	4.15	3.76	4.43	3.32	2.81	5.37	4.33	3.12
23028	ENSG00000004487	1	23345941	23410182	1	p36.12	KDM1A	6.53	5.73	6.33	6.18	6.23	5.82	6.55	6.01	6.13	6.18	6.02	5.91	6.29	6.99	7.21	5.84	6.34	6.2	6.18	5.9	6.44	6.28	6.32	6.12	5.87	6.6	6.27	7.17	6.42	6.53	6.33	6.12	6.29	6.27	6.43	5.85	6.6	6.19	5.81	6.99	6.26	6.19
7798	ENSG00000169641	1	23410516	23504301	-1	p36.12	LUZP1	4.63	4.86	4.47	4.98	5	5.6	4.74	5.46	4.47	4.31	3.84	4.67	4.37	3.84	3.76	3.83	5.14	3.92	5.69	5	3.67	4.75	4.41	5.25	4.86	4.28	4.98	4.59	5.59	4.51	4.27	5.94	6.08	5.5	5.15	5.88	5.17	4.04	5.31	4.12	6.97	5.29
10236	ENSG00000125944	1	23630264	23670829	-1	p36.12	HNRNPR	7.46	6.78	7.25	6.79	7.21	7.12	7.24	7.2	7.28	7.17	7.19	6.91	7.32	7.73	7.41	7.21	7.14	7.05	7.22	7.13	7.08	7.22	7.25	7.42	6.84	7.46	7.16	7.03	7.38	7.37	7.46	7.27	7.14	7.26	7.41	7.07	7.18	7.1	7.24	7.62	7.19	7
80818	ENSG00000125945	1	23685941	23695935	-1	p36.12	ZNF436	4.62	4.67	4.71	5.05	4.84	5.01	4.73	4.56	5.24	4.31	4.46	4.5	4.62	5.47	4.58	4.4	4.46	4.21	4.98	4.3	3.87	4.88	4.85	6.25	4.39	5.03	4.95	5.37	4.78	4.56	4.73	5.38	5.28	4.64	4.58	5.15	4.25	4.76	4.6	4.72	5.43	5.29
6920	ENSG00000204219	1	23707554	23751233	-1	p36.12	TCEA3	0.6	-1.1	-0.33	1.32	1.32	0.17	-0.55	0.85	0.04	-1.39	2.18	0.3	1	-1.41	-1.51	0.53	1.45	0.26	1.07	-0.93	-0.49	-0.11	-1.26	-1.11	-0.4	-0.27	1.37	-0.2	-0.41	1.14	0.11	2.25	0.56	0.36	-0.37	0.26	1.19	1.1	1.66	1.39	1.95	-0.28
55616	ENSG00000088280	1	23750352	23810750	-1	p36.12	ASAP3	3.69	5.36	4.36	4.5	5.11	4.63	4.39	4.76	5.3	4.33	5.17	4.84	4.89	5.43	5.9	5.38	4.06	5.26	5.08	5.04	5.53	4.15	3.54	5.41	5.31	4.32	4.89	4.1	4.64	4.67	4.84	5.08	5.09	4.33	4.32	4.81	5.05	5.38	4.92	5.1	5.38	4.42
1870	ENSG00000007968	1	23832922	23857712	-1	p36.12	E2F2	2.22	0.62	0.18	0.45	-1.37	-2.13	0.97	-1.55	2.55	-0.81	-0.71	-0.12	-0.77	5	4.51	-1.54	2.23	0.54	0.63	0.11	2.11	2.1	2.04	0.06	-0.02	3.31	-0.47	3.18	0.74	2.09	0.97	-0.27	-0.24	0.36	2.04	-1.3	1.12	0.35	-0.33	3.29	-2	-0.02
3399	ENSG00000117318	1	23884409	23886285	-1	p36.12	ID3	5.01	6.2	4.82	6.08	5.83	6.86	6.1	6	6.56	4.57	6.58	6.94	6.05	8.6	9.19	7.92	6.03	5.49	7.01	5.98	7.71	5.23	5.38	7.08	7.28	7.5	4.88	6.38	6.65	5.92	5.81	5.89	5.52	4.48	5.02	6.63	6	7.08	6.5	6.48	5.61	6.49
6135	ENSG00000142676	1	24018269	24022915	1	p36.11	RPL11	8.85	7.62	8.05	8.26	7.78	8.08	8.32	8.32	7.99	7.94	9.07	8.37	8.55	8.88	10.14	7.91	8.97	8.63	8.37	8.01	8.69	8.23	8.57	7.69	7.95	9.2	8.55	8.92	8.43	9.17	8.88	8.49	7.62	7.88	7.61	7.91	9.01	8.53	8.05	8.84	8.04	8.63
6924	ENSG00000011007	1	24069645	24088549	1	p36.11	TCEB3	5.96	5.56	5.91	5.79	5.65	5.62	5.79	5.57	5.78	5.58	5.67	5.46	5.94	5.93	5.78	5.44	5.79	5.65	5.61	5.68	5.4	5.58	5.88	5.92	5.73	6.12	5.77	5.84	5.61	5.77	5.69	5.6	5.62	5.7	5.66	5.72	5.76	5.84	5.5	5.85	5.72	5.68
11313	ENSG00000011009	1	24117460	24122029	1	p36.11	LYPLA2	3.69	4.11	4.15	4.99	4.69	4.19	4.49	4.51	4.51	4.4	4.81	4.94	4.41	5.02	6.16	4.52	4.73	4.6	4.72	4.5	4.74	4.44	3.93	4.28	4.51	4.82	4.55	4.66	4.38	4.35	4.37	4.44	4.43	4.36	4.13	4.7	5.04	4.67	4.21	4.66	5.08	4.28
2582	ENSG00000117308	1	24122089	24127271	-1	p36.11	GALE	2.79	3.06	2.57	3.32	3.47	2.78	3.24	3.37	3.46	3.21	3.68	3.72	2.98	4.15	4.58	3.17	3.65	3.46	3.59	3.31	3.57	3.13	2.91	3.45	3.16	3.29	3.35	2.65	2.99	3.36	3.07	3.34	3.2	3.62	3.55	3.4	3.81	3.58	3.11	4.11	4.22	3.15
3155	ENSG00000117305	1	24128375	24165110	-1	p36.11	HMGCL	3.84	3.94	3.39	4.43	4.31	4.59	3.8	4.41	4.49	4	5.01	4.94	4.07	4.24	4.93	4.67	4.27	4.47	4.48	4.33	3.64	3.56	3.51	3.85	4.35	3.93	4.04	3.11	4.01	3.7	4.04	4.6	4.08	4.14	3.55	3.94	4.38	3.85	4.48	4.01	4.58	4.12
2517	ENSG00000179163	1	24171567	24194784	-1	p36.11	FUCA1	3.37	5.44	3.27	3.48	4.05	4.13	3.29	4.01	3.49	3.19	4.95	4.66	2.71	4.1	3.96	3.82	3.76	3.57	4.01	3.82	3.9	3.47	3.36	3.26	4.57	3.89	3.81	2.52	3.34	2.99	3.53	4.28	3.4	3.01	3.36	2.73	2.91	3.78	4.02	3.79	3.85	3.19
55629	ENSG00000189266	1	24285599	24289952	1	p36.11	PNRC2	5.13	5.54	5.33	5.52	5.21	5.74	5.46	6	5.57	5.3	5.95	5.44	5.52	6.18	5.64	5.45	5.77	5.27	5.36	5.14	5.12	5.63	5.34	5.46	5.06	5.61	5.13	5.78	5.71	5.55	5.52	5.82	5.64	5.17	5.41	5.6	5.18	5.4	5.56	5.22	6.02	5.44
163702	ENSG00000185436	1	24480647	24514449	-1	p36.11	IL28RA	-0.43	0.13	0.15	0.69	0.99	-0.68	-0.61	0.32	0.17	-0.35	2.45	0.57	-0.92	1.29	-0.38	-0.12	-2.13	-0.36	-0.22	2.79	-1.4	-2.04	-0.95	0.73	-1.74	-1.63	0.91	-0.55	-0.31	-0.93	1.63	0.84	0.82	-0.32	-2.05	0.14	-1.1	-0.97	0.62	-0.09	1.2	1.28
57822	ENSG00000158055	1	24645812	24690972	1	p36.11	GRHL3	1.55	-0.2	0.83	2.6	3.71	-1.19	2.96	1.03	4.57	3.76	4.22	4.04	3.06	1.69	-1.46	3.76	-1.19	3.3	2.27	4.52	3.37	0.66	0.12	3.21	2.62	-1.21	2.11	-2.69	2.98	1.27	3.39	1.85	1.31	3.2	-0.01	2.39	1.7	0.6	0.26	0.37	-0.22	2.48
90529	ENSG00000001460	1	24683489	24743424	-1	p36.11	C1orf201	2.18	-1.38	0.43	2.26	2.75	2.07	1.31	2.92	1.09	1.24	3.1	2.23	-0.46	-0.42	0.1	-0.31	1.82	2.24	3.55	0.7	-0.38	0.14	0.25	-1.43	0.84	-0.28	1.86	1.08	2.98	0.29	1.53	3.17	3.05	2.04	1.03	2.88	3.05	0.77	1.72	2.27	4.48	2.03
57185	ENSG00000001461	1	24742284	24799466	1	p36.11	NIPAL3	6.38	4.85	5.64	5.64	6.2	5.22	5.39	5.94	5.33	4.75	6.76	5.22	4.74	4.29	3.73	4.48	4.98	6.64	6.77	5.63	4.41	4.46	5.63	4.45	5.78	4.66	5.43	4.93	6.69	3.81	6.06	6.86	6.92	5.6	5.73	7.23	6.33	5.05	5.37	6.38	7.19	6.01
10250	ENSG00000133226	1	24958207	24999758	1	p36.11	SRRM1	6	5.77	5.94	5.69	5.97	5.86	5.59	6.06	5.68	5.86	6.08	5.45	6	5.61	5.05	5.54	5.88	6.21	6.14	5.8	5.34	5.75	6.07	5.76	5.56	5.6	5.95	5.71	5.8	5.51	5.79	6.12	5.93	5.98	5.87	6.51	6.12	5.91	6.19	5.61	6.18	5.48
25932	ENSG00000169504	1	25071848	25170815	1	p36.11	CLIC4	8.06	7.86	7.72	7.24	7.5	7.89	7.72	6.87	8.66	7.21	8.38	8.03	7.37	9.21	8.11	8.01	7.63	7.64	7.69	8.08	7.56	7.73	7.36	9.19	7.52	8.12	6.78	7.98	8.31	7.65	7.96	8.22	7.53	7.41	7.04	7.54	6.7	7.18	7.71	7.68	7.33	7.65
864	ENSG00000020633	1	25226002	25291612	-1	p36.11	RUNX3	1.49	2	1.27	0.01	1.09	1.9	-0.23	2.38	1.6	0.58	2.82	1.94	2.21	2.81	2.42	0.74	0.44	1.83	1.76	1.02	0.49	1.56	1.25	2.11	2.44	2.1	1.86	0.42	0.39	0.64	-0.25	1.15	1.23	0.47	0.86	1.54	0.8	2.05	-0.5	0.77	-0.09	0.43
25949	ENSG00000117614	1	25549170	25558993	-1	p36.11	SYF2	5.3	4.77	5.22	5.17	5.05	5.48	5.25	5.54	5.25	5.12	5.74	5.28	5.48	5.28	5.68	5.41	5.37	5.16	5.13	5.1	5.06	4.99	5.09	4.65	4.86	5.36	5.16	5.23	5.22	5.18	5.36	5.31	5.02	4.9	4.83	5.19	5.6	5.51	5.5	5.11	5.22	5.39
57035	ENSG00000117616	1	25568728	25664704	-1	p36.11	C1orf63	2.43	2.87	2.95	4.11	3.56	4.33	3.58	5.18	4.55	4.08	5.24	2.84	3.34	3.53	3.62	4.66	4.63	5.22	3.89	2.81	3.96	4.01	4.36	4.14	3.8	4.13	3.66	3.84	2.95	2.36	2.41	2.38	2.87	3.8	3.99	5.03	4.05	5.12	4.32	3.76	4.37	3.42
23585	ENSG00000183726	1	25664408	25688852	1	p36.11	TMEM50A	5.99	6.25	5.73	6.09	6.28	6.19	6.04	6.11	6.1	5.78	6.8	6.43	6.14	6.61	6.33	5.99	6.07	6.03	6.14	6.06	5.92	5.52	5.76	5.79	5.9	6.34	6.02	5.9	6.19	6.08	6.35	6.42	6.01	5.88	5.89	5.91	5.97	6.22	6.23	6.2	6.55	6.08
6006	ENSG00000188672	1	25688741	25756683	-1	p36.11	RHCE	0.5	-1.7	2.24	-0.12	-0.2	0.14	-0.09	2.22	0.47	-2.17	0.74	0.23	1.87	0.02	1.01	1.57	0.89	0.73	0.44	0.68	-0.72	1.32	2.08	-0.74	1.14	1.12	0.71	1.38	0.92	2.19	0.76	-0.24	0.37	-1.89	0.36	0.13	0.56	2.3	2.18	-0.32	-0.4	0.2
55219	ENSG00000204178	1	25757388	25826700	1	p36.11	TMEM57	5.63	5.49	5.79	5.22	5.29	4.9	5.29	5.52	4.89	5.31	5.53	4.97	5.93	5.12	5.07	5.08	5.49	5.29	5.2	5.27	5.44	5.52	5.52	5.11	5.32	5.81	5.7	5.66	5.39	5.68	5.7	5.73	5.41	5.12	5.54	5.22	5.52	5.64	4.94	5.46	5.6	5.43
26119	ENSG00000157978	1	25870071	25895377	1	p36.11	LDLRAP1	4.58	1.88	2.64	3.12	4.05	2.15	1.85	2.44	4.12	2.4	5.83	4.49	2.06	2.5	3.08	3.44	4.02	5.44	4.99	3.82	3.11	2.39	3.01	1.58	4.16	3.54	2.12	1.8	4.38	2.22	4.18	3.9	2.59	2.36	1.5	3.8	3.82	3.4	3.23	4.15	3.62	3.28
57134	ENSG00000117643	1	25943959	26112698	1	p36.11	MAN1C1	3.77	5.49	3.32	3.79	3.97	3.92	2.81	4.86	3.51	3.37	4.56	4.37	2.64	4.32	3.67	2.89	4.27	3.23	4.85	3.53	3.36	4.06	3.26	4.1	4.25	4.53	4.09	3.17	3.47	3.8	3.03	5.76	4.79	3.76	3.74	4.34	4.06	4.59	5.25	4.32	6.34	3.93
57190	ENSG00000162430	1	26126667	26144713	1	p36.11	SEPN1	7.32	7.67	7.22	7.4	7.49	7.42	7.15	6.98	7.56	7.1	7.21	7.14	7.21	8.28	8.1	6.95	7.63	7.39	7.19	7.6	7.16	7.69	6.97	8.56	7.24	7.55	7.27	6.88	7.21	7.24	7.13	7.34	7.04	7.08	7.19	6.94	7.22	7.29	7.21	7.66	7.2	7.02
56181	ENSG00000117640	1	26145131	26159432	1	p36.11	FAM54B	5.47	5.59	5.17	5.6	5.71	5.49	5.39	5.94	5.62	5.52	5.81	5.93	5.49	5.52	5.95	5.64	5.78	5.89	5.73	5.24	5.5	5.4	5.27	5.29	5.37	5.48	5.69	5.45	5.43	5.17	5.22	5.7	5.86	5.44	5.1	5.85	5.72	5.56	5.63	5.63	6.51	5.49
164091	ENSG00000182749	1	26187701	26197744	-1	p36.11	PAQR7	4.6	4.04	4.23	3.97	4.08	4.04	4.14	4.29	4.09	4.07	4.06	3.68	4.21	0.77	2.27	3.23	3.01	4.06	4.18	4.18	4.2	4.2	4.07	3.84	4.37	4.24	4.58	1.39	3.98	4.23	3.91	4.09	3.97	3.97	3.56	3.84	3.57	4.56	4.04	4.39	3.97	3.62
3925	ENSG00000117632	1	26210672	26233482	-1	p36.11	STMN1	8.34	7.66	7.6	8.19	8.47	7.62	7.86	8.4	7.9	7.75	9.02	8.11	7.48	8.53	8.31	7.38	8.66	8.29	8.78	7.23	7.7	7.98	7.91	6.95	7.68	7.66	7.96	8.03	8.66	7.54	8.28	8.97	8.55	8.08	8.27	8.7	8.55	8.36	8	9.18	9.57	7.85
5051	ENSG00000158006	1	26286258	26324648	-1	p36.11	PAFAH2	3.41	3.79	3.41	3.27	3.48	3.36	3.22	3.82	3.41	3.33	3.53	3.8	3.38	3.21	3.38	3.59	3.3	3.67	3.52	3.52	3.26	3.58	3.42	3.41	3.54	3.4	3.47	3.68	3.4	3.09	3.61	3.56	3.55	3.48	3.55	3.38	3.22	3.53	3.58	3.23	2.99	3.51
2134	ENSG00000158008	1	26346375	26362955	1	p36.11	EXTL1	3.26	6.81	3.63	4.1	4.67	3.71	3.57	4.84	2.3	4.04	2.6	2.22	2.81	6.1	5.26	2.82	4.1	2.04	4.28	3.44	4.15	3.26	2.46	3.23	4.39	6.29	4.84	2.74	4.09	4.64	3.11	4.83	4.18	3.95	3.63	5.28	5.61	5.4	2.98	5.65	5.91	3.7
149420	ENSG00000175087	1	26437664	26452034	1	p36.11	PDIK1L	4.01	3.27	4.11	3.66	3.51	3.81	4.03	4.28	3.63	3.86	3.66	3.32	3.92	3.82	3.58	3.58	4.11	3.38	3.82	3.4	3.49	3.79	3.88	3.56	2.91	3.46	3.5	3.83	3.92	3.59	3.9	3.91	4.09	4.11	4.08	3.41	3.65	3.66	3.49	3.56	4.28	3.78
51042	ENSG00000142684	1	26496362	26498551	1	p36.11	ZNF593	3.22	3.12	2.39	2.92	2.65	2.68	2.55	2.96	2.81	2.38	3.99	3.05	2.43	4.13	5.58	3.01	2.86	3.5	2.86	2.48	3.7	2.71	2.33	3.11	2.78	3.5	3.25	2.34	2.39	3.08	2	2.33	1.51	1.78	2.15	2.93	3.45	3.45	2.55	3.7	3.23	2.9
10256	ENSG00000142675	1	26503894	26516377	1	p36.11	CNKSR1	-1.07	-2.4	0.89	0.61	0	-1.53	0.93	0.23	0.47	1.44	0.29	-0.65	0.31	0.34	0.74	1.37	1.01	0.73	0.85	-0.29	1.93	0.63	1.18	0.15	-0.43	0.94	0.05	0.73	0.24	-0.22	0.22	-1.54	0	-0.13	-0.7	0.74	1.22	0.67	0.21	1.34	0.13	-0.35
83442	ENSG00000142669	1	26605667	26608007	1	p36.11	SH3BGRL3	5.59	5.91	5.13	6.55	6.03	6.3	5.98	6.58	6.27	5.33	7.2	6.6	5.57	6.79	7.08	5.92	6.27	6.07	6.22	6.14	6.04	5.45	5.48	6.61	6.03	6.15	6.12	5.75	5.97	5.54	5.67	6.37	6.36	5.71	6.02	6.25	6.28	6.44	6.05	6.58	6.52	5.9
91544	ENSG00000158062	1	26607819	26644854	-1	p36.11	UBXN11	2.92	2.75	0.61	3.84	3.6	3.8	3.33	4.17	2.81	3.59	4.24	3.22	2.78	3.93	5.05	3.43	3.83	3.81	4.01	3.11	4.15	2.89	2.83	3.03	3.28	3.54	3.49	3.12	3.27	2.81	2.45	3.89	3.87	3.22	3	4.24	4.25	4.14	4.36	3.76	4.87	2.9
79947	ENSG00000117682	1	26758773	26797785	1	p36.11	DHDDS	4.78	4.55	4.44	4.69	4.75	4.68	4.64	4.98	4.47	4.36	4.37	4.81	4.55	4.97	5.13	4.29	4.78	4.45	4.98	4.84	4.61	4.83	4.59	4.6	4.68	4.36	4.86	4.6	4.54	4.66	4.49	4.89	5.04	4.75	4.82	4.85	4.71	4.54	4.82	4.51	5.29	4.6
6195	ENSG00000117676	1	26856252	26901521	1	p36.11	RPS6KA1	3.29	3.07	2.57	4.01	3.74	3.35	2.15	3.68	3.74	2.39	5.67	4.25	3.05	4.36	4.66	3.26	3.22	4.39	4.33	4.05	2.59	2.49	2.63	3.43	3.56	3.58	3.13	2.43	3.39	1.47	3.5	4.16	3.31	2.51	1.67	3.24	3.42	3.13	3.42	4.59	4.33	2.94
8289	ENSG00000117713	1	27022524	27108595	1	p36.11	ARID1A	6.95	6.69	6.97	6.86	6.73	6.95	6.65	6.45	6.72	6.63	6.41	6.34	6.83	6.92	6.01	6.62	6.87	6.81	6.99	6.75	6.28	7.13	7.07	6.9	6.96	6.74	6.92	7.01	7.31	6.93	6.95	6.9	7	6.93	6.91	7.21	6.86	6.63	7.02	6.75	6.82	6.99
55650	ENSG00000060642	1	27113963	27124889	1	p36.11	PIGV	3.26	3.11	3.49	3.79	3.54	3.96	3.43	3.61	3.78	3.25	3.78	4.11	3.5	3.18	2.95	3.97	3.53	3.66	3.69	3.63	2.87	3.41	3.76	3.47	4.09	3.45	3.56	3.11	3.64	3.11	3.28	3.72	3.47	3.15	3.21	3.15	3.07	3.33	3.97	3.49	3.74	3.49
84243	ENSG00000204160	1	27153201	27183391	1	p36.11	ZDHHC18	3.47	3.7	3.5	3.94	3.74	3.9	3.61	3.74	3.6	3.37	3.9	3.92	3.46	4	4.15	3.23	3.96	3.72	4.08	3.25	3.59	3.59	3.62	3.93	3.68	3.81	3.88	3.69	3.45	3.69	3.37	3.78	3.82	3.43	3.66	4.02	3.92	3.48	3.43	3.99	4.42	3.74
54707	ENSG00000142751	1	27205773	27216788	-1	p36.11	GPN2	3.45	3.51	3.34	3.29	3.33	2.78	3.22	3.29	2.8	3.01	2.98	2.81	3.14	3.8	3.88	2.75	3.16	3.04	3.35	3.23	2.9	3.36	3.44	3.37	3.45	3.1	3.29	3.08	3.08	3.04	2.93	3.12	3.32	3.13	3.18	3.56	3.21	2.81	2.93	3.27	3.79	3.52
63906	ENSG00000198746	1	27216979	27226962	-1	p36.11	GPATCH3	3.96	3.76	3.93	4.2	4.07	3.85	3.89	3.98	3.83	3.94	4.58	4.37	4.05	4.11	4.96	4.04	4.12	4.04	4.17	3.66	3.91	3.9	4.06	3.56	3.94	4.05	4.31	3.79	3.77	3.69	3.86	3.97	3.76	3.8	3.52	4.28	4.61	3.99	3.71	4.01	4.37	3.79
10726	ENSG00000090273	1	27226729	27273353	1	p36.11	NUDC	6.46	5.77	6.22	6.79	6.54	6.82	6.4	7.11	6.78	6.44	7.23	6.8	6.34	7.12	8.34	6.7	7.2	6.91	6.87	6.32	6.96	6.52	6.32	5.99	6.42	6.99	6.89	6.63	6.47	6.55	6.39	6.83	6.5	6.16	6.17	7.05	7.37	7.22	6.71	6.95	7.53	6.5
6548	ENSG00000090020	1	27425306	27493472	-1	p36.11	SLC9A1	4.39	4.24	4.04	4.76	4.79	4.79	4.32	4.61	4.24	4.17	4.49	3.57	4.08	3.43	4.09	3.72	5.08	3.9	5.09	4.04	4.08	4.36	3.33	4.4	4.3	5	4.78	4.55	4.4	3.89	3.96	5.21	5.26	3.91	4.52	5.32	5.06	3.52	4.53	4.77	6.15	4.31
23038	ENSG00000142784	1	27561007	27635110	1	p36.11	WDTC1	5.64	5.76	5.51	6.09	5.91	5.7	5.68	5.94	5.58	5.66	6.17	5.95	5.48	5.79	5.35	5.18	5.85	5.83	6.37	5.56	5.49	5.22	5.71	5.2	5.69	5.54	5.85	5.63	5.9	5.06	5.52	6.25	6.13	5.61	5.77	6.42	6.36	5.42	6.05	5.91	7.02	5.88
84065	ENSG00000186501	1	27648651	27662891	1	p36.11	TMEM222	5.55	5.35	5.27	5.87	5.68	5.89	5.4	5.49	5.38	5.54	6.35	6.14	5.41	6.05	6.72	5.59	5.8	5.81	5.81	5.7	5.74	5.29	5.31	5.33	5.4	5.26	5.76	5.18	5.38	5.36	5.35	5.7	5.39	5.27	5.33	5.44	5.88	5.54	5.59	5.5	6.02	5.39
9064	ENSG00000142733	1	27681670	27693383	-1	p36.11	MAP3K6	2.83	3.94	2.27	4.2	2.15	2.65	3.85	3.52	4.06	3.13	4.09	3.08	2.33	3.82	4.62	3.79	3.5	2.67	2.78	3.13	4.08	3.31	3.44	3.33	3.52	3.87	2.78	2.95	2.41	2.97	2.5	2.85	2.95	2.38	3.03	4.01	3.27	3.1	4.2	2.74	4.21	4.08
2827	ENSG00000181773	1	27719148	27722318	1	p36.11	GPR3	0.5	1.65	0.97	0.67	1.15	0.39	2.51	1.65	-0.04	1.32	-0.6	2.07	1.09	0.79	1.66	-0.89	1.95	-0.73	0.05	1.45	1.25	2.23	1.94	2.3	1.96	2.96	1.59	0.83	-0.05	2.45	0.9	0.22	2.55	1.53	2.94	2.56	1.39	2.18	0.03	2.52	0.76	1.62
10163	ENSG00000158195	1	27730730	27816669	-1	p36.11	WASF2	6.88	6.85	6.31	7.06	6.54	6.89	6.61	6.34	6.85	6.03	7.21	7.07	6.88	6.33	6.06	6.26	6.7	6.67	6.91	7.05	5.6	6.35	7.3	6.53	6.76	6.68	6.6	6.67	6.53	6.57	6.77	6.88	6.43	6.23	6.29	6.87	6.12	6.32	6.85	6.27	6.69	7.14
27245	ENSG00000126705	1	27860546	27930942	-1	p36.11	AHDC1	6.14	5.27	5.89	6.2	5.89	6.09	6.05	6.03	6.16	6.31	6.11	5.64	5.58	5.95	6	5.85	6.77	5.81	6.3	5.84	5.7	7.01	7.19	5.73	6.08	5.75	6.58	6.26	5.25	6.01	5.17	5.9	5.61	5.76	6.34	6.42	6.16	6.19	6.43	5.25	6.55	6.33
2268	ENSG00000000938	1	27938575	27961788	-1	p36.11	FGR	2.7	3.37	2.56	3.44	2.74	3.29	2.67	3.57	3.37	2.2	4.64	4.05	2.84	1.81	1.63	3.5	3.37	2.33	3.19	2.95	2.96	2.8	2.53	2.63	3.32	2.12	2.65	1.55	2.82	2.74	2	2.97	1.93	2.17	2.4	3.71	2.76	2.32	3.46	2.02	3.23	3.61
2537	ENSG00000126709	1	27992572	27998729	-1	p36.11	IFI6	5.07	6.62	3.75	5.36	4.65	4.39	4.69	6.32	6.22	5.3	6.45	6.5	4.79	10.47	9.75	5.21	6.19	5.89	5.57	5.53	5.06	6.07	5.84	5.44	4.85	5.18	6.16	4.2	5.68	5.57	4.64	7	5.05	4.61	4.93	5.44	5.98	5.05	5.71	5.35	6.56	5.37
199870	ENSG00000009780	1	28052490	28088475	1	p35.3	FAM76A	2.95	2.6	2.93	3.01	3.32	3.71	2.55	3.31	3.57	2.94	3.72	3.23	3.4	2.69	2.58	3.23	3.07	3.06	3.34	3.03	2.13	3.54	2.56	2.72	2.83	2.68	3	2.55	3.23	2.43	2.97	3.54	2.92	2.84	2.79	3.21	2.87	3.05	3.02	2.72	3.56	2.63
23673	ENSG00000117758	1	28099694	28150963	1	p35.3	STX12	6.87	6.87	6.99	7.02	7.01	7.19	7	7.03	7.07	6.86	7.07	7.07	6.71	6.72	6.9	6.93	6.62	6.62	6.89	6.89	6.69	6.69	6.83	6.85	6.72	6.66	6.62	6.91	6.97	7.01	7.24	7.32	7.25	6.9	6.93	6.72	6.43	6.66	7.1	6.72	7.18	7.24
5511	ENSG00000117751	1	28157289	28178187	1	p35.3	PPP1R8	5.69	5.42	5.49	5.69	5.71	5.75	5.66	5.37	5.7	5.48	5.92	5.93	5.81	5.76	5.46	5.55	5.45	5.64	5.69	5.69	5.53	5.45	5.53	5.51	5.56	5.58	5.57	5.71	5.75	5.54	5.71	5.75	5.48	5.57	5.57	5.39	5.55	5.53	5.54	5.71	5.59	5.63
9473	ENSG00000130775	1	28199055	28213196	1	p35.3	C1orf38	4.18	3.69	2.66	2.32	4.07	2.52	1.44	3.64	3.93	3.45	5.31	4.23	2.29	3.71	3.59	2.97	2.12	3.91	3.96	4.21	2.25	1.38	2.67	2.32	4.05	2.8	2.8	1.28	3.16	2.08	3.15	3.17	2.47	1.82	1.97	3.39	2.93	2.1	3.14	3.38	3.62	2.56
6118	ENSG00000117748	1	28218035	28241257	-1	p35.3	RPA2	5.52	4.85	5.46	5.73	5.61	6.43	5.72	5.82	5.76	5.49	5.74	6	5.71	6.59	6.59	5.71	5.9	5.72	5.64	5.68	5.48	5.68	5.87	4.96	5.42	5.36	5.67	5.46	5.64	5.29	6.29	5.82	5.5	5.66	5.51	5.28	5.42	5.5	6.32	5.63	5.91	5.67
2140	ENSG00000158161	1	28296855	28415207	-1	p35.3	EYA3	1.93	2.21	2.58	1.64	1.49	2.38	2.16	1.5	0.79	0.98	-0.12	0.97	1.95	1.33	0.9	0.58	0.34	1.17	1.94	1.44	0.08	2.05	2.11	2.51	1.6	0.86	1.94	2.85	2	1.89	2.09	1.07	2.28	2.11	2.25	2.12	0.25	0.76	1.37	0.91	1.69	1.94
5724	ENSG00000169403	1	28473677	28520447	-1	p35.3	PTAFR	1.76	2.03	0.48	-0.13	2.34	2.28	0.03	1.11	2.19	0.3	1.65	0.72	1.55	1.65	0.93	0.93	-0.57	1.44	1.86	2.25	-1.1	1.3	0.67	2.01	1.16	0.01	1.02	-0.16	0.83	0.25	1.66	1.29	2.06	1.73	0.13	0.7	0.4	0.75	1.51	0.44	0.89	0.84
22826	ENSG00000126698	1	28527068	28559536	-1	p35.3	DNAJC8	5.97	5.9	5.78	6.31	6.26	6.39	6.21	6.27	6.34	6.04	6.81	6.76	6.19	6.67	6.99	6.11	6.25	6.16	6.39	6.01	6.13	6.14	5.92	5.9	5.9	6	6.2	5.74	6.31	5.99	6.31	6.71	6.33	6.16	6.16	6.41	6.53	6.42	6.41	6.25	6.79	6.02
93974	ENSG00000130770	1	28562620	28573417	1	p35.3	ATPIF1	5.58	5.14	5.06	5.94	5.87	5.87	5.52	6.53	5.95	5.57	6.28	5.89	5.46	6.24	6.61	5.43	6.45	5.65	5.81	5.43	5.99	5.66	5.71	5.23	5.47	5.61	6.09	5.09	5.39	5.69	5.49	5.84	5.57	5.78	5.88	6.11	6.31	6.17	6.11	6.23	6.81	5.66
83667	ENSG00000130766	1	28586038	28609002	1	p35.3	SESN2	4.94	5.31	4.23	5.14	4.4	4.4	4.44	4.84	4.84	4.03	4.61	5.13	4.99	5.83	6.52	4.71	5.52	4.71	4.8	4.84	4.75	5.17	4.73	5.21	5.24	5.1	4.76	5.93	4.59	5.31	4.02	4.62	5.12	4.51	5.04	4.33	4.3	4.41	4.66	5.34	5.2	4.98
54797	ENSG00000130772	1	28655513	28662476	1	p35.3	MED18	2.77	3.01	2.93	3.09	3.32	2.46	3.05	3.32	3.65	3.37	3.71	3.04	3.32	3.06	3.79	3.22	3.2	3.16	3.08	2.8	2.93	3.1	3.11	3.16	2.82	3.31	2.92	3.43	2.9	2.83	2.9	2.9	3.15	2.96	2.76	2.79	3.27	3.06	2.77	2.97	2.92	2.78
65979	ENSG00000204138	1	28696114	28826881	1	p35.3	PHACTR4	5	4.74	4.83	5.11	4.78	4.59	5.16	4.52	4.8	4.94	5.11	4.35	4.87	5.37	4.95	4.83	4.78	5.07	4.99	5.04	4.44	4.47	4.96	4.96	5	5.05	4.73	5.21	5.36	5.07	4.66	4.96	4.95	5.03	5.14	4.61	4.85	4.87	4.85	5.19	4.88	5.01
1104	ENSG00000180198	1	28832455	28865708	1	p35.3	RCC1	3.96	2.99	3.69	2.89	1.66	1.8	3.61	2.54	3.92	2.24	0.55	-2.27	4.23	5.18	4.56	3.45	3.97	2.14	3.3	2.63	2.5	4.41	4.02	3.51	2.99	4.01	3.47	4.8	3.18	3.63	2.15	2.61	1.59	3.09	3.14	1.94	2.84	2.55	0.95	3.57	1.09	2.82
54952	ENSG00000180098	1	28879597	28905051	1	p35.3	TRNAU1AP	3.09	2.74	2.84	3.22	3.46	3.08	2.92	2.73	2.91	2.9	3.51	3.61	2.74	3.37	3.84	3.29	3.32	3.54	3.11	3.01	3.12	2.72	3.16	2.72	2.71	3.03	2.99	3.12	2.89	3.1	3.02	3.09	3.19	2.76	3.26	3.21	3.16	3.29	3.74	3.01	3.6	3.21
85028	ENSG00000197989	1	28905050	28909495	-1	p35.3	SNHG12	3	1.95	2.41	2.02	2.18	1.69	2.41	3.55	3.02	3.08	4.07	1.29	2.61	3.53	4.43	3.34	3.76	3.71	2.52	1.95	4.68	3.22	2.37	2.45	2.03	3.13	2.75	2.35	1.41	2.78	2.08	1.42	1.06	2.16	2.31	2.44	3.18	3.86	2.89	3.62	2.69	2.57
6883	ENSG00000120656	1	28915835	28969597	-1	p35.3	TAF12	3.25	3.41	3.25	3.72	3.3	3.82	3.31	3.44	3.73	2.76	3.78	3.96	3.94	4.17	3.57	3.52	3.68	3.6	3.74	3.48	3.57	3.6	3.44	3.41	3.47	3.69	3.82	3.72	3.8	3.63	3.52	3.92	3.54	3.4	3.47	3.47	3.81	4.02	4.03	3.65	3.73	3.87
10691	ENSG00000162419	1	28995244	29045865	1	p35.3	GMEB1	2.9	2.53	3.09	2.42	2.39	2.24	2.66	2.15	2.45	2.82	2.02	2.32	2.9	2.14	1.59	2.1	2.51	1.98	2.39	2.48	2.37	2.94	2.81	3.16	2.11	2.34	2.78	3.07	2.59	2.69	2.78	2.21	2.29	2.66	2.57	2.77	2.62	2.37	1.93	2.62	2.34	2.37
51441	ENSG00000198492	1	29063133	29096287	1	p35.3	YTHDF2	5.8	5.65	5.63	5.74	5.84	5.74	5.64	5.9	5.46	5.66	5.85	5.68	5.84	6.38	6.2	5.42	5.92	5.54	5.88	5.48	5.73	5.53	5.63	5.59	5.62	6.03	5.78	6.14	5.79	5.5	5.8	6.11	5.91	5.6	5.79	5.7	5.59	5.89	5.41	6.03	6.21	5.67
2035	ENSG00000159023	1	29213603	29446553	1	p35.3	EPB41	4.88	4.27	5.91	4.63	4.11	4.71	4.44	4.56	4.32	4.53	4.04	4.33	5.04	5.36	4.35	3.81	5.22	4.72	4.78	4.47	4.21	5.36	5.62	4.16	4.8	5.52	5.59	5.31	4.97	5.48	4.4	5.07	5.42	5.03	5.86	4.33	4.85	4.05	4.61	5	4.33	4.48
51102	ENSG00000116353	1	29519385	29557454	-1	p35.3	MECR	4.36	3.73	4.22	4.43	4.36	4.3	4.26	4.35	4.38	3.97	4.25	4.33	4.39	4.55	5.09	4.17	4.45	4.1	4.56	3.87	4.78	3.99	3.51	4.24	4.27	4.68	4.37	4.12	4.12	4.39	4.01	4.72	4.34	4.3	4.22	4.26	4.69	4.55	3.97	4.95	4.96	3.99
10076	ENSG00000060656	1	29563028	29653325	1	p35.3	PTPRU	4.39	2.41	3.44	3.99	4.44	3.39	3.08	4.37	2.93	3.55	4.15	4.89	2.51	4.51	4.9	3.16	4.11	4.38	4.68	3.35	3.41	3.64	3.64	2.93	3.97	4.93	3.65	2.6	4.45	3.59	3.59	4.4	4.78	3.38	4.54	5.13	4.93	3.67	5.03	5.61	5.36	3.75
7805	ENSG00000162511	1	31205316	31230667	-1	p35.2	LAPTM5	6.52	6.78	5.77	6.33	7.01	6.42	5.47	6.89	7.17	6.07	8.63	6.62	6.47	7.46	7.66	6.12	5.45	7.14	6.45	7.47	6.11	5.61	5.03	6.29	6.31	6.09	6.18	4.57	6.21	5.03	6.72	7.09	6.46	5.84	5.45	5.9	5.39	6.2	6.63	6.58	7.21	6.16
9672	ENSG00000162512	1	31342314	31381608	-1	p35.2	SDC3	9.1	8.99	9.34	10.37	10.4	10.17	10.06	8.79	9.63	9.94	9.97	9.94	9.37	9.22	9.8	10.01	9.1	10.08	9.38	10.72	9.75	9.64	8.66	10.19	9.64	8.02	9.06	8.28	9.43	8.9	9.22	8.9	9.46	10.64	9.35	9.06	9.62	8.93	9.55	8.82	9.09	9.82
9698	ENSG00000134644	1	31404353	31538838	-1	p35.2	PUM1	6.96	6.5	7.25	6.77	6.55	7.08	7	6.93	6.68	6.71	6.24	6.36	6.87	6.53	6.01	6.52	6.72	6.27	6.98	6.54	6.12	7.12	6.9	6.83	6.58	6.23	6.87	7.52	7.1	6.75	6.85	7.19	7.24	6.96	7.18	6.77	6.55	6.2	6.76	6.36	7.32	7.07
79570	ENSG00000084628	1	31652592	31712401	-1	p35.2	NKAIN1	4.95	3.8	5.82	4.68	4.82	3.33	4.82	3.58	4.38	4.59	5.71	3.9	5.6	3.26	4.05	4.23	5.08	4.93	5.29	4.32	4.61	5.42	4.94	3.96	5.04	5.1	5.62	5.9	4.53	5.73	5.41	5.03	4.99	4.73	5.65	4.08	5.86	5.59	3.34	5.77	4.24	4.38
9410	ENSG00000060688	1	31732417	31769662	-1	p35.2	SNRNP40	4.19	3.88	4.18	4.25	4.29	4.39	4.05	4.28	4.34	4.16	4.68	4.46	4.37	4.8	5.19	4.12	4.57	4.39	4.39	3.84	3.77	4.23	3.82	4.23	3.91	4.56	4.23	4.32	4.21	4.19	4.34	4.34	3.97	4.15	4.15	4.09	4.33	4.37	4.17	4.23	4.23	3.92
51538	ENSG00000121766	1	31769842	31837783	1	p35.2	ZCCHC17	5.31	6.15	4.99	5.83	5.7	6.11	5.37	5.77	5.2	5.06	5.59	5.55	5.17	5.47	6.06	5	5.33	5.21	5.93	5.33	5.33	5.18	5.38	5.19	5.31	4.98	5.64	5.39	5.49	5.17	5.34	5.95	5.89	5.49	5.26	5.78	5.72	5.52	5.63	5.44	6.29	5.55
2170	ENSG00000121769	1	31838472	31849697	-1	p35.2	FABP3	2.4	2.48	2.26	3.49	4	4.23	4.56	4.18	2.5	2.17	3.79	2.1	2.28	1.03	3.43	2.24	2.9	2.5	4.35	2.12	1.41	3.77	2.67	2.8	2.63	2.82	3.71	3.69	3.64	1.49	2.15	4.57	5.52	3.4	3.96	4.87	4.86	4.48	3.72	3.43	5.57	4.4
347735	ENSG00000168528	1	31882412	31907525	1	p35.2	SERINC2	-1.1	1.63	-0.3	1.41	2.38	0.82	0.3	-0.09	1.04	1.66	0.74	1.1	1.8	3.91	4.55	2.69	0.72	0.56	0.33	1.55	2.8	1.78	0.36	3.09	0.9	0.89	1.68	0.89	-0.68	0.79	-0.3	0.62	1.26	2.64	2.39	-0.4	-0.22	1.39	0.46	1.21	-0.78	0.43
64129	ENSG00000142910	1	32042116	32053288	1	p35.2	TINAGL1	3.57	3.09	3.05	4.15	2.97	2.87	3.29	3.84	4.61	2.36	3.93	4.65	2.5	2.49	1.7	3.07	4.11	2.84	3.12	3.66	4.19	3.58	2.98	3.12	3.99	2.82	2.9	0.4	2.93	3.44	2.35	3.12	2.27	2.18	2.34	4.39	3.66	2.16	3.59	2.77	4.08	3.84
553115	ENSG00000162517	1	32095463	32110497	-1	p35.2	PEF1	5.33	5.35	4.95	6.14	5.75	5.9	5.62	6	5.71	5.52	6.33	6.4	5.51	6.16	6.73	5.62	6.15	5.77	6.13	5.4	5.61	5.68	5.22	5.58	5.53	5.35	5.81	5.31	5.61	5.24	5.54	6.26	5.95	5.49	5.66	5.72	5.84	5.55	5.72	5.81	6.66	5.72
1307	ENSG00000084636	1	32117848	32169920	-1	p35.2	COL16A1	3.92	7.2	4.6	5.1	5.53	5.54	5.94	6.06	4.81	6.67	6.29	2.34	4.3	4.91	6.02	6.82	5.72	7.13	5.65	4.32	5.94	6.03	5.02	6.51	5.91	6.3	5.97	3.58	4.63	4.83	5.2	4.41	4.65	5.82	3.86	6.37	6.58	7.09	5.88	6.28	5.48	4.46
576	ENSG00000121753	1	32192718	32230494	-1	p35.2	BAI2	7.34	7.38	7.24	7.33	7.67	6.98	7.4	7.8	7.42	7.58	7.21	7.14	6.37	7.07	7.78	6.99	7.88	7.17	7.81	7.27	7.54	7.76	7.53	7.05	6.98	7.03	7.35	6.92	7.29	7.08	6.66	7.58	7.79	7.36	7.82	8.09	8.1	7.12	7.03	7.64	8.65	7.65
90853	ENSG00000134668	1	32256023	32281652	-1	p35.2	SPOCD1	0.3	0.41	-0.13	-0.55	-0.72	-0.33	2.33	1.83	4.78	-2.01	3.81	0.48	0.92	5.19	4.86	2.63	2.07	-0.41	2.43	0.76	2.14	2.9	2.23	5.35	0.85	3.23	2.22	1.19	-0.64	0.49	0.36	2.73	2.88	0.77	2.47	-0.84	-0.47	1.87	-0.58	1.64	-0.6	1.1
8073	ENSG00000184007	1	32372022	32410457	-1	p35.1	PTP4A2	6.34	6	5.87	5.88	6.16	5.97	5.57	5.78	6.19	5.6	6.79	6.37	5.81	5.88	5.91	5.89	5.6	6.35	6.54	6.2	5.61	5.95	6.09	6.11	5.96	5.57	5.87	5.82	6.55	5.92	6.5	6.73	6.32	5.98	6.16	6.51	6.07	5.58	5.88	5.9	6.42	6.02
10657	ENSG00000121774	1	32479430	32526451	1	p35.1	KHDRBS1	7.49	6.43	7.35	7.01	7.15	7.13	7.29	7.3	7.37	7.32	7.56	7.43	7.35	8.03	7.75	7.14	7.19	7.14	7.04	6.96	7.19	7.25	7.12	7.05	6.81	7.36	7.04	7.62	7.36	7.62	7.47	7.33	7.02	7.12	7.28	6.79	7.02	7.02	7.1	7.39	7.18	7.14
55116	ENSG00000121775	1	32537632	32568467	1	p35.1	TMEM39B	3.55	3.29	3.41	3.37	3.47	2.67	3.43	3.22	3.09	3.34	3.64	2.83	3.76	3.98	4.26	3.01	4.17	3.54	3.63	2.98	3.44	3.77	3.92	3.43	3.34	3.41	3.95	3.64	3.13	3.2	3.27	3.71	3.02	3.27	3.47	2.94	3.93	3.84	2.79	4.02	3.82	3.1
23633	ENSG00000025800	1	32573639	32642169	1	p35.1	KPNA6	5.99	6.01	5.93	6.16	6.15	6.23	5.89	6.14	5.68	5.61	5.89	5.93	5.76	6.03	5.64	5.57	5.94	5.67	6.43	5.9	5.33	5.94	5.81	5.91	5.87	5.7	6.01	6.32	6.1	5.74	5.76	6.61	6.57	6.06	5.88	6.53	6.05	5.55	5.95	5.72	6.87	6.11
200081	ENSG00000084652	1	32645287	32663886	1	p35.1	TXLNA	5.42	5.66	5.17	5.39	5.44	5.01	5.07	5.47	5.44	4.96	5.79	5.11	5.49	6.09	6.01	5.23	5.8	5.56	5.84	5.26	5.04	5.62	5.31	5.87	5.37	5.58	5.71	5.68	5.25	5.17	5.13	5.85	5.46	5.27	5.46	5.88	5.51	5.77	5.65	5.73	5.98	5.2
79140	ENSG00000160050	1	32665987	32670988	1	p35.1	CCDC28B	3.68	3.53	3.4	4.14	3.86	3.48	3.85	3.15	4.21	4.07	3.88	4.55	3.7	4.27	5.93	4	4.29	4.02	3.61	4.05	4.76	3.87	4.12	3.18	3.92	4.45	3.69	3.9	3.55	4.26	3.83	3.92	3.2	4.19	3.76	3.65	4.52	4.42	3.47	4.83	3.62	3.69
55721	ENSG00000160051	1	32671236	32674288	1	p35.1	IQCC	2.13	1.16	2.1	1.68	1.49	1.75	2.07	2.09	2.18	1.92	1.8	1.44	1.92	2.58	2.88	2.09	2.38	2.29	1.93	1.11	1.83	2.23	1.97	1.88	1.26	2.27	2.02	1.89	1.56	1.5	1.6	1.75	1.97	1.77	2.19	2.09	2.16	2.48	1.77	2.02	2.01	1.83
8668	ENSG00000084623	1	32687529	32697205	1	p35.1	EIF3I	6.44	6.18	6.36	6.67	6.45	6.92	6.58	6.91	6.7	6.31	6.99	6.8	6.58	7.2	7.63	6.61	6.89	6.61	6.59	6.41	6.88	6.41	6.38	6.61	6.4	7	6.63	6.76	6.51	6.73	6.62	6.81	6.56	6.29	6.23	6.53	6.75	6.89	6.67	6.93	6.9	6.52
3065	ENSG00000116478	1	32757687	32799236	1	p35.1	HDAC1	4.05	4.92	4.2	4.76	4.6	4.9	3.43	4.34	3.83	4.4	5.32	4.71	4.29	5.43	5.22	4.46	4.55	5.03	4.78	4.59	4.3	4.37	4.58	4.71	4.72	5.27	4.33	4.01	4.78	4.43	4.72	4.34	4.54	4.47	2.83	4.63	4.79	4.87	5.17	5.08	4.93	4.63
65108	ENSG00000175130	1	32799433	32801980	-1	p35.1	MARCKSL1	9.33	8.99	9.36	9.32	9.41	7.67	9.16	8.58	9.42	9.61	9.87	9.17	9.6	9.37	9.97	9	9.54	9.45	8.97	8.86	9.35	9.53	9.03	8.7	9.12	9.59	9.43	9.1	9.07	8.87	9.09	8.96	8.26	9.31	8.88	8.93	9.72	9.8	7.95	9.72	8.16	8.57
81629	ENSG00000162526	1	32817122	32829913	1	p35.1	TSSK3	0.18	-0.44	0.71	-0.18	-1.51	-0.34	-0.22	-0.31	-0.77	0.99	0.03	-0.9	0.05	0.36	0.39	1.34	0.94	1.43	0.01	-0.18	1.13	0.89	1.06	0.27	-0.42	0.01	1.17	1.41	0.17	-0.94	-0.03	-1.35	0.01	0.41	0.41	-0.06	0.95	0.85	1.05	0.34	-0.13	0.27
55108	ENSG00000160058	1	32830704	32860332	-1	p35.1	BSDC1	6.86	6.68	6.99	6.98	6.76	6.88	6.8	6.86	6.64	6.59	7.01	6.77	6.74	6.62	6.7	6.57	6.8	6.78	7.01	6.73	6.59	6.83	6.96	6.6	6.85	6.59	6.84	6.78	6.73	6.45	6.64	6.82	6.97	6.58	6.7	6.97	6.84	6.7	6.85	6.77	7.25	7.03
728116	ENSG00000215897	1	32930670	32953461	1	p35.1	ZBTB8B	2.15	4.66	4.41	2.19	2.18	1.03	1.68	1.76	-0.02	2.8	-1.51	1	0.7	1.86	1.39	-0.11	1.46	-0.28	-0.6	2.63	1.93	2.04	4.27	1.81	2	1.88	3.87	2.26	-0.16	3.89	3.15	0.43	2.25	2.08	2.73	2.02	1.9	2.62	0.72	2.6	0.09	3.7
653121	ENSG00000160062	1	33005028	33066591	1	p35.1	ZBTB8A	3.82	3.72	4.35	3.84	3.5	3.63	3.82	3.73	3.56	3.76	3.21	2.74	3.62	3.09	2.94	3.39	3.3	2.97	2.87	3.96	2.94	3.63	4.66	3.71	3.05	3.31	4.24	3.97	3.31	4.21	4.01	3.43	3.57	3.37	4.02	3.62	3.44	3.31	3.18	3.61	3.57	4.52
339487	ENSG00000176261	1	33065773	33116504	-1	p35.1	ZBTB8OS	1.94	1.59	1.41	1.8	2.04	1.85	1.73	1.98	1.92	1.78	2.3	2.27	1.83	3.11	3.97	1.56	2.21	1.75	1.6	1.54	2.51	1.39	1.57	1.41	1.14	2.7	1.5	2.05	1.94	2.36	2.12	1.71	1.87	1.74	1.92	1.46	2.44	2.56	1.69	2.59	2.29	1.38
5928	ENSG00000162521	1	33116743	33146258	1	p35.1	RBBP4	7.4	6.88	7.43	7.13	7.3	7.32	7.32	7.19	7.36	7.4	6.94	7.37	7.48	8	7.03	7.15	7.41	7.08	7.28	7.11	6.94	7.34	7.28	7.05	7.08	7.45	7.18	7.67	7.41	7.27	7.44	7.44	7.38	7.35	7.67	6.95	7.17	7.33	7.34	7.32	7.47	7.18
81493	ENSG00000162520	1	33145507	33169197	-1	p35.1	SYNC	1.78	2.72	2	3.77	2.38	3.09	2.7	1.94	1.81	2.4	4.1	2.21	2.02	2.16	5.35	2.14	2.4	1.97	1.94	2.87	2.52	1.95	2.83	2.66	2.58	-0.78	2.47	1.38	1.75	2.18	2.82	2.77	2.83	2.3	2.7	2.26	1.81	2.42	3.37	1.99	2.9	2.91
57648	ENSG00000162522	1	33207486	33240571	1	p35.1	KIAA1522	3.1	3.17	2.23	4.74	3.91	4.2	3.95	4.77	3.05	3.97	2.47	3.12	2.15	2.57	3.07	2.76	4.09	2.64	4.43	2.91	2.88	3.6	3.65	2.57	3.13	3	4.07	3.71	3.63	2.72	2.58	4.31	5.09	3.79	3.88	4.93	4.58	2.78	4.15	3.56	6.27	4.92
8565	ENSG00000134684	1	33240840	33283754	-1	p35.1	YARS	6.46	5.73	5.96	6.37	6.66	6.46	6.21	6.79	6.34	6.12	6.74	6.48	6.22	6.86	7.21	6.42	6.89	6.44	6.63	6.04	6.51	6.1	5.87	6.32	6.16	6.21	6.45	6.6	6.48	6.26	6.09	6.87	7.06	5.98	6.34	6.76	6.58	6.33	6.17	6.42	7.52	6.23
64766	ENSG00000116497	1	33282368	33324476	1	p35.1	S100PBP	4.26	3.76	4.47	3.99	4.24	4.66	4.24	4.55	4.73	4.53	4.65	4.3	4.21	4.63	4.05	4.48	4.57	4.51	4.3	4.29	3.89	4.31	4.56	4.43	4.12	3.7	4.23	3.93	4.48	4.08	4.03	4.26	4.5	4.5	4.62	4.15	3.91	4.15	4.51	4.04	4.35	4.3
252995	ENSG00000160097	1	33327869	33338083	-1	p35.1	FNDC5	3.88	2.19	4.05	4.68	4.57	5.3	4.54	4.08	4.05	4.4	3.48	5.1	3.67	4.1	4.71	3.09	4.09	3.79	4.38	4.65	4.41	3.98	4.26	2.84	4.38	3.37	4.33	3.95	4.11	3.73	4.04	4.74	4.83	4.88	5.22	4.34	4.81	4.26	5.23	3.46	5.38	4.56
3208	ENSG00000121905	1	33351595	33364042	1	p35.1	HPCA	4.07	-3.24	4.13	5.71	6.42	5.98	5.88	6.15	3.19	5.17	3.12	5.9	2.54	2.25	3.07	1.37	4.43	3.27	6.43	3.33	3.74	1.68	4.06	0.44	1.7	3.99	5.96	5.44	5.17	1.94	4.37	6.68	7.57	5.43	5.49	6.72	6.51	4.23	5.05	5.22	7.83	6.78
113452	ENSG00000121900	1	33360195	33367039	-1	p35.1	TMEM54	4.06	3.1	4.38	5.37	4.81	5.35	4.56	4.55	4.5	4.34	5.22	5.5	3.78	5.92	6.66	4.53	4.28	4.79	4.74	4.47	4.61	3.94	3.99	4.82	4.35	3.95	4.46	3.96	4.44	4.05	4.25	4.74	4.3	4.41	4.39	4.57	4.97	4.58	4.75	4.36	4.84	3.89
127544	ENSG00000116514	1	33402046	33430286	-1	p35.1	RNF19B	3.68	3.45	3.58	4.19	3.99	4.38	3.68	4.58	4.36	3.47	4.43	4.05	4.11	4.5	4.94	3.85	4.04	3.94	4.69	3.41	3.05	4.53	4.08	5.18	3.99	3.3	4.6	4.22	3.64	3.87	3.37	4.51	4.47	3.87	4.08	4.7	4.34	3.8	4.03	3.94	5.06	4.41
204	ENSG00000004455	1	33473585	33546597	-1	p35.1	AK2	5.04	4.91	4.52	4.77	4.93	5.31	4.92	5.12	5.33	4.97	5.97	5.4	5	6.17	6.21	5.26	5.37	5.31	5.28	4.75	4.84	4.74	4.79	5.34	4.94	5.53	4.96	4.45	5.13	5.02	5.18	5.42	4.76	4.88	4.88	4.88	5.15	5.62	5.36	5.57	5.18	4.59
113451	ENSG00000142920	1	33546705	33586131	1	p35.1	ADC	3.89	2.01	3.96	3.93	4.57	4.04	3.15	4	4.1	4.77	5.26	4.39	3.86	3.39	4.15	4.02	4.25	5.01	4.66	3.79	3.26	3.79	4.09	3.53	4	3.27	4.69	3.94	4.17	3.03	3.75	4.35	4.3	4.07	4.07	4.78	4.91	4.14	4.42	3.67	5.19	3.05
55223	ENSG00000116525	1	33611003	33647671	-1	p35.1	TRIM62	4.63	5.19	4.99	4.99	4.54	4.25	4.42	4.5	4.55	4.38	4.82	4.72	5.05	3.94	3.92	4.16	5.28	4.59	4.13	4.39	4.45	5.44	5.49	4.24	4.76	4.77	4.98	3.99	3.84	4.39	4.6	5.1	3.99	4.49	4.37	5.05	4.66	5.17	3.9	4.11	4.02	4.88
149076	ENSG00000160094	1	33722146	33766320	1	p35.1	ZNF362	5.59	5.08	5.37	5.45	5.65	4.79	5.17	5.23	5.47	5.5	5.71	5.48	5.65	5.28	5.67	5.15	6.15	5.51	5.41	5.43	5.33	5.52	5.68	4.99	5.25	5.49	5.62	5.15	5.13	5.14	5.23	5.43	4.87	5.24	5.14	5.21	5.84	5.45	4.89	5.71	5.68	5.43
1912	ENSG00000134686	1	33789224	33896653	-1	p35.1	PHC2	7.24	7.52	7.26	7.16	7.23	6.49	6.99	7.23	7.15	7.27	7.78	7.58	7.28	7.85	8.29	6.67	7.23	7.22	7.25	7.2	7.34	7.06	6.98	7.43	7.24	7.88	7.19	7.29	7.05	7.3	7.13	7.13	6.83	6.73	7.18	7.17	7.41	7.56	6.72	7.53	7.08	7.21
7579	ENSG00000121903	1	33938232	33961995	1	p35.1	ZSCAN20	2.09	1.82	2.56	1.77	0.92	2.08	1.88	1.33	0.82	0.85	0.71	0.92	1.97	0.8	0.16	0.85	1.29	1.11	1.33	1.31	0.63	2.33	2.36	2.24	1.72	1.04	2.09	3.03	2.1	1.8	1.99	1.58	1.99	1.82	2.3	1.73	1.17	0.81	1.38	0.84	1.18	1.88
114784	ENSG00000121904	1	33979609	34631443	-1	p34.3	CSMD2	4.69	3.66	5.52	4.62	4.39	4.44	5.15	3.17	3.89	5.06	3.69	2.95	4.18	3.88	3	3.73	3.8	4.94	4.42	4.86	4.48	5.21	4.95	5.77	4.33	3.84	4.88	5.5	5	4.42	4.83	4	5	5.17	5.26	5.1	4.59	4.26	4.29	4.28	4.05	5.14
84970	ENSG00000142698	1	34632484	34684732	1	p34.3	C1orf94	1.74	1.58	2.66	2.56	1.81	3.41	1.33	0.54	1.92	2.04	1.75	2.49	2.43	1.67	1.18	2.74	1.69	2.09	1.08	2.06	2.05	2.17	2.33	2.82	1.89	1.75	2.53	1.61	1.67	1.72	1.68	1.32	0.96	2.03	1.84	1.11	1.68	2.24	2.98	1.7	-0.72	1.14
113444	ENSG00000163866	1	35178338	35325417	-1	p34.3	C1orf212	4.13	4.41	3.7	4.47	4.54	4.39	4	4.67	4.34	3.96	4.83	4.83	3.89	4.5	5.31	3.87	4.71	4.23	4.72	4.4	4.34	3.93	3.7	4.59	4.32	4.6	4.47	3.78	4.31	4	4.1	4.74	4.74	4.29	3.94	5.11	4.92	4.49	4.24	4.71	5.36	4.34
2701	ENSG00000187513	1	35258599	35261348	1	p34.3	GJA4	2.76	2.84	1.89	2.57	1.07	1.47	0.91	2.53	3.32	1.66	1.99	3.78	2.05	2.16	3.24	1.23	3.92	1.71	1.75	2.71	2.41	3.06	2.86	2.87	3.16	4.25	2.19	2.1	1.68	3.11	1.63	1.63	0.75	0.94	1.46	2.27	3.36	2.46	2.04	3.13	2.56	1.92
58512	ENSG00000116544	1	35331037	35395186	-1	p34.3	DLGAP3	4.53	3.21	4.4	5.21	4.99	4.65	4.23	4.89	3.25	4.62	2.83	2.78	3.29	3.84	3.93	2.67	4.39	3.42	5.2	3.54	4.2	4.28	3.79	3.57	3.63	3.97	4.9	3.79	4.62	3.81	3.5	5.11	4.93	4.52	4.68	5.89	6	4.38	4.04	4.72	6.86	5.1
9204	ENSG00000163867	1	35447134	35497569	-1	p34.3	ZMYM6	4.2	4.04	4.43	4.03	4.14	4.51	4.34	4.71	4.14	4.39	4.4	3.99	4.4	3.87	3.63	4.38	4.25	4.15	4.35	4.05	4	4.32	4.22	4.18	4.1	4	4.1	4.37	4.35	4.15	4.34	4.47	4.59	4.33	4.39	4.11	3.71	4.42	4.53	3.9	4.67	4.23
79830	ENSG00000197056	1	35525387	35581460	1	p34.3	ZMYM1	2.84	2.68	3.4	2.23	2.31	2.84	3.07	2.77	2.76	3.11	2.35	2.67	2.97	3.15	2.26	2.92	2.76	2.77	2.64	2.66	2.38	3.01	3.09	2.81	2.43	2.59	2.48	3.6	2.97	2.89	3.16	2.68	3.15	2.92	3.19	2.22	2.27	2.8	2.96	2.75	2.28	2.98
6421	ENSG00000116560	1	35641979	35658749	-1	p34.3	SFPQ	7.67	7.18	7.86	7.26	7.46	7.47	7.57	7.5	7.46	7.84	7.62	7.35	7.96	8.19	7.99	7.31	7.79	7.49	7.3	7.36	7.82	7.9	7.69	7.56	7.33	8.04	7.68	7.46	7.5	7.75	7.87	7.67	7.49	7.61	7.92	8.16	7.83	7.96	7.35	7.96	7.52	7.14
9202	ENSG00000146463	1	35734568	35887659	1	p34.3	ZMYM4	6.32	5.68	6.62	6.19	6.15	6.21	6.14	6.29	5.9	6.15	5.46	5.69	6.58	6.12	5.18	5.71	6.31	5.67	6.03	5.83	5.65	6.46	6.44	6.29	6.08	6.14	6.34	6.72	6.47	6.52	6.49	6.35	6.49	6.46	6.55	6.18	6.05	6.24	5.81	6.13	6.27	6.37
79932	ENSG00000142687	1	35899091	36023551	-1	p34.3	KIAA0319L	6.41	6.58	6.32	6.54	6.47	6.16	6.33	6.74	6.24	6.34	6.41	6.21	6.23	6.28	6.48	6.33	6.45	6.21	6.7	6.33	6.05	6.18	6.26	6.35	6.33	6.21	6.44	6.05	6.3	6.2	6.09	6.67	6.7	6.41	6.07	6.65	6.52	6.19	6.4	6.31	7.19	6.22
23154	ENSG00000020129	1	36023074	36032875	1	p34.3	NCDN	7.47	6.43	6.42	8.11	8.01	8.15	7.45	9.31	6.41	7.31	6.88	5.91	5.85	5.98	6.05	5.71	8.03	5.99	9.37	5.92	6.34	6.52	6.59	6.42	6.35	6.71	8.16	7.33	7.77	6.49	6.02	9.06	8.83	8.02	7.82	9.25	8.78	7.3	7.97	7.86	10.49	8.35
339488	ENSG00000116819	1	36038971	36060929	1	p34.3	TFAP2E	0.85	-0.26	0.77	1	0.29	0.38	0.89	1.93	1.37	1.86	2	0.04	0.64	0.17	1.45	1.45	1.87	2.29	1.38	0.79	2.36	0.58	1.42	-0.3	1.14	1.09	1.72	1.04	0.03	0.4	0.44	-0.08	-0.51	0.81	1.24	1.06	1.55	1.46	2.03	1.07	1.62	0.14
5690	ENSG00000126067	1	36067185	36107445	-1	p34.3	PSMB2	5.99	5.76	6.11	6.03	6.13	6.03	6.03	6.21	6.25	6.03	6.4	6.3	6.18	6.34	6.53	5.98	6.3	5.99	6.19	5.97	6.13	5.84	6.01	5.89	5.92	6.36	6.06	5.74	6.11	6.05	6.18	6.31	6.26	6.01	5.86	6	6.11	6.12	5.91	6.35	6.37	5.93
127703	ENSG00000142686	1	36179476	36185073	-1	p34.3	C1orf216	5.37	5.47	5.56	6.09	6.3	6.12	5.48	6.83	5.3	5.49	5.85	5.7	5.48	5.32	5.98	5.28	5.73	5.25	6.54	5.4	5.36	5.38	4.52	5.52	5.77	5.84	6.01	5.57	5.77	6.05	5.61	6.56	6.78	5.92	5.95	6.9	6.69	6.51	5.94	6	7.69	5.77
192670	ENSG00000134698	1	36273773	36323491	1	p34.3	EIF2C4	4.64	4.21	5.07	4.18	4.22	4.07	4.26	3.4	3.93	4.44	3.06	3.41	4.2	3.3	1.9	3.76	3.96	4.03	4.39	4.12	3.21	4.54	4.77	4.51	4.28	4.14	4.46	4.66	4.36	4.66	4.78	3.96	4.57	4.65	5.17	4.1	4.1	3.88	3.92	3.71	4.13	4.71
26523	ENSG00000092847	1	36335409	36395211	1	p34.3	EIF2C1	5.93	5.45	6.12	5.64	5.39	5.45	5.78	5.16	5.25	5.52	5.12	5.68	5.59	5.45	5.25	5.18	5.68	5.53	5.69	5.68	5.3	5.99	5.65	5.52	5.71	5.75	5.81	5.62	5.52	5.8	5.78	5.52	5.78	5.85	5.79	5.68	5.86	5.49	5.28	5.52	5.61	5.58
192669	ENSG00000126070	1	36396319	36522063	1	p34.3	EIF2C3	2.18	2.4	2.82	1.51	1.55	2.06	2.12	1.86	1.61	1.81	1.35	1.65	2.3	1.71	1.31	1.33	1.26	1.51	1.96	2.18	1.14	2.53	2.23	2.8	1.73	1.59	2.08	2.76	2.62	2.57	2.09	1.29	2.27	2.38	2.5	2.77	1.38	1.73	1.69	1.81	1.55	1.76
27285	ENSG00000092850	1	36549676	36553876	1	p34.3	TEKT2	-0.85	-2.12	0.78	-0.64	-0.23	0.06	-0.09	-0.71	-1.18	0.67	0.41	-0.11	0.15	-0.95	0.88	1.02	-0.23	1.51	-0.65	-1.67	0.5	0.7	0.84	0.24	0.38	-0.83	1.25	-0.92	-0.45	0.6	-0.02	-1.29	0.33	-0.61	1.02	-0.6	0.97	0	1.47	-0.75	-0.06	-0.9
54936	ENSG00000116863	1	36554476	36559533	1	p34.3	ADPRHL2	4.53	4.08	4.04	4.57	4.56	4.51	4.4	4.55	4.37	4.44	5.35	4.78	4.32	5.18	5.54	4.55	4.82	4.9	4.77	4.46	4.63	4.56	4.58	4.45	4.58	4.51	4.84	4.14	4.14	4.39	4.25	4.64	4.38	4.21	4.5	4.64	4.92	4.74	4.37	4.81	4.93	4.19
1296	ENSG00000171812	1	36560837	36590821	-1	p34.3	COL8A2	1.67	0.68	0.47	1.22	2.83	1.65	0.38	1.31	1.82	0.37	3.46	1.81	1.75	1.36	1.22	1.15	0.46	2.3	1.79	2.71	-0.92	1.28	0.32	2.09	0.33	-0.74	1.03	-1.83	1.31	0	2.01	2.34	1.67	1.16	-0.76	0.95	0.51	1.57	2.99	0.76	2.07	1.37
27095	ENSG00000054116	1	36602173	36615098	-1	p34.3	TRAPPC3	4.71	4.48	4.19	5.01	5.11	5.16	4.83	5.01	5.18	4.6	5.79	5.64	4.81	5.07	5.61	5.03	5.09	5.18	5.24	4.9	5.06	4.69	4.41	4.8	4.93	4.63	4.74	4.25	4.55	4.64	4.82	5.29	4.85	4.83	4.7	4.79	5.1	4.76	5.25	5.07	5.75	4.79
55700	ENSG00000116871	1	36621180	36646450	1	p34.3	MAP7D1	7.06	6.86	6.24	7.15	7.24	6.74	6.75	7.33	7.16	6.81	8.43	7.45	6.36	7.28	7.78	6.97	7.37	7.78	7.9	6.75	7.06	6.94	7.02	6.88	7.18	7.03	7.17	6.24	6.98	6.25	6.42	7.4	6.86	6.64	6.94	8.11	7.99	7.04	6.88	7.46	8.42	7.06
9967	ENSG00000054118	1	36690017	36770958	1	p34.3	THRAP3	6.95	6.83	6.93	6.82	6.83	6.99	6.76	6.8	6.46	6.46	6.59	6.65	6.93	6.98	6.37	6.6	6.7	6.64	6.98	6.88	6.54	6.83	7.02	6.9	6.76	6.79	6.9	6.67	6.8	6.66	6.86	7.05	6.94	6.84	6.99	6.97	6.87	6.78	7.16	6.86	7.21	7.1
55194	ENSG00000142694	1	36787632	36789755	-1	p34.3	FAM176B	0.78	1.76	0.14	1.26	0.8	0.64	0.53	1.17	1.54	0.62	2.75	2.36	0.22	2.28	4.61	1.47	3.22	1.93	1.28	1.17	1.84	1.97	1.78	1.14	2.18	3.26	1.11	-0.32	-0.06	0.79	0.28	0.46	-0.88	-0.21	-0.23	0.57	1.79	1.32	0.93	2.09	1.29	1.57
83931	ENSG00000196182	1	36805225	36851497	-1	p34.3	STK40	4.6	5.26	4.59	4.98	4.87	4.83	4.75	5.13	5.07	4.41	5.57	5.12	4.56	5.74	6.08	4.74	5.33	4.87	5.45	4.7	4.76	5.03	4.64	5.74	5.02	5.09	5.04	4.32	4.63	4.72	4.09	5.11	5.04	4.52	4.86	5.62	5.18	4.75	4.6	5.12	5.65	4.82
84967	ENSG00000181817	1	36856839	36863493	-1	p34.3	LSM10	3.84	3.78	3.36	4.4	4.29	4.11	3.65	4.05	3.96	3.7	4.77	4.66	3.8	4.52	5.37	4.06	4.29	4.11	4.4	4.12	4.57	3.76	3.49	3.91	4.23	4.14	4.19	3.87	4.01	4.04	3.72	4.14	4.02	3.72	3.7	4.12	4.23	4.21	3.9	4.54	4.8	4.02
127700	ENSG00000116885	1	36881428	36916086	-1	p34.3	OSCP1	1.94	2.22	2.07	2.89	2.9	3.19	2.61	3.12	2.4	2.5	2.33	2.95	2.31	2.27	2.83	2.45	2.29	2.13	2.97	2.11	2.49	2.27	2.13	2.08	2.51	1.81	2.79	2.61	2.62	2.04	2.14	3.23	3.32	2.51	2.25	2.89	3.02	2.06	2.97	2.3	4	3.01
64960	ENSG00000116898	1	36921319	36930038	-1	p34.3	MRPS15	3.67	3.59	3.1	4.06	3.89	3.82	3.73	4.38	3.74	3.32	4.88	4.22	3.68	4.5	5.17	3.51	4.18	3.81	4.29	3.48	4.02	3.55	3.38	3.64	3.68	3.93	3.76	3.36	3.85	3.45	3.56	4.35	4.02	3.71	3.44	3.96	4.16	3.86	3.67	4.41	4.83	3.84
1441	ENSG00000119535	1	36931644	36948879	-1	p34.3	CSF3R	1.79	2.83	1.13	2.1	3.44	3.68	1.32	4.26	3.44	2.04	4.59	2.48	1.91	3.29	3.23	2.18	1.21	3.54	2.76	3.57	1.93	1.51	1.76	2.5	2.89	1.43	2.36	0.91	1.85	0.38	2.82	2.64	2.7	2.01	1.81	3.43	2.11	2.86	3.3	2.57	4.56	2.46
2899	ENSG00000163873	1	37261128	37499730	-1	p34.3	GRIK3	7.46	8.19	8.23	6.24	6.73	6.88	7.38	6.58	6.66	7.14	6.11	5.51	7.52	7.35	6.44	6.33	7.63	6.61	6.69	6.87	6.91	8.36	7.23	7.39	7.07	7.15	7.38	8.07	7.05	7.35	7.32	6.79	7.12	7.09	8.1	7.09	6.89	7.86	6.5	7.63	6.21	7.38
80149	ENSG00000163874	1	37940153	37949978	1	p34.3	ZC3H12A	0.44	0.8	0.28	0.81	0.69	0.97	1	1.02	1.51	1.01	1.19	2.02	0.93	0.19	1.04	2.2	0.3	1.31	0.82	1.9	1.62	0.26	0.24	1.26	2.85	0.62	1.01	-0.94	0	0.85	-0.38	-0.59	-0.49	0.29	-0.13	3.34	-0.17	0.47	0.78	0.1	0.98	1.71
64769	ENSG00000163875	1	37958176	37980375	-1	p34.3	MEAF6	5.55	4.9	5.63	5.53	5.65	5.86	5.72	5.98	5.51	5.48	5.66	5.66	5.63	5.55	5.33	5.43	5.87	5.28	5.95	5.28	5.61	5.57	5.42	5.25	5.19	5.62	5.67	5.49	5.69	5.76	5.77	6.11	6.16	5.67	5.95	5.89	5.81	5.96	5.8	5.76	6.54	5.6
79753	ENSG00000163877	1	38002142	38019905	-1	p34.3	SNIP1	3.73	3.58	4.04	3.41	3.48	3.98	3.55	3.68	3.37	3.6	3.57	3.55	3.87	3.24	2.41	3.4	3.38	3.32	3.45	3	2.85	3.84	3.85	3.51	3.1	3.3	3.68	3.57	3.45	3.24	3.68	3.84	3.51	3.38	3.44	3.93	3.2	3.52	3.32	2.97	3.63	3.57
7802	ENSG00000163879	1	38022520	38032458	1	p34.3	DNALI1	3.91	3.88	3.96	3.12	4.15	4.39	3.54	4.08	3.54	4.04	4.02	4.29	4.27	4.4	4.17	4.18	3.32	4.02	4.4	3.84	3.96	3.37	4.08	4.32	3.29	2.32	4.4	4.02	4.16	3.82	3.71	4.12	4.16	3.97	3.81	3.87	4	4.2	4.96	4.05	4.41	4
29889	ENSG00000134697	1	38032417	38061540	-1	p34.3	GNL2	4.55	4.67	4.57	4.7	4.52	4.64	4.65	4.64	4.57	4.23	5.09	4.37	4.92	5.39	5.2	4.35	4.68	4.51	4.79	4.28	4.79	4.59	4.5	4.65	4.35	5.12	4.78	4.76	4.64	4.82	4.56	4.75	4.64	4.25	4.48	4.92	4.86	5.09	4.68	5.34	4.85	4.43
54955	ENSG00000116922	1	38147242	38157914	-1	p34.3	C1orf109	3.86	3.16	4.02	3.9	3.94	4.59	4.02	4.49	3.8	3.86	3.51	3.8	4.13	4.08	3.13	4.08	3.96	3.73	4.02	3.77	4.16	3.97	3.9	4.04	4.04	4.04	4.02	4.53	3.86	3.96	3.79	3.99	4.08	4.15	4	3.86	3.81	4.18	4.05	3.84	4.33	3.74
55143	ENSG00000134690	1	38158090	38175391	1	p34.3	CDCA8	2.26	1.39	0.17	0.17	-2.14	-1.04	1.71	-1.25	2.13	0.04	-0.06	0.3	-0.35	4.44	3.53	-0.57	2.96	0.68	0.6	0.08	1.9	2.34	3.19	1.19	1.13	2.86	-0.98	2.74	0.97	2.24	0.58	1.04	0.83	0.92	2.66	-0.75	0.89	0.86	-0.65	3.31	0.03	0.64
284656	ENSG00000183317	1	38179552	38230805	-1	p34.3	EPHA10	2.07	2.62	4.26	3.71	3.94	3.75	3.41	3.9	3.06	4.47	2.52	2.1	2.83	1.43	2.33	1.87	3.66	3.79	3.64	2.21	3.74	4.74	3.79	0.73	3.02	3.67	4.04	2.77	2.69	3.91	3.54	3.36	4.34	3.21	3.44	4.59	3.91	2.62	2.37	4.92	5.06	3.52
149175	ENSG00000185090	1	38259474	38266809	1	p34.3	MANEAL	5.62	5.56	5.68	5.56	5.7	5.56	5.72	5.59	5.54	5.51	4.98	5.98	5.72	6.24	5.91	5.11	5.58	5.31	5.67	5.78	5.69	5.65	5.5	5.98	5.88	5.8	5.96	5.33	5.52	5.74	5.59	5.57	5.71	5.58	5.67	5.34	5.71	5.72	5.3	5.93	5.31	5.47
79693	ENSG00000196449	1	38268616	38273857	-1	p34.3	YRDC	3.89	3.81	4.06	3.73	3.7	3.68	3.72	4.15	3.7	3.65	3.9	4.04	4.08	4.09	3.89	3.52	3.9	3.39	3.75	3.77	3.93	3.86	3.69	4.11	4	4.54	3.88	4.13	3.86	4.14	3.98	3.79	3.65	3.66	3.48	3.84	3.65	4.09	3.36	4.33	4.12	3.71
127687	ENSG00000197982	1	38272651	38275126	1	p34.3	C1orf122	5.1	5.15	3.8	5.64	5.46	4.95	4.71	5.67	5.72	5.11	7.01	6.17	4.48	5.7	6.94	5.47	5.36	6.22	5.76	5.47	5.49	4.54	4.36	4.9	5.8	5.28	4.83	3.67	4.99	4.44	4.88	5.34	4.23	4.93	4.57	5.01	5.7	4.61	4.94	5.47	5.94	5.07
4520	ENSG00000188786	1	38279851	38325292	-1	p34.3	MTF1	4.48	4.72	4.49	4.53	4.27	5.08	4.3	4.39	4.02	3.98	4.43	4.24	4.34	3.96	3.13	4.2	3.8	4.5	4.69	4.65	3.5	4.26	4.35	4.39	4.44	3.86	4.42	4.35	4.74	4.3	4.45	4.66	4.61	4.34	4.32	4.78	4.12	3.88	4.44	3.84	4.65	4.49
3633	ENSG00000204084	1	38326369	38412729	-1	p34.3	INPP5B	4.32	4.01	4.03	4	4.41	3.64	4.07	4.27	4.31	4.25	4.55	3.95	4	4.32	4.51	4.22	4.56	4.36	4.25	4.3	4.01	3.89	4.21	3.98	4.15	4.37	3.86	4.07	4.17	4.1	4.03	3.96	4	3.82	3.92	4.04	4.02	3.95	4.09	4.08	4.54	4.13
10946	ENSG00000183431	1	38422647	38456593	-1	p34.3	SF3A3	5.82	5.5	5.81	5.65	5.77	5.76	5.68	5.79	5.7	5.58	5.92	5.7	6.03	6.41	6.57	5.5	6.06	5.68	5.82	5.48	5.65	5.87	5.83	5.65	5.62	6.09	6	6.03	5.8	5.92	6	6.03	5.82	5.71	5.84	5.66	5.98	6.14	5.83	6	6.09	5.86
2275	ENSG00000183386	1	38462442	38471278	-1	p34.3	FHL3	3.29	2.36	2.31	4.04	3.52	4.26	3.07	3.06	3.98	2.14	4.84	3.99	3.15	4.46	5.65	3.96	4.55	4.01	3.61	3.01	2.95	3.94	3.84	5.02	3.76	4.71	3.19	2.26	3.18	2.83	2.58	4.01	3.11	3.23	2.21	3.47	3.9	4.86	3.38	4.21	3.68	2.92
51118	ENSG00000183520	1	38474930	38490496	1	p34.3	UTP11L	4.41	3.7	4.24	4.46	4.39	4.47	4.3	4.63	4.51	4.34	4.71	4.61	4.75	4.72	4.7	4.39	4.67	4.2	4.48	4.17	4.63	4.41	4.32	4.37	4.13	4.72	4.34	4.36	4.57	4.43	4.7	4.74	4.35	4.39	4.39	4.5	4.64	4.69	4.13	4.71	4.6	4.22
5453	ENSG00000185668	1	38509523	38512450	-1	p34.3	POU3F1	-0.27	-2.55	-0.13	0.95	0.98	-1.44	0.09	1.78	-1.27	0.7	1.47	-1.54	-0.96	-0.78	-1	0.78	1.17	-0.34	0.52	-0.34	-1.58	-1.45	0.35	-0.83	-1.31	-1.48	-0.76	-0.44	1.39	-1.47	-0.52	1.37	0.56	0.15	-0.39	2.08	1.1	-0.64	-0.83	0.22	3.3	-0.02
64121	ENSG00000116954	1	39303870	39325495	-1	p34.3	RRAGC	3.93	4.18	3.66	3.99	3.92	4.4	3.66	3.94	3.91	3.41	3.48	4.32	3.86	3.55	2.52	3.77	3.62	3.66	4.15	3.73	2.81	3.85	3.89	4.01	4.03	3.18	3.89	3.79	3.91	3.6	3.86	4.48	4.06	3.9	3.47	4.08	3.27	3.41	3.63	3.39	4.2	4.2
54933	ENSG00000158315	1	39351479	39407471	-1	p34.3	RHBDL2	1.52	2.13	0.79	-0.05	0.6	-0.31	-2.06	-0.5	0.24	-1.4	2.35	0.47	-1.69	3.14	2.76	0.03	0.14	2.19	1.01	0.77	0.77	-1.07	-0.55	-0.85	1.26	1.69	-0.68	-1.9	1.63	0.26	0.91	0.12	-0.63	-0.32	-1.41	1.4	1.65	2.18	-0.18	2.88	0.06	-1.11
79647	ENSG00000174574	1	39456895	39471731	1	p34.3	AKIRIN1	5.98	6.04	5.28	5.93	6.23	6.01	5.73	5.92	5.88	5.51	6.43	5.9	5.73	6.2	5.91	5.82	5.58	6.22	6.2	6.01	5.67	5.44	5.34	5.81	5.87	5.85	5.67	5.71	6.14	5.9	5.91	6.35	6.26	5.95	5.66	6.51	5.87	5.81	5.68	5.97	6.58	5.88
4725	ENSG00000168653	1	39491990	39500308	1	p34.3	NDUFS5	6.07	5.79	5.42	6.4	6.12	6.21	6.36	6.41	6.42	5.77	6.76	6.79	5.96	6.35	7.13	6.12	6.97	5.92	6.62	6.05	6.81	5.77	5.67	6.35	6.08	6.83	6.13	6	6.18	6.33	6.3	6.65	6.31	6.06	5.79	6.29	6.73	6.85	6.17	6.7	7.11	6.21
23499	ENSG00000127603	1	39546988	39952849	1	p34.3	MACF1	8.18	8.38	8.59	8.05	7.97	8.31	8.19	8.24	7.79	8.17	7.93	6.99	7.87	7.67	7.14	8.22	8.26	8.56	8.41	8.63	7.7	8.31	8.26	8.61	8.33	7.61	8.3	8.14	8.47	8.42	8.2	8.17	8.62	8.6	8.63	8.8	8.03	7.81	8.61	7.68	9.17	8.31
353500	ENSG00000183682	1	39957318	39991607	1	p34.3	BMP8A	3.63	2.09	1.36	3.06	3.32	-0.1	3.37	2.7	3.33	2.02	3.38	0.55	0.02	0.48	1.46	3.47	1.52	3.62	2.63	1.82	1	2.69	1.58	-0.19	1.61	1.68	1.99	2.81	2.96	1.66	2.97	2.1	3.02	3.05	0.89	3.88	2.82	1.43	1.91	2.59	3.8	2.99
8761	ENSG00000090621	1	40026488	40042462	-1	p34.3	PABPC4	6.11	5.95	5.92	6.01	5.94	5.73	5.67	6.47	6.52	5.58	6.88	5.72	6.28	6.75	6.53	6.05	5.91	6.11	5.93	5.9	6.18	6.03	5.73	5.85	5.81	6.37	6.05	6.35	5.89	5.89	6.03	6.16	5.89	5.59	5.41	6.04	6.37	6.13	6	6.73	6.26	6
26508	ENSG00000163909	1	40089825	40105617	-1	p34.2	HEYL	3.67	3.03	3.32	5.75	4.83	1.86	1.67	5.23	4.11	3.31	3.9	4.47	2.97	2.61	4.49	2.36	5.02	3.27	4.71	3.72	2.71	3.08	3.36	3.63	3.71	5.31	3.4	3.84	3.07	4.19	3.67	4.65	4.63	3.64	3.24	5.76	3.65	3.68	2.93	4.89	4.32	4.19
84618	ENSG00000116981	1	40124793	40137710	-1	p34.2	NT5C1A	0.6	-0.35	1.3	0.55	0.44	1.67	-0.29	-0.79	0.32	-0.5	-0.72	-0.13	-0.92	-1.51	-2.99	0.86	-1.95	0.67	0.92	3.12	-0.47	0.2	-0.03	0.52	1.48	-2.69	-0.79	-0.78	1	0.49	0.04	0.1	1.31	1.49	-0.46	1.91	0.43	-2	0.54	-0.87	0.3	1.19
51440	ENSG00000116983	1	40144320	40157361	-1	p34.2	HPCAL4	5.81	4.89	5.41	7.51	7.16	7.49	5.57	7.86	5.68	6.36	4.92	5.14	5.31	4.21	2.55	6.92	5.77	6.73	7.6	7.42	4.14	4.45	4.4	3.5	7.38	3.2	6.59	5.74	6.92	4.95	5.61	8.16	8.17	6.8	5.89	7.93	7.1	4.65	7.1	5.63	9.16	7.32
10450	ENSG00000084072	1	40157854	40229586	1	p34.2	PPIE	4.6	4.55	4.66	4.73	4.65	4.7	4.67	4.67	4.65	5.06	5.26	5.01	4.7	5.03	5.63	4.7	4.75	5.03	4.79	4.73	4.63	4.6	4.38	4.23	4.78	4.96	4.54	4.54	4.65	4.66	4.79	4.78	4.62	4.8	4.27	4.44	4.83	4.58	4.87	4.87	5.03	4.61
656	ENSG00000116985	1	40222854	40254533	-1	p34.2	BMP8B	1.31	4.68	1.03	3.46	3.51	-0.94	1.66	0.23	1.06	3.69	1.73	2.25	2.1	-2.22	-2.18	0.32	-1.51	2.27	2.11	-0.65	-1.26	-1.25	0.21	-1.7	0.58	1.92	-0.48	-0.17	1.86	3.77	1.96	2.11	0.03	-0.68	-1.24	3.13	0.2	-1.77	-0.16	1.7	0.44	1.47
54802	ENSG00000043514	1	40306708	40349183	-1	p34.2	TRIT1	3.3	3.21	3.58	3.28	3.61	2.67	3.45	3.49	3.06	3.87	3.83	2.94	3.39	4.1	3.98	3.23	3.23	3.66	2.87	3.21	3.66	2.81	3.28	2.75	2.84	3.6	3.18	3.3	3.42	3.2	3.53	3	3.73	3.29	3.48	3.06	3.53	3.68	3.08	2.94	3.36	3.09
4610	ENSG00000116990	1	40361098	40367928	-1	p34.2	MYCL1	4.18	3.96	5.26	4.77	5.07	1.79	4.85	2.47	3.86	5.93	4.66	6.23	4.78	3.82	3.79	4.04	1.91	5.08	3.37	4.65	3.95	2.94	3.68	3.2	4.44	3.75	4.5	1.78	4.38	3.14	5.53	3.18	5.1	5.08	5.69	3.1	3.97	4.26	2.99	1.78	2.81	5.12
84879	ENSG00000168389	1	40420802	40435638	1	p34.2	MFSD2A	6.14	5.37	6.34	6.06	6.43	5.1	6.08	5.85	7.08	6.02	6.57	7.23	5.67	5.88	7.08	5.4	7.17	5.44	5.5	7.21	6.57	6.1	6.01	6.22	6.99	6.76	5.34	5.23	5.78	6.62	5.85	5.49	5.41	5.68	5.58	5.23	5.97	5.57	5.98	5.75	5.23	6.98
10487	ENSG00000131236	1	40505905	40538321	1	p34.2	CAP1	7.09	7.78	6.88	7.34	7.44	7.55	7.05	7.3	7.3	6.79	7.86	7.62	7.21	7.6	7.18	6.91	7.11	7.16	7.52	7.51	6.84	6.96	6.92	7.43	7.23	7.51	7.12	6.88	7.37	7.17	7.46	7.72	7.52	7.16	7.16	7.38	6.83	7.12	7.33	7.29	7.83	7.38
5538	ENSG00000131238	1	40538379	40563375	-1	p34.2	PPT1	7.36	8.15	7.88	7.35	7.73	7.76	7.65	7.74	7.83	7.55	7.96	8.16	8.06	8.01	7.84	7.52	7.26	7.61	7.55	7.88	7.52	7.44	7.03	7.56	7.59	7.88	7.57	6.9	7.74	7.4	7.9	7.86	7.84	7.54	7.53	7.22	7.23	7.83	7.87	7.63	7.95	7.43
6018	ENSG00000117000	1	40627045	40706593	1	p34.2	RLF	4.71	4.37	4.97	4.33	4.44	4.67	4.57	4.81	4.06	4.47	4.05	3.9	4.55	4.02	3.47	4.26	4.61	4.3	4.33	4.16	3.72	4.83	4.76	4.49	4	4.21	4.81	4.91	4.5	4.57	4.75	5.22	4.78	4.57	4.78	4.88	3.94	4.18	4.22	4.09	4.72	4.54
10269	ENSG00000084073	1	40723779	40759856	1	p34.2	ZMPSTE24	5.13	5.95	5.07	5.48	5.62	6.12	5.4	5.65	5.39	5.36	5.69	5.69	5.43	5.66	5.1	5.69	5	5.43	5.35	5.59	5.09	4.8	4.9	5.6	5.27	5.41	5.31	5.32	5.48	5.45	5.72	6.24	5.99	5.5	5.44	5.54	4.85	5.28	5.68	5.42	5.8	5.2
1298	ENSG00000049089	1	40766159	40783488	-1	p34.2	COL9A2	4.34	6.2	4.72	5.31	5.37	3.77	4.4	5.15	4.36	4.99	6.55	4.31	5.91	0.9	1.98	5.51	3.64	6.79	5.77	4.32	4.24	1.66	4.43	3.95	4.05	3.58	6.89	1.15	4.57	2.57	4.88	4.88	3.93	3.58	2.87	5.98	5.81	3.57	4.06	4.99	5.49	3.72
64744	ENSG00000084070	1	40810522	40888998	1	p34.2	SMAP2	6.77	7	6.08	6.59	7.2	6.49	6.38	6.85	5.95	6.38	6.89	5.94	5.55	6.02	6.02	5.29	5.73	5.64	6.31	6.88	6.25	5.57	5.88	5.92	6.03	6.13	6.52	6.03	6.07	6.76	6.86	6.88	6.93	6.33	6.24	6.81	6.51	5.96	6.42	7.01	7.54	6.6
65243	ENSG00000187801	1	40915774	40929390	1	p34.2	ZNF643	2.46	1.67	3.12	1.65	1.36	1.43	1.8	0.99	0.62	2.02	0.17	0.4	2.39	1.86	1.32	0.82	1.1	1.04	1.58	1.25	0.89	2.25	1.93	2.1	1.2	1.8	2.42	2.94	1.97	2.29	2.68	1.42	2.24	2.58	3.08	1.93	1.78	2.05	0.87	1.66	1.4	1.29
339559	ENSG00000187815	1	40942887	40962015	1	p34.2	ZNF642	2.37	2.42	3.18	2.64	2.87	2.66	2.58	2.35	2.65	2.68	2.91	2.54	3.1	2.81	2.66	2.69	2.65	2.56	2.41	2.49	3.06	2.76	2.39	2.54	2.44	3.15	2.87	2.95	2.71	3.01	2.93	2.43	2.48	2.7	3.07	2.59	2.59	3.63	2.25	2.87	2.01	2.26
64789	ENSG00000164002	1	40974413	40982228	1	p34.2	DEM1	3.07	2.59	3.12	2.5	2.35	2.15	2.51	2.39	2.18	3.48	2.51	2.3	2.7	2.93	2.85	2.26	2.93	1.94	2.16	2.03	2.55	2.89	2.89	3.07	2.13	3.17	2.71	3.06	2.02	2.79	2.77	2.63	2.48	2.36	3.05	2.58	2.5	3.18	2.22	2.51	2.46	2.14
127396	ENSG00000117010	1	40997233	41013841	1	p34.2	ZNF684	1.17	1.3	1.53	1.32	1.37	1.5	1.66	1.03	1.44	1.44	1.82	2.06	1.4	1.73	1.35	1.77	0.97	1.57	1.29	0.9	1.29	1.08	1.18	0.87	0.67	1.42	0.81	1.96	1.57	1.22	1.69	1.64	1.15	1.7	1.2	1.05	0.92	1.99	1.89	0.93	1.44	1.2
9783	ENSG00000117016	1	41086351	41131329	-1	p34.2	RIMS3	6.21	5.05	5.01	6.49	6.98	6.03	4.79	7.37	3.86	6.22	3.93	2.51	3.86	3.09	4.19	3.61	6	4.29	7.52	4.89	4.03	4.53	3.91	4.18	4.28	4.54	5.54	4.02	7	4.75	5.38	7.86	7.27	6.57	5.05	7.69	7.44	4.4	5.68	5.82	9.57	5.69
4802	ENSG00000066136	1	41157320	41237275	1	p34.2	NFYC	5.45	4.99	5.03	5.38	5.26	5.28	5.24	5.01	5.27	5.09	5.38	5.41	5.36	5.44	5.1	4.98	5.48	5	5.33	5.04	5.24	5.01	5.18	4.89	5.03	5.18	5.47	5.16	5.17	5.31	5.17	5.58	5.11	5.28	5.07	5.32	5.5	5.18	5.1	5.35	5.82	5.58
163732	ENSG00000179862	1	41326729	41328018	-1	p34.2	CITED4	-0.39	-0.83	-1.44	1.12	0.46	-1.7	0.12	1.13	-0.04	-0.41	1.4	1.15	1.18	-0.84	1.73	-0.08	1.23	1.26	1.25	0.38	-1.22	-1.27	-0.95	-2.03	-0.75	0.35	0	-1.79	0.29	-0.45	-0.65	1.2	-0.05	-0.84	-1.06	0.63	0.88	0.55	0.27	0.62	1.99	-0.49
1503	ENSG00000171793	1	41445007	41478235	1	p34.2	CTPS	4.17	3.83	4.5	3.68	4.13	3.47	4.46	4.09	4.43	3.92	3.83	3.32	4.61	5.07	5	3.46	4.33	3.83	4.5	4	4.68	4.43	3.77	4.2	3.61	4.79	4.09	4.18	4.32	4.56	4.32	4.54	4.14	4.39	4.71	3.73	4.42	4.5	3.68	5.16	4.71	3.5
22955	ENSG00000010803	1	41492872	41707826	-1	p34.2	SCMH1	4.29	4.25	4.43	4.45	4.28	3.82	4.34	4.38	3.84	4.1	4.12	3.63	4.41	4.9	4.24	3.53	4.64	3.97	4.6	3.74	4.01	4.26	4.21	4.96	3.97	4.05	4.71	3.97	4.22	4.24	4.1	4.38	4.69	4.17	4.36	4.61	4.87	4.45	4.07	4.73	5.34	4.38
59269	ENSG00000127124	1	41972036	42501596	-1	p34.2	HIVEP3	2.71	2.89	2.75	2.71	3.06	3.07	2.29	2.01	2.01	2.22	1.87	1.89	2.14	2.1	1.4	1.35	1.59	2.45	3.28	3.06	1.65	2.41	1.79	4.76	2.57	1.98	2.98	2.59	3.21	2.25	2.47	3.15	3.64	2.72	2.75	4.4	3.08	1.96	3.16	2.77	4.2	2.98
22887	ENSG00000198815	1	42642210	42801548	-1	p34.2	FOXJ3	5.82	5.3	5.74	5.65	5.64	6.15	5.71	6.06	5.58	5.65	5.48	5.58	5.65	5.6	5.05	5.32	5.8	5.4	5.96	5.52	5.41	5.73	5.63	5.55	5.44	5.32	5.9	5.62	5.9	5.41	5.63	6.27	6.12	5.63	5.76	6.15	5.71	5.55	5.86	5.51	6.63	5.88
284716	ENSG00000177181	1	42846466	42880850	1	p34.2	RIMKLA	4.14	3.68	4.35	4.14	4.42	4.49	4.09	5.24	3.26	3.76	2.7	3.49	3.84	3.54	3.64	2.59	4.28	2.55	4.73	3.27	3.06	4.2	3.43	3.5	3.5	3.75	4.61	4.34	4.89	4.09	3.85	5.26	5.63	4.55	4.32	5.08	4.6	4.36	3.65	3.78	6.26	4.45
79717	ENSG00000127125	1	42921788	42948411	1	p34.2	PPCS	2.85	2.05	1.26	3.18	3.39	2.77	2.78	3.64	2.59	3	4.1	4.05	2.32	2.98	2.53	2.82	3.15	2.85	3.47	2.76	3.38	1.76	1.49	1.21	2.36	2.28	2.35	1.62	3.26	2.04	2.53	4.06	3.38	2.64	2.13	3.19	3.12	2.25	2.76	3.09	4.69	3.02
728621	ENSG00000186409	1	42929001	43120335	1	p34.2	CCDC30	1.39	-0.69	0.19	0.93	1.52	1.48	1.23	1.88	0.44	1.16	0.86	0.48	1.5	0.72	0.06	0.71	1.41	1.33	1.95	0.56	1.58	0.25	0.8	0.97	1	0.61	1.03	1.29	1.61	0.65	0.58	1.68	1.66	1.28	1.26	1.57	1.46	1.57	1.48	1.03	2.36	1.56
10465	ENSG00000171960	1	43124096	43142429	1	p34.2	PPIH	2.76	2.53	2.83	3.13	3.14	2.99	2.9	2.66	3.41	2.69	3.15	3.48	3.36	3.57	4.23	2.87	3.53	3.25	3.16	2.71	3.36	3.03	2.71	2.64	2.88	3.49	2.71	3.32	3.15	3.22	3.18	3.09	2.71	3.08	2.99	3.09	3.61	3.49	2.98	3.63	3.17	2.82
64175	ENSG00000117385	1	43212006	43232755	-1	p34.2	LEPRE1	3.23	3.29	2.94	3.16	3.09	2.79	3.49	3.29	3.65	3.26	3.88	2.94	3.46	3.9	4.8	3.5	4.48	3.68	3.34	3.26	3.52	4.03	3.86	4.64	3.27	4.84	3.36	3.56	2.81	3.22	2.79	2.97	2.74	3.3	3.39	3.15	3.57	4.07	3.42	4.32	3.16	3.18
79078	ENSG00000164008	1	43232940	43264127	1	p34.2	C1orf50	3.08	2.61	2.76	2.56	2.78	3.02	2.76	3.11	2.28	2.42	3.14	3.21	3.19	2.23	3.19	2.86	3.03	2.48	2.89	2.24	2.36	3.04	2.96	3.37	2.87	2.8	3.13	2.76	2.66	2.93	2.81	3.09	2.94	2.85	2.99	2.84	2.89	3.04	2.58	2.85	3.11	2.84
374969	ENSG00000177868	1	43272723	43282954	-1	p34.2	CCDC23	3	2.97	2.98	3.33	3.22	3.09	2.66	3.01	3.07	2.69	4.07	3.67	3.51	2.69	3.84	3.01	3.69	3.54	3.3	2.89	2.61	3.11	3.19	2.84	2.77	3.17	3.44	2.37	3.03	2.39	3.24	3.51	2.68	2.88	2.68	3.07	3.5	3.24	3.46	3.18	3.59	3.02
114625	ENSG00000164010	1	43282795	43310660	1	p34.2	ERMAP	3.84	3.94	4.18	3.75	3.6	3.51	3.69	3.77	4.08	3.38	3.85	2.77	4.54	3.17	3.16	3.25	3.79	3.28	3.88	3.63	3.41	4.32	4.26	4.08	3.37	3.49	3.69	3.03	3.35	2.82	3.74	4.27	3.48	3.57	3.38	3.24	3.63	3.95	3.47	3.43	3.69	3.34
51058	ENSG00000164011	1	43312280	43318148	1	p34.2	ZNF691	2.6	2.6	2.8	2.98	2.75	3.13	2.91	3.1	3.17	2.85	3.6	3.14	3.05	3.29	3.75	3.15	2.94	3.09	2.79	2.53	2.93	2.88	2.88	2.78	2.81	3.43	3.08	3.02	2.58	2.94	2.95	2.59	2.7	2.51	2.63	2.76	2.93	3.36	3.15	2.93	2.58	2.92
6513	ENSG00000117394	1	43391519	43424539	-1	p34.2	SLC2A1	7.77	6.9	6.48	7.93	7.09	7.46	7.09	6.88	7.84	6.21	7.59	8.01	6.72	6.54	6.36	6.81	7.78	6.56	7	7.45	6.95	6.97	7.27	6.59	8.15	7.85	6.56	6.34	7.14	7.48	6.82	7.48	6.45	6.57	6.62	6.9	7.03	6.24	7.45	6.66	7.2	7.69
10969	ENSG00000117395	1	43629846	43727589	-1	p34.2	EBNA1BP2	5.06	4.6	4.71	5.22	5.31	5.56	5.01	5.51	5.22	4.99	5.79	5.22	5.23	5.53	6.23	5.38	5.42	5.29	5.5	5.12	5.43	5.08	4.8	5.42	4.97	5.1	5.29	5.22	5.19	5.06	5.16	5.54	5.4	4.97	4.87	5.39	5.62	5.5	5.4	5.57	6.06	4.94
128218	ENSG00000179178	1	43735665	43739673	1	p34.2	TMEM125	3.86	2.05	1.88	2.08	3.47	-0.85	-2.31	0.94	3.07	0.56	6.08	3.71	-0.71	0.73	1.25	2.89	1.62	5.29	3.93	3.09	1.95	-0.22	1.76	-2.71	3.4	1.14	0.36	-0.09	3.98	-2.72	3.72	3.46	1.58	1.4	-0.56	3.5	3.86	2.58	1.41	4.18	3.2	1.59
7075	ENSG00000066056	1	43766664	43788779	1	p34.2	TIE1	5.87	4.26	4.96	5.5	5.19	5.82	5.57	4.54	5.55	5	5.88	5.91	4.77	5.1	6.29	5.14	6.71	4.91	4.97	6	5.76	5.86	4.98	5.18	6.58	6.74	4.69	4.71	5.2	6.01	5	5.14	4.28	4.79	4.8	5.81	5.48	5.11	5.4	5.34	5.4	6.23
991	ENSG00000117399	1	43824599	43828874	1	p34.2	CDC20	2.41	1.76	1.02	0.07	-0.13	-1.45	1.5	-2.52	2.22	-0.49	1.96	0.34	-1.36	4.69	4.97	-2.09	3.1	1.8	0.65	0.67	2.24	2.29	3.95	1.13	1.12	3.42	-0.81	2.78	1.42	2.84	1.19	0.98	0.5	-0.03	2.53	-0.27	1.48	0.61	-1.21	4.08	-0.36	1.25
64834	ENSG00000066322	1	43829068	43833697	-1	p34.2	ELOVL1	6.14	5	4.36	5.45	5.79	4.06	3.96	4.84	5.76	3.97	7.87	6.38	4.08	4.96	5.24	5.27	5.19	7.05	6.3	5.47	4.52	4.13	4.8	4.88	5.83	4.6	4.32	4.01	6.2	3.96	6.06	5.85	4.84	4.41	3.78	6.04	5.39	4.88	4.69	6.17	5.49	4.42
112950	ENSG00000159479	1	43849588	43855479	-1	p34.2	MED8	3.76	3.87	3.48	3.81	3.91	3.93	3.74	4.28	3.77	3.27	4.42	3.79	3.64	4.64	4.71	3.85	4.13	3.81	4.01	3.58	3.61	3.66	3.7	3.81	3.87	3.89	3.81	3.67	3.77	3.89	3.91	4.17	4.16	3.64	3.64	4.06	3.87	4.11	3.67	4.1	4.55	3.87
81888	ENSG00000178922	1	43916824	43919660	-1	p34.2	HYI	2.06	3.04	3.83	3.56	2.94	3.78	3.32	3.68	2.92	3.56	4.54	3.79	4.14	3.75	4.27	3.46	4.32	3.92	3.71	3.48	3.69	1.84	3.71	3.49	3.14	3.01	3.9	3.14	3.06	3.51	2.43	3.78	2.76	3.52	1.03	3.68	4.37	4.16	3.85	4.13	3.32	1.29
5792	ENSG00000142949	1	43990858	44089343	1	p34.2	PTPRF	6.73	5.98	6.67	7.05	7.2	7.54	6.62	7.3	6.18	6.56	6.62	6.81	6.04	7.08	6.39	6.91	6.59	7.05	7.92	6.92	6.03	6.27	6.34	6.75	7.1	5.73	6.96	6.36	7.01	6.49	6.41	7.52	7.75	6.93	6.63	7.51	6.94	6.45	7.33	7.21	8.17	6.97
9682	ENSG00000066135	1	44115829	44171186	1	p34.1	KDM4A	5.72	5.55	5.74	5.72	5.4	5.36	5.83	5.54	5.45	5.26	5.41	5	5.74	6.16	5.55	4.95	6.28	5.46	5.5	5.41	5.36	6.3	6.1	5.67	5.49	5.77	5.68	6.58	5.61	5.86	5.68	5.89	5.82	5.61	5.92	5.45	5.66	5.6	5.11	5.9	5.83	5.62
6487	ENSG00000126091	1	44171495	44396831	1	p34.1	ST3GAL3	4.1	3.47	3.9	4.25	4.14	4.32	4.29	4.42	3.96	3.99	4.26	4.29	3.64	3.97	4.6	3.47	4.53	4.02	4.55	3.88	3.94	4.09	4.13	3.93	3.97	3.77	4.32	3.78	4.06	3.84	3.61	4.65	4.62	4.01	4.17	4.3	4.79	4.15	4.1	4.31	5.6	4.23
9670	ENSG00000117408	1	44412611	44433694	1	p34.1	IPO13	6.3	5.93	6.23	6.58	6.6	6.09	6.14	6.38	6.6	6	7.55	6.67	6.01	6.23	6.7	6.25	6.34	7.18	7.11	6.44	6.39	6.25	6.13	6.05	6.4	6.03	6.26	5.86	6.3	5.96	6.32	6.94	6.34	6.16	6.08	6.53	6.74	6.38	6.21	6.6	6.98	6.09
1802	ENSG00000132768	1	44435672	44439041	1	p34.1	DPH2	4.34	3.84	4.33	4.21	4.34	3.99	4.02	4.46	4.1	4.08	4.16	4.11	4.54	4.78	4.95	4.22	4.47	4.37	4.45	4.02	4.48	4.2	3.86	4.19	4.28	4.94	4.53	4.31	4.08	4.68	4.32	4.16	4.15	4.02	4.22	4.28	4.47	4.88	4.02	4.48	4.5	4.19
533	ENSG00000117410	1	44440159	44443967	1	p34.1	ATP6V0B	5.85	6.03	5.7	6.26	6.4	6.26	6.06	6.74	6.21	5.91	7.35	6.79	5.9	6.57	7.22	5.82	6.54	6.34	6.73	5.96	6.51	6.03	5.92	6.08	6.12	6.55	6.37	5.82	6.01	5.6	5.71	6.38	6.25	5.73	5.89	6.36	6.4	6.4	6.12	6.88	7.21	6.21
8704	ENSG00000117411	1	44444615	44456840	1	p34.1	B4GALT2	5.84	4.8	5.59	6.2	6.15	5.34	5.77	5.32	5.53	5.78	5.97	6.06	5.54	6.17	7.1	5.31	6.05	5.98	5.94	5.79	6.16	5.71	5	5.93	5.71	6.11	5.75	5.32	5.82	5.98	5.66	5.9	5.6	5.84	5.6	5.81	6.52	5.92	5.42	6.57	6.44	5.48
149473	ENSG00000159214	1	44457031	44462200	1	p34.1	CCDC24	0.76	0.96	1.1	2.77	2.06	2.73	1.74	2.32	1.51	2.14	2.36	2.79	0.78	2.35	3.48	2.17	2.47	1.52	2.3	2.26	2.82	1.89	1.53	2.19	2.27	1.08	2	0.97	1.79	1.41	1.28	1.89	2.1	2.06	1.7	2.65	2.44	2.25	2.24	1.69	3.32	2.78
6536	ENSG00000196517	1	44457172	44497139	-1	p34.1	SLC6A9	4.75	3.4	4.58	6.3	6.45	4.88	5.25	4.31	5.18	5.76	6.42	5.91	5.02	3.89	3.95	6.23	3.12	7.28	5.48	6.73	4.9	2.99	3.66	5.69	5.71	3.6	3.76	1.81	5.96	3.95	5.91	4.52	5.27	5.67	3.39	5.83	5.49	4.56	6.52	4.09	5.03	3.28
55929	ENSG00000178028	1	44679127	44686353	1	p34.1	DMAP1	5.15	4.89	5.38	5.38	5.17	5.14	5.11	5.5	5.36	5.31	5.96	5.2	5.27	5.6	6.79	5.35	5.75	5.48	5.36	4.97	5.33	5.29	5.51	5.03	4.98	5.11	5.83	5.14	4.94	5.15	5.05	5.23	4.9	5.06	5	5.28	6.03	5.84	5.11	5.46	5.73	5.12
79033	ENSG00000117419	1	44686742	44820932	-1	p34.1	ERI3	5.98	5.46	5.53	6.18	6.31	6.13	5.78	6.16	5.6	5.58	6.42	6	5.68	6.28	7.14	5.75	6.2	5.89	6.19	5.74	6.01	5.64	5.69	5.41	5.81	5.9	5.93	5.6	5.82	5.9	5.69	6.4	6.03	5.89	5.59	5.96	6.27	5.91	6.03	6.36	6.9	5.71
55182	ENSG00000187147	1	44870866	45117396	1	p34.1	RNF220	6.26	6.07	5.75	6.19	6.39	6.03	5.73	6.27	5.8	5.99	7.1	6.16	5.72	6.1	6.28	5.74	6.37	6.74	6.88	5.78	5.86	5.85	5.78	5.39	5.88	5.83	6.13	5.53	6.54	5.55	5.9	6.63	6.23	6.01	5.74	6.9	6.86	5.89	6.15	6.48	7.45	5.98
79639	ENSG00000126106	1	45100910	45140227	-1	p34.1	TMEM53	2.78	2.79	2.96	3.43	2.94	3.05	2.72	3.14	3.17	2.9	3.69	3.98	2.82	2.55	3.66	3.17	3.05	3.04	3.34	2.94	2.65	3.24	2.66	3.53	3.23	2.16	2.95	2.28	2.6	2.26	2.71	3.44	2.63	1.71	2.9	3.31	3.03	2.74	2.96	2.86	3.61	3.2
11004	ENSG00000142945	1	45205490	45233439	1	p34.1	KIF2C	2.52	1.84	-0.05	0.88	-1.11	0.25	2.4	-1.01	2.59	0.03	-0.45	0.03	-0.62	5	4.65	-1.45	3.07	0.77	0.62	0.76	2.37	2.78	3.8	0.8	1.09	3.53	-0.81	3.09	1.57	2.92	0.81	0.95	1.12	0.98	3.28	-2.15	1.08	0.69	0.49	4.14	-0.23	1.87
1263	ENSG00000173846	1	45265897	45271662	1	p34.1	PLK3	2.19	2.73	2.39	3.27	2.92	2.49	1.87	3.31	3.32	2.43	3.5	3.5	2.65	3.07	3.62	2.84	3.19	2.42	2.8	2.88	2.65	2.73	2.23	2.65	3.12	3.23	2.82	2.26	1.94	3.44	2.47	2.12	3	2.23	2.74	4.01	3.03	3.44	2.52	3.69	3.46	2.85
8643	ENSG00000117425	1	45285516	45308735	-1	p34.1	PTCH2	0.89	-0.16	1.86	1.48	1.7	2.21	1.06	1.9	0.51	2.62	0.98	0.79	0.25	0.83	0.34	1.94	1.81	2.16	1.93	1.28	1.41	1.86	0.81	0.94	1.46	0.86	1.83	1.27	0.9	0.41	0.66	0.5	1.8	1.31	1.01	2.59	1.85	1.93	3.16	1.19	2.49	1.28
8891	ENSG00000070785	1	45316450	45452282	-1	p34.1	EIF2B3	3.82	3.87	3.76	3.89	4.01	4.06	3.99	4.36	4.12	3.53	4.19	4.17	3.91	4.28	4.95	3.92	4.25	3.54	4.1	3.46	4.18	3.96	3.68	4.04	3.95	4.69	4.23	4.25	3.83	4.27	4.07	4.54	4.31	3.97	3.86	3.96	4.17	4.54	3.94	4.67	4.5	3.78
79654	ENSG00000126107	1	45468212	45477001	-1	p34.1	HECTD3	4.96	5.55	4.71	5.37	5.22	5.06	5.33	4.95	4.96	4.89	5.71	5.58	4.86	5.86	5.69	5.03	4.99	5.35	5.46	5.18	5.44	5	5.34	4.88	5.17	5.08	5.3	5.52	5.03	5.35	5.17	5.36	5.34	4.92	5.3	5.42	5.6	5.63	5.47	5.41	5.62	5.07
7389	ENSG00000126088	1	45477819	45481247	1	p34.1	UROD	5.27	5.5	4.99	6.01	5.7	5.71	5.56	5.66	5.48	5.34	6.29	6.13	5.6	6.12	7.15	5.48	5.83	5.93	5.96	5.56	5.92	5.35	5.58	5.4	5.48	5.24	5.65	4.87	5.51	5.04	5.45	5.86	5.52	5.57	5.49	5.65	5.98	5.8	5.91	5.89	6.35	5.58
57643	ENSG00000162415	1	45482071	45771881	-1	p34.1	ZSWIM5	4.98	4.73	5.34	4.35	4.56	4.38	4.47	4.01	4.31	4.41	3.49	3.95	4.66	3.8	3.2	3.91	4.71	4.18	4.51	4.32	4.03	5.23	5.34	4.72	4.77	4.99	5.07	5.79	4.85	5.36	4.89	4.47	4.51	4.45	3.51	4.08	4.04	4.71	4.26	4.53	3.53	4.55
4595	ENSG00000132781	1	45794835	45806142	-1	p34.1	MUTYH	3.3	2.37	2.71	3.16	2.41	3.26	2.9	2.77	2.78	2.99	3.48	2.93	3.16	3.76	4.29	2.85	3.69	3.88	3.31	2.73	3.39	3.36	2.98	2.54	2.61	3.28	2.89	2.72	2.83	3.21	2.91	2.71	1.89	2.96	2.93	2.84	3.33	3.37	2.98	3.39	2.63	2.92
114034	ENSG00000132773	1	45805342	45809647	1	p34.1	TOE1	3.64	3.07	3.33	2.9	3.26	2.97	2.7	3.11	2.89	3.09	3.39	2.84	3.62	3.65	3.87	2.86	3.74	3.04	3.16	2.91	2.97	3.5	3.4	3.33	2.78	3.28	3.63	2.84	3.03	2.88	3.15	3.1	2.78	2.97	3.38	2.78	3.12	3.13	2.82	3.27	3.33	2.98
10420	ENSG00000070759	1	45809555	45956872	-1	p34.1	TESK2	2.64	1.8	1.67	1.97	2.46	1.42	0.91	1.11	2.03	2.34	3.62	2.31	1.67	1.52	0.88	2.47	1.42	3.55	2.97	1.94	0.33	1.32	1.95	0.11	2.27	0.67	1.85	1.08	2.92	1.15	2.5	2.26	1.18	1.6	1.94	2.57	2.38	1.46	3.77	1.95	3.06	1.74
25974	ENSG00000132763	1	45965725	45976739	1	p34.1	MMACHC	3.21	3.68	2.64	2.49	2.76	2.55	2.26	2.56	2.06	2.68	2.57	2.41	2.92	3.06	2.88	2.95	2.25	2.93	3.12	2.83	3.02	2.46	2.54	2.61	3.17	2.65	2.61	2.9	3.33	2.78	2.78	3	2.76	2.66	3.13	2.72	3	2.86	3.08	3.62	2.91	2.88
5052	ENSG00000117450	1	45976708	45988719	-1	p34.1	PRDX1	6.15	7.03	7.27	7.47	8.05	7.34	7.08	7.36	7.51	5.66	8.28	8.43	7.57	6.32	6.6	5.49	6.77	8.12	7.34	7.57	7.88	6.53	5.9	5.28	7.21	7.45	5.76	6.54	7.45	6.97	7.8	8.01	7.57	7.72	5.18	7.27	7.53	7.61	6.12	6.71	8.14	5.78
10327	ENSG00000117448	1	46016215	46035721	1	p34.1	AKR1A1	5.77	5.44	5.46	5.76	5.86	5.6	5.42	5.19	5.88	6.09	6.67	6.5	6.27	6.09	7.27	5.84	5.96	6.02	5.92	5.72	5.68	5.73	5.5	5.24	5.69	5.88	6.08	5.69	5.75	5.95	6.14	5.97	5.63	5.42	5.95	5.32	6.05	6.11	6.16	6.01	5.75	5.89
4678	ENSG00000132780	1	46049518	46084566	1	p34.1	NASP	6.49	5.79	6.21	6.06	6.17	5.42	6.36	6.02	6.6	6.88	6.76	5.53	6.45	7.52	7.72	6.49	7.18	7.12	6.07	6.16	6.72	6.15	6.88	5.99	6.21	6.95	6.52	6.13	6.27	6.27	6.29	5.67	5.97	6.53	7.16	6.52	6.98	6.78	6.51	6.9	6.16	6.21
60313	ENSG00000159592	1	46092976	46153785	-1	p34.1	GPBP1L1	5.22	5.33	5.03	5.37	5.57	5.53	5.35	5.55	5.41	5.01	5.94	5.22	5.43	5.37	5	5.27	5.54	5.55	5.83	5.34	4.7	5.09	5.32	5.41	5.13	5.12	5.18	5.09	5.67	4.67	5.25	5.85	5.48	5.28	5.34	5.58	5.41	5.16	5.46	5.25	6.2	5.26
51249	ENSG00000159596	1	46152886	46160115	1	p34.1	TMEM69	4.07	3.31	3.86	3.81	3.77	3.62	3.95	4.24	3.8	3.71	4.21	4.06	4.05	4.37	3.76	4.11	3.75	3.48	3.93	3.86	3.8	3.5	3.88	3.57	3.74	3.68	3.72	3.94	4.05	4.23	4.21	4.04	3.99	3.76	3.49	3.37	3.69	3.81	3.93	4.02	4.09	4.05
3652	ENSG00000197429	1	46159996	46216322	-1	p34.1	IPP	3.44	3.31	4.08	3.05	3.34	3.56	3.31	3.44	3.15	3.35	1.98	2.43	3.57	2.89	1.56	3.14	2.86	2.7	3.28	3.45	2.05	3.51	3.56	3.49	3.29	2.77	3.33	3.77	3.46	3.31	3.53	3.34	3.77	3.36	3.71	3.4	2.73	2.99	3.56	2.89	3.03	3.38
23139	ENSG00000086015	1	46252659	46501896	1	p34.1	MAST2	6.06	5.74	6.14	5.94	5.71	5.39	6.04	6.11	5.65	5.55	5.32	4.75	5.51	6.22	6.3	5.32	6.53	5.56	6	4.63	5.97	6.42	6.3	6.04	5.8	6.16	6.51	6.69	5.72	6.22	5.64	5.92	6.05	5.62	6.72	6.09	6.48	6.26	5.7	6.17	6.25	5.93
8503	ENSG00000117461	1	46505812	46642160	-1	p34.1	PIK3R3	5.13	5.79	4.55	5.78	5.24	5.74	5.36	5.16	5.33	4.18	4.81	5.43	4.97	6.49	5.89	4.36	5.95	4.76	5.3	5.87	5.3	6.31	5.35	6.04	5.97	5.42	5.15	6.44	5.36	5.89	5.19	6.03	5.74	5.83	6.39	5.52	5.12	4.53	5.33	5.48	6	5.04
55624	ENSG00000085998	1	46654354	46685977	-1	p34.1	POMGNT1	6.18	6.45	6.02	5.96	6.39	5.72	6.28	6.35	6.35	6.1	6.83	6.05	5.99	6.84	7.22	6.26	6.53	6.6	6.44	6.11	6.26	6.15	5.89	6.63	6.13	6.49	6.11	5.79	6.12	6.07	6.17	6.08	5.94	5.92	6.06	6.37	6.41	6.62	6.01	6.85	6.64	5.95
10489	ENSG00000132128	1	46726868	46769280	-1	p34.1	LRRC41	6.07	5.84	6.09	6.06	6.12	5.83	6.13	6.14	6.13	6.11	6.26	6.27	6.12	6.22	6.18	5.83	6.16	6.1	6.22	5.79	5.82	5.99	6.07	5.93	6.02	6.31	6.11	6.05	6.08	5.94	5.92	6.12	5.92	5.89	5.83	5.96	6.22	6.01	5.85	6.47	6.4	5.97
387338	ENSG00000117481	1	46805849	46830824	1	p33	NSUN4	4.24	3.92	4.19	4	4.13	4.19	3.8	4.08	4.04	3.82	3.96	3.85	4.37	4.45	4.28	3.51	3.99	3.89	4.23	3.83	3.96	4.61	3.91	4.36	3.31	2.15	4.19	4.7	4.23	4.26	4.05	4.08	4.26	4.14	4.18	4.27	4.2	4.07	3.87	4.23	4.45	4.04
2166	ENSG00000117480	1	46859937	46879520	1	p33	FAAH	4.56	3.92	3.71	4.41	4.58	3.83	3.38	4.3	4.73	3.94	5.83	4.82	4.11	3.4	4.93	3.92	4.63	5.27	5.34	3.72	3.64	4.36	3.92	3.1	4.14	3.98	4.13	3.54	4.29	3.3	4.1	4.6	4.02	3.6	3.68	5.1	4.92	4.26	3.7	4.46	5.22	4.02
8569	ENSG00000079277	1	47023090	47082515	-1	p33	MKNK1	4.02	3.36	3.34	3.67	4.09	3.32	3.21	4.19	4.14	4.23	4.51	3.14	2.75	3.33	3.63	3.67	3.95	4.39	3.77	4.47	3.24	3.48	2.16	2.79	3.69	3.82	3.29	3.16	3.57	2.09	3.69	4.11	3.42	4.05	3.11	3.77	3.3	4.18	4.18	3.33	5.05	3.75
64756	ENSG00000123472	1	47098409	47139539	-1	p33	ATPAF1	6.13	6.14	5.75	6.5	6.44	6.57	6.21	7.18	6.37	6.12	6.48	6.43	6.29	6.23	6.36	6.54	6.37	5.95	6.68	6.27	5.84	5.67	5.7	5.74	6.31	5.85	6.13	5.95	6.6	5.77	6.03	6.82	6.7	6.68	6.21	6.48	6.3	6.19	6.55	6.01	7.49	6.39
9813	ENSG00000159658	1	47124366	47184824	-1	p33	KIAA0494	7.16	7.83	7.1	7.25	7.27	7.83	7.13	7.16	7.14	7	7.33	7.27	7.11	7.04	6.63	7.33	6.79	7.29	7.46	7.65	6.35	6.77	6.85	7.1	7.45	7.18	6.98	6.85	7.55	6.99	7.41	7.51	7.39	7.11	7.14	7.13	6.67	6.95	7.69	6.42	7.47	7.22
260293	ENSG00000186377	1	47427036	47516423	1	p33	CYP4X1	1.1	0.41	0.38	1.77	2.57	2.06	2.02	2.86	0.37	1.88	0.46	0.8	0.5	-1.07	-1.02	0.08	2.22	-0.25	2.23	0.12	1.42	0.82	-0.23	-0.41	-0.54	0.78	1.38	1.64	2.02	1.24	0	2.63	2.94	1.88	1.79	2.95	2.49	0.97	2.85	3.62	3.94	2.12
6886	ENSG00000162367	1	47681963	47697892	-1	p33	TAL1	3.13	1.04	2.67	2.92	3.43	2.81	2.6	2.78	3.15	2.95	3.28	2.33	1.91	2.13	2.42	1.43	2.63	2.54	2.17	4.04	2.26	1.96	1.71	2.18	2.56	2.95	3.05	1.48	2.94	2.78	2.93	2.84	2.24	2.6	1.16	3.6	2.67	2.16	3.11	3.47	3.72	3.18
6491	ENSG00000123473	1	47715811	47779819	-1	p33	STIL	1.66	1.11	1.7	0.98	0.66	1.36	1.62	1.38	1.44	1.31	0.39	0.67	0.88	3.37	1.61	0.96	2.08	0.98	1.03	1.11	0.98	1.84	2.59	1.1	0.58	2.13	1	2.94	1.43	2.23	1	0.77	1.37	1.44	2.42	0.26	0.57	1.37	0.92	2.22	1.17	1.34
51727	ENSG00000162368	1	47799469	47844511	1	p33	CMPK1	6.4	5.65	5.95	6.21	6.3	6.13	6.41	6.75	6.46	6.25	6.74	6.54	6.16	6.78	6.74	6.45	6.28	6.21	6.5	6.37	6.22	6.06	5.72	5.84	5.66	6.14	5.98	6.08	6.61	6.19	6.49	6.92	6.62	6.38	6.36	6.18	6.11	6.19	6.26	6.03	6.95	6.29
54558	ENSG00000132122	1	48761044	48937845	-1	p33	SPATA6	1.61	4.66	-1.26	2.04	1.89	2.54	0.1	0.83	1.22	-0.46	0.88	-0.08	1.65	2.64	1.35	1.97	0.07	2.94	1.12	2.63	3.28	-1.9	-0.06	0.41	2.93	3.19	-0.7	1.94	3.34	3.52	2.82	1.2	0.54	2.66	-0.72	1.5	0.18	1.51	1.52	2.39	1.78	3.03
79656	ENSG00000162373	1	49193195	49244275	-1	p33	BEND5	3.32	2.48	3.21	3.26	3.46	3.35	3.62	3.39	3.15	3.59	3.26	3.27	3.29	3.41	4.03	3.04	3.45	3.34	3.07	2.8	3.42	3.38	3.37	2.56	3.27	3.03	3.52	3.27	3.33	3.35	3.15	3.08	4.01	3.38	3.57	3.45	4.03	3.26	2.87	3.34	3.67	3.61
1996	ENSG00000162374	1	50513686	50669458	1	p33	ELAVL4	5.78	3.56	5.29	4.52	4.46	4.67	4.96	4.77	4.26	3.72	2.24	3.51	4.68	2.91	-1.34	3.62	4.51	3.28	5.18	3.83	2.06	5.7	5.55	5.08	4.83	0.28	5.18	6.56	5.22	5.33	4.32	5.14	6.03	5.26	5.45	5.18	4.49	2.93	4.2	3.3	5.36	5.35
11124	ENSG00000185104	1	50905150	51425935	-1	p32.3	FAF1	5.05	4.75	4.73	4.73	5.06	4.96	4.65	5.07	5.07	4.48	5.06	4.76	4.74	5.17	5.67	4.55	5.19	4.81	4.81	4.89	4.8	4.87	4.7	4.67	4.98	5.28	4.92	4.79	4.86	5	5.08	5.12	4.85	4.73	4.67	5.04	4.87	4.96	4.68	5.21	5.27	4.75
1031	ENSG00000123080	1	51426417	51440305	1	p32.3	CDKN2C	5.04	5.6	3.02	3.24	4.35	5.04	3.96	4.92	5.72	3.95	4.22	3.73	2.69	6.87	6.83	5.1	6.21	4.04	3.68	4.61	4.8	5.91	5.34	4.68	5.34	6.4	2.71	5.43	4.33	4.97	3.75	4.2	2.64	2.66	4.26	4.48	3.31	5.74	4.86	5.83	3.34	2.84
26994	ENSG00000123091	1	51701943	51739127	1	p32.3	RNF11	7	6.46	6.55	6.98	7.11	7.2	6.95	7.63	6.77	7.03	6.92	7.19	6.21	6.71	6.28	6.55	6.85	6.25	7.23	6.4	6.2	6.69	6.32	6.68	6.25	6.26	6.72	7.06	7.16	6.54	6.87	7.82	7.78	7.08	7.04	7.44	6.87	6.68	7.02	6.79	8.47	6.96
2060	ENSG00000085832	1	51819935	51985000	-1	p32.3	EPS15	6.12	6.63	5.39	6.58	7	6.99	6.14	6.7	6.22	6.02	6.82	6.31	5.24	5.01	4.74	6.25	5.94	6.46	6.88	6.18	5.13	4.85	4.98	4.1	5.91	5.43	5.1	5.3	6.64	5.35	6.1	7.16	7.19	6.31	5.56	6.91	6.3	5.13	6.81	6.11	7.76	6.3
114883	ENSG00000117859	1	52042851	52254889	1	p32.3	OSBPL9	5.06	5.5	5.12	5.08	5.15	6.14	4.48	5.09	5.04	4.25	5.5	4.97	4.89	2.82	2.25	3.68	4.19	5.49	5.09	5.13	4.75	3.74	3.74	2.38	4.92	4.87	4.7	4.74	5.33	5.1	5.39	5.43	5.19	4.85	5	4.98	4.65	4.91	5.16	3.75	5.24	5.45
4898	ENSG00000078618	1	52254863	52344477	-1	p32.3	NRD1	6.3	5.85	6.36	6.2	6.47	6.54	6.32	6.77	6.33	6.42	6.47	6.17	6.34	6.53	6.21	6.17	6.6	6.37	6.42	6.28	6.14	6.3	6.26	6.06	6.06	6.33	6.44	6.42	6.45	6.26	6.46	6.85	6.99	6.4	6.58	6.63	6.33	6.5	6.52	6.53	7.09	6.46
51060	ENSG00000117862	1	52485803	52521843	-1	p32.3	TXNDC12	5.11	5.35	4.89	5.41	5.26	5.47	5.26	5.65	5.56	5.08	5.78	6.12	5.53	6.1	6.09	5.43	5.34	5.19	5.46	5.49	5.26	4.89	5.26	5.4	5.47	5.43	5.3	4.79	5.51	5.14	5.4	5.59	5.19	5.1	4.96	4.99	5.16	5.38	5.39	5.32	5.68	5.36
112970	ENSG00000198841	1	52497775	52499488	-1	p32.3	KTI12	3.11	2.84	2.97	2.89	2.95	3.19	2.73	3.2	2.14	3.02	3.37	3.7	3.09	3.63	3.65	3.34	2.58	2.77	2.85	2.78	3.39	3	2.96	3.11	2.97	3.48	3.41	2.84	2.65	3.02	2.8	2.6	2.57	2.64	2.75	3	2.71	3.36	2.89	3.04	2.98	2.83
91408	ENSG00000134717	1	52521797	52556388	1	p32.3	BTF3L4	5.9	5.69	5.71	5.51	5.64	5.62	5.69	5.61	5.69	5.53	5.7	5.88	5.99	5.9	5.67	5.55	5.63	5.32	5.66	5.6	5.52	5.36	5.6	5.54	5.41	5.62	5.6	5.64	5.81	5.91	6.01	5.91	5.71	5.58	5.85	5.29	5.34	5.75	5.45	5.85	5.77	5.77
9372	ENSG00000157077	1	52608046	52812358	1	p32.3	ZFYVE9	5.42	5.3	5.6	5.66	5.74	6.12	5.71	5.66	4.83	5.37	4.93	4.79	5.36	4.69	4.06	4.61	5.2	4.9	5.87	5.18	4.35	5.24	5.34	5.13	5.04	4.89	5.77	5.55	5.87	5.48	5.4	6.27	6.32	5.66	5.72	6	5.52	5.09	5.55	5.33	6.7	5.72
200014	ENSG00000154222	1	52811395	52831865	-1	p32.3	CC2D1B	4.48	5.08	4.16	4.66	4.58	4.17	4.11	4.55	4.73	4.06	6.15	4.84	4.18	4.78	4.83	4.52	4.85	5.42	5.29	4.51	4.3	4.19	4.2	4.04	4.49	4.21	4.36	3.6	4.72	3.68	4.18	4.89	4.3	4.08	4.07	4.95	4.8	4.7	4.74	4.82	4.86	4.11
84950	ENSG00000134748	1	52870236	52883992	1	p32.3	PRPF38A	5.71	5.06	5.83	5.65	5.48	6.59	5.76	5.32	5.29	5.58	5.14	5.48	5.97	5.3	5.38	5.54	5.59	5.42	5.5	5.54	5.21	5.69	5.76	5.41	5.37	5.34	5.61	5.54	5.67	5.37	5.64	5.64	5.54	5.8	5.62	5.68	5.65	5.55	5.77	5.15	5.33	5.59
23318	ENSG00000134744	1	52873954	53019159	-1	p32.3	ZCCHC11	4.97	4.6	5.08	4.36	4.55	4.36	4.77	4.74	4.5	4.99	4.36	3.79	4.85	4.74	3.22	4.39	4.68	4.75	4.63	4.6	4.31	4.7	4.98	4.79	4.52	4.82	4.71	5.18	4.87	4.88	4.82	4.38	4.77	4.95	5.05	5.14	4.67	4.86	4.99	4.75	4.74	4.73
2882	ENSG00000116157	1	53068044	53074723	1	p32.3	GPX7	2.69	2.34	2.09	2.71	2.58	2.44	2.99	2.01	2.53	0.8	2.7	3.28	0.5	4.25	4.41	2.06	1.48	1.92	1.17	2.39	2.53	2.37	3.21	2.16	2.7	3.62	2.87	1.8	2.13	0.48	2.13	1.93	1.51	2.79	2.74	1.51	2.95	3.04	1.96	3.61	1.8	2.39
79699	ENSG00000162378	1	53192126	53293014	1	p32.3	ZYG11B	5.94	5.74	6.5	6.08	6.25	6.31	6.15	6.5	5.84	6.1	5.65	5.62	5.84	5.66	5.06	5.64	5.84	5.41	6.29	5.72	5.5	6.02	5.98	5.89	5.63	5.52	5.76	6.45	6.31	5.95	5.98	6.67	6.83	6.25	6.19	6.15	5.58	5.42	5.89	6.07	7.26	6.25
55268	ENSG00000121310	1	53361656	53392884	-1	p32.3	ECHDC2	1.27	-0.02	1.08	2.32	2.4	0.71	1.64	3.07	1.94	2.76	3.36	2.1	1.59	0.97	1.58	2.53	3.53	2.71	2.85	1.63	1.59	1.03	1.72	1.05	1.8	0.74	1.99	0.29	1.15	1.11	0.46	2.4	1.57	1.57	1.3	2.91	2.87	2.46	2.85	1.71	3.89	1.64
6342	ENSG00000116171	1	53392901	53517375	1	p32.3	SCP2	6.61	6.22	5.81	6.16	6.12	6.63	6.61	6.67	6.29	6.03	6.64	6.51	6.1	7.52	6.88	6.44	6.36	5.98	6.41	6.32	6.46	6.02	5.78	5.98	6.18	6.92	5.93	6.1	6.92	6.99	6.38	6.99	6.35	6.19	5.97	5.98	5.97	6.38	6.75	6.26	6.87	6.04
127435	ENSG00000174348	1	53527854	53551174	1	p32.3	PODN	6.87	4.49	4.94	4.17	3.05	3.92	6.16	6.22	5.34	3.79	3.77	2.8	6.1	6.17	4.82	4.5	5.36	3.19	6.16	4.13	5.1	6.73	6.38	5.96	5.88	7.62	6.32	4.44	5.88	6.79	4.3	5.29	3.27	3.68	4.7	4.35	5.56	6.54	5.4	3.53	3.19	5.18
6512	ENSG00000162383	1	53552855	53608289	-1	p32.3	SLC1A7	1.49	-2.12	0.67	-0.16	0.88	-0.43	0.97	1.02	1.58	-0.19	1.81	-1	2.55	0.63	0.24	2.07	1.97	3.2	2.58	-1.21	0.35	3.23	1.2	2.42	0.6	2.43	2.08	0.33	1	1.79	0.36	0.86	-0.85	0.06	1.85	-0.66	2.42	1.31	-0.1	0.53	-0.05	-0.13
1376	ENSG00000157184	1	53662101	53679869	1	p32.3	CPT2	4.71	4.8	4.3	4.83	4.81	4.25	4.5	4.81	4.69	4.2	4.93	4.88	4.69	4.85	4.99	4.76	4.48	4.55	4.68	5.11	4.31	4.04	4.56	4.67	5.02	4.62	4.23	3.77	4.44	4.17	4.23	4.66	4.42	4.68	3.93	3.75	4.2	4.04	4.39	4.57	4.32	4.81
54987	ENSG00000162384	1	53679771	53686289	-1	p32.3	C1orf123	4.6	4.15	4.59	5.17	4.71	4.98	5.08	5.02	5.05	4.83	5.66	5.52	4.89	5.12	5.83	5.08	5.18	5.12	5.17	4.87	4.94	4.91	4.49	4.51	4.56	5.06	4.93	4.47	4.82	4.68	5.12	5.2	4.72	5.03	4.46	4.16	4.95	5.13	5.2	5.04	5.08	4.78
4116	ENSG00000162385	1	53692564	53704282	-1	p32.3	MAGOH	2.91	2.72	2.84	3.28	3.04	3.25	3.2	3.35	3.21	3.08	3.68	3.37	3.54	4.1	3.96	3.09	3.72	3.23	3.15	2.97	3.63	3.2	3.03	3.06	3.04	3.52	3.4	2.8	3.14	2.92	3.18	3.34	2.86	3.01	2.78	3.39	3.74	3.64	3.31	3.75	3.78	3.11
7804	ENSG00000157193	1	53711217	53793742	-1	p32.3	LRP8	5.31	4.44	6.43	5.71	6.1	5.22	6.02	5.79	4.8	5.96	4.06	5.23	6.1	3.76	2.94	5.04	5.72	4.7	5.34	5.52	5.23	6.5	5.57	6	5.79	5.58	5.89	4.97	5.37	5.92	6.34	5.57	6.58	6.82	7.03	5.8	5.66	5.83	5.38	4.99	4.95	6.07
148979	ENSG00000174332	1	53971910	54199877	-1	p32.3	GLIS1	-0.05	-2.55	-0.2	0.11	0.55	1.2	0.72	0.43	0.74	-0.4	-0.29	0.03	1.36	1.38	-0.95	1.37	-1.34	0	0.91	-1.76	0.63	-0.18	-0.16	-1.63	-0.56	0.69	-0.98	1.68	0.01	0.82	0.37	1.05	-0.11	-2.07	1.09	1.26	-0.19	0.62	1.84	-0.52	0.33	1.18
55706	ENSG00000058804	1	54231133	54304533	-1	p32.3	TMEM48	2.99	2.76	3.3	1.99	2.65	3.15	2.81	1.94	2.59	2.65	0.99	2.09	2.57	2.91	0.67	1.88	2.19	1.69	2.47	2.68	1.33	2.95	2.64	3.19	2.28	2.53	2.59	3.6	2.88	3.4	3.2	2.8	3.08	2.96	3.33	2.39	1.57	2.16	2.26	2.55	2.35	2.75
54432	ENSG00000058799	1	54317392	54356407	-1	p32.3	YIPF1	3.47	4.29	3.58	4.26	4.49	3.66	3.71	3.91	4.23	3.84	4.52	4.44	4.29	4.32	5.06	4.05	3.93	4.05	4.19	3.91	3.92	3.41	3.64	3.96	4.16	4	3.75	4.01	3.98	3.63	4.21	4.41	4.46	4.09	3.74	3.83	3.89	4.06	3.8	4.11	4.62	4.15
51668	ENSG00000081870	1	54387234	54411975	-1	p32.3	HSPB11	2.32	2.11	2.04	2.72	2.89	2.55	2.17	2.95	2.98	3.07	3.52	3.06	2.78	3.71	4.43	2.99	3.26	2.95	2.99	2.41	3.43	2.21	2.51	1.99	2.23	3.09	2.57	2.57	2.49	2.34	2.7	2.79	2.57	2.66	2.52	2.65	3.05	3.29	3.15	3.54	3.56	2.44
115353	ENSG00000116212	1	54411750	54433841	1	p32.3	LRRC42	3.1	3.6	3.07	3.71	3.92	3.81	3.32	3.41	3.67	3.61	3.76	4.27	3.44	3.93	4.76	3.6	3.51	3.6	3.72	3.31	3.49	3.08	3.08	3.73	3.73	3.48	3.53	3.18	3.76	3.37	3.33	3.53	3.58	3.38	3.23	3.42	3.61	3.4	3.63	3.66	3.63	3.6
9528	ENSG00000116209	1	54497347	54519177	-1	p32.3	TMEM59	7.09	7.37	6.92	7.02	7.09	7.29	7	7.57	7.25	7.05	8.19	7.55	7.02	7.02	7.11	7.26	7.22	7.33	7.4	6.98	6.96	6.73	6.92	6.91	6.96	7.28	6.97	6.68	7.13	6.78	7.35	7.49	7.4	6.84	6.9	7.27	6.89	7.36	7.51	7.19	7.41	6.95
606495	ENSG00000215883	1	54638009	54665709	-1	p32.3	CYB5RL	2.22	2.55	2.67	1.08	1.5	1.71	1.84	1.31	1.37	1.68	0.61	1.18	1.44	1.88	-0.04	1.07	1.29	1.45	1.91	1.71	1.29	2.16	2.54	2.15	2.05	2.11	1.61	2.92	2.08	2.66	2.43	1.63	1.92	2.24	3.01	1.84	1.46	2.04	1.45	1.89	1.5	1.73
51253	ENSG00000116221	1	54649714	54686603	1	p32.3	MRPL37	5.28	4.87	4.85	5.34	5.17	5.13	5.08	5.5	5.24	4.78	5.36	5.31	5.07	5.99	6.77	4.99	5.34	4.92	5.2	4.75	5.35	5.06	5.05	5.11	5.26	5.59	5.35	5.46	5.09	5.22	4.96	5.59	5.31	4.96	4.92	5.16	5.45	5.23	4.88	5.61	5.52	5.24
23648	ENSG00000157216	1	54692190	54879152	-1	p32.3	SSBP3	5.51	4.68	5.55	5.68	5.65	5.96	5.11	5.81	4.78	5.2	5.05	5.21	5.17	4.8	4.45	4.99	5.33	5.08	5.88	4.72	4.82	5.61	5.72	4.7	4.97	4.87	6.09	5.12	5.43	5.09	5.32	6.13	5.85	5.49	5.15	6.52	6.36	5.27	4.96	5.36	6.45	5.34
26027	ENSG00000162390	1	55007930	55104865	1	p32.3	ACOT11	-0.26	1.41	0.36	1.15	2.48	0.15	0.75	1.99	0.7	0.71	1.37	1.3	1.51	0.08	0.36	1.44	-0.11	1.92	1.46	1.92	-2.18	-0.75	-0.63	-1.52	3.48	-0.38	0.34	-0.63	-0.1	-0.29	1.07	1.98	1.59	1.79	0.74	2.57	2.73	-0.15	-0.62	0.78	1.49	0.76
25973	ENSG00000162396	1	55222571	55230187	-1	p32.3	PARS2	2.51	2.14	2.83	2.35	2.38	2.84	2.76	3.16	2.8	2.41	2.47	3.39	2.94	2.53	2.98	2.82	2.56	2.65	2.5	2.44	2.52	2.58	3	2.41	2.62	2.68	2.79	2.91	2.84	2.76	2.5	2.4	2.56	2.46	1.95	1.97	2.4	2.68	2.15	2.32	2.21	2.48
1718	ENSG00000116133	1	55315300	55352921	-1	p32.3	DHCR24	7.18	6.31	6.72	7.12	7.85	6.58	6.23	6.68	7.18	6.81	7.29	7.06	7.88	5.67	5.55	6.8	7.7	7.53	7.51	6.73	5.34	7.86	6.61	8.22	6.75	5.31	7.14	5.54	7.11	6.36	7.4	7.04	7.63	7.47	6.9	8.4	7.44	7.38	6.11	6.51	8.26	6.15
23358	ENSG00000162402	1	55532032	55681039	-1	p32.3	USP24	6.51	6.75	7.38	5.92	6.2	5.99	6.75	6.31	5.28	6.72	5.51	5.55	6.01	5.63	5.48	5.54	5.61	5.81	5.8	6.03	6.12	6.08	6.26	6.48	6.03	6.41	6.79	6.39	6.05	7.29	6.89	5.86	6.83	6.54	6.29	6.28	6.24	6.66	5.91	5.76	6.27	6.26
8613	ENSG00000162407	1	56960419	57110974	-1	p32.2	PPAP2B	6.94	6.14	6.1	7.37	7.69	7.98	7.42	7.49	7.15	7.44	7.51	7.3	7.03	5.13	5.79	7.57	6.42	7.5	7.73	7.28	5.8	5.35	6.46	7.14	7.2	4.58	6.46	6.43	7.49	6.43	6.83	7.9	7.52	7.17	6.43	7.2	6.79	6.14	7.34	5.93	8.35	7.06
5563	ENSG00000162409	1	57110995	57181008	1	p32.2	PRKAA2	3.55	2.84	3.63	3.42	3.25	3.79	3.51	3.69	2.85	3.58	2.4	2.65	3.09	2.89	2.37	3.07	2.85	2.31	3.81	2.7	2.69	2.81	2.83	3.48	2.74	2.56	3.17	3.78	3.61	3.42	3.24	4.21	4.45	3.84	3.69	4.04	3.19	2.89	3.67	2.93	5.15	3.63
1600	ENSG00000173406	1	57460451	59012406	-1	p32.1	DAB1	2.32	3.02	1.42	1.05	1.81	2.18	2.08	0.87	0.16	2.53	-3.09	0.73	1.38	-2.45	-2.34	0.26	-1.06	-0.67	1.23	2.51	2.57	0.58	1.13	3.25	1.77	1.2	2.55	3.06	2.48	3.67	2.04	1.32	1.54	2.96	3.08	2.12	0.86	0.63	0.94	1.96	2.34	2.45
115209	ENSG00000162600	1	58881056	59012474	-1	p32.1	OMA1	2.01	2.28	2.41	2.36	2.19	3.26	2.6	3.04	3.01	2.82	3.1	3.18	3.02	3.3	3.05	3.11	2.37	2.98	2.68	2.67	2.63	2.1	2.42	2.17	2.96	2.79	2.6	2.5	2.96	2.81	2.66	2.45	2.3	2.62	2.51	2.01	2.33	2.95	3	2.52	2.52	2.8
114803	ENSG00000162601	1	59120411	59165764	-1	p32.1	MYSM1	2.49	2.13	3.07	0.66	0.69	2.02	1.88	1.43	0.33	1.66	-1.04	-0.54	1.5	0.93	-2.39	0.27	0.8	1.1	1.51	1.24	0.93	1.87	2.36	2.68	1.49	1.36	1.36	2.41	2.26	2.21	2.32	0.9	2.34	2.96	2.9	2.34	0.38	1.98	1.77	0.54	1.9	1.64
3725	ENSG00000177606	1	59246465	59249785	-1	p32.1	JUN	5.83	7.19	5.98	7.19	6.19	8.15	6.81	8.26	7.49	6.16	8.18	7.04	6.36	8.6	7.63	6.05	6.01	6.11	6.61	6.64	6.57	5.93	6.37	9.22	7.56	7.75	6.52	6.32	5.99	6.31	5.37	6.43	5.93	5.9	5.6	9.53	7.45	5.38	6.99	7.06	8.38	7.71
55277	ENSG00000172456	1	59762467	60233347	1	p32.1	FGGY	2.19	2.04	2.21	2.53	2.26	3.06	2.06	1.96	2.12	1.63	2.21	1.8	2.84	1.62	1.65	2.15	1.89	2.26	2.28	1.72	1.54	2.04	2.06	2.22	2.66	2.7	2.33	2.32	1.95	2.03	2.23	2.11	2.62	1.86	2.26	2.21	2.44	2.32	3	2.15	2.25	2.61
51361	ENSG00000134709	1	60280458	60342050	1	p32.1	HOOK1	0.7	-2.94	-0.76	1.59	1.98	2.27	1.62	2.98	-0.38	1.47	-0.51	-3.46	-1.3	-2.38	-2.1	-0.29	0.45	-1.79	2.63	-2.19	-1.96	-0.43	-0.59	-3.15	-1.95	-0.34	1.38	1.49	1.98	-1.1	-0.59	2.85	3.92	2.11	1.84	3.13	1.83	0.56	1.57	0.76	4.4	2.58
1573	ENSG00000134716	1	60358980	60392462	-1	p32.1	CYP2J2	2.58	5.09	0.69	3.82	3.2	1.12	3.06	3.43	3.53	3.25	4.59	2.98	2.64	1.17	0.83	4.68	2.68	3.86	3.53	4.31	3.54	2.06	1.65	3.5	4.08	0.01	2.01	1.43	3.64	0.26	2.66	3.06	3.11	2.58	0.81	3.28	3.07	1.79	5.55	3.36	3.85	3.28
4774	ENSG00000162599	1	61330931	61928465	1	p31.3	NFIA	6.47	5.85	6.49	6.89	6.5	6.27	6.2	6.24	6.28	6.38	6.62	6.53	6.53	6.1	6.25	6.39	5.65	6.67	6.2	6.59	6.22	5.82	5.61	5.3	6.15	6.18	6.4	3.96	6.15	5.49	6.37	6.68	6.21	6.13	5.9	6.33	6	6.02	6.33	5.11	6.45	5.96
83941	ENSG00000162604	1	62146717	62191095	-1	p31.3	TM2D1	3.5	3.47	3.18	3.24	3.69	4.03	3.48	3.95	3.44	3.55	4	3.97	3.35	3.74	3.68	3.92	3.59	3.42	3.8	3.51	3.2	3.02	3.3	3.59	3.04	3.46	3.33	2.8	3.63	3.44	3.85	4.19	3.97	3.52	3.43	3.92	3.8	3.95	4.12	3.65	4.38	3.38
10207	ENSG00000132849	1	62208149	62629592	1	p31.3	INADL	4.04	3.25	2.5	4.72	4.58	4.47	3.85	4.52	2.92	3.55	4.34	3.72	4.14	3.36	3.15	4.83	3.43	2.85	4.19	4.44	3.22	3.69	3.72	3.14	4.53	1.58	2.7	3.14	4.32	3.2	3.32	3.71	3.67	3.6	2.54	3.63	2.15	3.36	5.98	3.05	3.29	3.07
163782	ENSG00000132854	1	62702651	62785085	-1	p31.3	KANK4	2.07	-1.61	0.06	0.02	1.1	-1.79	-3	-1.89	0.89	0.02	1.67	0.98	-0.71	-0.91	-0.65	1.06	0.03	1.88	1.06	1.41	-1.59	0	0.55	-1.45	1.27	-0.5	-0.76	-3.33	2.53	-3.34	1.79	-0.37	0.47	0.27	-1.7	2.11	-0.5	-0.46	0.79	-0.17	-0.49	-1.5
7398	ENSG00000162607	1	62901968	62917475	1	p31.3	USP1	5.6	4.71	5.42	5.15	5.1	5.75	5.19	5.43	5.27	5.35	5.29	5.11	5.3	5.66	5.14	5.43	5.49	5.09	5.26	4.96	4.64	5.36	5.46	5.07	4.88	5.08	5.17	4.97	5.37	5.07	5.38	5.53	5.25	5.12	5.65	5.03	4.87	5.09	5.31	5.12	5.47	5.16
85440	ENSG00000116641	1	62920399	63153969	-1	p31.3	DOCK7	4.65	4.23	5.32	5.06	5.46	5.96	5.14	5.31	5.25	5.13	5.29	5.35	5.31	4.95	3.63	5.1	4.77	4.96	5.75	5.42	4.23	4.88	4.93	5.77	5.17	3.43	4.97	4.05	5.29	4.47	5.24	5.97	5.84	5.18	5.3	5.12	4.41	4.38	5.76	4.19	5.95	4.98
84938	ENSG00000125703	1	63249806	63339980	1	p31.3	ATG4C	3.39	3.02	3.31	0.96	3.49	2.92	3.05	3.21	3.38	3.24	4.32	3.5	3.23	3.59	2.69	3.14	2.91	3.88	3.75	3.05	2.67	2.85	3.14	2.59	2.96	2.64	2.67	3.28	3.91	2.97	3.74	3.79	3.6	3.18	2.87	3.45	2.98	2.66	3.12	3.09	3.59	3.1
29929	ENSG00000088035	1	63833261	63904233	1	p31.3	ALG6	3.26	4.8	3.45	2.85	2.44	1.66	3.21	2.59	2.86	2.9	2.84	2.49	2.39	4.13	3.79	3.5	3.46	2.42	2.6	2.46	2.64	3.65	4.3	2.84	2.63	2.78	3.18	3.49	3.19	3.08	3.63	2.98	2.57	2.59	3.49	2.02	1.81	3.37	2.21	3.47	2.46	2.87
23421	ENSG00000142856	1	63906441	64059392	-1	p31.3	ITGB3BP	1.76	2.13	2.59	1.1	1.08	1.86	2.47	1.19	1.89	1.52	1.53	1.34	3.02	3.66	3.54	2.98	2.32	1.4	1.4	0.87	1.63	2.55	2.44	2.43	1.04	2.15	2.68	2.23	2.38	1.64	1.97	2.03	2.15	1.67	2.43	0.57	0.93	1.82	2.09	1.98	2.25	1.31
84455	ENSG00000203965	1	63989043	64038364	1	p31.3	EFCAB7	2.99	3.26	3.78	3.37	3.23	3.22	3.21	3.75	2.7	3.64	2.88	2.64	3.46	3.61	3.32	3.25	2.85	2.82	3.24	2.51	3.12	3.41	3.54	2.9	2.83	2.77	3.59	3.76	3.7	3.07	3.32	3.34	3.96	3.29	3.65	3.08	2.99	3.65	3.16	2.83	3.7	3.42
5236	ENSG00000079739	1	64058916	64125916	1	p31.3	PGM1	6.03	6.02	6.15	6.02	6.02	6.18	5.95	6.14	6.02	5.68	5.84	6.39	6.22	6.42	6.99	5.86	6.11	5.42	5.99	6	6	5.92	6.01	5.66	5.98	6.13	6.31	6.05	5.8	6.37	5.95	6.19	5.94	5.71	5.63	5.96	6.33	6.3	6.18	6	6.53	5.78
57685	ENSG00000158966	1	64936428	65158741	1	p31.3	CACHD1	4.22	2.98	4.27	4.94	5.15	5.24	4.03	4.78	4.82	4.94	4.76	5.21	4.3	3.22	2.84	5.1	4.15	4.96	5.21	5.71	3.63	4.77	4.08	4.79	4.68	3.1	4.08	4.17	4.77	3.75	4.74	5.67	5.56	5.33	4.61	4.82	4.23	3.5	5.34	3.03	5.76	4.59
55225	ENSG00000162437	1	65210778	65298915	1	p31.3	RAVER2	4.62	4.31	5.14	5.12	5.5	5.3	4.95	4.79	5.51	4.95	5.21	4.84	5.34	4.6	4.06	5.64	4.72	5.09	5.33	5.53	4.42	5.06	4.84	4.77	4.99	4.18	5.03	4.62	5.03	5.06	5.25	5.25	5.25	4.98	5.02	4.35	4.5	5.19	5.71	4.69	4.84	4.51
3716	ENSG00000162434	1	65298912	65432187	-1	p31.3	JAK1	7.13	7.67	7.52	7.85	8.09	7.58	7.7	7.18	7.94	7.03	7.71	7.92	7.11	6.47	6.34	8.03	7.22	7.53	7.86	7.52	6.57	7.56	7.64	7.6	7.26	6.96	7.39	6.89	7.41	7.24	7.88	7.79	7.67	7.4	7.09	6.94	6.44	6.71	7.94	6.45	7.45	8
9829	ENSG00000116675	1	65713902	65881552	1	p31.3	DNAJC6	7.2	6.74	6.5	6.72	7.07	7.44	6.8	7.59	6.65	6.41	6.96	6.15	6.24	5.83	4.74	6.21	6.09	6.45	7.79	6.06	5.64	6.8	6.5	7.02	6.5	5.67	6.75	6.98	7.44	6.51	6.61	8.01	8.49	7.19	7.32	8.08	6.92	6.47	6.9	6.69	8.64	7.21
3953	ENSG00000116678	1	65886248	66107242	1	p31.3	LEPR	3.91	3.55	3.52	2.73	3.22	4.58	3.67	2.9	3.71	2.81	2.85	3.9	3.34	1.26	0.66	3.5	3.13	2.15	3.75	3.39	2.93	2.88	2.53	3.1	4.56	2.51	2.73	1.71	3.44	4.69	3.25	4.54	3.88	3.51	3.5	2.49	2.72	2.52	6.04	1.9	3.09	4.41
54741	ENSG00000213625	1	65886270	65901690	1	p31.3	LEPROT	4.37	5.13	4.08	3.96	4.17	5.11	4.09	3.77	4.01	3.74	2.98	4.32	3.81	3.33	1	3.66	3.75	3.49	4.45	4.66	2.85	3.82	4.06	4.63	4.79	3.54	3.9	3.73	4.47	4.45	4.59	4.4	4.3	4.53	4.24	4.25	3.42	3.31	4.82	3.48	4.15	4.39
5142	ENSG00000184588	1	66258197	66840259	1	p31.3	PDE4B	7.3	8.96	8.92	7.53	8.44	6.61	7.59	7.57	6.79	8.27	6.68	7.53	8.16	6.55	5.82	7.37	6.69	6.47	6.52	7.89	7.48	7.46	7.51	8.27	7.91	7.62	8.19	6.7	6.68	8.15	8.85	7.56	8.08	8.12	8.71	7.5	7.39	8.27	6.74	8.19	6.59	7.78
84251	ENSG00000118473	1	66999066	67213982	1	p31.3	SGIP1	5.04	3.93	4.33	4.56	4.81	4.6	4.57	4.98	3.65	4.27	3.67	3.37	3.65	2.16	1.82	3.5	4.66	3.56	5.06	3.5	3.93	4.14	4.31	3.8	3.64	3.14	4.39	4.48	4.8	4.54	3.92	5.47	5.76	4.8	4.72	5.5	4.58	3.91	4.33	4.07	6.08	4.95
79819	ENSG00000152763	1	67278568	67390570	-1	p31.3	WDR78	0.39	-0.93	0.16	0.26	0.28	0.36	-0.18	0.2	0.41	0.18	0.54	0.72	0.42	-1.23	-0.33	0.58	0.3	0.29	0.35	0.44	-0.51	-0.46	-0.38	-0.81	-0.04	-0.92	0	0.66	0.35	0.02	0.61	0.71	0.34	-0.01	-0.61	-0.77	-0.6	0.46	1.1	-0.52	0.92	0.56
57708	ENSG00000198160	1	67390578	67454302	1	p31.3	MIER1	4.6	4.29	4.55	4.41	4.46	4.52	4.63	4.76	4.45	4.51	4.68	4.49	4.54	4.52	3.43	4.71	4.38	4.35	4.57	4.32	4.18	4.23	4.41	4.29	4.07	4.47	4.24	4.47	4.79	4.28	4.71	4.98	4.82	4.8	4.65	4.66	4.22	4.42	4.58	4.15	5.15	4.42
23169	ENSG00000116704	1	67465015	67519782	-1	p31.3	SLC35D1	3.74	3.9	4.36	3.96	3.88	3.97	3.94	4.16	3.67	3.79	3.59	3.53	3.99	3.47	2.69	3.74	3.65	4.08	3.92	3.74	3.27	4.08	4.01	4.26	3.82	3.26	3.97	3.79	3.95	3.31	4.01	3.74	4.32	3.96	3.88	3.96	3.23	3.7	4.01	3.06	3.97	4
26135	ENSG00000142864	1	67873493	67896098	-1	p31.3	SERBP1	6.94	7.22	7.34	7.37	7.17	8.26	7.63	7.46	7.42	7.34	7.64	7.33	7.28	8.29	7.92	7.39	7.3	7.13	7.39	7.57	7.42	7.14	7.27	7.51	7.25	7.92	7.18	7.57	7.62	7.79	7.52	7.8	7.48	7.34	7.42	7.07	7.09	7.21	8.21	7.81	7.47	7.79
1647	ENSG00000116717	1	68150744	68154021	1	p31.3	GADD45A	5.55	4.34	4.69	4.86	3.68	3.35	5.65	4.68	5.11	4.44	5.64	4.87	3.38	5.43	5.68	4.03	4.45	3.44	4.02	4.34	4.15	4.75	4.75	6.29	4.17	4.77	5.11	4	2.92	4.71	3.71	4.26	4.47	3.16	4	5.97	3.69	3.88	4.3	4.49	4.95	4.94
55970	ENSG00000172380	1	68167149	68299150	-1	p31.3	GNG12	3.71	5.77	3.31	4.53	4.64	4.12	4.08	4.29	3.06	3.13	4.66	4.54	3.89	5.89	5.46	4.39	3.74	3.73	5.34	4.31	2.29	2.65	2.64	6	4.36	3.63	3.61	4.93	3.39	4.89	3.99	5.61	4.74	3.81	3.4	3.62	2.87	3.3	5.65	4.09	5.13	3.58
9077	ENSG00000162595	1	68511645	68517314	-1	p31.3	DIRAS3	0.58	2.98	-0.97	1.96	2	0.3	0.6	1.29	1.65	0.62	1.24	0.39	0.15	1.55	1.44	1.75	0.56	-0.11	1.41	-0.45	-0.07	-0.17	-0.49	-0.77	0.1	0.68	0.76	3.24	1.18	-0.33	0.92	1.49	2.38	0.17	1.76	2.13	0.72	0.49	1.07	1.47	2.23	1.18
6121	ENSG00000116745	1	68894505	68915642	-1	p31.2	RPE65	0.76	-3.18	1.34	0.62	1.65	-1.18	3.18	1.57	1.73	0.92	1.94	4.21	1.45	-0.28	-0.83	2.47	0.19	-0.2	2.84	1.64	-0.66	-0.19	-0.82	1.01	0.16	-1.46	0.32	-0.03	1.82	0.64	2.66	2.51	2.18	1.94	-0.66	-1.44	-1.45	0.21	3.33	-0.16	1.44	0.63
57554	ENSG00000033122	1	70034081	70589164	1	p31.1	LRRC7	1.86	1.55	1.91	2.31	2.88	3.54	2.7	2.66	0.8	2.29	2.24	-0.19	1.18	-2.08	-1.36	1.35	1.13	1.36	2.97	1.05	0.86	1.02	1.7	0.89	1.6	0.04	2.66	2.46	2.73	1.86	1.21	3.69	3.86	2.6	3.48	3.81	2.62	2.74	3.2	1.44	4.16	3.41
55631	ENSG00000066557	1	70610488	70671303	-1	p31.1	LRRC40	4.14	4.87	4.1	3.99	4.19	4.55	4.53	4.32	4.08	4.07	3.84	3.9	3.97	4.38	3.95	4.03	3.85	3.44	4.14	3.95	4.14	3.97	3.86	4.05	3.66	3.84	3.67	4.19	4.57	4.22	4.35	4.69	4.62	4.48	4.32	4.11	3.77	4.05	4.05	3.61	4.68	4.06
81573	ENSG00000118454	1	70726271	70820417	-1	p31.1	ANKRD13C	4.85	5.8	4.81	4.75	4.76	4.97	4.85	5.03	4.57	4.72	4.79	4.5	4.79	4.89	4.47	4.72	4.64	4.44	4.96	4.61	4.56	4.79	4.9	4.8	4.59	4.84	4.74	4.63	4.91	4.76	4.74	5.3	5.32	5.01	4.87	5.12	4.75	4.75	4.8	4.69	5.6	5.14
11147	ENSG00000197568	1	70820488	70851022	1	p31.1	HHLA3	2.78	3.44	2.06	3.44	2.7	3.56	2.49	2.58	3.35	2.49	3.77	3.96	3.33	2.54	3.33	3.36	3.29	3.32	3.06	2.41	2.84	2.67	3	2.01	2.74	2.19	3.56	2.68	2.65	2.15	2.87	3.28	2.92	3.19	2.42	2.76	3.49	3.28	3.53	3.17	3.51	2.8
1491	ENSG00000116761	1	70876901	70905534	1	p31.1	CTH	2.04	3.49	2.44	2.67	2.18	2.52	2.47	2.77	2.02	2.28	1.78	2.41	2.53	0.85	0.88	3.06	1.83	1.91	2.23	1.57	2.58	1.62	2.5	1.41	2.54	0.28	2.38	1.99	2.59	2.36	2.44	1.98	2.75	2.8	2.48	2.75	2.05	1.85	2.16	1.15	2.34	3.17
9406	ENSG00000132485	1	71528974	71546980	-1	p31.1	ZRANB2	5.78	5.9	5.87	5.31	5.72	5.92	6.18	6.36	5.94	6.31	6.28	5.79	5.79	5.77	5.57	6.45	6.07	6	6.07	5.74	5.87	5.92	5.67	5.82	5.4	6.1	5.29	5.97	5.87	5.73	5.95	5.91	6.02	6.17	6.5	6.21	5.85	6.54	6.45	5.86	6.47	5.32
257194	ENSG00000172260	1	71868625	72748417	-1	p31.1	NEGR1	5.41	4.49	5.74	5.16	5.77	5.41	4.97	6.09	4.13	5.24	3.93	4.26	4.21	-0.78	0.41	4.19	4.6	4.1	5.81	4	3.18	4.38	4.51	3.76	4.61	5.58	5.38	4.39	5.43	4.49	4.56	6.49	6.59	5.72	5.32	6.3	5.68	4.4	4.99	4.57	7.27	5.11
127254	ENSG00000178965	1	75033795	75139422	-1	p31.1	C1orf173	2.87	0.38	2.55	3.94	4.03	4.43	2.97	4.56	0.52	3.18	1.12	-2.09	0.7	-0.66	-1.59	0.01	2.35	-0.38	4.64	0.9	1.43	1.21	1.63	1.41	1.02	0.47	3.92	3.38	3.77	1.07	2.11	5.11	5.65	4.14	3.84	5.21	3.92	2.33	3.43	2.55	6.18	4.25
1429	ENSG00000116791	1	75171170	75199092	-1	p31.1	CRYZ	3.53	4.66	0.69	3.48	3.95	4.34	1.66	4.26	1.96	1.13	4.05	4.19	2.84	4.32	4.24	4.02	2.64	3.38	3.84	3.99	3.55	2.6	2.77	3.54	2.92	2.92	2.72	3.61	4.22	3.29	3.76	4.04	4.21	4.48	3.54	3.84	3.68	3.2	4.31	3.6	4.09	3.39
127253	ENSG00000162623	1	75198836	75232362	1	p31.1	TYW3	3.7	3.78	1.22	3.75	3.7	4.08	1.78	4.38	3.72	1.58	4.08	3.72	3.84	3.6	3.5	3.89	3.75	3.69	4.15	3.29	3.33	3.53	3.63	3.51	3.52	3.79	3.93	3.74	4.07	3.32	3.88	4.24	4.35	4	3.87	3.97	3.97	3.62	3.96	3.41	4.73	4
204962	ENSG00000137968	1	75667816	76076801	-1	p31.1	SLC44A5	1.02	2.12	3.55	1.13	2.5	1.78	3.42	0.66	1.41	3.52	2.36	2.74	2.95	-0.4	1.85	1.97	1.52	2.49	1.58	2.9	2.77	2.61	2.84	3.45	2.53	2.29	1.74	2.25	2.64	0.8	2.51	0.36	3.03	3.9	1.3	1.64	3.04	1.51	0.55	0.09	2.02	3.48
34	ENSG00000117054	1	76190036	76253260	1	p31.1	ACADM	5.19	4.96	5.01	5.03	5.21	5.81	5.14	5.65	4.69	4.87	5.23	5.09	5.08	5.44	5.06	5.48	5.02	4.81	5.11	5.2	4.73	4.79	4.61	5.17	5.02	5.11	4.8	4.55	5.43	5.22	5.04	5.68	5.67	5.21	5.04	5.25	4.97	5.47	5.79	5.22	6.05	5.25
5876	ENSG00000137955	1	76251879	76261100	1	p31.1	RABGGTB	5.61	5.15	5.04	5.2	5.02	4.68	5.47	5.76	5.55	5.35	5.89	5.49	5.59	5.34	5.83	5.47	5.1	5.36	5.26	5.04	5.49	4.67	4.96	4.99	5	5.58	5.07	5.81	5.41	5.79	5.4	5.52	5.22	4.92	4.18	5.28	5.53	5.54	4.97	5.78	5.45	5.51
256435	ENSG00000184005	1	76540389	77100286	1	p31.1	ST6GALNAC3	3.74	3.56	2.64	3.34	3.7	3.29	2.59	2.67	4.03	2.52	4.74	4.08	2.66	2.53	2.62	3.36	3.18	3.6	3.77	3.32	2.59	2.79	3.08	2.46	3.58	2.46	2.49	2.41	3.78	3.02	4.03	3.39	3.27	2.58	1.94	3.3	2.68	2.43	3.5	3.26	2.97	3.3
81849	ENSG00000117069	1	77333126	77531396	1	p31.1	ST6GALNAC5	1.36	-2.95	0.86	2.02	2.95	2.76	2.79	3.67	0.5	2.57	0.56	-0.11	2.02	1.01	-1.3	-0.84	2.09	-1.16	3.52	-0.01	0.16	1.01	0.33	0.61	-0.78	-0.12	2.35	2.14	2.98	-0.54	1.94	4.05	4.37	3.12	2	3.36	2.66	0.84	2.54	1.25	4.73	3.48
10026	ENSG00000142892	1	77554675	77685115	-1	p31.1	PIGK	4.61	4.66	4.29	4.36	4.6	4.69	4.58	4.6	4.48	4.27	5.03	4.72	4.09	4.94	4.54	4.4	4.03	4.29	4.92	4.48	4.23	3.93	4.05	4.28	4.19	4.28	4.41	4.2	4.84	4.55	5.08	5.5	5.33	4.57	4.62	4.67	4.13	4.44	4.85	4.52	5.28	4.58
26289	ENSG00000154027	1	77747736	78025651	1	p31.1	AK5	5.37	-0.63	3.76	6.01	6.68	6.35	4.8	6.92	4.44	5	6.36	4.57	2.39	0.73	1.69	3.13	5.13	5.63	7.09	3.4	2.45	3.14	3.83	-0.03	3.73	2.57	5.29	4.51	6.41	3.25	5.2	7.34	7.75	5.88	4.84	7.6	6.8	4.73	5.59	5.58	8.43	6.19
26009	ENSG00000036549	1	78028101	78149104	-1	p31.1	ZZZ3	4.76	4.61	5.11	4.48	4.42	4.54	4.52	4.84	4.35	4.49	4.47	3.85	4.93	4.2	3.7	4.16	4.46	4.43	4.92	4.22	4.14	4.85	4.73	4.63	4.39	4.36	4.64	4.88	4.97	4.25	4.58	4.93	4.87	4.67	4.37	4.46	3.99	4.45	4.25	4.27	4.95	4.59
23032	ENSG00000077254	1	78161672	78225537	-1	p31.1	USP33	6.01	5.81	6.08	5.82	6.14	6.5	6.05	6.31	5.67	6.03	5.91	5.86	5.82	6.09	5.42	5.79	5.71	5.57	6.16	5.84	5.72	5.86	5.9	5.61	5.71	5.6	5.85	6.09	6.34	6.11	6.32	6.5	6.71	6.04	6.21	6.25	5.62	5.89	5.94	5.62	7	6.16
374986	ENSG00000180488	1	78245309	78344106	1	p31.1	FAM73A	4.96	4.93	4.57	4.2	4.66	4.89	4.44	5.03	4.14	4.29	4.18	4.14	3.94	3.55	1.98	4.27	2.47	4.12	5.24	4.26	3.02	3.99	4.14	4.07	4.14	3.56	4.17	4.25	5.36	3.98	4.77	5.39	5.59	4.8	4.77	5.39	4.31	3.93	4.28	3.85	5.96	4
91624	ENSG00000162614	1	78354198	78409580	1	p31.1	NEXN	1.39	2.58	-0.12	2.2	1.58	2.17	1.69	1.27	1.67	1.12	1.57	2.23	1.17	1.04	0.34	2.05	0.08	0.92	0.1	2.27	0.7	-0.09	0.92	0.68	1.62	0.82	-0.13	0.8	0.62	1.62	1.34	1.91	0.55	1.37	1.06	1.68	-0.35	0.94	1.47	0.94	1.91	1.94
8880	ENSG00000162613	1	78409740	78444794	-1	p31.1	FUBP1	6.04	5.56	6.31	5.57	5.7	4.04	5.94	4.47	4.25	5.58	4.86	5.13	4.81	4.68	3.05	3.61	3.86	4.91	5.82	5.6	5.59	6.58	5.88	3.69	4.01	3.77	4.3	6.26	5.43	6.11	6.04	4.71	6.1	4.21	4.27	5.57	4.36	6.1	5.44	3.62	5.58	5.65
11080	ENSG00000162616	1	78444859	78483648	1	p31.1	DNAJB4	3.74	4.14	4.05	4.33	3.91	5.34	4.35	4.89	4.59	3.93	4.15	4.95	4.09	2.68	2.93	4.6	3.64	3.86	4.27	3.72	3.14	3.53	3.66	3.87	4.14	3.72	3.76	4.27	4.65	3.64	4.06	4.67	4.94	4.16	3.4	5.69	3.78	4.02	4.83	3.4	4.89	4.43
5737	ENSG00000122420	1	78769568	79005434	1	p31.1	PTGFR	0.87	0.99	1.72	2.45	0.74	0.67	3.46	0.36	2.08	2.8	2.29	0.63	0.74	-2.75	-3.47	2.66	0.16	1.47	0.58	0.61	1.65	2.19	1.94	0.37	0.7	-0.08	-0.08	0.1	2.44	1.42	3.8	0.9	2.71	2.95	4.08	1.11	0.38	-0.68	2.35	-0.8	0.75	4.15
10964	ENSG00000137959	1	79085607	79108484	1	p31.1	IFI44L	3.87	4.38	2.78	5.08	3.74	3.69	3.93	4.61	4.55	4.59	5.36	4.85	4.56	7.91	5.93	5.19	4.28	5.01	4.32	4.98	1.9	3.4	3.23	4.14	3.45	2.49	3.84	1.38	5.42	3.94	4.21	6.3	4.09	4.28	2.47	3.34	3.81	3.31	4.76	2.96	4.13	3.5
10561	ENSG00000137965	1	79115481	79129763	1	p31.1	IFI44	2.13	3.31	2.67	3.16	2.79	1.78	2.41	3.91	2.94	3.23	4.11	3	3.45	6.13	5.2	3.2	4.05	3.64	2.75	3.87	3.23	3.83	3.21	3.22	2.51	3.25	2.6	0.72	2.86	2.48	2.58	3.33	2.22	3.67	2.48	2.77	3.45	2.8	3.52	2.98	3.01	2.06
64123	ENSG00000162618	1	79355449	79472403	-1	p31.1	ELTD1	4.27	4.51	3.51	3.97	3.11	3.83	3.25	3.3	4.46	3.22	3.76	4.59	3.53	4.03	4.94	3.77	5.39	2.4	3.53	4.41	4.03	4.1	4.36	4.72	4.45	5.86	3.75	4.44	3.11	4.78	4.04	3.83	3.41	3.61	3.65	3.04	3.12	3.9	3.28	4.73	3.36	4.25
23266	ENSG00000117114	1	81771845	82458107	1	p31.1	LPHN2	4.8	4.27	3.96	3.92	4.38	4.62	4.4	4.65	4.3	4.2	3.38	3.86	3.26	3.83	3.87	2.6	5.17	2.01	4.54	4.88	3.46	4.05	4.56	4.17	4.07	5.4	4.06	4.8	4.26	5.08	4.37	5.04	5.15	4.42	4.08	4.77	3.8	3.34	3.94	4.76	5.86	5.19
79739	ENSG00000137941	1	84330711	84464833	-1	p31.1	TTLL7	4.87	4.92	4.3	3.23	4.31	4.12	3.32	3.77	3.56	3.14	4.86	4.01	2.45	2.64	0.6	2.78	2.87	4.99	5.54	4.07	2.38	2.59	4.08	3.58	4.17	2.18	3.6	3.99	5.49	3.5	4.7	5	5.49	4.46	4.65	5.6	4.05	3.43	3.64	3.76	5.48	4.48
5567	ENSG00000142875	1	84543745	84704181	1	p31.1	PRKACB	7.66	8.12	7.8	7.54	7.85	8.04	7.92	8.54	7.54	7.75	7.75	7.78	7.62	7.26	6.83	7.42	7.35	7.24	8.02	7.32	7.16	7.32	7.99	8.27	7.46	7.11	8	7.76	8.13	6.94	7.55	8.34	8.53	7.98	7.41	8.25	7.59	7.37	7.53	7.14	9.04	8.06
148418	ENSG00000203943	1	84764049	84855640	1	p31.1	SAMD13	1.5	0.79	1.7	0.65	0.98	0.69	1.77	0.49	1.93	1.96	1.62	2.78	0.18	1.16	1.7	1.18	0.51	1.46	0.2	1.64	1.6	-1.29	2.28	0.18	0.37	0.57	1.4	-2.14	1.43	-0.64	0.74	0.73	0.17	1.11	0.01	-0.54	0.58	-0.17	1.03	-0.46	-0.01	2.01
80135	ENSG00000117133	1	84944942	84963473	1	p22.3	RPF1	3.94	4.1	4.09	4.23	4.27	4.37	4.3	4.48	4.16	4.09	4.7	4.33	4.42	4.97	5.04	4.05	3.98	3.96	4.03	4.02	4.08	3.77	4.01	4.22	3.82	4.11	4.14	3.9	4.17	3.99	4.18	4.25	4.21	3.86	3.85	3.87	3.95	4.08	4.03	4.24	4.3	4.17
2787	ENSG00000174021	1	84964008	84972248	-1	p22.3	GNG5	3.71	4.45	3.17	4.7	3.96	4.54	4.19	4.19	4.9	3.8	5.48	5.39	3.81	5.38	5.71	4.1	4.53	4.35	4.52	4.61	4.2	3.33	3.95	5.75	4.44	4.5	3.99	3.18	4.49	3.54	3.59	4.56	3.28	3.78	3.19	3.77	3.87	3.66	4.36	4.14	4.61	4.67
1486	ENSG00000117151	1	85018804	85040163	-1	p22.3	CTBS	3.04	1.78	2.91	2.76	2.4	3.57	2.53	3.03	3.24	2.67	3.29	3.4	2.52	3.06	2.17	2.67	2.27	2.08	2.73	2.68	1.55	1.51	1.57	3.22	2.32	1.84	2.27	1.92	2.91	2.5	2.81	3.37	3.05	2.02	1.86	2.41	1.48	1.42	3.36	2.11	3.09	2.6
117178	ENSG00000117155	1	85109390	85156486	-1	p22.3	SSX2IP	4.1	3.58	3.56	4.6	5.09	4.59	4.22	5.86	4.17	4.37	3.63	3.63	3.55	4.82	3.74	3.02	4.38	3.05	5.54	3.31	3.56	3.39	3.43	4.39	3.2	3.6	4.12	4.39	5.29	3.56	3.88	6.18	6.18	5.02	4.32	5.39	4.69	3.75	4.44	4.43	7.24	4.94
148423	ENSG00000162642	1	85715639	85725355	-1	p22.3	C1orf52	4.03	3.62	4.01	4.41	4.59	4.47	4.57	4.86	4.3	4.39	4.69	4.4	4.16	3.76	4.51	4.42	4.55	4.27	4.62	4.19	4.42	4.02	4.25	4.02	4.22	4.1	4.24	4.27	4.64	3.96	4.14	4.75	4.8	4.5	4.23	4.87	4.41	4.24	4.3	4.32	5.43	4.53
8915	ENSG00000142867	1	85731931	85743771	-1	p22.3	BCL10	3.13	2.79	3.17	3.01	3.12	3.22	3.09	3.6	3.39	3.28	3.4	3.5	3.29	3.33	3.35	3.12	2.72	2.86	2.45	2.61	3.07	2.64	2.94	3.14	2.52	3.08	2.8	3.22	2.74	2.89	2.96	3.06	2.94	2.82	2.49	3.25	2.72	3	2.76	2.69	2.8	3.01
23576	ENSG00000153904	1	85784168	86044046	-1	p22.3	DDAH1	6.53	5.24	6.2	7.69	7.4	7.52	7.52	7.77	6.89	7.17	7.28	7.42	6.9	5	6.23	7.37	7.08	6.82	7.63	7.92	7.01	6.79	5.28	6.46	7.04	4.47	6.44	6.82	7.67	5.87	6.83	8.04	7.87	7.71	6.57	7.39	7.04	5.83	7.39	6.12	8.35	7.02
3491	ENSG00000142871	1	86046444	86049645	1	p22.3	CYR61	1.08	3.77	2.54	4.36	3.03	6.38	3.18	7.05	7.07	2.35	4.8	6.86	4.38	0.04	3.75	1.58	2.43	1.89	2.95	3.38	1.12	0.4	2.19	1.97	5.24	6.21	3.83	2.21	2.56	4.87	1.29	3.48	2.26	2.77	2.52	5.75	6.01	1.91	3.22	4.76	5.83	4.3
54680	ENSG00000117174	1	86115106	86174116	-1	p22.3	ZNHIT6	4.58	4.85	4.81	4.54	4.44	4.87	4.61	4.42	4.31	4.51	4.37	4.2	4.62	4.57	4.32	4.39	4.25	4.23	4.7	4.51	4.47	4.46	4.41	4.47	4.43	4.2	4.53	4.87	4.62	4.43	4.67	4.68	4.75	4.4	4.48	4.65	4.6	5.02	4.53	4.48	4.65	4.39
57489	ENSG00000122417	1	86786611	86862025	-1	p22.3	ODF2L	2.14	2.02	2	2.36	2.41	2.27	2.45	3.16	1.97	2.61	2.38	1.28	1.59	2.11	1.9	2	2.81	2.35	2.63	1.82	2.48	2.08	2	1.78	1.82	2.78	2.26	2.86	2.38	2.18	1.96	2.76	3.17	2.65	2.89	2.86	2.54	2.49	2.6	2.59	3.56	2.74
22802	ENSG00000016602	1	87012761	87046437	1	p22.3	CLCA4	1.26	-4.95	0.02	-0.11	1.45	-1.89	-3.27	-1.28	0.77	-1.79	4.01	1.33	-3.1	-1.81	-1.73	1.28	-0.21	3.25	1.83	0.05	-1.57	-3.15	0.12	-4.74	0.25	-3.98	-1.84	-2.62	1.6	-3.29	1.42	2.01	-0.02	-1.33	-2.3	1.47	0.87	0.59	-0.32	1.74	0.53	-0.95
51100	ENSG00000097033	1	87170259	87213867	1	p22.3	SH3GLB1	6.63	6.51	6.66	6.66	6.48	6.37	6.46	6.39	6.4	6.31	6.69	6.55	6.62	6.55	5.84	6.36	6.51	6.3	6.54	6.59	6.18	6.37	6.55	6.81	6.44	6.25	6.48	6.27	6.63	6.36	6.53	6.83	6.52	6.57	6.34	6.24	6.02	6.22	6.23	6.41	6.52	6.57
9653	ENSG00000153936	1	87380331	87634887	1	p22.3	HS2ST1	5.41	5.41	5.59	5.13	5.36	5.55	5.51	5.83	5.35	5.4	5.17	5.2	5.32	5.88	5.35	5.37	5.27	4.87	5.69	5.65	4.77	5.03	5.45	5.73	5.33	5.42	5.28	5.1	5.54	5.53	5.58	6.21	5.92	5.74	5.67	4.99	4.8	5.2	5.41	5.69	6.33	5.49
8543	ENSG00000143013	1	87794151	87812788	1	p22.3	LMO4	6.14	7.38	6.05	6.58	7.05	6.48	6.57	7.22	6.03	6.4	6.18	5.99	5.66	7.65	7.34	6.17	7.19	5.79	7.11	6.07	6.3	6.38	6.45	6.44	6.13	6.45	6.32	6.51	6.82	5.43	6.21	7.57	7.21	6.64	5.85	7.13	7.04	5.89	6.64	7.51	8.44	6.84
5586	ENSG00000065243	1	89149905	89301938	1	p22.2	PKN2	5.07	5.01	5.27	4.63	4.81	5.21	4.9	5.18	4.83	5.03	4.68	4.77	5.08	4.99	4.23	4.97	4.94	4.85	4.83	4.87	4.32	4.89	5.23	5.1	4.7	4.65	4.86	5.14	5.2	4.91	5.14	5.05	5.08	5.1	4.98	4.66	4.3	4.85	5.07	4.35	4.72	5.13
2959	ENSG00000137947	1	89318615	89357627	-1	p22.2	GTF2B	4.09	4.09	4.09	4.48	4.25	4.53	4.31	4.55	4.52	4.21	4.65	4.6	4.36	4.18	4.39	4.22	4.26	4.1	4.14	3.88	4.17	4.01	4.14	4.11	4.08	4.28	4.21	4.45	4.18	3.99	4.24	4.26	4.21	4.17	3.99	4.41	4.04	4.15	4.11	4.11	4.58	4.31
56267	ENSG00000137944	1	89401456	89458636	-1	p22.2	CCBL2	3.47	4.54	4.22	4.75	4.06	4.29	3.51	3.89	4.69	4.73	4.33	4.76	3.8	3.24	2.96	3.9	3.83	3.81	3.64	3.56	3.11	3.88	2.99	3.69	4.35	4.28	2.88	3.98	4.57	3.64	4.12	3.87	3.35	5	3.3	3.79	3.51	3.76	3.88	4.21	5.14	4.62
56267	ENSG00000213516	1	89445139	89458643	-1	p22.2	RBMXL1	5.31	5.02	5.27	5.24	5.14	5.38	4.98	4.75	4.97	5.21	4.66	5.4	5.03	4.61	3.96	4.98	4.65	4.9	5.01	5.18	4.62	4.63	5.02	4.64	4.91	4.53	4.89	4.98	5.17	5.13	5.53	5.09	5.21	4.95	5	5.42	4.66	4.77	5.1	4.62	5.18	5.44
2635	ENSG00000117226	1	89472349	89488577	-1	p22.2	GBP3	3	2.53	2.53	3.55	4.03	2.93	0.22	2.58	4.14	3.23	3.25	4.36	-0.68	2.9	1.67	3.96	3.58	3.66	3.69	4.17	2.02	2.9	2.34	1.69	3.23	2.97	1.86	1.32	1.13	2.89	2.79	4.72	3.77	2.8	-0.92	2.1	1.03	1.97	3.36	2.94	3.81	2.52
2633	ENSG00000117228	1	89518002	89531043	-1	p22.2	GBP1	2.93	2.96	3.15	3.31	3.5	3.43	2	5.02	4.18	3.01	4.82	4.84	3.59	7.41	4.71	3.95	3.36	4.05	4.08	4.27	2.43	2.55	1.67	5.49	4.18	3.8	3.24	1.05	3.26	3.18	2.93	4.54	3.15	3.4	1.96	3.79	2.72	2.66	3.05	3.13	4.14	2.59
2634	ENSG00000162645	1	89571815	89616139	-1	p22.2	GBP2	3.25	3.62	2.67	3.03	2.25	3.99	2.69	4.12	5.83	2.34	5.46	5.26	3.63	5.39	4.14	4.47	3.43	2.92	4.9	4.24	3.86	3.57	3.11	6.51	4.38	4.06	4.03	1.21	2.2	3.48	3.23	4.63	2.91	2.43	3.03	3.51	2.17	2.83	3.6	3.31	3.62	3.49
115361	ENSG00000162654	1	89646831	89664615	-1	p22.2	GBP4	4.13	3.67	2.98	3.14	4.07	4.13	3.91	3.9	3.32	2.62	4	4.37	4.11	4.96	3.41	2.98	4.96	3.42	5.11	3.96	3.07	4.34	2.62	3.54	4.46	3.99	3.11	2.14	3.53	3.77	3.34	4.34	3.74	3.43	3.54	1.83	3.44	3.51	2.86	3.17	3.99	2.38
23507	ENSG00000197147	1	89990395	90063423	1	p22.2	LRRC8B	6.16	6.24	6.01	5.5	6.06	5.85	5.96	6.14	5.49	5.59	5.53	5.76	5.31	5.56	4.73	4.92	5.33	5.23	6.31	5.5	4.93	5.72	5.61	6.23	5.26	4.82	5.96	5.83	6.37	5.89	6.1	6.66	6.97	6.23	5.78	6.31	5.45	5.47	5.18	5.17	7.3	5.86
84230	ENSG00000171488	1	90098631	90398809	1	p22.2	LRRC8C	4.26	3.56	3.75	4.12	3.87	4.27	3.71	4.66	4.72	3.24	4.49	5.05	4.09	3.8	3.55	3.36	4.81	3.77	4.37	3.91	3.74	4.06	3.69	4.22	4.77	4.04	4.08	3.71	4.35	4.38	4.02	4.77	4.82	4.23	4.2	4.71	3.91	3.65	3.74	3.45	4.73	4.46
55144	ENSG00000171492	1	90286573	90402170	1	p22.2	LRRC8D	5.76	5.84	5.12	5.11	5.48	5.01	5.32	5.06	5.49	5.05	6.33	5.43	5.56	6.59	5.42	5.14	5.16	5.88	5.88	5.19	4.86	4.92	5.38	5.14	5.43	5.34	5.37	5.94	6.17	5.45	5.69	5.91	5.29	5.09	5.46	5.18	5.38	5.25	5.25	6.02	5.59	5.23
284695	ENSG00000162664	1	90457722	90494097	1	p22.2	ZNF326	4.43	4.55	4.83	4.55	4.45	4.42	4.79	4.18	4.27	4.67	4.42	4.02	4.81	4.38	3.8	4.43	4.52	4.74	4.17	4.45	4.56	4.47	4.67	4.78	4.53	4.28	4.5	4.32	4.63	4.45	4.64	4.25	4.47	4.93	4.96	4.95	4.75	4.51	4.85	4.59	4.33	4.22
84146	ENSG00000122482	1	91380859	91487829	-1	p22.2	ZNF644	5.45	5.06	5.78	5.21	5.18	5.34	5.61	5.17	5.22	5.38	5.21	4.95	5.8	5.39	4.44	5.19	5.03	5.09	5.36	5.24	4.8	5.45	5.63	5.35	5.13	5.03	5.26	5.54	5.77	5.23	5.67	5.56	5.58	5.59	5.44	5.44	4.9	5	4.94	5.22	5.38	5.48
164045	ENSG00000162669	1	91726323	91870426	-1	p22.2	HFM1	1.37	-0.69	2.67	0.46	1.3	0.36	2.22	2.31	1.67	2.77	1.53	0.08	2.38	2.04	1.67	1.35	2.17	1.6	1.07	1.02	1.47	2.25	2.47	1.31	0.32	2.04	1.56	0.69	1.48	0.58	1.89	0.24	1.1	2.16	2.25	1.54	1.29	2.51	0.9	0.92	0.13	0.69
8317	ENSG00000097046	1	91966404	91991321	1	p22.2	CDC7	3.56	3.11	3.61	3.18	3.79	2.16	3.64	3.19	4.08	3.93	2.73	2.94	3.51	5.39	4.98	3.01	4.28	3.3	3.49	3.38	3.89	3.86	3.29	3.44	2.71	3.68	3.06	3.72	3.67	3.79	3.9	3.37	3.65	4.25	4.89	3.44	3.44	3.1	2.88	4.26	3.66	3.43
7049	ENSG00000069702	1	92145902	92371892	-1	p22.1	TGFBR3	4.26	4.36	3.72	5.12	4.56	6.56	4.6	3.84	4	4.44	4.69	4.83	3.97	1.85	2.2	5.46	3.5	5.05	4.65	4.61	2.92	3.56	3.35	4.17	4.88	2.58	3.98	2.09	4.76	4.25	4.85	5.04	4.94	3.7	3.32	4.33	3.43	2.18	6.31	2.37	4.85	5.2
253152	ENSG00000172031	1	92495539	92529093	1	p22.1	EPHX4	0.44	0.66	0.94	1.37	1.76	1.94	1.64	3.1	0.53	1.25	0.22	0.14	0.75	1.35	2.03	-0.16	2.01	-1.4	1.82	-0.62	0.43	1.13	0.66	0.84	0.15	1.85	1.68	1.61	1.68	0.72	-0.68	2.27	2.61	1.36	1.63	2.37	2.02	1.75	0.91	1.38	3.99	1.96
23285	ENSG00000069712	1	92632542	92650280	1	p22.1	KIAA1107	4.58	4.29	4.8	4.27	5.02	5.05	4.19	4.97	2.87	4.34	2.83	3.31	3.61	2.42	2.12	3.59	3.15	3.48	5.1	3.66	4.02	4.36	4.27	3.79	3.75	3.16	4.58	4.64	5.18	4.03	4.15	5.41	6.13	4.76	5.58	5.25	4.54	3.82	4.4	4.46	6.96	5
11146	ENSG00000174842	1	92711959	92764544	-1	p22.1	GLMN	2.27	1.72	2.85	2.5	2.58	2.54	2.58	3.04	2.39	2.97	2.38	1.84	2.94	2.53	2.98	2.34	2.28	1.96	2.35	1.66	2.27	2.51	2.31	2.11	1.58	2.32	2.66	2.55	2.48	2.62	2.74	2.58	2.99	2.61	2.44	1.56	2.12	2.36	1.99	2.28	3.08	2.16
79871	ENSG00000122484	1	92764522	92853730	1	p22.1	RPAP2	2.75	2.42	3	2.72	2.44	3.05	2.8	2.86	2.31	2.37	2.21	2.92	2.78	3.18	3	2.25	2.11	2.17	2.48	2.23	2.43	2.59	2.67	2.68	2.53	2.73	2.73	3.45	3.12	3.17	2.73	2.63	3.12	2.69	2.98	2.43	2	2.57	2.44	2.43	2.61	2.78
7813	ENSG00000067208	1	92974253	93257961	-1	p22.1	EVI5	4.44	4.97	4.91	4.32	4.82	4.63	4.51	3.98	4.32	4.76	4.89	4.7	4.51	4.42	4.14	4.52	4	4.51	4.75	4.83	4.12	4.42	4.51	4.44	4.39	4.53	4.29	4.46	4.97	4.67	4.79	4.67	4.77	4.72	4.46	4.39	4.22	4.43	4.79	4.42	4.83	4.37
6125	ENSG00000122406	1	93297597	93307481	1	p22.1	RPL5	9.53	8.27	9.09	8.81	8.74	8.56	9.24	9.35	9.04	9.07	9.39	9.15	9.61	9.1	9.86	8.95	9.46	9.11	8.98	8.73	9.27	8.96	9.16	8.5	8.58	9.76	9.28	9.8	9.16	9.94	9.72	9.1	8.8	8.79	8.58	8.26	9.46	9.01	8.8	9.48	8.69	9.55
388650	ENSG00000154511	1	93307724	93427079	-1	p22.1	FAM69A	5.02	6.42	5.22	5.2	5.26	4.57	5.07	4.62	5.2	5.19	6.08	5.34	4.54	2.63	3.48	4.97	3.53	5.57	5.2	5.3	4.09	3.67	4.05	3.23	4.73	3.36	4.34	4.23	5.34	4.5	5.43	5.47	5.2	5.07	4.37	4.93	4.13	3.67	4.96	4.48	5.81	4.45
22823	ENSG00000143033	1	93544792	93604638	1	p22.1	MTF2	3.7	2.85	3.84	3.25	3.46	3.1	3.69	3.67	3.68	3.93	3.7	3.09	3.57	3.98	3.59	3.37	4.07	3.75	3.6	3.13	3.5	3.77	3.78	3.29	2.57	3.79	3.62	3.9	3.6	3.59	4.04	3.6	3.93	3.82	4.02	3.55	3.75	3.85	3.67	3.55	3.92	3.66
50999	ENSG00000117500	1	93615299	93646285	-1	p22.1	TMED5	5.58	6.11	5.28	5.23	5.48	6.56	5.67	5.75	5.93	5.43	5.7	5.87	5.27	5.57	5.29	6.2	4.9	5.08	5.88	5.95	4.77	4.73	5.35	6.29	5.74	5.41	5.1	5.31	6.01	5.44	5.6	6.1	6.14	5.73	5.64	5.31	4.63	5.69	5.86	5.14	5.89	5.39
1810	ENSG00000117505	1	93811445	93828149	1	p22.1	DR1	5.19	4.77	4.81	4.91	4.73	5.26	4.88	4.96	4.77	4.63	4.73	5.15	4.7	4.86	4.4	4.83	4.52	4.39	4.98	4.71	4.33	4.71	4.83	4.93	4.73	5.03	4.63	4.81	4.94	4.71	4.85	5.33	5.27	4.89	4.81	5.3	4.74	4.61	4.62	5.01	5.35	5.05
54874	ENSG00000137942	1	93913658	94020218	1	p22.1	FNBP1L	3.9	3.56	2.41	4.8	5.19	5.71	4.46	4.13	3.9	4.21	3.87	4.33	4.09	4.39	3.63	4.16	4.93	4.3	4.47	4.65	3.24	2.9	3.53	3.38	5.06	3.54	3.02	3.22	5.27	3.56	5.61	4.35	4.36	3.48	3.61	4.78	3.54	2.98	5.39	3.34	4.86	4.33
8412	ENSG00000137936	1	94027347	94312706	-1	p22.1	BCAR3	3.72	2.99	2.49	4.51	4.25	5.34	4.29	3.99	3.6	4.19	3.74	5.05	3.48	2.08	2.93	3.58	3.9	3.54	3.79	5.16	5.04	2.76	2.54	2.15	4.59	2.45	3.14	2.07	3.82	3.1	4.1	3.77	3.83	4.45	2.79	4.07	3.43	2.48	5.28	2.95	4.25	4.17
30836	ENSG00000067334	1	94333373	94345474	-1	p22.1	DNTTIP2	5.57	5.06	5.48	5.42	5.32	5.55	5.38	5.49	5.27	5.16	5.38	5.13	5.64	5.51	5.46	5.2	5.18	5	5.34	5.22	5.11	5.2	5.2	5.27	5.11	5.44	5.53	5.34	5.35	5.32	5.49	5.5	5.58	5.09	5.24	5.81	5.34	5.43	5.16	5.4	5.64	5.54
2730	ENSG00000023909	1	94350761	94374966	-1	p22.1	GCLM	3.11	3.14	3.46	3.14	3.18	3.74	2.85	3.62	3.33	2.58	2.85	3.66	2.75	2.85	2.38	3.23	3.31	2.4	3.42	2.61	2.2	2.78	2.42	3.52	3.17	3.25	3.06	2.59	3.12	3.22	2.97	4.01	3.77	3.3	3.33	3.29	2.26	2.86	3.4	2.51	4.11	2.98
9411	ENSG00000137962	1	94614544	94740624	-1	p21.3	ARHGAP29	3.85	3.94	4.05	4.03	4	4.6	3.86	4.06	4.82	3.38	3.56	4.61	3.86	3.72	3.3	3.27	5.2	3.24	4.62	4.37	4	4.22	3.78	4.08	4.85	5.53	3.69	3.93	4.18	4.61	3.84	4.25	4.25	4	4.09	3.85	3.98	3.76	4.72	3.88	4.4	4.66
5825	ENSG00000117528	1	94883933	94984222	1	p21.3	ABCD3	5.79	5.7	5.64	5.89	6.31	6.24	6.14	5.97	6.17	6.14	6.1	6.52	5.82	5.8	5.65	6.15	5.61	5.83	5.91	6.16	5.41	5.47	5.66	5.76	5.79	5.36	5.48	5.43	6.18	5.81	6.31	6.16	6.14	6.31	5.96	5.67	5.19	5.47	5.9	5.36	5.95	6
2152	ENSG00000117525	1	94994781	95007356	-1	p21.3	F3	5.49	4.8	3.92	6.11	6.07	3.72	4.57	6.46	4.37	5.06	5.24	5	5.32	5.98	6.26	6.01	5.31	5.25	6.8	5.94	3.4	3.34	3.05	5.49	3.27	4.53	4.7	2.9	4.85	4.92	4.41	6.93	5.94	4.35	3.8	6.78	4.9	3.87	5.84	5.38	7.71	5.53
126969	ENSG00000143036	1	95285898	95360802	1	p21.3	SLC44A3	2.42	0.24	-0.39	2.64	3.23	1.13	2.27	3.38	3.15	0.97	4.26	3.35	3.23	1.7	1.64	2.6	2.26	2.92	2.89	1.55	-0.65	-0.13	1.55	2.81	3.25	0.81	2.37	0.32	3.25	1.54	2.72	2.52	2.68	2.3	1.35	2.11	1.65	0.44	2.27	1.58	3.37	2.03
1266	ENSG00000117519	1	95362507	95392834	-1	p21.3	CNN3	7.44	6.87	6.86	7.4	7.97	7.6	7.89	7.66	8.26	7.68	8.15	8.28	7.82	8.49	7.82	8.01	7.8	7.44	8.05	7.76	7.74	7.78	6.89	8.2	7.48	7.82	7.62	7.34	7.76	7.63	7.78	7.91	7.73	8.09	7.59	7.54	7.24	7.43	7.71	7.6	8.36	7.8
199857	ENSG00000172339	1	95448297	95538501	-1	p21.3	ALG14	2.46	2.85	1.97	2.39	2.73	2.17	1.93	2.58	2.33	1.9	3.58	2.85	2.74	2.76	2.64	2.4	2.61	2.42	2.56	2.27	2.01	1.88	2.36	2.55	2.01	2.22	2.54	2.1	2.63	2.4	2.76	2.99	2.15	1.98	2.49	2.14	1.99	2.59	1.96	2.91	2.68	1.96
148534	ENSG00000152078	1	95582894	95663163	1	p21.3	TMEM56	3.58	3.21	2.86	3.95	3.91	4.6	2.92	4.81	2.89	3.63	3.39	2.87	3.02	2.11	2.39	3.17	2.94	3.43	4.6	3.51	1.35	1.68	2.9	1.02	2.9	1.45	3.11	2.45	4.09	2.71	3.34	5.05	5.1	3.83	2.54	4.61	3.57	2.97	4.15	2.98	6.1	4.32
25950	ENSG00000122481	1	95699711	95712781	1	p21.3	RWDD3	2.94	2.41	2.99	2.95	3.3	2.75	3.22	3.38	3.06	3.45	3.57	3.12	3.13	2.83	3.49	3.16	3.53	3.4	2.94	2.7	2.87	2.82	3.19	2.3	2.57	2.52	2.76	2.41	2.88	2.6	3.25	3.11	3.01	3.36	2.65	2.86	2.89	3.51	2.86	3.08	3.51	3.08
58155	ENSG00000117569	1	97187221	97280349	1	p21.3	PTBP2	4.78	5.01	4.86	4.92	5.07	5.27	4.8	5.19	4.26	5.28	5.65	4.67	4.14	4.07	3.99	5.03	4.46	5	5.12	4.62	4.79	4.24	4.49	4.01	4.54	4.15	4.52	4.57	4.88	4.55	5.03	5.1	5.54	4.37	4.98	5.17	4.81	4.62	4.56	4.61	5.59	4.81
1806	ENSG00000188641	1	97543299	98386605	-1	p21.3	DPYD	2.07	4.16	2.73	1.36	2.21	2.62	0.91	2.09	2.78	2.14	3.56	2.45	2.97	3.29	0.95	2.57	1.7	1.84	2.42	2.91	1.37	2.24	1.75	2.23	2.91	0.71	2.39	-0.21	1.79	2.75	3.36	3.35	1.66	2.93	1.35	2.75	1.01	2.11	2.76	1.5	1.91	1.53
51375	ENSG00000162627	1	99127236	99226056	1	p21.3	SNX7	3.62	4.31	3.74	3.8	3.97	3.64	3.77	4.04	4.01	3.99	4.04	4.13	3.82	3.66	3.96	4.39	3.12	3.74	3.4	3.85	3.68	3.71	3.45	3.65	3.84	3.57	3.43	3.99	3.67	4.05	3.79	3.59	3.52	3.98	3.39	3.52	3.75	4.04	3.72	3.68	3.39	3.84
163404	ENSG00000117598	1	99355806	99470588	-1	p21.3	LPPR5	4.74	4.91	5.03	4.29	4.62	3.56	4.6	4.52	4.04	4.98	2.8	4.77	4.68	1.9	3.02	3.97	3.4	3.15	3.67	4.18	4.52	4.28	4.36	4.09	4.09	3.7	4.8	4.69	4.03	5.4	4.77	4.28	4.88	5.08	5.46	4.5	4.45	4.74	3.34	4.12	4.69	4.87
54873	ENSG00000099260	1	100111499	100160097	1	p21.2	PALMD	3.2	3.1	2.48	3.67	2.6	3.07	2.62	3.34	3.81	2.43	3.16	3.93	4.01	3.34	3.35	2.21	4.46	2.21	2.89	3.08	3.34	3.37	3.01	2.94	3.63	4.27	2.82	2.86	3.17	3.81	2.17	3.43	2.67	3.07	2.68	2.86	3.48	3.52	3.9	2.89	3.2	3.44
178	ENSG00000162688	1	100315640	100389579	1	p21.2	AGL	4.58	4.91	4.91	4.34	4.59	5.24	4.29	4.77	4.16	4.39	3.89	4.23	4.09	3.77	3.62	4.19	4	3.93	4.62	4.72	4.01	3.93	4.13	4.42	4.75	4.3	3.82	4.56	4.74	2.27	4.5	5.07	5.07	5	4.28	4.44	4.07	4.45	5.01	3.94	5.28	4.28
23443	ENSG00000117620	1	100435345	100492535	1	p21.2	SLC35A3	3.08	3.09	3.42	2.4	2.56	3.25	2.62	2.72	2.51	0.08	1.59	2.27	2.76	2.89	2	2.56	1.9	1.97	2.45	2.66	2.06	2.72	2.77	2.86	2.64	2.41	1.91	3.14	2.86	3.4	3.33	2.78	3.14	2.98	2.37	2.19	1.68	2.21	2.69	2.38	2.27	2.69
64645	ENSG00000156875	1	100503653	100548933	1	p21.2	HIAT1	5.1	5.25	4.83	4.94	5.24	5.25	4.94	5.38	5.11	4.78	5.47	5.01	5.11	4.43	3.99	5.1	4.9	4.91	5.41	5.02	3.76	4.84	4.66	5.33	4.88	4.76	4.7	4.6	5.43	4.53	5.16	5.59	5.44	5.02	4.77	5.13	4.56	4.64	4.91	4.81	5.67	5.01
163786	ENSG00000156876	1	100549119	100598511	-1	p21.2	SASS6	2.08	1.27	2.33	1.41	1.26	2.09	2.18	1.61	1.51	1.4	1.77	1.51	2.3	2.86	1.87	1.82	1.8	1.68	1.66	1.33	1.84	2.11	2.08	1.39	0.98	1.8	1.18	2.53	2.16	2.36	2.39	1.8	1.82	1.81	2.28	0.85	1.59	2.35	2.1	1.76	1.34	1.68
54482	ENSG00000122435	1	100598706	100616053	1	p21.2	CCDC76	2.99	2.24	3.4	2.27	2.4	2.43	3.23	3.54	3.11	3.48	3.61	2.15	3.18	3.42	2.8	3.74	3.27	3.54	2.82	2.71	3.23	2.9	3.27	2.74	2.66	3.71	2.73	3	3.17	2.82	3.3	2.7	3.04	3.21	3.56	3.08	3.03	4.04	3.24	3.16	2.71	2.48
1629	ENSG00000137992	1	100659634	100715390	-1	p21.2	DBT	5.01	5.3	4.88	5	4.84	5.06	4.98	5.07	4.84	4.76	4.16	4.86	4.65	4.82	4.13	4.8	4.1	4.46	5.03	5.07	4.2	4.58	5.1	4.58	4.9	4.34	4.64	4.96	5.16	4.65	4.63	5.09	5.52	5.04	4.84	5	4.63	4.34	4.87	4.28	5.32	5.63
8634	ENSG00000137996	1	100731763	100758325	1	p21.2	RTCD1	3.87	4.09	3.71	4.27	4.28	4.29	3.85	4.74	3.96	3.98	4.78	3.61	3.71	4.14	4.37	3.88	4.04	3.91	4.26	3.55	3.75	3.37	3.78	3.51	3.49	3.67	3.96	4.23	3.98	4.03	4.01	4.37	4.8	4.13	3.91	4.6	4.18	4.24	4.05	3.98	5.22	4.32
8556	ENSG00000079335	1	100810584	100985833	1	p21.2	CDC14A	2.04	3.18	2.04	2.23	2.18	2.64	1.84	2.95	1.31	2.17	1.6	2.35	2.49	1.61	1.04	2.09	2.43	1.43	2.18	1.99	1.56	1.72	2.23	2.06	2.34	2.33	2.12	1.7	2.12	2.27	1.99	2.35	2.59	2.43	2.11	2.57	2.03	2.16	2.23	1.72	2.93	2.93
54112	ENSG00000181656	1	101003693	101007574	1	p21.2	GPR88	0.39	-1.3	1.44	2.08	1.06	2.56	0.86	2.59	-0.54	1.34	-0.41	3.28	-1.64	-3.48	-2.15	0.7	0.87	0.28	1.85	-2.17	0.15	-0.43	0.93	-1.59	0.57	-1.8	0.6	0.66	0.83	-0.35	-0.34	2.45	2.28	1.14	-0.31	1.84	0.35	-1.75	4.01	0.64	3.4	3.15
7412	ENSG00000162692	1	101185305	101204601	1	p21.2	VCAM1	2.83	2.52	2.38	3.59	3.41	4.92	1.53	1.71	3.18	2.21	4.71	4.78	2.71	0.77	0.55	4.76	2.21	4.37	4.22	3.95	2.97	2.21	1.92	2.44	3.95	2.57	2.9	-0.12	4.05	2.81	3.05	4.24	2.31	3.8	2.04	3.78	2.18	2.45	5.08	2.36	2.42	2.68
2135	ENSG00000162694	1	101337943	101361554	-1	p21.2	EXTL2	4.37	4.54	4.23	4.21	4.72	4.43	4.46	4.6	4.06	4.55	4.1	4.13	3.62	4.57	4.19	4.2	4.11	4.12	4.62	4.46	4.2	3.84	3.39	4.21	4.27	4.42	4	4.87	4.65	4.37	4.57	4.79	5.28	4.65	4.77	4.29	4.13	4.47	4.5	4.66	5.54	4.55
148867	ENSG00000162695	1	101361632	101447309	1	p21.2	SLC30A7	3.81	4.19	3.51	3.21	3.42	3.13	3.26	3.99	3.4	3.28	3.59	3.17	3.48	4.53	3.49	3.6	3.32	3.1	3.44	3.53	3.13	3.38	3.56	3.77	3.11	3.89	3.37	4.1	3.36	3.72	3.49	3.76	3.5	3.72	3.62	3.49	2.98	3.44	3.62	3.83	3.46	3.55
51611	ENSG00000117543	1	101455179	101491644	-1	p21.2	DPH5	4.62	3.64	4.3	4.26	4.26	3.98	4.35	4.4	4.43	4.35	4.3	4.73	4.62	4.34	5.03	4.46	4.27	4.33	4.19	4.06	4.58	3.99	4.01	3.71	4.17	4.43	4.25	5	4.54	4.86	4.89	4.45	4.27	4.06	3.83	3.6	4.48	4.31	4.04	4.34	3.9	4.86
1901	ENSG00000170989	1	101702444	101707074	1	p21.2	S1PR1	6.01	4.69	5.08	6.98	6.89	6.84	5.99	6.8	6.63	6.11	6.38	6.97	6.04	3.95	3.93	6.98	5.87	6.65	6.93	7	5.33	4.56	5.08	5.07	6.95	4.98	5.79	4.44	6.4	5.55	5.97	7.06	6.37	6.67	4.83	6.91	5.99	4.92	6.71	5.23	7.16	6.9
118427	ENSG00000118733	1	102268127	102462586	-1	p21.1	OLFM3	2.37	-3.18	0.94	2.18	3.79	3.23	2.52	3.75	-0.18	2.79	1.25	-0.59	1.09	-3.25	-1.04	-0.61	1.79	-1.09	3.71	1	-0.96	1.13	0.29	-1.7	-0.89	-0.03	1.95	2.16	3.61	-0.05	2.15	4.33	4.68	3.51	2.69	3.9	3.19	-0.16	2.08	1.4	5.14	3.07
1301	ENSG00000060718	1	103342023	103574052	-1	p21.1	COL11A1	1.35	5.76	-0.73	-1.25	1.35	1.36	3	1.21	-2.96	2.93	-0.62	-0.81	0.45	4.72	3.32	-2.96	-1.19	0.47	0.39	2.33	-2.76	-1.93	-3.33	3.47	-1.26	5.59	-2.06	-3.58	2.4	-1.69	1.53	-0.25	1.34	2.87	3.89	1.64	0.94	1.61	4.33	0.51	2.31	2.81
55599	ENSG00000185946	1	104068313	104097854	1	p21.1	RNPC3	2.75	3.2	3.2	2.66	2.58	2.88	3.26	3.19	2.85	3.43	2.64	2.62	3.38	2.5	2.43	3.77	2.84	3.36	2.84	2.38	2.82	3.18	3.46	3.22	2.62	3.01	2.86	3.69	2.65	2.47	2.96	2.61	3.17	3.56	3.69	3.72	2.91	3.55	3.68	2.82	3.08	3.18
55170	ENSG00000198890	1	107599267	107601916	1	p13.3	PRMT6	4.38	3.96	4.28	3.89	4.17	3.7	3.82	3.68	3.63	4.11	3.77	4.15	4.18	4.56	4.12	3.53	3.7	3.98	3.95	4.1	4.13	3.58	3.82	3.96	3.47	4.1	4.06	3.45	4.27	3.87	3.92	4.3	4	4	4.05	3.89	4.03	4	3.62	4.71	4.18	4.01
22854	ENSG00000162631	1	107682629	108026080	1	p13.3	NTNG1	1.58	-0.01	1.25	2.22	2.38	3.02	0.65	1.99	1.07	2.16	1.68	-0.86	0.46	-1.46	-0.55	1	0.43	1.44	2.19	1.82	0.29	-0.59	1.09	2.67	0.23	-0.49	1.27	1.93	2.67	-0.33	1.44	2.9	2.56	2.42	0.8	1.93	1.27	0.39	2.83	0.69	3.89	1.28
29957	ENSG00000085491	1	108676658	108743471	-1	p13.3	SLC25A24	1.57	2.4	1.73	2.05	2.19	2.41	1.99	2.49	2.39	1.01	2.84	2.4	0.8	1.76	1.26	2	1.32	1.03	1.72	1.88	1.01	0.83	0.94	1.44	1.69	2.63	0.42	1.37	1.85	2.2	1.41	2.47	1.82	1.16	0.88	1.84	1.4	0.61	2.23	2.03	2.28	2.57
284611	ENSG00000162636	1	109102711	109187522	1	p13.3	FAM102B	4.78	3.85	4.36	4.25	5	4.53	4.53	4.62	3.74	4.4	3.68	2.72	3.83	4.14	3.22	2.94	4.04	3.47	4.78	3.37	3.28	4.56	4.4	4.32	3.31	4.21	4.28	4.2	4.63	4.15	4.08	5.16	5.98	4.78	4.86	5.34	4.52	3.99	3.89	4.48	5.89	4.49
55119	ENSG00000134186	1	109234945	109244425	1	p13.3	PRPF38B	5.03	5.23	5.09	5.28	5.07	5.48	4.96	5.61	5.27	5.19	5.57	4.94	5.42	5.28	4.67	5.29	5.03	5.26	5.35	5.23	5.25	5.52	5.34	5.45	5.33	5.15	5.49	5.53	5.41	5.06	5.05	5.29	5.21	5.33	5.11	6.29	5.79	5.64	5.49	4.92	5.2	5.12
6814	ENSG00000116266	1	109289296	109352148	1	p13.3	STXBP3	5.17	5.01	4.91	4.73	5.29	5.02	4.8	5.32	5.25	5.16	6.07	5.43	4.91	5.89	5.27	5.57	4.6	5.34	5.45	5.13	4.79	4.55	4.56	4.56	4.76	4.54	4.69	4.25	5.51	4.89	5.38	5.51	5.36	5.11	4.58	5.18	4.99	5.02	5.43	4.76	5.48	5.05
29899	ENSG00000121957	1	109417972	109473044	1	p13.3	GPSM2	6.49	5.88	6.59	5.94	6.51	5.84	6.5	5.69	5.9	5.25	5.55	6.96	6.74	6.88	6.6	6.32	5.08	6.27	6.08	6.78	6.39	5.88	6.13	5.55	6.5	6.54	6.42	5.99	7.11	6.39	6.72	5.85	6.7	7.02	6.72	5.94	6.23	6.24	6.29	6.01	5.7	6.97
23155	ENSG00000121940	1	109472130	109506111	-1	p13.3	CLCC1	5.71	5.82	5.84	5.28	5.44	5.51	5.26	5.28	5.19	5.1	5.63	5.01	5.48	5.16	4.66	5.38	5.24	5.34	5.57	5.63	5.01	5.41	5.45	5.4	5.53	5.47	5.32	5.65	5.63	5.41	5.68	5.6	5.75	5.63	5.71	5.51	5.54	5.65	5.53	5.3	5.7	5.5
22911	ENSG00000085433	1	109512836	109584850	-1	p13.3	WDR47	5.7	5.25	5.1	5.68	6.06	6.2	5.65	6.27	5.06	5.12	5.09	4.75	4.77	5.1	4.36	4.86	5.34	4.86	6.26	4.84	4.4	5.41	5.43	4.89	4.92	4.85	5.66	6.31	6.1	5.26	5.38	6.74	6.94	5.82	6.04	6.73	5.86	4.9	5.51	5.31	7.5	6.08
6884	ENSG00000197780	1	109605121	109618624	-1	p13.3	TAF13	2.61	2.67	1.9	2.59	3.05	2.92	2.75	3.18	2.66	2.47	2.96	2.27	2.4	2.59	1.53	2.8	2.46	2.69	3.06	2.53	2.18	1.97	2.03	2.74	2.58	2.46	2.13	2.65	3.09	2.26	2.58	3.12	2.99	2.68	2.4	3.65	2.92	2.6	2.94	3.08	3.89	2.7
57535	ENSG00000116299	1	109656301	109749401	1	p13.3	KIAA1324	2.06	-0.7	1.58	3.02	3.26	3.1	2.65	4.12	0.64	2.58	2.43	-0.71	0.75	0.59	0.24	2.31	1.66	1.15	4.18	2.6	1.13	4.14	3.7	3.38	0.98	0.95	3.03	2.9	3.07	1.66	2.41	3.06	4.79	3.47	2.5	4.16	3.19	3.2	2.7	3.22	5.19	3.33
6301	ENSG00000031698	1	109756540	109780791	1	p13.3	SARS	7.26	6.79	6.8	7.11	7.08	7.01	6.96	7.5	7.09	6.68	7.41	7.24	6.99	7.46	8.09	6.93	7.24	6.97	7.39	6.65	7.11	7.05	6.88	7.19	6.9	7.28	7.22	7.37	7.01	7.21	7.05	7.59	7.4	6.83	6.89	7.5	7.55	7.04	7	7.25	8.01	7.19
1952	ENSG00000143126	1	109792641	109818377	1	p13.3	CELSR2	8.29	7.5	7.79	7.51	8.11	7.59	7.47	7.84	7.01	7.56	7.72	7.46	7	7.72	6.73	7.44	7.4	7.91	8.36	7.86	6.92	7.99	7.37	7.44	7.7	7.38	7.81	6.62	7.74	7.17	7.36	8.25	8.34	8.1	7.1	8.55	8	7.07	7.53	7.47	8.81	7.6
84722	ENSG00000134222	1	109822178	109825808	-1	p13.3	PSRC1	4.87	4.4	3.12	4.33	4.21	4.36	3.34	4.94	4.1	3.79	6.53	4.34	2.11	4.62	4.74	4.07	4.32	5.25	5	4.17	3.02	3.47	4.03	3.06	3.71	4.49	3.75	3.22	4.2	3.04	4.14	4.51	4.04	3.25	3.28	5.87	4.37	4.04	4.42	5.03	5.56	4.22
6272	ENSG00000134243	1	109852192	109940573	-1	p13.3	SORT1	8.23	8.37	7.58	8.04	8	7.84	7.3	8.24	8	7.23	9.31	8.09	6.7	7.23	7.07	7.59	7.33	8.49	8.92	8.03	6.71	6.84	7.42	7.04	7.98	6.94	7.4	6.87	8.39	7.14	8.23	8.64	8.34	7.5	6.98	8.94	7.53	6.96	8.11	7.88	9.06	8.02
5686	ENSG00000143106	1	109941653	109969062	-1	p13.3	PSMA5	4.84	4.7	4.88	5.1	5.25	5.27	5.05	5.19	5.27	4.77	5.61	5.54	5.13	5.41	6.01	5.1	5.2	5.09	5.28	5.07	5.03	4.98	4.73	5.1	4.82	5.61	4.97	4.91	5.12	5.03	5.15	5.41	5.14	5.05	4.87	4.98	5.12	5.2	5.08	5.37	5.52	5
284612	ENSG00000143028	1	110009180	110024759	1	p13.3	SYPL2	-0.69	1.89	-0.64	0.56	0.97	-1.53	0.8	0.17	1.08	0.5	0.75	1.67	1.13	-2.38	-2.29	1	0.12	1.57	1.19	1.19	-0.73	-1.14	-0.13	0.71	1.57	-0.06	-0.26	-1.13	0.47	-0.29	0.34	0.32	0.66	0.81	-0.98	0.88	0.62	-0.36	-0.21	-0.29	0.91	0.1
127002	ENSG00000162650	1	110026101	110035426	1	p13.3	ATXN7L2	3.66	1.44	3.85	2.93	2.67	1.49	3.65	4.01	3.66	3.78	3.34	2.43	4.06	2.98	2.54	3.52	4.68	4.06	3.52	2.44	3.19	4.41	4.06	3.29	2.98	4.05	3.41	3.29	2.86	1.53	2.74	3.2	2.75	3.36	3.88	3.85	3.69	4.78	2.73	2.91	3.1	2.9
284613	ENSG00000174151	1	110036674	110045554	1	p13.3	CYB561D1	3.6	2.94	3.32	3.19	3.87	3.15	3.4	3.82	3.2	3.36	3.56	3.64	3.58	2.68	3.16	3.62	3.95	3.78	4.25	3	2.4	3.78	3.65	3.49	3.48	3.89	3.79	3.58	3.65	2.21	3.15	4.35	4.1	3.7	3.6	4.48	4.01	4.31	3.41	2.9	4.93	3.77
83873	ENSG00000156097	1	110082494	110091028	1	p13.3	GPR61	2.75	-1.7	1.88	0.41	1.73	1.19	2.17	2.78	2.38	1.69	-0.03	2.34	1.21	-2.76	-1.57	1.21	0.98	-0.26	1.66	0.73	-0.05	1.77	1.68	-0.84	1.95	3.12	1.12	0.81	1.9	-1.2	0.5	2.23	2.05	2.52	0.91	3.19	1.66	2.73	0.41	-0.3	2.83	1.94
2773	ENSG00000065135	1	110091233	110136975	1	p13.3	GNAI3	5.69	5.68	5.73	5.89	5.78	6.02	6.12	5.95	6.19	5.82	5.94	6.15	6.05	6.11	6.14	6.02	5.87	5.67	5.69	5.94	5.56	5.82	5.86	5.9	5.77	6.17	5.58	5.58	5.91	5.49	5.87	6.16	5.53	6.07	5.75	5.54	5.38	5.73	5.78	5.73	5.58	5.88
271	ENSG00000116337	1	110158726	110174673	1	p13.3	AMPD2	6.48	5.56	6.49	6.62	6.4	6.17	6.25	7.24	6.11	6.39	5.85	6.5	6.2	5.79	6.4	5.84	6.74	6.06	6.87	5.94	6.22	6.46	6.63	5.61	6.35	6.64	6.62	6.02	6.18	5.91	5.81	6.73	6.62	6.34	6.63	6.8	6.99	6.82	6.22	6.61	7.73	6.61
2948	ENSG00000168765	1	110198703	110208118	1	p13.3	GSTM4	4.51	4.62	4.2	4.79	5.03	5.16	4.49	4.43	5.17	4.12	5.5	5.44	3.98	4.68	5	4.46	4.42	4.48	5.24	4.28	4.9	3.97	4	3.3	4.38	4.32	4.61	4.02	4.24	4.67	4.51	5.37	4.51	4.12	4.15	4.82	4.81	5.3	4.78	4.08	5.52	4.15
2949	ENSG00000134201	1	110254877	110260888	1	p13.3	GSTM5	3.15	-0.74	2.57	4.83	5	2.6	1.23	3.6	1.86	2.49	5.21	3.85	3.25	-2.14	-0.92	-0.42	2.88	3.4	4.71	-0.21	-2.57	-0.42	1.98	-1.8	1.41	0.71	3.22	-0.08	3.04	3.18	1.87	5.67	0.7	2.78	2.34	2.44	5.26	2.5	2.05	2.77	5.01	3.28
2947	ENSG00000134202	1	110276554	110284384	-1	p13.3	GSTM3	4.48	7.53	6.54	5.94	7.42	8.31	6.19	5.57	5.25	5.75	6.63	5.84	5.45	6.72	6.94	6.65	5.28	4.15	7.37	6.63	6.09	6.22	5.75	5.39	2.72	3.54	6.24	3.01	6.79	6.73	6.26	7.29	6.73	6.04	4.02	6.59	4.7	6.7	8.44	6.44	7.62	6.63
1435	ENSG00000184371	1	110452864	110473614	1	p13.3	CSF1	4.43	4.25	4.45	5.74	5.43	4.91	5.18	4.23	5.43	4.93	5.62	6.04	4.32	4.67	3.52	6	3.47	5.92	5.56	6	4.21	3.98	4.49	5.23	5.62	4.35	4.26	2.28	5.22	3.89	4.95	5.02	4.68	4.29	3.95	6.46	3.97	3.4	5.07	3.77	4.88	5.19
10768	ENSG00000168710	1	110527308	110566357	1	p13.3	AHCYL1	8	7.79	7.78	9.28	8.94	10.79	8.69	8.65	8.87	8.6	8.53	9.65	8.07	7.43	7.87	9.96	7.33	9.05	9.43	9.36	8.13	7.05	7.92	8.07	9.29	7.06	8.07	6.53	8.52	7.83	8.41	8.64	8.86	8.55	8.42	9.04	8.27	7.51	9.81	7.01	9.42	9
85369	ENSG00000143093	1	110574199	110597263	1	p13.3	FAM40A	5.58	5	5.72	5.65	5.78	5.48	5.53	5.55	5.48	5.7	5.33	5.08	5.53	5.22	5.36	5.07	5.64	5.42	5.96	5.33	5.05	5.8	5.81	5.39	5.29	5.18	5.73	5.55	5.6	5.49	5.62	5.65	5.93	5.79	5.85	5.63	5.89	5.42	5.43	5.67	6.25	5.8
257	ENSG00000156150	1	110602616	110613234	-1	p13.3	ALX3	0.76	-0.16	2.27	0.79	0.94	0.67	0.83	0.24	0.32	1.85	0.43	0.93	0.66	1.39	1.61	1.43	0.45	1.45	0.57	1.07	1.52	0.92	0.53	0.16	0.65	1.06	1.01	1.32	0.45	0.95	0.93	0.61	-0.09	0.52	-0.19	-0.1	1.47	1.4	1.07	1.13	0.54	0.57
388662	ENSG00000197106	1	110693108	110744824	1	p13.3	SLC6A17	5.75	0.83	4.58	5.93	6.69	6.89	6.47	6.79	4.66	5.15	3.46	4.11	3.23	2.54	3.57	2.04	4.89	2.54	7.17	4.35	5.17	5.2	4.08	5.28	5.07	4.62	6.43	5.98	6.39	3.8	3.91	7.55	8.21	6.37	6.62	7.96	7	4.26	5.86	5.34	8.51	6.69
3749	ENSG00000116396	1	110753965	110825722	1	p13.3	KCNC4	3.19	1.59	2.73	4.05	4.01	3.33	3.19	4.64	2.21	3.48	2.91	2.36	2.84	1.34	2.49	2.22	4.37	2.39	4.31	2.75	3.48	2.47	1.9	2.9	2.96	2.66	4.02	2.09	3.37	2.86	2.71	4.5	4.27	3.58	3.17	4.75	4.94	3.1	3.87	3.33	5.82	3.44
64783	ENSG00000162775	1	110881128	110889299	1	p13.3	RBM15	3.17	2.91	3.35	2.52	2.03	3.08	2.46	2.23	2.1	1.73	1.61	2.54	2.72	2.27	2.14	1.65	2.27	1.97	2.59	2.45	2.22	2.97	3.2	2.99	2.8	2.32	2.87	3.43	2.51	2.94	2.45	2.46	2.61	2.71	3.08	3.05	2.18	2.24	2.09	2.18	2.43	2.74
9122	ENSG00000168679	1	110905470	110933704	-1	p13.3	SLC16A4	2.75	2.26	2.45	3.39	3.4	3.39	2.29	2.08	2.84	3.2	3.32	3.83	2.6	2.03	1.91	2.86	2.67	3.47	2.16	4.06	2.37	2.21	1.9	3.09	3.62	2.68	2.01	0.77	2.3	2.69	3.1	2.82	3.22	3.06	1.81	1.68	1.72	2.22	4.09	1.96	2.38	2.97
10542	ENSG00000134248	1	110943871	110950564	-1	p13.3	HBXIP	4.88	4.64	4.62	5.26	5.12	5.5	5.03	5.53	5.45	4.97	6.11	6.03	5.42	5.37	5.99	5.46	5.6	5.31	5.47	5.02	5.4	5.15	4.72	5.07	5.19	5.27	5.26	4.74	5.35	4.74	5.26	5.52	5.04	5.22	4.8	5.23	5.43	5.51	5.54	5.55	5.78	5.04
3737	ENSG00000177301	1	111136202	111174096	-1	p13.3	KCNA2	2.62	3.55	3.1	2.1	2.75	3.48	2.33	2.58	0.77	1.89	0.63	1.56	1.81	1.37	1.91	1.34	1.77	1.48	3.44	2.44	1.79	2.07	1.68	2.17	2.79	1.89	1.6	1.98	3.85	2.48	2.47	3.23	4.43	4.14	3.12	4.28	3.06	1.38	2.44	1.82	4.41	2.86
3738	ENSG00000177272	1	111214310	111217655	-1	p13.3	KCNA3	0.04	0.89	-1.63	1.11	0.54	2.92	0.32	1.53	1.39	0.55	-1.65	-1.33	0.16	-2.49	-3.94	0.46	-1.65	-1.16	1.34	0.32	-3.59	-1.62	1.83	2.13	1.81	-2.06	0.32	0.96	1.84	-1.12	-0.8	2.19	2.43	1.5	0.74	2.56	0.12	1	1.46	-0.63	2.45	1.62
963	ENSG00000143119	1	111415772	111442550	1	p13.3	CD53	3.87	4.68	2.97	3.56	4.36	4.33	2.68	4.48	4.48	3.54	5.98	4.15	4.12	4.85	4.23	3.8	2.59	4.31	4.18	5.31	3.29	2.98	2.77	4.01	3.77	3.27	4.12	1.83	4.01	2.5	4.42	4.8	3.81	3.6	2.96	4.11	2.86	3.57	4.56	3.61	5.27	3.94
128338	ENSG00000156171	1	111659955	111682838	-1	p13.3	DRAM2	4.19	4.59	4.34	4.49	4.51	4.83	4.41	4.54	4.88	4.23	5.6	5.07	4.68	4.78	4.88	4.57	4.04	4.66	4.53	4.82	5.06	3.94	4.25	3.77	4.38	4.79	4.23	4.42	4.39	4.75	4.91	4.8	4.36	3.98	4.16	3.79	4.25	4.25	4.6	4.35	4.26	4.71
10390	ENSG00000134255	1	111682249	111727724	1	p13.3	CEPT1	4.13	4.41	4.12	4.25	4.34	4.86	4.5	4.94	4.6	4.14	4.6	4.61	4.61	4.66	4.55	4.55	4.38	4.39	4.55	4.15	3.84	4.33	4.41	4.11	4.37	3.93	4.5	4.68	4.52	3.93	4.29	4.85	4.64	4.25	4.22	4.32	4.14	4.35	4.73	3.9	4.76	4.56
1117	ENSG00000064886	1	111743393	111786062	1	p13.3	CHI3L2	2	2.51	2.8	1.49	0.37	4.79	3.22	2.51	6.82	-0.44	6.53	5.06	2.15	5.06	4.62	2.35	1.25	1.68	3.96	3.01	3.47	2.85	2.39	4.34	2.41	5.13	4.31	1.15	1.33	2.19	2.37	6.48	2	0.47	1.84	-0.61	-1.41	2.95	3.23	4.7	2.74	0.97
128344	ENSG00000173947	1	111888910	111895635	1	p13.2	C1orf88	1.52	2.61	1.43	2.46	2.06	3.46	1.77	2.82	2.07	2.2	3.11	3.47	2.23	2.01	2.01	2.49	1.2	1.91	2.37	2.35	1.69	-0.03	1.3	1.19	2.83	1.43	1.66	0.19	2.3	1.73	1.34	3.23	2.51	1.8	0.61	1.37	1.22	1.89	3.73	1.75	2.78	2.01
5016	ENSG00000085465	1	111956936	111970399	-1	p13.2	OVGP1	-0.36	-0.51	0.21	0.85	0.56	0.02	0.28	1.15	0.87	1.83	1.1	-0.25	-0.06	0.14	0.7	1	1.73	1.42	0.47	-0.21	1.48	-0.57	-0.22	-0.46	-0.38	0.7	0.41	-0.08	-0.28	-0.18	0.34	-0.44	0.33	0.76	-0.38	0.98	0.74	0.75	0.82	-0.15	1.57	-0.05
79084	ENSG00000116455	1	111982512	111991998	-1	p13.2	WDR77	4.24	4.43	4.3	4.53	4.62	4.57	4.54	4.41	4.62	4.22	4.88	4.63	4.69	5.41	5.36	4.31	4.72	4.5	4.49	4.5	4.89	4.43	4.01	4.74	4.51	4.77	4.36	4.35	4.33	4.36	4.37	4.57	4.59	4.5	4.49	4.22	4.43	4.7	4.55	5.1	4.71	4.23
515	ENSG00000116459	1	111991486	112005395	1	p13.2	ATP5F1	6.53	6.29	6.22	6.68	6.75	7.02	6.66	7.03	6.87	6.44	7.1	7.31	6.7	7.05	7.39	6.66	6.62	6.48	6.65	6.68	6.7	6.23	6.16	6.3	6.48	6.66	6.43	6.58	6.69	6.67	6.77	6.96	6.82	6.62	6.3	6.19	6.27	6.77	6.94	6.65	7.15	6.68
128346	ENSG00000143110	1	112016414	112021134	1	p13.2	C1orf162	1.6	2.4	1.12	2.82	1.74	1.84	1.46	1.81	2.06	2.03	3.63	2.61	2.14	3.35	3.86	1.94	1.57	1.81	1.71	2.4	2.5	1	1.96	1.86	1.51	2.35	1.97	0.35	0.57	0.99	2.42	2.14	0.78	1.1	0.58	0.8	1.27	1.9	3.47	2.24	2.46	2.33
140	ENSG00000121933	1	112025970	112106597	-1	p13.2	ADORA3	3.66	4.22	2.61	4.12	4.79	3.85	3.29	4.29	4.92	3.42	5.9	3.99	2.91	4.58	4.43	3.95	1.99	4.01	3.81	4.86	2.37	2.55	2.99	3.45	3.12	2.09	3.76	1.97	3.79	2.27	4.35	4.81	4.01	3.14	1.9	3.27	2.65	3.53	4.61	3.72	4.86	4.45
5906	ENSG00000116473	1	112084840	112259313	1	p13.2	RAP1A	5.15	4.82	4.83	5.11	5.39	5.22	4.98	5.3	5.42	4.88	6.49	5.49	4.7	5.31	5.02	5.69	4.76	5.34	5.25	5.24	4.79	4.52	4.26	4.88	4.88	4.9	4.61	4.65	5.44	4.83	5.53	5.82	5.24	5.08	4.53	5.43	5.03	5.04	5.17	5.14	5.62	5.06
11218	ENSG00000064703	1	112297867	112310638	1	p13.2	DDX20	3.51	3.23	3.73	3.33	3.62	3.84	3.46	3.54	3.53	3.83	3.64	3.54	3.66	3.77	3.61	3.28	3.58	3.34	3.42	3.35	3.1	3.4	3.05	3.62	3.22	3.55	3.61	3.84	3.59	3.72	3.85	3.81	3.82	3.42	3.56	4	2.97	3.42	3.13	3.26	3.72	3.58
3752	ENSG00000171385	1	112313284	112531777	-1	p13.2	KCND3	4.31	3.9	3.73	3.19	2.68	3.36	3.45	2.88	1.32	3.02	0.43	0.95	3.25	-0.28	-2.01	1.62	1.78	2.2	3.72	2.59	0.78	4.02	3.36	4.74	3.77	-0.06	3.9	3.45	3.37	3.02	3.06	3.59	4.48	4.04	4.96	4.57	2.52	1.76	3	1.22	4.41	3.97
55917	ENSG00000143079	1	112938803	113003786	1	p13.2	CTTNBP2NL	4.9	5.06	5.01	4.79	4.66	5.02	4.99	4.46	4.62	4.43	4.6	4.69	4.79	4.53	3.93	4.03	4.56	4.23	4.69	4.94	3.79	4.68	4.79	5.12	4.77	4.25	4.79	5.32	4.95	5.11	4.93	5.06	5.1	5.02	5.02	5.04	4.32	4.26	4.17	4.69	4.98	5.07
54879	ENSG00000007341	1	113066140	113163447	-1	p13.2	ST7L	3.39	3.93	3.4	3.38	3.69	3.14	3.64	3.45	3.22	3.47	3.45	3.3	3.82	3.79	3.42	3.22	3.52	3.59	3.34	3.09	2.97	3.37	3.27	3.69	3.45	3.51	3.31	3.8	3.21	3.48	3.46	3.78	3.36	3.19	3.59	3.31	3.3	3.29	3.54	3	3.72	3.36
4343	ENSG00000155363	1	113215763	113243368	1	p13.2	MOV10	3.86	4.1	3.72	3.48	3.65	3.71	3.9	4.08	3.9	4.39	4.53	3.46	3.77	5.26	5.04	3.85	4.56	4.44	3.89	3.92	4.19	3.79	4.34	4.14	3.85	4	4.23	2.3	3.44	3.42	3.18	3.57	3.73	3.97	3.96	3.75	4.2	3.98	4.7	3.27	3.79	3.55
389	ENSG00000155366	1	113243728	113250056	-1	p13.2	RHOC	6.68	6.54	5.58	7.34	6.51	7.09	6.55	6.59	6.6	5.73	7.7	7.55	6.47	7.61	8.86	6.85	7.26	6.73	7.09	7.13	6.93	6.72	6.37	7.01	6.89	6.91	6.73	5.76	6.4	6.51	6.38	7.24	6.26	6.63	5.85	6.43	7.06	6.87	7.15	6.7	6.63	6.88
6566	ENSG00000155380	1	113454469	113499635	-1	p13.2	SLC16A1	6.6	6.03	6.2	6.47	5.86	7.19	6.95	6.88	6.96	5.98	6.24	7.18	6.38	6.96	6.95	7.06	6.45	6.09	6.3	6.55	7.25	6.11	6.76	6.35	7.22	6.75	6.81	6.66	6.73	6.5	6.57	6.43	6.52	6.02	6.79	6.95	6.03	6.19	7.05	6.42	5.83	8.7
9860	ENSG00000198799	1	113615831	113669822	1	p13.2	LRIG2	3.22	3.68	4.18	2.59	3.1	2.86	3.14	2.17	2.74	3.17	2.37	2.57	3.28	2.5	1.88	2.61	2.66	2.29	2.54	3.16	2.03	2.82	3.27	3.17	2.48	2.27	2.74	3.62	3.45	3.46	3.58	2.4	3.19	3.45	3.44	3.33	2.65	2.1	2.68	2.74	2.34	3.12
260425	ENSG00000081026	1	113933371	114228545	1	p13.2	MAGI3	3.43	4.05	4.04	4.24	4.62	4.55	3.17	4.6	3.97	4.27	3.25	3.3	4.04	3.04	2.19	4.2	4.29	3.88	4.64	3.86	2.67	4.24	4.26	4.82	4.34	1.55	3.66	2.65	4.17	3.15	4.21	4.65	5	4.27	4.22	4.68	3.67	3.28	4.35	2.48	5.57	4.28
10745	ENSG00000116793	1	114234854	114302111	-1	p13.2	PHTF1	1.98	2.95	2.65	2.4	2.81	2.92	2.34	3.21	2.38	2.81	2.38	1.73	2.62	3.24	2.86	2.25	3.05	2.44	2.75	2.44	2.67	2.61	2.6	3.49	2.58	3.55	2.47	2.79	2.55	2.32	2.25	2.85	3.35	3.02	3.38	3.37	2.83	2.99	2.89	2.99	3.96	2.75
54665	ENSG00000081019	1	114304454	114355098	-1	p13.2	RSBN1	4.75	4	5.09	4.52	4.29	5	4.7	4.8	4.45	4.7	4.18	4.53	4.72	3.88	3.08	4.41	4.14	4	4.56	4.17	3.8	4.63	4.65	4.46	4.08	4.11	4.6	4.96	4.83	4.49	4.86	4.95	5.09	4.62	4.83	4.48	4.07	4.1	4.51	4.06	5	4.81
10717	ENSG00000134262	1	114437370	114447823	-1	p13.2	AP4B1	3.47	3.39	3.85	3.83	3.77	3.65	3.63	4.58	3.83	4.12	4.15	3.07	3.64	4.14	4.69	3.77	4.61	4.19	3.68	3.29	3.82	3.68	3.84	3.3	3.78	4.53	4.1	4.08	3.54	3.68	3.61	3.63	3.86	3.8	4.13	4.3	4.18	4.76	3.95	4.14	4.55	3.55
64858	ENSG00000118655	1	114447763	114456708	1	p13.2	DCLRE1B	3.75	3.09	4	3.37	3.69	3.3	3.22	3.05	3.4	3.76	3.22	3.66	3.41	4.18	3.38	2.87	3.45	3.11	3.25	3.45	3.44	3.34	3.47	3.42	3.52	3.72	3.35	3.56	3.14	3.63	3.68	3.38	3.67	3.57	3.67	3.15	3.45	3.64	3.05	3.16	3.09	3.35
204851	ENSG00000163349	1	114471814	114520426	1	p13.2	HIPK1	6.86	6.5	7.01	6.7	6.46	7.11	6.65	6.77	6.32	6.58	6.26	6.55	6.55	6.33	5.73	6.49	6.26	6.17	6.74	6.74	6.14	6.85	6.54	6.66	6.76	6.4	6.57	6.98	6.92	6.79	6.73	7.03	7.13	6.88	7.06	6.69	6.25	6.5	6.97	6.01	7.16	6.78
56944	ENSG00000116774	1	114522063	114524876	1	p13.2	OLFML3	4.42	4.7	2.78	3.14	4.67	4.69	2.87	3.51	4.97	3.39	5.31	3.78	3.28	5.27	5.5	3.42	4.84	4.15	4.06	4.86	3.25	4.1	2.77	4.37	3.02	5.44	3.46	3.04	3.49	3.58	4.21	4.39	3.84	4	3.31	2.93	3.52	4.12	5.17	5.28	4.02	3.61
148281	ENSG00000134207	1	114631914	114696541	-1	p13.2	SYT6	3.96	3.3	4.02	4.29	4.79	2.42	4.25	1.97	3.17	4.58	3.09	3.82	3.91	3.24	3.62	3.93	1.14	4.48	3.45	4.86	3.96	2.99	3.24	4.03	4.46	2.75	3.35	4.01	3.73	3.53	4.43	3.2	3.93	5.04	4.36	3.74	4.01	2.87	4.06	3.99	3.08	3.48
51592	ENSG00000197323	1	114935399	115053781	-1	p13.2	TRIM33	5.88	5.24	6.31	5.85	5.55	5.8	5.8	5.54	5.29	5.7	5.14	5.03	5.58	5.39	4.74	5.2	5.28	5.14	5.63	5.43	5.11	5.69	5.75	5.65	5.36	5.25	5.68	6.07	5.85	6.03	6.04	6.06	6.36	6.11	6.17	5.92	5.47	5.66	5.59	5.17	6.21	5.97
10286	ENSG00000116752	1	115110178	115124260	-1	p13.2	BCAS2	4.66	4.15	4.56	4.73	4.83	5.12	4.75	5.34	4.45	4.54	5.12	4.61	4.62	5.08	4.94	4.56	4.91	4.31	4.79	4.19	4.53	4.64	4.33	4.26	4.08	4.24	4.69	4.42	4.78	4.55	4.74	5.41	5.09	4.75	4.85	5.22	4.94	4.93	5	4.81	5.67	4.78
163259	ENSG00000175984	1	115125469	115213043	-1	p13.2	DENND2C	1.65	1.34	0.64	-0.05	0.81	0.1	0.73	-0.29	0.39	0.8	-0.29	1.57	0.46	-0.16	-0.29	0.49	1.22	-0.13	0.62	1	0.29	0.76	0.99	1.37	1.51	0.86	0.75	0.32	0.39	1.08	0.38	0.48	0.21	0.62	0.23	0.22	0.33	0.33	0.42	0.32	0.57	1.46
4893	ENSG00000213281	1	115247090	115259515	-1	p13.2	NRAS	5.76	5.86	5.68	5.46	5.65	5.6	5.63	5.37	5.68	5.71	5.38	5.74	5.67	5.84	5.71	5.43	5.46	5.16	5.44	5.64	5.16	5.38	5.53	5.69	5.36	5.78	5.35	5.75	5.87	5.75	6.07	5.79	5.7	5.8	5.53	5.32	4.98	5.41	5.13	5.66	5.37	5.7
7812	ENSG00000009307	1	115259534	115301297	-1	p13.2	CSDE1	8.28	8.2	8.17	8.07	8.19	8.41	8.21	8.42	8.16	7.91	8.33	8.04	8.23	8.44	7.9	7.8	8.3	8	8.42	8.01	7.67	7.85	7.92	8.05	7.99	8.28	8.01	8.39	8.46	8.1	8.32	8.79	8.62	8.19	8.27	8.41	8.18	7.92	8.34	8.37	8.97	8.16
80143	ENSG00000052723	1	115312100	115323306	-1	p13.2	SIKE1	5.01	4.88	5.18	4.76	4.77	4.72	5.4	5.13	4.96	4.87	4.54	4.86	5.03	5.55	4.62	4.75	5.01	4.34	4.63	4.88	4.65	5.06	5.21	4.88	4.86	5.14	4.72	5.45	5.08	5.28	5	5.04	5.17	5.27	5.14	4.59	4.44	5.03	4.76	4.88	4.99	5.17
81839	ENSG00000173218	1	116184574	116240845	1	p13.1	VANGL1	3.16	3.32	3.37	2.94	2.42	1.84	2.85	2.18	2.65	2.65	2.16	3.25	3.48	3.99	3.03	3.2	3.8	3.77	2.86	3.1	2.35	3.75	3.25	2.93	4.12	3.45	2.48	3.26	2.44	3.55	2.8	2.77	3.64	2.87	3.6	1.39	2.54	3.2	2.73	2.83	2.01	2.77
55356	ENSG00000163393	1	116519119	116612675	1	p13.1	SLC22A15	2.37	-0.3	3.41	1.81	2.7	3.45	0.38	2.4	1.87	2.69	3.71	2.92	-0.57	-1.79	-2.08	1.87	0.86	3.57	3.9	1.5	0.75	-0.91	0.57	-1.38	2.07	-0.08	0.75	0	3.25	-0.72	2.18	3.15	2.98	2.2	0.28	3.62	2.29	0.91	1.62	2.01	3.56	1.66
476	ENSG00000163399	1	116915290	116952883	1	p13.1	ATP1A1	8.26	8.98	8.09	8.18	8.76	8.54	8.29	9.21	8.26	8.41	8.42	8.36	7.71	8.93	8.64	7.68	8.01	7.79	8.97	8.45	9.13	8.07	8.04	8.32	8.09	8.2	8.78	8.41	8.62	7.59	7.87	9.29	9.04	8.47	7.96	9.51	8.72	8.13	8.74	8.59	10.48	8.21
965	ENSG00000116815	1	117057157	117113661	-1	p13.1	CD58	0.89	0.39	0.41	1.75	1.89	0.49	0.47	1.77	1.12	1.13	2.31	1.46	1.5	0.68	1.16	1.08	1.58	0.67	0.63	1.89	0.04	0.63	-0.56	0.47	0.31	0.47	0.52	-0.52	0.79	0.74	1.45	1.39	1.01	0.42	0.45	0.59	0.26	0.69	2.1	1.14	1.27	1.03
3321	ENSG00000143061	1	117117031	117210375	-1	p13.1	IGSF3	4.18	3.05	3.45	5.73	5.23	6.01	5.09	3.93	3.05	5.33	3.39	4.64	3.81	3.05	1.45	5.87	3.4	5.79	4.6	6.66	4.43	2.25	3.17	3.45	5.25	1.67	2.98	4.88	4.68	3.94	6.02	4.36	6.14	5.33	3.17	4.74	3.38	1.63	7.25	2.73	5.68	4.43
5738	ENSG00000134247	1	117452679	117532980	1	p13.1	PTGFRN	6.22	5.35	5.26	5.96	5.09	5.13	5.6	5.7	5.16	5.02	4.63	4.8	4.61	6.02	5.75	5.16	5.44	5.04	5.64	7.05	6.66	4.9	5.15	5.71	5.76	5.72	5.17	6.54	5.21	6.14	4.88	5.48	5.93	5.54	5.8	4.89	4.73	4.75	5.54	6.07	5.58	5.48
9398	ENSG00000134256	1	117544382	117579167	1	p13.1	CD101	0.28	0.06	0.69	0.53	-0.83	-0.04	-0.48	0.72	-0.51	0.36	0.38	-1.93	-0.18	2.3	2.04	-0.84	-0.72	-0.55	-0.43	1.7	1.7	0.16	0.16	0.66	0.85	-0.01	-0.17	2.09	-0.48	1.24	-0.32	-0.36	0.52	-0.76	1	-0.41	-0.63	0.59	1.64	0.32	-0.17	0.37
8458	ENSG00000116830	1	117602925	117645492	1	p13.1	TTF2	2.46	2.63	1.66	1.66	1.43	1.63	1.7	1.26	1.63	0.61	2.48	1.27	1.17	3.49	2.5	0.55	1.53	1.48	1.68	2.64	2.88	1.64	1.94	2.25	1.8	2.44	1.13	2.73	2.44	2.44	2.59	2.05	2.64	1.77	2.4	2.15	1.1	1.85	2.91	3.48	1.67	1.12
80263	ENSG00000134253	1	117653682	117665209	-1	p13.1	TRIM45	2.6	0.74	2.5	1.94	2.45	1.8	2.31	1.82	2.54	2.77	2.3	1.17	1.97	2.96	2.61	2.83	3.49	3.37	2.22	2.83	2.41	2.6	2.94	2.41	1.94	1.72	2.28	2.23	2.23	1.5	2.13	1.74	2.26	3.24	3.7	2.28	2.69	1.91	2.9	1.84	2.2	1.16
10905	ENSG00000198162	1	117910071	118071494	1	p12	MAN1A2	5.11	5.75	5.65	4.51	4.41	5.61	4.85	4.41	3.95	4.25	2.92	3.37	4.62	4.63	2.44	3.57	3.84	3.56	5	5.86	4.26	4.8	4.86	5.99	4.99	4.59	4.79	5.52	5.44	5.52	5.33	5.39	5.88	5.38	5.88	5.23	4.4	4.07	4.45	4.46	5.23	5.18
54855	ENSG00000183508	1	118148556	118170994	1	p12	FAM46C	2.11	2.44	-2.11	0.34	-0.49	1.91	1.74	2.08	1.43	-0.47	0.29	2.03	-0.1	2.43	2.75	0.47	0.82	-1.34	-0.09	-0.04	1.19	1.07	0.42	1.32	1.86	2.57	2.67	2.78	-0.56	2.88	0.16	0.59	0.47	-1.16	-0.06	1.31	0.88	0.46	0.72	2.37	-0.41	0.66
54834	ENSG00000196505	1	118412037	118472253	-1	p12	GDAP2	2.82	2.9	3.07	3.4	2.88	3.08	3.26	3.56	2.67	2.74	2.78	3.21	3.09	3.04	2.32	2.8	2.66	2.44	2.79	3.58	3.71	3.08	3.14	2.89	2.67	2.58	3.05	3.73	2.96	2.75	3.05	2.92	3.26	2.84	2.65	2.81	2.71	2.56	2.46	2.75	2.78	2.91
10885	ENSG00000065183	1	118472343	118503049	1	p12	WDR3	5.46	4.96	5.4	4.87	5	5.32	5.19	5.02	4.72	4.77	4.26	4.85	5.52	5.43	4.64	4.76	4.6	4.59	4.96	5.82	5.83	5.1	4.89	5.31	4.77	5.32	5.06	5.58	5.4	5.65	5.58	5.05	5.3	4.99	5.23	4.77	4.85	5.14	4.82	5.36	4.71	5.3
6913	ENSG00000092607	1	119425666	119532179	-1	p12	TBX15	1.53	3.96	1.27	3.21	-0.43	0.69	1.23	0.79	2.02	1.3	2.94	1.79	3.37	4.48	3.99	3.17	1.54	-1.13	2.35	3.69	3.82	4.01	0.63	4.23	3.42	3.51	3.54	3.96	0.39	1.72	3.29	0.37	3.1	-0.38	0.67	0.42	3.03	0.17	3.07	1.47	0.79	1.52
10352	ENSG00000116874	1	119573839	119683294	-1	p12	WARS2	3.07	2.48	3.26	3.17	3.03	3.66	2.7	3.32	2.15	1.9	3.23	2.91	3.69	3.28	3.4	2.86	2.56	2.24	2.71	3.53	4.02	2.93	2.81	3.3	2.65	2.82	3.47	3.27	2.6	2.66	2.45	3.27	2.8	2.47	1.98	2.88	2.98	3.16	3.14	2.27	2.89	2.54
90874	ENSG00000143067	1	120162045	120190396	-1	p12	ZNF697	2.54	2.59	3.53	2.47	2.59	2.08	2.97	2.64	2.14	2.54	1.03	2.35	2.33	1.95	1.96	2.22	2.61	2.04	2.45	1.81	1.85	3.08	2.85	2.83	2.22	2.19	2.78	2.9	1.91	2.94	2.68	2.9	3.56	2.98	3.3	2.61	2.31	2.81	1.73	3.44	3.11	2.71
26227	ENSG00000092621	1	120202421	120286838	1	p12	PHGDH	7.29	6.4	7.47	8.33	8.26	8.05	7.1	7.35	8	7.95	8.89	8.18	7.72	8.38	8.91	8.37	7.42	8.68	8.03	7.99	7.33	7.46	7.57	6.32	7.58	7.3	7.74	6.82	7.87	7.53	7.61	7.94	7.36	7.53	6.33	7.66	7.88	7.36	8.1	7.56	7.74	7.24
4853	ENSG00000134250	1	120454176	120612240	-1	p11.2	NOTCH2	7.45	6.92	7.7	7	6.8	8.02	7.48	7.08	7.19	7.09	5.83	7.26	6.55	6.92	6.39	6.84	6.59	6.4	7.42	8.05	7.04	6.86	7.17	8.1	7.23	6.42	7.42	6.71	6.93	7.43	7.33	7.44	7.83	7.52	7.68	6.99	7.17	6.35	7.94	5.01	6.98	7.3
9659	ENSG00000178104	1	144836157	145076186	-1	q21.1	PDE4DIP	8.26	9.32	8.35	8.02	7.5	9.23	7.96	8.32	7.9	7.16	7.48	6.82	7.19	7.67	7.22	8.19	7.23	8.1	8.12	8.6	8.2	7.53	8.36	8.8	8.42	7.6	7.82	8.22	8.49	8.01	7.65	8.25	8.79	7.91	8.03	8.56	7.42	7.85	8.95	8.06	8.77	8.58
10628	ENSG00000117289	1	145438469	145442635	1	q21.1	TXNIP	8.96	8.65	9.43	9.02	8.03	11.08	8.98	9.19	8.9	8.42	8.89	8.79	9.03	8.44	8.66	8.81	8.4	8.7	8.16	7.83	7.37	8.58	9.99	8.87	8.86	7.92	9.5	8.83	8.17	8.15	8.49	8.34	8.27	7.8	8.56	8.26	8.1	8.18	10.56	7.59	7.32	8.8
84265	ENSG00000121851	1	145456236	145470388	-1	q21.1	POLR3GL	5.4	5.64	5.08	5.71	5.47	5.13	5.31	5.51	5.87	5.38	5.67	5.89	5.48	6.04	6.68	5.67	6	5.48	5.11	5.49	5.8	5.76	5.89	5.27	5.28	5.4	5.6	5.69	5.32	5.66	5.59	5.63	5.04	5.55	5.71	5.32	5.88	5.82	5.76	5.46	4.87	5.33
284615	ENSG00000181039	1	145470508	145475646	1	q21.1	ANKRD34A	2.14	2.13	1.07	2.84	3.52	3.06	3.08	3.75	1.23	2.75	1.7	2.06	0.69	1.6	0.73	0.85	2.79	1.29	3.71	0.35	1.23	2.46	1.79	1.24	1.23	2.47	2.89	2.16	3.33	1.46	1.81	4.11	4.03	3.02	2.97	4.5	4.34	3.59	2.48	4.07	5.64	3.33
9939	ENSG00000131795	1	145507598	145511444	1	q21.1	RBM8A	7.59	7.22	7.79	6.87	6.97	7.34	7.26	7.1	6.66	6.96	5.95	6.74	7.31	7.33	6.8	6.72	6.96	6.62	6.98	7.32	6.92	7.56	7.62	7.59	7.05	6.79	7.3	7.28	7.28	7.38	7.48	7.03	7.34	7.34	7.3	7.11	6.91	6.98	7.1	6.85	6.41	7.16
8799	ENSG00000131779	1	145516252	145523730	1	q21.1	PEX11B	5.38	5.74	5.27	5.55	5.65	5.74	5.4	5.96	5.44	5.35	5.43	5.7	5.63	5.77	5.71	5.29	5.53	5.13	5.65	5.23	5.46	5.48	5.47	5.59	5.4	5.66	5.84	5.66	5.42	5.53	5.58	5.68	5.54	5.59	5.34	5.75	5.9	5.98	5.58	5.31	5.99	5.58
8515	ENSG00000143127	1	145524891	145543868	1	q21.1	ITGA10	2.64	3.01	1.15	1.48	1.28	1.42	2.3	3.29	2.88	2.2	2.27	2.41	1.08	1.21	1.97	2.47	4.27	0.62	1.73	1.84	1.45	2.87	2.96	3.76	2.42	2.28	2.37	2.16	0.34	2.36	1.42	1.34	1.34	1.42	1.95	2.27	1.17	2.6	3.95	2.19	1.9	2.62
148741	ENSG00000198483	1	145549227	145568526	1	q21.1	ANKRD35	1.43	-1.38	-0.18	2.41	2.3	1.01	0.43	2.99	0.68	0.99	2.86	2.03	0.76	-0.11	1.23	0.68	2.76	1.09	2.77	0.76	-1.56	0.37	0.47	-1.13	0.26	-0.88	1.61	-1.16	1.46	0.83	0.26	4.03	1.52	1.05	0.76	2.75	2.93	1.36	1.38	2.11	4.2	1.35
10401	ENSG00000131788	1	145575233	145586546	1	q21.1	PIAS3	4.82	5.62	5.34	5.31	5.1	5.46	5.23	5.12	5.43	5.4	5.23	5.39	5.3	5.03	4.43	5.1	5.36	5.16	5.28	4.84	4.95	5.29	5.26	5.45	5.11	5.11	5.15	4.77	4.98	4.65	4.95	5.14	4.88	5.31	5.4	5.33	5.15	5.07	5.23	5.24	5.35	4.83
200035	ENSG00000186364	1	145586115	145590461	-1	q21.1	NUDT17	1.95	2.39	2.08	1.77	1.62	2.56	2.8	1.79	1.98	2.38	1.14	1.93	1.66	2.11	2.3	2.45	2.45	2.18	2.25	1.75	1.42	2.98	3.11	2.43	2.06	2.44	3.42	2.94	1.86	2.33	1.71	0.68	1.6	1.94	3.28	1.74	2.13	2.41	2.43	2.86	1.47	1.92
10623	ENSG00000186141	1	145592605	145611025	-1	q21.1	POLR3C	4.8	4.5	4.77	4.08	4.28	4.44	4.51	4.55	4.06	4.22	4.24	3.98	4.62	4.83	4.74	3.96	4.26	4.09	4.36	4.17	4.32	4.59	4.56	4.45	4.09	4.84	4.7	5.02	4.35	4.61	4.7	4.5	4.56	4.36	4.61	4.33	4.23	4.65	4.15	4.74	4.35	4.76
27246	ENSG00000121848	1	145611036	145690661	1	q21.1	RNF115	4.51	4.77	4.61	4.51	4.44	4.81	4.53	4.82	4.6	4.29	4.26	4.44	4.55	4.54	3.77	4.34	4.3	4.01	4.28	4.75	4.28	4.54	4.57	4.77	4.66	4.44	4.46	4.58	4.37	4.84	4.52	4.62	4.65	4.36	4.5	4.55	4.11	4.17	4.42	4.3	4.61	4.7
11126	ENSG00000117281	1	145695798	145715614	-1	q21.1	CD160	-0.36	-1.1	-0.31	0.24	-0.47	-0.31	-0.15	0.06	-0.23	0.89	0.26	-0.75	-0.42	-1.04	-0.05	0.39	0.93	0.41	-0.48	-0.41	0.68	-0.29	0.18	-0.72	-0.72	-0.11	0.31	0.59	-0.76	-0.68	-0.57	-0.2	-0.42	-0.47	-0.09	-0.14	0.52	0.92	-0.01	-0.12	1.14	-0.68
5565	ENSG00000131791	1	146626685	146644129	-1	q21.1	PRKAB2	6.08	6.72	6.44	5.79	5.94	6.15	6.07	6.62	5.72	6.12	5.19	5.18	5.98	4.97	5.7	6.09	5.53	5.75	5.81	6.13	5.32	5.78	6.12	5.83	6	5.72	6.03	6.5	6.03	6.51	6.15	5.82	6.39	6.33	6.23	5.83	5.58	5.96	6.03	5.97	6.03	6.42
2330	ENSG00000131781	1	146646930	146714700	-1	q21.1	FMO5	1.57	5.7	1.34	0.9	0.6	1.99	1.16	1.38	0.92	1.16	0.99	1.87	1.29	1.41	-0.3	1.16	-0.03	1.25	1.05	1.09	0.13	0.02	3.84	1.78	1.73	1.86	0.89	0.55	0.61	0.94	0.84	0.05	1.31	1.3	0.25	1.27	0.51	1.2	1.21	-0.6	0.51	1.87
9557	ENSG00000131778	1	146714291	146767443	1	q21.1	CHD1L	5.82	6.45	6.09	5.52	5.72	5.92	5.64	6.14	5.86	6.08	5.96	5.42	5.99	6.21	6.21	5.63	5.78	5.98	5.48	6	5.89	5.77	5.19	6.1	5.26	5.97	5.78	5.06	5.91	5.98	6.29	5.74	5.98	5.89	5.63	5.41	5.72	6.42	5.62	5.77	5.34	5.38
607	ENSG00000116128	1	147013182	147098017	1	q21.2	BCL9	5.65	5.88	6.17	6.02	5.83	5.67	5.85	5.43	5.59	5.68	4.97	5.25	6.06	5.65	4.85	5.6	5.71	5.86	5.88	5.26	5.3	6.4	6.22	6.26	5.8	5.22	6.12	6.21	6.08	5.63	5.79	5.74	6.08	6.12	6.26	6.08	6.03	5.75	5.7	5.37	5.68	5.93
51205	ENSG00000162836	1	147119170	147142618	-1	q21.2	ACP6	3.44	3.07	4.12	3	3.49	2.6	3.84	2.02	2.45	2.86	3.25	2.45	3.53	4.28	4.49	2.87	3.46	2.42	2.83	2.28	3.48	3.34	2.47	4.94	3.86	3.22	3.05	2.76	2.92	2.94	3.05	3.39	2.41	3.69	0.76	2.67	3.32	1.76	4.02	3.87	2.61	2.44
2702	ENSG00000143140	1	147228332	147245484	-1	q21.2	GJA5	0.5	2.26	-0.5	1.22	-0.29	1.49	-0.24	-0.31	-0.28	-0.4	-1.75	3.13	0.89	-0.23	-0.26	-1.28	1.95	-1.09	1.03	0.26	-1.38	1.95	0.48	0.71	-0.4	1.42	0.54	1.58	0.03	2.01	0.4	1.89	0.47	0.27	0.39	-0.3	0.58	-0.14	-0.09	1.67	2.47	1.01
8349	ENSG00000184678	1	149856010	149858232	-1	q21.2	HIST2H2BE	3.97	5.51	5.48	5.73	4.65	4.07	3.49	4.94	4.41	3.11	5.36	3.48	6.52	4.5	4.12	4.49	5.44	4.7	4.54	3.93	3.54	5.29	6.38	4.57	4.97	3.77	5.44	5.04	4.15	4.25	4.54	4.85	4.51	5.24	3.89	4.2	3.66	4.38	3.96	3.98	4.14	4.83
51027	ENSG00000178096	1	149858486	149872351	1	q21.2	BOLA1	4.19	3.93	4.09	4.36	4.18	4.61	3.95	3.98	4.06	4.32	4.42	4.97	3.98	4.49	5.12	4.49	4.35	4.46	4.05	4.19	4.6	4.25	4.45	3.69	4.37	4.07	4.57	3.57	3.85	3.97	3.58	3.34	3.22	3.86	4.05	3.89	4.5	4.42	4.56	4.58	3.66	4.21
9900	ENSG00000159164	1	149874870	149889434	-1	q21.2	SV2A	8.22	8.45	7.88	8.08	8.21	8.26	8.12	8.64	8.07	7.89	7.38	7.84	7.57	8.49	8.57	7.18	8.37	7.13	8.3	7.62	8.04	8.58	8.21	8.83	7.78	8.09	8.31	8.38	7.96	8.24	7.79	8.57	8.99	8.51	8.59	8.71	8.28	8.43	7.97	8.9	9.29	8.07
10262	ENSG00000143368	1	149895209	149900236	-1	q21.2	SF3B4	6.45	6.36	6.4	6.52	6.47	6.55	6.4	6.26	6.33	6.36	6.5	6.72	6.76	7.77	7.3	6.15	6.85	6.39	6.27	6.17	6.71	6.44	6.83	6.38	6.38	6.97	6.94	6.79	6.2	6.49	6.61	6.21	5.98	6.18	6.5	6.2	6.82	7.09	6.29	6.64	5.65	6.07
10903	ENSG00000014914	1	149900543	149908791	-1	q21.2	MTMR11	2.46	4.39	2.13	2.43	2.83	3.23	2.89	2.41	4.29	2.49	3.8	3.53	2.45	4.61	3.82	3.48	2.93	3.36	3.08	2.93	3.61	2.98	3.16	5.6	2.78	3.54	2.68	2.26	2.79	2.43	2.81	3.17	2.92	3.01	2.5	1.75	1.87	3.17	2.88	3.83	2.56	2.13
56957	ENSG00000163113	1	149912231	149982686	-1	q21.2	OTUD7B	5.39	6.2	5.33	5.64	5.13	6.15	5.13	5.08	4.82	4.82	5.51	4.88	4.7	4.63	4.54	5.31	4.61	5.49	5.4	5.42	4.07	4.75	5.26	5.48	5.19	4.49	5.05	4.71	5.13	4.42	5.42	5.32	4.97	4.61	4.83	6.35	4.99	4.66	5.92	4.71	4.93	5.58
11311	ENSG00000136631	1	150039369	150117505	1	q21.2	VPS45	5.94	5.95	5.72	5.92	6.2	6.1	6.29	5.95	6.13	6.01	6.24	5.85	6.06	7.11	7.25	6.22	6.22	6.07	5.92	6.24	6.32	5.98	6.12	6.04	6.07	5.82	5.91	6.15	6.1	5.93	6.01	6.03	6.18	6.12	6.32	5.71	5.92	6.26	6.15	6.2	6.26	6.12
51177	ENSG00000023902	1	150121373	150132260	1	q21.2	PLEKHO1	5.46	4.48	5.62	5.97	5.78	5.22	5.17	5.95	5.3	5.2	6.15	5.14	5.73	6.26	7.51	5.14	5.88	5.77	5.83	5.64	6.07	5.42	5.41	5.87	5.23	6.09	5.85	5.51	5.5	5.32	5.09	5.15	5.49	5.22	5.16	5.43	6.46	5.98	5.1	6.21	6.38	5.35
81611	ENSG00000143401	1	150190717	150208504	-1	q21.2	ANP32E	6.24	5.6	5.87	6.22	6.19	6.57	6.29	6.55	6.49	6.02	6.57	6.71	5.94	6.69	6.17	7.01	6.05	5.98	6.36	6.39	5.97	5.64	5.62	6.21	6.17	5.86	5.7	5.23	6.55	5.97	6.29	6.62	6.39	6.5	6.41	6.04	6.16	5.68	7.08	5.87	6.57	6.06
23632	ENSG00000118298	1	150230169	150237478	1	q21.2	CA14	4.1	3.05	2.75	2.55	2.94	0.57	3.42	4.49	3.98	2.73	4.84	5.76	2.34	4.48	5.36	4.23	4.75	4.51	4.41	2.96	3.14	4.59	3.2	3.93	4.46	4.33	4.19	4.77	5.78	0.71	2.97	3.95	2.81	4.56	4.8	3.17	4.66	2.99	3.43	3.6	2.77	0.66
51107	ENSG00000117362	1	150237804	150241980	-1	q21.2	APH1A	7.54	7.52	7.63	7.74	7.64	7.54	7.73	7.39	7.69	7.58	7.76	8.18	7.73	8.39	8.62	7.51	7.67	7.66	7.57	7.71	7.49	7.56	7.64	7.59	7.65	7.95	7.5	7.23	7.54	7.7	7.56	7.3	7.09	7.63	7.49	6.87	7.54	7.68	7.53	7.59	6.73	7.59
79630	ENSG00000118292	1	150240600	150253327	1	q21.2	C1orf54	2.01	1.5	1.36	2.16	2.86	0.66	2.15	2.23	3.06	2.12	4	3.77	2.43	2.62	4.42	2.16	3.54	3.01	2.44	3	3.2	2.83	0.97	1.61	2.29	4.43	1.9	1.38	2.29	2.3	2.41	2.92	0.65	2.62	1.27	1.84	2.04	3.09	2.09	3.38	2.69	0.98
148523	ENSG00000159208	1	150254953	150259505	1	q21.2	C1orf51	3.41	2.42	2.64	2.51	3.65	3.43	3.38	3.62	3.67	3.04	3.86	3.86	3.5	3.67	3.6	2.55	4.11	2.78	2.99	3.54	3.36	3.76	2.16	2.63	3.37	2.98	2.97	3.51	3.53	3.18	2.84	3.84	2.72	3.99	3.21	3.25	3.35	3.3	3.63	2.98	3.74	1.84
54460	ENSG00000187145	1	150266289	150281414	1	q21.2	MRPS21	5.72	5.4	5.57	6.26	5.89	6.01	5.99	6.36	6.25	5.83	6.28	6.42	6.12	6.77	7.49	6.2	6.34	6.08	5.78	5.72	6.91	5.66	5.7	5.82	5.87	6.02	6.01	6.13	5.9	6.21	6.12	5.79	5.87	5.78	5.77	5.99	6.42	6.49	6.4	6.37	6.3	5.79
9129	ENSG00000117360	1	150293925	150325671	1	q21.2	PRPF3	5.56	5.11	5.74	5.29	5.37	5.43	5.82	6.09	5.7	5.92	5.53	5.44	6.05	5.33	5.12	6.01	6.3	6.08	5.5	5.64	5.47	6.08	6.01	5.61	5.66	5.78	5.79	6.01	5.53	5.4	5.68	5.16	5.45	5.72	5.43	6.12	5.52	6.37	6.25	5.13	5.11	5.66
23248	ENSG00000163125	1	150335567	150449042	1	q21.3	RPRD2	7.02	6.5	7.13	6.56	6.34	6.8	6.61	6.79	6.2	6.34	5.85	6.35	7.03	6.48	5.42	6.11	6.51	6.21	6.59	6.27	5.99	7.18	7.15	6.71	6.66	6.21	7.26	7.33	6.61	6.66	6.6	6.86	6.91	6.7	7.15	6.62	6.46	6.63	6.67	6.03	6.5	6.76
80222	ENSG00000143374	1	150459887	150480078	1	q21.3	TARS2	5.36	5.12	5.4	5.1	5.26	5.17	5.34	5.85	5.55	5.23	5.17	5.36	5.13	6.23	6.06	5.25	5.4	5.29	5.29	5.14	5.41	5.31	5.32	5.22	5.39	5.65	5.3	5.85	5.17	5.26	5.33	5.03	5.28	5.43	5.37	5.24	5.37	5.43	5.22	5.6	5.2	5.14
1893	ENSG00000143369	1	150480538	150486265	1	q21.3	ECM1	3.41	2.05	2.23	2.66	3.12	2.94	3.55	3.53	3.46	3.41	3.12	3.49	2.8	3.75	4.47	2.79	5.01	3.46	3.61	3.1	3.4	4.18	3.04	4.11	2.52	5.32	3.07	3.9	2.76	3.31	2.65	3.82	3.76	3.35	3.08	3.61	3.82	4.09	2.93	5.09	3.81	3.41
54507	ENSG00000143382	1	150521884	150533413	1	q21.3	ADAMTSL4	0.46	0.37	-0.43	1.02	1.03	-0.32	0.47	0.76	0.86	1.71	1.03	0.73	-0.35	0.56	0.13	1.52	0.4	1.08	0.22	0.9	1.31	0.13	-0.09	0.86	0.54	0.84	-0.03	-0.01	-0.19	0.05	0.3	0.28	0.01	0.15	0.49	1.57	0.14	0.54	1.98	0.31	0.67	0.68
4170	ENSG00000143384	1	150547032	150552073	-1	q21.3	MCL1	7.35	7.76	7.28	8.15	8.28	7.93	7.95	8.68	8.79	8.6	8.2	8.91	8.01	7.96	7.58	8.34	7.46	7.6	7.45	8.19	7.63	7.16	7.42	8.34	8.5	7.7	7.53	7.44	7.64	7.54	7.9	7.43	7.7	8.28	7.37	9.25	7.16	6.97	7.52	7.37	8.11	8.72
2029	ENSG00000143420	1	150573327	150602088	-1	q21.3	ENSA	7.24	7.11	7.38	7.31	7.29	7.71	7.52	7.67	7.27	7.02	7.37	6.99	7.53	7.9	7.78	6.96	7.89	6.95	7.32	6.94	7.19	7.73	7.45	7.69	7.02	7.64	7.53	7.52	7.29	7.17	7.35	7.72	7.82	7.21	7.45	7.86	7.81	7.59	7.37	7.94	8.25	7.35
55204	ENSG00000143457	1	150618701	150669672	-1	q21.3	GOLPH3L	4.3	4.93	4.82	4.95	4.64	5.24	4.94	5.16	4.84	4.39	4.4	4.96	5.08	4.7	4.31	4.86	4.49	4.46	4.48	4.06	3.99	4.86	4.77	4.65	4.88	4.32	4.81	5.22	4.58	4.12	4.52	4.98	5.06	4.59	4.68	4.59	4.26	4.85	4.98	4.25	4.74	4.96
1520	ENSG00000163131	1	150702551	150738433	-1	q21.3	CTSS	4.06	6.06	4.13	2.38	4.78	4.82	2.54	5.12	5.37	3.47	6.73	4.86	4.14	5.38	4.32	4.89	2.95	4.42	4.83	5.07	4.25	3.51	2.98	4.42	5.28	4.52	4.28	2.41	3.72	3.03	4.34	5.26	3.43	3.93	4.21	3.11	2.74	3.83	4.15	3.94	4.23	3.14
1513	ENSG00000143387	1	150768684	150780799	-1	q21.3	CTSK	4.56	5.42	3.56	2.46	2.44	4.27	4.6	3.05	3.77	3.42	3.49	3.9	1.63	4.77	4.92	3.85	3.03	3.89	2.89	5.54	4.35	2.92	5.38	3.1	4.93	5.1	3.1	1.94	3.91	3.25	2.93	3.19	3.23	5.32	2.33	2.48	2.51	4.03	5.15	5.47	2.71	3.64
405	ENSG00000143437	1	150782181	150849244	-1	q21.3	ARNT	5.74	5.8	5.65	5.46	5.25	5.85	5.8	5.64	5.52	5.35	5.2	5.45	5.63	5.68	5.05	5.4	5.61	5.5	5.48	5.18	4.98	5.85	5.97	5.71	5.19	5.65	5.62	5.74	5.51	5.59	5.57	5.43	5.46	5.55	5.64	5.44	5.34	5.71	5.66	5.32	5.19	5.65
9869	ENSG00000143379	1	150898739	150937213	1	q21.3	SETDB1	6.32	5.64	6.72	5.95	5.73	5.74	6.42	6.37	6.02	6.23	5.8	5.56	6.4	6.45	6.33	6.04	6.52	6.22	5.73	5.92	6.16	6.49	6.52	6.12	6.16	6.52	6.39	6.58	6.01	6.54	6.45	5.66	6	6.3	6.46	5.76	6.3	6.63	5.79	6.38	5.06	6.28
8416	ENSG00000143412	1	150954493	150968110	1	q21.3	ANXA9	1.22	1.8	1.92	0.82	1.12	0.15	1.6	1.06	1.26	1.7	1.32	1.11	1.99	0.43	0.39	1.89	1.6	2.13	1.1	1.27	1.12	1.47	2.29	1.44	1.07	1.93	1.83	1.99	1.35	1.01	1.7	0.8	0.79	1.55	1.28	2.1	2.16	1.82	1.38	1.66	0.25	1.45
55793	ENSG00000143409	1	150969025	150980851	-1	q21.3	FAM63A	6.09	6.58	6.26	5.87	5.65	5.84	5.84	5.16	5.34	5.85	5.74	5.63	5.78	5.28	5.48	5.82	5.42	5.94	5.58	5.75	5.43	5.65	6.39	5.65	5.86	5.69	6.31	6.1	5.85	5.67	5.9	5.19	5.54	5.7	5.92	6.15	6.08	6.16	6.06	5.54	4.45	6.26
58497	ENSG00000143363	1	150980896	151008189	1	q21.3	PRUNE	5.12	4.72	4.74	4.67	4.68	4.93	4.78	4.63	4.81	4.61	4.26	4.99	4.59	4.98	4.34	4.45	4.65	4.36	4.68	4.41	4.66	4.8	4.92	4.38	4.71	4.84	4.73	4.62	4.59	4.86	4.85	4.91	4.76	4.54	4.97	4.56	4.49	4.92	4.87	5.03	4.71	4.93
54964	ENSG00000143443	1	151020216	151024462	1	q21.3	C1orf56	3.77	3.68	3.52	3.55	3.78	3.68	3.35	3.82	3.84	3.97	3.67	4.07	3.97	4.7	4.67	4.05	3.61	3.96	3.54	3.79	3.96	3.61	4.17	3.56	3.67	3.72	4.1	3.66	3.68	3.99	3.63	3.23	2.83	3.39	3.52	3.47	3.83	4.06	3.65	3.6	2.46	3.75
56882	ENSG00000197622	1	151023447	151032249	-1	q21.3	CDC42SE1	7.22	7.74	7.32	6.63	7.3	6.31	7.1	6.73	6.88	7.22	7.09	6.94	7.22	7.72	7.44	6.62	6.85	6.96	6.69	7.11	7.75	6.97	6.88	7.44	7.37	8.28	6.91	7.3	7.07	7.26	7.31	6.77	6.8	7.18	7.13	7.04	7.13	7.7	6.5	8.05	6.29	7.01
10962	ENSG00000213190	1	151030234	151040970	1	q21.3	MLLT11	7.88	7.13	7.35	7.41	7.51	7.2	7.84	8.05	7.75	7.27	6.88	6.89	7.2	7.74	7.97	6.99	8.24	6.66	7.53	6.74	7.26	8.02	7.55	7.92	7.05	7.84	7.6	8.46	7.52	7.91	7.62	8.13	8.34	7.68	7.96	7.58	7.48	7.99	6.9	8.44	8.15	7.3
10500	ENSG00000143434	1	151104161	151119104	-1	q21.3	SEMA6C	5.48	5.18	5.72	5.35	5.59	4.02	5.28	5.67	5.02	5.79	4.61	4.57	4.91	4.67	5.43	5.16	5.45	5.48	5	4.96	5.52	5.77	6.17	4.74	5.41	6.35	5.88	5.62	4.89	5.96	5.02	4.13	4.69	5.2	5.58	5.22	5.79	6.12	4.98	5.67	5.07	5.16
79626	ENSG00000163154	1	151129105	151132225	1	q21.3	TNFAIP8L2	1.43	0.8	0.87	1.9	1.66	1.15	0.64	1.74	1.49	1.4	3.45	2.49	2.11	2.21	3.01	1.56	0.36	2.36	1.24	2.09	1.45	1.03	0.58	1.41	1.49	0.98	1.55	-0.14	1.45	0.16	1.7	1.8	1.12	0.66	0.86	-0.01	1.07	1.96	1.36	1.36	1.65	1.35
388695	ENSG00000163155	1	151132224	151138424	-1	q21.3	LYSMD1	4.81	4.4	4.54	4.72	4.35	4.24	4.86	5.06	4.81	4.36	4.39	4.76	4.57	4.67	4.9	4.64	4.96	4.27	4.4	4.24	4.45	5	5.04	4.48	4.63	4.71	4.61	5.04	4.4	4.83	4.65	4.18	4.47	4.54	4.43	4.28	4.49	4.52	4.38	4.81	4.34	5.02
6944	ENSG00000163159	1	151142463	151167797	-1	q21.3	VPS72	6.44	6.11	6.5	6.39	6.37	6.37	6.51	6.38	6.5	6.57	6.69	6.9	6.62	6.97	7.39	6.45	6.56	6.57	6.38	6.22	6.55	6.73	6.67	6.16	6.42	6.59	6.76	6.96	6.38	6.79	6.78	6.12	6.02	6.37	6.6	6.31	6.99	6.96	6.3	6.46	5.77	6.38
8394	ENSG00000143398	1	151170425	151222012	1	q21.3	PIP5K1A	6.06	5.99	6.1	5.87	5.82	5.75	5.99	6.41	5.82	5.94	5.53	5.84	6.41	6.33	5.56	5.56	6.04	5.65	5.79	5.67	5.79	6.15	6.04	6.33	5.86	6.18	5.89	6.36	5.92	6.24	6.09	5.71	5.85	6.01	5.98	5.87	5.59	6.01	5.54	6.09	5.95	5.89
5710	ENSG00000159352	1	151227179	151239955	1	q21.3	PSMD4	7.13	6.86	7.1	7.44	7.18	7.46	7.27	7.43	7.5	7.16	7.72	7.5	7.34	8.05	9.21	7.41	7.56	7.42	7.24	7.08	7.64	7.34	7.16	7.1	7.14	7.7	7.42	7.71	7.13	7.58	7.46	7.25	7.32	7.01	7.18	7.24	7.77	7.84	7.42	7.59	7.31	7.36
57592	ENSG00000143373	1	151254094	151264381	1	q21.3	ZNF687	6.54	6.42	6.33	6.24	6.3	6.4	6.29	5.81	6.2	6.3	5.9	6.47	6.25	6.35	6.22	6.17	6.27	6.38	6.15	6.42	6.35	6.36	6.54	6.21	6.46	6.08	6.45	6.44	6.27	6.26	6.41	5.92	6.02	6.45	6.1	6.08	6.42	6.18	6.16	6.36	5.72	6.38
5298	ENSG00000143393	1	151264273	151300191	-1	q21.3	PI4KB	6.99	7.14	7.39	7.24	7.11	6.9	7.11	7.42	7.05	7.19	7.26	7.1	7.3	7.55	7.86	6.96	7.17	7.22	7.13	7.07	7.07	7.36	7.3	7.36	7.17	7.24	7.4	7.33	6.91	7	7	6.91	6.96	7.14	7.27	7.02	7.19	7.26	7.07	7.17	7.1	7.04
5993	ENSG00000143390	1	151313116	151319833	-1	q21.3	RFX5	6.18	6.49	6.2	5.67	5.7	6.12	6.26	6.26	5.72	5.7	5.82	5.15	6.1	6.66	5.92	5.35	6.33	5.71	5.63	6.2	6.49	7.13	5.83	6.37	5.9	6.7	5.89	6.33	5.98	6.64	6.19	5.93	6	6.27	6.83	5.18	6.06	5.98	6.06	6.39	5.75	5.36
8991	ENSG00000143416	1	151336778	151345209	-1	q21.3	SELENBP1	3.6	2.49	2.54	4	4.24	4.11	2.52	4.86	3.72	3.11	5.09	4.56	2.93	1.06	2.11	4.4	4.33	4.59	5.11	5.05	2.16	1.98	1.63	0.53	4.43	3.21	2.51	1.16	3.67	3.58	2.66	5.46	4.45	3.12	1.69	4.46	4.97	3.32	4.51	3.51	5.73	3.37
5692	ENSG00000159377	1	151372010	151374420	1	q21.3	PSMB4	7.07	7.72	7.06	7.43	7.21	7.52	7.28	7.63	7.43	7.28	7.94	7.82	7.34	8.21	8.86	7.32	7.58	7.52	7.35	7.17	7.97	7.14	7.26	7.25	7.23	7.65	7.27	7.5	7.1	7.3	7.27	7.15	7.07	7.08	7.02	6.91	7.34	7.55	7.29	7.7	7.25	7.25
23126	ENSG00000143442	1	151375200	151431941	-1	q21.3	POGZ	7.17	6.78	7.34	6.99	6.65	6.72	7.14	7.26	7.11	7.48	6.9	6.58	7.35	7.17	6.41	7.11	7.77	7.51	6.84	6.68	7.11	7.52	7.62	7.03	6.97	7.13	7.44	7.62	6.97	6.88	7.24	6.74	6.96	7.13	7.66	7.29	7.13	7.61	7.23	7.03	6.79	7.06
57530	ENSG00000143375	1	151482986	151511168	1	q21.3	CGN	3.01	3.53	2.62	2.43	2.52	1.95	2.91	2.16	3.05	3.41	2.61	2.76	2.69	2.83	1.96	3.52	3.34	3.61	2.99	2.53	2.72	3.31	3.56	1.94	2.46	2.44	3.44	2.87	2.83	3.06	2.93	1.74	2.9	3.26	3.67	3.89	3.25	3.68	3.56	2.4	2.43	3.35
7286	ENSG00000143367	1	151512781	151556059	1	q21.3	TUFT1	0.24	-1.53	3.7	1.92	2.76	1.07	1.81	2.43	-1.06	1.97	0.85	1.38	2.1	-2.04	-1.53	2.22	2.54	0.99	2.23	-2.42	-1.66	-0.8	3.17	-3.25	1.95	1.87	0.32	3.31	1.61	-2.36	2.16	2.21	2.48	1.33	0.45	2.83	1.5	3.59	2.74	2.8	3.41	2.77
81609	ENSG00000143376	1	151584541	151671567	1	q21.3	SNX27	6.97	7.05	7.23	7.07	7.03	6.69	6.87	6.91	6.77	6.83	6.87	6.58	7.19	6.98	6.52	6.66	6.58	6.65	6.79	6.91	6.82	6.99	7.04	6.73	6.99	6.66	7.15	7.3	6.71	6.77	6.72	6.71	6.85	6.94	6.85	6.94	6.92	6.95	6.99	6.78	7	6.97
11189	ENSG00000159409	1	151674880	151689290	-1	q21.3	CELF3	6.72	5.1	6.69	6.61	6.47	6.12	6.34	7.08	5.99	6.52	6	5.24	5.54	6.63	6.03	6.22	6.49	6.43	6.44	6.37	7.37	6.8	6.23	6.24	6.19	5.55	6.4	7.26	6.47	6.4	6.14	6.14	6.84	6.34	7.33	7.18	7.08	6.74	6.35	6.98	7.16	6.85
65005	ENSG00000143436	1	151732119	151736040	-1	q21.3	MRPL9	5.28	5.23	5.18	5.21	5.16	5.21	5.41	5.74	5.4	5.18	5.51	5.54	5.4	6.16	6.43	5.41	5.61	5.5	5.3	4.9	5.69	5.31	5.25	5.39	5.11	5.67	5.49	5.36	5.26	5.31	5.26	5.14	5.08	5.08	5.37	5.38	5.75	5.62	5.36	5.82	5.36	5.3
11022	ENSG00000182134	1	151742583	151763892	-1	q21.3	TDRKH	5.21	5	5.6	4.76	4.98	4.93	4.81	5.88	4.8	4.59	4.04	4.03	5.34	5.31	4.71	4.55	5.29	4.4	4.61	4.57	4.66	5.89	5.34	5.57	5.11	5.29	5.29	5.31	4.75	5.52	5.16	5.34	5.42	5.03	5.69	4.98	4.77	5.56	4.77	4.93	4.82	4.51
117145	ENSG00000159445	1	151846060	151882284	-1	q21.3	THEM4	4.24	3.9	4.36	3.81	4	4	4	4.59	4.11	4.19	4.3	4.02	4.5	4.41	4.59	4.23	4.56	4.35	4.07	4.05	4.47	4.31	2.46	4.29	4.21	4.57	4.4	3.88	4.09	4.27	4.17	3.38	3.89	4.21	4.44	3.78	4.31	4.87	4	3.95	3.91	3.35
6281	ENSG00000197747	1	151955391	151966866	-1	q21.3	S100A10	3.91	4.76	2.56	5.07	4.61	6.5	4.51	3.31	6.28	4.66	6.54	5.26	3.46	7.45	6.99	5.55	3.8	5.8	4.43	5.18	4.28	2.95	3.69	4.62	5.78	4.55	4.2	2.83	4.37	3.98	4.56	5.1	4.78	3.12	2.2	3.63	3.74	3.88	6.74	4.55	4.15	4.13
6282	ENSG00000163191	1	152004982	152020383	-1	q21.3	S100A11	3.14	4.28	2.83	4.14	3.84	3.88	2.19	3.9	4.12	3.02	6.41	4.54	3.82	4.71	4.96	4.43	3.4	4.09	4.42	4.45	3.84	3.28	2.52	3.98	3.28	4.29	3.94	2.21	3.33	2.73	3.53	4.77	2.9	2.42	2.42	3.16	2.69	3.87	4.7	4.81	4.88	3.32
2312	ENSG00000143631	1	152274651	152297679	-1	q21.3	FLG	1.16	2.02	-2.09	2.04	3.67	-1.37	-0.33	-0.26	-3.62	0	-2.83	-1.77	-0.96	-3.4	-4.79	1.55	2.23	2.01	0.77	1.4	-3.54	-2.28	-1.71	-3.41	4.22	3.58	-0.67	-0.03	1.87	-0.77	0.48	-2.71	1.28	0.83	-0.27	1.76	0.08	2.94	0.23	-1.25	1.32	1.53
6280	ENSG00000163220	1	153330330	153333503	1	q21.3	S100A9	-0.51	1.82	-1.4	1.64	0.95	5.72	-1.35	5.13	2.53	1.5	2.12	1.74	0.35	1.64	1.78	3.78	-2.1	-0.15	2.2	0.22	1.57	1.14	-0.45	2.12	2.44	1.54	2.23	-0.03	0.24	0.68	2.5	0.44	1.59	-1.11	0.7	3.03	1.31	1.05	0.78	1.11	5.4	2.8
6277	ENSG00000197956	1	153507075	153508720	-1	q21.3	S100A6	5.34	6.79	6.04	6.45	5.64	7.72	6.21	6.85	7.34	5.64	8.23	7.34	6.08	9.28	8.94	7.03	5.99	6.71	7.1	6	6.6	6.32	5.66	8.19	6.25	6.2	6.81	5.55	6.08	5.76	5.95	7.14	6.09	5.3	5.08	6.23	6.03	7.23	7.44	7.16	6.9	5.95
6275	ENSG00000196154	1	153516089	153522612	-1	q21.3	S100A4	0.49	1.45	0.66	-1.48	0.6	2.82	-1.81	2.35	1.01	-1.4	2.37	2.47	0.54	2.79	2.42	2.72	0.83	0.97	1.58	0.15	1.81	0.12	-0.9	0.96	1.26	1.85	1.15	-2.08	-0.81	0.74	-0.07	1.77	-0.59	-1.65	0.04	0.03	0.62	1.22	-0.08	2.46	2.07	-1.57
140576	ENSG00000188643	1	153579362	153585644	-1	q21.3	S100A16	5.84	5.62	4.79	7.37	6.56	7.64	6.35	6.65	6.38	5.69	7.13	6.59	5.8	7.81	8.79	7.1	6.01	6.4	6.09	6.69	6.36	5.95	5.48	8.74	6.55	6.5	5.86	3.3	5.71	5.06	5.79	6.94	5.38	6.45	3.85	6.14	5.34	6.58	6.9	6.91	6.05	5.48
6284	ENSG00000189171	1	153591263	153606873	-1	q21.3	S100A13	4.21	4.41	3.49	5.33	4.45	4.07	3.56	4.93	4.12	3.68	6.17	4.95	3.5	6.13	6.05	4.01	4.9	5.14	5.6	4.11	3.49	3.05	3.02	2.72	3.96	4.9	4.27	3.17	4.58	3.78	3.24	6.24	4.65	4.36	3.44	4.64	5.46	5.21	4.77	5.72	6.42	4.2
6271	ENSG00000160678	1	153600402	153604513	1	q21.3	S100A1	5.52	8.23	4.61	5.79	3.99	5.8	5.3	5.85	5.39	4.56	6.91	6.72	3.31	9.71	7.04	5.03	5.27	6.16	7.2	4.78	4.36	3.36	3.84	2.82	4.85	7.39	5.83	3.74	5.9	4.57	4.25	7.03	6.3	4.83	4.44	6.23	6.81	7.36	6.16	7.91	7.46	5.34
23557	ENSG00000143553	1	153631130	153634306	1	q21.3	SNAPIN	5.06	5.52	5.01	5.52	5.48	5.83	5.09	5.05	5.28	5.19	5.8	6.04	5.29	6.01	5.75	5.46	5.27	5.59	5.23	5.47	5.46	5.07	5.22	5.35	5.4	5.03	5.25	4.84	5.32	5.06	5.21	5.19	4.46	5.23	5.17	4.72	5.04	5.26	5.63	5.1	4.95	5.16
3608	ENSG00000143621	1	153634512	153643524	-1	q21.3	ILF2	7.81	7.23	7.62	7.59	7.65	7.42	7.76	7.52	7.87	7.66	7.54	7.77	7.9	8.54	8.84	7.44	7.8	7.58	7.32	7.52	7.67	7.8	7.65	7.79	7.29	8.11	7.59	8.13	7.69	7.83	7.94	7.41	7.44	7.67	7.88	7.07	7.59	7.72	7.36	8.05	6.9	7.41
4881	ENSG00000169418	1	153651113	153666468	1	q21.3	NPR1	2.4	1.68	4.58	1.55	0.56	0.47	2.51	2.02	2.45	0.67	1.98	3.44	3.34	2.59	2.71	2.12	3.11	-0.21	1.31	-0.16	2.51	4.28	4.72	5.12	1.35	1.05	4.16	1.72	-0.28	1.91	-0.08	1.86	1.68	2.2	1.34	0.58	2.56	-0.4	0.67	3.24	0.85	0.87
65123	ENSG00000143624	1	153700543	153746555	1	q21.3	INTS3	6.9	6.4	6.81	6.53	6.71	6.52	6.83	6.94	6.63	7.21	6.65	5.67	6.31	7.13	6.74	6.91	7.29	7.4	6.68	6.46	6.87	6.68	6.79	6.81	6.49	6.69	6.51	6.96	6.45	6.51	6.54	6.14	6.63	6.8	7.29	7.13	6.82	7.17	7.05	6.6	6.86	6.52
11000	ENSG00000143554	1	153746830	153752633	1	q21.3	SLC27A3	2.74	3.08	2.08	1.88	2.02	2.81	3.3	3.8	3.32	2.33	3.67	2.24	2.71	2.47	4.22	3.57	4.41	3.74	2.97	2.61	3.54	3.66	2.87	4.23	2.77	3.87	2.72	2.99	2.3	2.79	1.51	2.86	2.76	3.35	3.85	3.04	3.64	4.08	2.98	3.02	3.41	2.36
57459	ENSG00000143614	1	153777201	153895451	-1	q21.3	GATAD2B	7.28	6.78	7.21	6.69	6.76	6.55	6.7	6.88	6.67	6.82	6.32	6.61	7.06	6.62	6.14	6.51	7.07	6.6	6.56	6.63	6.61	7.15	7.49	6.84	6.62	6.74	7.04	7.31	6.58	6.8	6.76	6.8	6.66	7.05	7.13	6.91	6.88	6.88	6.68	6.52	6.35	6.83
9909	ENSG00000198837	1	153901977	153919172	-1	q21.3	DENND4B	6.31	6.06	5.97	6.05	6.08	5.48	6.36	6.6	6.38	6.36	6.22	6.08	5.97	6.49	6.16	6.04	6.55	6.33	6.48	6.01	6.22	6.49	6.25	6.13	5.89	6.27	6	6.23	6.35	6.31	5.92	6.16	6.14	6.33	6.44	6.59	6.66	6.31	6.02	6.51	7.18	5.86
200186	ENSG00000160741	1	153920145	153931101	-1	q21.3	CRTC2	5.62	5.69	5.76	5.6	5.24	5.55	5.49	5.99	5.56	5.44	6.06	5.57	5.69	5.76	6.02	5.64	5.83	5.94	5.66	5.35	5.64	5.79	5.91	5.39	5.6	5.88	5.93	5.8	5.41	5.53	5.33	5.2	5.21	5.08	5.42	6.03	6.05	6.19	5.7	5.39	4.83	5.65
27173	ENSG00000143570	1	153931575	153940188	-1	q21.3	SLC39A1	6	6.5	5.69	6.07	6.12	6.35	5.89	5.93	6.45	5.79	6.61	6.6	6.03	7.19	7.13	6.41	6.3	6.18	6.28	6.49	5.96	5.98	6.1	6.8	6.21	6.22	5.91	5.96	6.06	6.15	5.89	6.02	5.78	5.85	5.62	5.96	6.15	5.98	6.51	6.52	5.93	6.02
148327	ENSG00000143578	1	153940010	153946839	1	q21.3	CREB3L4	4.8	3.1	4.4	3.45	3.68	3.19	4.18	4.36	4.49	3.98	3.83	3.86	4.58	5.02	5.38	4.67	5.24	4.39	3.95	3.7	4.44	5.15	5	4.34	4.41	5.67	4.57	5.13	4.02	4.58	4.32	3.48	3.61	4.27	5.44	3.22	4.92	5.17	4.03	4.63	1.99	4.23
10899	ENSG00000143543	1	153946745	153950164	-1	q21.3	JTB	6.39	6.32	6.15	6.38	6.46	6.59	6.14	6.78	6.47	6.49	7.06	6.92	6.32	7.33	8.01	6.67	6.69	6.73	6.41	6.41	6.94	6.28	6.44	6.6	6.54	7.1	6.55	6.27	6.26	6.52	6.27	6.18	6.01	6.13	6.01	6.07	6.4	6.79	6.35	7.01	6.48	6.25
7170	ENSG00000143549	1	154127784	154167124	-1	q21.3	TPM3	7.11	7.51	6.95	7.42	7.41	7.21	7.06	7.57	7.49	7.05	7.67	7.45	7.2	8.12	8.13	7.04	7.39	7.1	7.44	7.15	7.24	7.1	6.98	7.64	6.94	7.39	7.35	7.5	7.29	7.37	7.44	7.83	7.67	7.11	7.15	7.76	7.58	7.38	7.35	7.83	8.09	7.37
25912	ENSG00000143612	1	154179196	154193104	-1	q21.3	C1orf43	7.86	8.35	7.46	7.74	7.61	7.96	7.69	8.37	7.89	7.44	8.13	8	8	8.21	8.21	7.68	7.96	7.65	7.79	7.62	7.77	7.53	7.77	8.02	7.61	8.21	7.59	8.03	7.87	8.18	7.74	7.96	7.47	7.48	7.4	7.53	7.66	7.41	7.63	8.26	7.9	7.85
9898	ENSG00000143569	1	154192655	154243986	1	q21.3	UBAP2L	7.71	7.55	7.83	7.59	7.43	7.78	7.67	7.09	7.3	7.24	6.93	7.39	7.73	8.08	6.95	7.03	7.44	7.36	7.46	7.38	7.42	7.66	7.76	7.71	7.56	7.57	7.66	7.83	7.59	7.7	7.41	7.36	7.39	7.68	7.62	7.51	7.54	7.39	7.33	7.63	7.27	7.48
10456	ENSG00000143575	1	154244987	154248351	1	q21.3	HAX1	6.21	6.36	6.01	6.47	6.13	6.58	6.07	6.65	6.38	5.94	6.59	6.97	6.52	6.88	7.2	6.39	6.63	6.31	6.28	6.11	6.52	6.36	6.37	6.32	6.44	6.46	6.51	6.47	6.25	6.33	6.29	6.29	6.1	5.95	6.1	6.07	6.33	6.58	6.43	6.4	6.18	6.23
57198	ENSG00000143515	1	154298029	154323783	1	q21.3	ATP8B2	5	6	5.3	4.96	4.94	5.7	5.18	5.63	5.14	5.25	4.51	4.77	5.05	5.79	4.64	5.21	5.46	5.45	5.4	5.1	5.03	5.42	5.59	5.44	5.12	5.52	5.52	5.45	5.14	5.04	4.64	4.89	5.54	5.21	5.65	5.73	5.38	5.14	5.83	5.18	5.57	5.55
3570	ENSG00000160712	1	154377669	154441926	1	q21.3	IL6R	2.6	3.53	3.1	2.47	2.86	4.62	1.97	4.15	2.63	1.68	1.87	2.74	2.59	2.41	1.14	2.7	1.72	2.91	2.8	3.72	1.13	3.25	3.49	4.13	2.82	1.7	3.35	1.01	2.19	2.48	2.4	2.98	3	2.75	2.48	3.96	1.51	1.72	3.93	0.97	2.22	3.26
126669	ENSG00000169291	1	154442248	154474589	-1	q21.3	SHE	2.59	2.4	2.91	3.67	2.44	2.8	2.35	2.91	3.15	1.6	2.1	2.92	2.92	1.2	1.36	2.31	3.5	1.79	3.23	2.75	2.31	2.95	2.34	2.85	3.46	2.98	2.04	1.31	3.12	3.04	1.4	2.87	2.46	2.64	2.84	1.97	2.63	1.97	2.79	1.57	2.79	2.96
55585	ENSG00000160714	1	154521053	154531504	-1	q21.3	UBE2Q1	6.41	6.36	6.43	6.63	6.41	6.53	6.54	6.8	6.42	6.32	6.41	6.54	6.67	6.75	6.74	6.41	6.63	6.34	6.35	6.13	6.6	6.57	6.53	6.34	6.36	6.94	6.66	6.51	6.37	6.7	6.44	6.65	6.47	6.36	6.4	6.49	6.53	6.73	6.49	6.84	6.69	6.41
1141	ENSG00000160716	1	154540257	154552502	1	q21.3	CHRNB2	6.18	5.1	6.59	5.95	6.01	6.07	6.2	6.1	5.44	5.63	4.99	5.97	6.09	6.4	6.41	5.27	5.89	5.46	5.94	6.2	6.12	6.51	5.86	6.38	6.15	6.1	6.51	6.61	6.21	6.48	6.15	6.43	6.7	6.29	6.64	6.41	6.35	6.14	5.71	6.22	6.72	5.95
103	ENSG00000160710	1	154554538	154600475	-1	q21.3	ADAR	8.72	8.55	8.88	8.54	8.47	8.57	8.66	8.69	8.31	8.56	8.24	8.29	8.67	10.1	9.02	8.22	8.43	8.34	8.78	8.56	8.03	8.82	8.8	8.97	8.45	8.29	8.83	8.6	8.76	8.8	8.56	8.89	8.92	8.8	9	8.54	8.39	8.22	8.75	8.34	8.83	8.51
3782	ENSG00000143603	1	154679902	154842756	-1	q21.3	KCNN3	4.16	4.13	4.14	5.47	5.24	5.14	3.94	3.43	4.03	3.45	3.22	3.84	4.06	1.91	1.81	4.45	2.28	4.99	5.53	6.75	3.1	2.47	3.65	4.27	6.65	0.25	3.19	1.9	5.34	3.68	5.09	4.73	5.47	5.76	3.44	5.7	3.1	0.97	4.67	1.81	3.83	4.76
10654	ENSG00000163344	1	154897210	154909467	-1	q21.3	PMVK	6.12	5.65	5.84	6.51	5.86	6.63	6.24	6.72	6.74	6.06	6.85	6.84	6.06	6.69	7.9	6.79	6.93	6.68	6.62	6.26	7.04	6.45	6.15	5.84	6.55	6.56	6.39	5.82	6.08	6.1	5.85	6.07	5.66	6.02	5.98	6.13	6.57	6.57	6.73	7.12	6.48	6.55
57326	ENSG00000163346	1	154916552	154928599	-1	q21.3	PBXIP1	6.87	6.97	6.36	8.68	8.38	8.1	7.01	8.2	7.31	7.27	8.7	8.27	7.29	6.96	7.64	9.1	7.46	8.72	8.64	8.26	6.97	6.06	6.94	7.04	8.83	5.63	7.57	5.2	7.02	6.52	7.25	8.19	7.78	7.32	6.46	7.99	7.42	6.55	8.26	6.19	8.23	7.58
90780	ENSG00000163348	1	154929502	154936329	-1	q21.3	PYGO2	5.2	6.02	5.31	5.85	5.69	5.74	5.41	5.9	5.44	5.41	6.04	5.63	5.64	6.8	6.5	5.57	5.56	5.77	5.93	4.95	5.46	5.4	5.48	5.47	5.54	5.51	5.87	5.5	5.41	5.07	5.26	5.74	5.43	5.52	5.46	5.75	5.9	5.76	5.83	5.57	6.01	5.37
6464	ENSG00000160691	1	154934774	154946871	-1	q21.3	SHC1	4.85	4.83	4.58	4.7	4.69	4.86	5.33	5.41	5.33	4.91	5.29	4.9	4.58	5.66	5.59	5.49	5.93	5.26	5.16	5.4	5.47	5.34	5.04	6.37	5.48	6.47	4.83	5.2	5.26	5.25	4.63	4.97	4.56	5.67	5.27	5.2	5.23	5.94	5.73	5.9	5.5	4.77
80308	ENSG00000160688	1	154955814	154965587	1	q21.3	FLAD1	4.74	4.7	4.78	4.77	4.8	4.75	4.76	5.18	4.89	4.72	5.08	4.89	4.97	5.9	6.52	4.85	5	4.98	4.9	4.8	5.39	4.83	4.47	4.78	4.99	5.25	4.94	5.5	4.77	5.26	5.06	4.64	4.95	4.76	5.03	4.54	5.21	5.46	4.59	5.32	4.47	4.75
51043	ENSG00000160685	1	154975127	154990998	1	q21.3	ZBTB7B	4.19	4.75	2.98	3.83	3.87	4.62	3.25	3.97	4.38	3.15	4.98	4.78	2.91	3.96	3.8	4.63	3.34	4.62	4.65	4.39	4.14	2.58	3.39	4.41	4.71	4.14	3.02	2.61	4.27	3.78	3.48	4.05	3.82	3.39	2.76	4.24	3.72	3.83	4.38	4.35	4.33	4
8751	ENSG00000143537	1	155023042	155035252	1	q22	ADAM15	5.72	6.03	5.76	6.03	5.54	5.91	5.24	6.02	6.26	5.27	7.11	6.25	5.57	6.93	7.56	5.29	6.66	6.19	6.45	5.58	5.63	5.91	5.73	5.99	6.09	6.5	6.11	5.04	5.64	5.98	5.2	6.08	5.3	5.08	5.23	5.82	6.17	6.1	5.85	6.89	5.79	5.67
1944	ENSG00000143590	1	155036224	155060014	1	q22	EFNA3	2.94	0.99	3.61	3.33	4.27	3.59	3.66	3.61	2.71	3.68	2.91	4.54	4.08	2.41	3.05	3.3	2.99	2.72	4.25	2.87	3.51	3.14	3.09	3.53	3.32	1.48	4.88	2.59	3.96	3.14	2.6	4.39	4.58	4.17	3.33	4.21	4.35	3.18	3.12	3.07	4.84	3.82
1942	ENSG00000169242	1	155099936	155107333	1	q22	EFNA1	3.54	3.93	3.98	4.76	4.19	3.89	3.38	4.17	3.96	3.74	5.92	5.04	4.74	4.99	5.82	4.8	4.88	5.39	5.24	3.37	4.51	4.02	4.2	4.99	4.03	4.9	4.65	3.66	4.02	3.53	3.38	3.88	4.71	4.04	4.3	5.38	4.48	4.67	3.95	5	4.11	4.33
54344	ENSG00000179085	1	155112367	155113071	-1	q22	DPM3	3.67	3.07	3.42	4.26	4.04	4.37	3.46	4.03	3.95	3.73	4.39	5.07	4	4.53	5.53	4.3	4.6	4.31	4.12	4	4.18	3.84	3.8	3.62	3.95	3.49	4.04	3.44	3.43	3.39	3.53	3.44	3.02	3.59	3.16	3.74	4.2	4.07	3.88	4.04	3.57	3.88
200185	ENSG00000163463	1	155141884	155159747	-1	q22	KRTCAP2	5.2	5.39	5.03	5.83	5.67	5.5	5.32	5.21	5.56	5.24	6.41	6.1	5.78	6.41	7.05	5.42	5.73	5.92	5.45	5.33	6.09	4.91	5.15	5.37	5.26	5.75	5.34	5.04	5.43	5.24	5.35	5.36	4.75	5.28	4.89	4.92	5.49	5.83	5.45	6.03	5.01	5.07
80128	ENSG00000163462	1	155145873	155157447	1	q22	TRIM46	3.89	3	3.45	3.81	3.82	2.38	3.38	3.44	3.12	3.66	3.3	1.77	2.82	3.59	3.35	3.29	4.03	3.7	3.62	2.8	4	3.4	3.7	3.07	3.23	3.1	3.78	3.77	3.35	3.95	3.21	3.78	3.88	3.78	4.52	4.57	4.48	4.28	2.59	4.35	4.57	3.81
4582	ENSG00000185499	1	155158300	155162707	-1	q22	MUC1	0.08	1.34	0.69	1.01	1.82	1.23	1.4	1.4	2.88	2.09	3.43	2.8	1.39	3.12	3.12	3.27	1.84	2.87	1.83	1.64	2.16	0.63	0.54	3.77	1.33	1.1	1.79	0.99	1.5	-0.19	1.43	1.23	1.33	1.81	1.36	0.65	0.84	1.87	2.55	0.98	1.39	0.37
7059	ENSG00000169231	1	155165379	155178842	-1	q22	THBS3	2.9	4.51	2.45	3.23	2.84	3.1	3.16	4.04	3.27	3.74	3.36	3.15	3.1	4.66	5.08	4.23	4.03	4.31	3.45	2.8	4.11	3.29	3.76	5.01	3.37	3.87	3.45	3.93	3.56	2.92	2.97	2.6	3.2	3.8	4.41	3.75	3.97	4.7	4.39	3.92	3.17	2.61
10712	ENSG00000160767	1	155216996	155225274	-1	q22	FAM189B	4.28	4.64	4.22	4.51	4.76	3.62	4.11	5.03	4.81	4.91	4.7	4.48	4.4	4.96	5.16	4.6	5.1	4.83	4.7	4.04	4.59	4.96	4.51	4.58	4.74	5.19	4.64	4.39	4.45	4.63	4.15	4.21	4.12	4.5	4.39	5.21	5.45	5.14	4.37	4.99	5.35	4.13
10067	ENSG00000116521	1	155225770	155232221	-1	q22	SCAMP3	6.35	6.81	6.32	6.51	6.44	6.32	6.22	6.73	6.68	6.24	6.87	6.8	6.52	7.31	7.7	6.58	6.72	6.53	6.42	6.34	6.71	6.42	6.69	6.65	6.56	6.86	6.47	6.5	6.19	6.64	6.29	6.34	5.97	6.15	6.13	6.19	6.55	6.94	6.1	6.88	5.88	6.17
1196	ENSG00000176444	1	155232659	155248282	-1	q22	CLK2	4.96	4.42	4.78	4.95	4.66	4.78	5.16	5.42	5.34	5.34	5.21	4.9	5.19	5.25	5.31	5.34	5.64	5.55	4.94	4.76	5.22	5.44	5.5	4.97	5	5.44	5.17	4.8	4.96	4.94	4.84	4.36	4.48	4.85	4.96	4.85	5.18	5.35	5.14	5.29	4.52	4.77
57657	ENSG00000143630	1	155247374	155259639	1	q22	HCN3	4.69	4.26	4.59	4.33	4.15	3.85	4.51	3.9	4.42	4.65	3.63	3.59	4.12	5.2	4.46	4.3	5.23	4.26	4.08	3.88	4.63	5.3	5.18	5.21	4.51	3.54	4.98	5.17	4.03	4.97	4.26	3.48	4.44	4.64	5.18	4.48	4.54	4.52	4.56	4.82	3.85	4.43
2224	ENSG00000160752	1	155278539	155290457	1	q22	FDPS	6.81	6.91	6.9	7.24	7.75	6.71	6.8	6.7	7.26	7.3	7.14	7.07	8.19	6.7	7.64	7.16	8.1	7.23	6.5	6.76	6.7	8.38	7.24	7.86	6.95	7.03	7.29	6.53	6.86	6.89	7.69	6.75	7.15	7.44	7.02	7.44	7.49	7.53	6.51	6.86	6.84	6.69
23623	ENSG00000160753	1	155290687	155300905	1	q22	RUSC1	4.86	4.74	4.39	5.47	5.49	5.51	4.97	5.88	4.98	5.05	4.86	4.95	4.26	5.84	5.81	4.94	5.48	4.84	5.84	4.72	5.07	4.5	5.04	4.76	4.84	4.94	5.27	5.11	5.24	5.01	4.59	6.04	5.77	5.29	4.86	6.2	5.99	5.04	5.45	5.25	7.14	5.2
55870	ENSG00000116539	1	155305059	155532598	-1	q22	ASH1L	7.68	7.23	8.17	7.24	7.13	8.17	7.52	7.2	6.94	7.2	6.16	6.61	7.41	6.71	5.32	7.24	6.85	7.13	7.47	7.59	6.34	7.83	7.76	7.78	7.38	6.54	7.53	7.83	7.87	7.7	7.61	7.56	8.07	7.75	7.77	7.69	7.05	7	7.74	6.54	7.73	7.78
55249	ENSG00000163374	1	155629237	155658791	-1	q22	YY1AP1	7.18	6.87	7.12	6.97	6.71	6.78	7	7.09	7.01	6.99	6.95	6.59	7.09	7.37	7.33	6.84	7.31	6.92	6.77	6.67	7.01	7.28	7.38	6.92	6.86	7.12	7.34	7.33	6.71	7.27	6.85	6.79	6.79	6.77	7.15	6.91	7.13	7.2	6.93	7.01	6.73	6.85
7818	ENSG00000132676	1	155657751	155708803	1	q22	DAP3	6.22	6.12	5.97	5.8	6.03	5.75	5.98	6.12	6.21	5.88	6.16	6.3	6.22	6.97	7.3	5.94	6.04	5.97	5.93	6.18	6.47	5.94	5.68	5.94	5.97	6.58	5.81	6.52	6.13	6.93	6.64	6.04	6.06	5.91	5.7	5.57	6.23	6.3	5.82	6.56	5.79	6.38
55249	ENSG00000116580	1	155719508	155829191	-1	q22	GON4L	5.86	5.78	6.27	5.77	5.56	5.96	5.96	5.65	5.64	5.76	4.98	5.05	5.8	5.73	5.18	5.57	5.86	5.7	5.75	5.88	5.45	6.3	6.18	6.02	5.99	5.91	6.06	6.28	5.87	6.18	6.1	5.73	6.1	6.11	6.29	5.91	5.81	6.04	6.1	5.53	5.8	6.02
23208	ENSG00000132718	1	155829300	155854990	1	q22	SYT11	9.99	10.77	10.25	9.91	10.49	10.47	9.99	10.22	9.76	10.28	9.7	9.76	10.05	9.98	10.33	10.08	9.73	9.93	10.17	10.4	9.02	10.16	9.86	10.4	10.2	10.07	10.02	9.83	10	9.78	10.2	10.17	10.55	10.37	10.29	10.22	9.8	9.65	10.04	10.21	10.3	10.2
6016	ENSG00000143622	1	155867599	155881195	-1	q22	RIT1	4.5	5.04	4.4	4.78	4.34	5.28	4.75	4.44	5.15	4.52	4.77	5.11	4.55	5.29	4.84	4.95	4.9	4.72	4.53	4.73	4.56	4.74	4.51	4.97	4.74	4.83	4.25	4.77	4.8	4.72	4.89	4.66	4.57	4.74	4.55	4.57	4.48	4.38	4.72	4.26	4.53	4.59
22889	ENSG00000132680	1	155882834	155904191	-1	q22	KIAA0907	5.25	5.19	5.49	5.37	5.26	5.25	5.68	6.06	5.67	5.79	5.55	5.19	5.56	5.61	5.13	5.89	6.02	5.79	5.5	4.94	5.62	5.71	5.77	5.52	5.22	5.66	5.45	6.35	5.51	5.48	5.31	4.94	5.48	5.68	5.96	6	5.49	6.11	5.81	5.64	5.25	5.43
9181	ENSG00000116584	1	155916645	155966129	-1	q22	ARHGEF2	7.64	7.94	7.88	7.66	7.6	6.63	7.18	7.46	7.34	7.55	7.92	6.98	7.64	8.3	7.85	7.12	7.4	7.82	7.35	6.77	7.72	7.64	8.21	7.65	7.48	7.83	7.91	7.89	7.23	7.6	7.81	7.76	7.41	7.01	7.7	7.88	7.81	7.87	6.72	7.16	7.52	7.46
6746	ENSG00000163479	1	155978839	155990750	-1	q22	SSR2	7.76	7.27	7.36	7.6	7.26	6.99	7.61	7.47	7.44	7.52	7.52	7.87	7.91	8.12	8.92	7.38	7.75	7.61	7.28	7.18	7.54	7.56	7.61	7.32	7.3	8.1	7.51	8.15	7.46	8.09	7.98	7.24	6.97	7.27	7.54	6.82	7.83	7.85	7.01	7.82	6.52	7.74
4000	ENSG00000160789	1	156052364	156109880	1	q22	LMNA	6.37	6.84	5.99	7.03	5.62	6.18	6.55	7.21	6.1	6.51	8	6.89	5.67	8.19	8.53	6.95	6.84	6.95	6.37	6.05	6.46	6.01	7.47	7.25	6.67	6.73	6.54	5.88	5.58	5.78	5.96	6.28	5.59	5.18	5.65	7.67	6.26	6.41	6.64	6.82	6.06	6.64
64218	ENSG00000196189	1	156117157	156147543	1	q22	SEMA4A	3.98	2.14	3.44	5.31	5.53	5.15	4.58	4.91	3.99	4.52	4.19	3.76	3.37	2.72	2.37	4.8	3.54	5.31	5.25	5.12	3.31	2.84	2.85	2.95	4.31	2.71	4.59	3.49	4.29	3.22	3.81	5.17	5.21	4.92	3.29	5.42	4.61	4.18	4.9	4.55	5.56	4.43
9673	ENSG00000160785	1	156163880	156182587	1	q22	SLC25A44	6.4	6.99	6.42	6.7	6.78	6.77	6.36	6.61	6.38	6.37	6.42	6.66	6.52	6.63	6.57	6.34	6.33	6.4	6.53	6.69	6.38	6.55	6.58	6.59	6.7	6.42	6.83	6.66	6.39	6.7	6.61	6.82	6.79	6.69	6.57	6.9	6.35	6.54	6.32	6.33	6.78	6.35
11243	ENSG00000160783	1	156182784	156212874	1	q22	PMF1	5.53	4.97	5.6	5.65	5.41	5.56	5.46	5.31	5.85	5.35	6.15	6.01	6.01	6.32	7.02	5.45	6.47	5.83	5.37	5.23	5.74	6.14	5.6	5.57	5.53	6.02	5.93	5.13	5.09	5.4	5.77	5.62	4.87	5.62	5.52	5.09	5.98	6.1	5.37	5.7	4.7	5.11
79957	ENSG00000160781	1	156213206	156217881	-1	q22	PAQR6	7.38	6.96	6.46	8.11	7.87	7.83	6.52	6.8	7.25	6.95	8.7	6.9	6.74	6.29	7.54	8.15	7.11	8.85	7.54	7.89	6.59	6.22	6.19	5.19	7.56	6.22	6.96	5.57	8.04	6.39	7.66	7.55	5.91	6.87	6.36	8.27	8.16	7.11	7.92	6.98	8	6.78
23381	ENSG00000198952	1	156219015	156252616	-1	q22	SMG5	6.68	6.59	6.71	6.87	6.78	6.76	6.72	7.03	6.56	6.8	7.01	6.12	6.61	7.31	7.09	6.71	7.11	7.24	7.02	6.54	6.41	6.95	6.68	6.86	6.82	6.72	6.89	6.73	6.63	6.39	6.53	6.77	6.98	6.88	6.95	7.38	7.09	6.99	6.81	6.94	7.33	6.52
84283	ENSG00000163472	1	156252726	156262976	1	q22	TMEM79	2.85	2.97	2.71	3.06	3.05	2.87	3	3.53	3.86	3.32	3.17	3.34	2.9	3.99	4.4	3.94	3.58	3.86	3.24	3.03	3.33	3.62	3.72	2.77	3.39	3.09	3.26	3.31	3.19	2.98	2.8	2.47	2.64	3.28	3.35	2.95	3.43	3.57	3.62	2.91	2.46	3.25
112770	ENSG00000198715	1	156259880	156265463	-1	q22	C1orf85	3.96	5.64	3.31	3.81	3.35	3.53	3.36	3.29	4.46	2.81	4.74	3.38	3.16	5.25	5.25	3.64	3.61	4.47	4.09	3.73	2.29	3.05	4.4	3.75	4.68	4.52	3.86	3.68	4.32	2.54	3.17	4.07	2.84	3.98	2.19	3.66	2.91	3.47	3.64	4.71	3.93	2.86
7203	ENSG00000163468	1	156278759	156337664	-1	q22	CCT3	8.62	8.27	8.79	8.47	8.46	8.52	8.58	8.92	8.4	8.52	8.48	8.68	8.93	9.1	9.48	8.34	8.49	8.58	8.34	8.34	8.95	8.63	8.63	8.83	8.54	9.16	8.79	9.09	8.6	9.19	9.03	8.28	8.65	8.31	8.76	8.15	8.75	9.18	8.17	8.91	7.95	8.52
10485	ENSG00000125462	1	156374044	156400493	-1	q22	C1orf61	8.95	9.24	9.3	10.37	9.85	9.88	9.68	9.67	9.73	10.45	9.92	10.26	9.69	9.52	10.42	10.55	10.43	10.64	9.69	10.33	10.35	9.37	9.43	8.81	10.28	9.86	9.59	8.98	9.95	9.44	9.7	8.94	9.56	10.39	10.08	9.86	10.03	9.75	9.51	9.26	9.16	9.49
4209	ENSG00000116604	1	156433519	156470620	-1	q22	MEF2D	6.34	6.38	6.27	6.5	6.66	6.76	6.19	7.07	5.95	6.28	6.06	6.07	5.9	5.7	5.82	5.6	6.4	5.88	6.9	6.09	5.94	6.32	6.56	6.05	6.07	6.62	6.62	6.22	6.2	5.94	5.79	7.17	6.88	6.25	6.52	7.55	7.06	6.31	6.5	6.27	8.04	6.68
128239	ENSG00000183856	1	156495197	156542396	-1	q23.1	IQGAP3	4.16	3.23	1.32	1.66	-0.76	-1.31	2.91	-1.33	2.87	0.53	0.08	-2.18	-0.87	5.77	4.05	-1.6	3.93	1	1.59	1.25	3.11	3.24	4.53	1.78	1.59	3.83	-1.56	4.17	1.98	3.91	1.32	1.95	2.13	0.85	3.85	-0.26	1.83	1	0.63	5.01	-0.01	3.33
128240	ENSG00000163382	1	156561542	156564091	1	q23.1	APOA1BP	5.99	6.88	5.75	6.5	6.25	6.47	6.21	6.26	6.29	6.03	6.63	6.6	6.21	7.57	8.27	6.34	6.14	6.17	6.24	6.19	7.09	6.17	5.78	6.18	6.42	6.6	6.45	6.17	5.98	6.61	6.19	5.96	6.12	5.74	6.01	5.97	6.49	6.61	6.46	7.03	6.27	5.68
54865	ENSG00000160818	1	156564279	156571288	-1	q23.1	GPATCH4	5.27	4.99	5.78	5.12	5.29	4.75	5.02	5.48	4.81	4.64	4.76	4.03	5.54	5.71	6.06	5.03	4.79	4.99	5.38	5.29	5.54	5.27	4.47	5.79	5.53	6.1	5.66	5.05	5.21	5.61	5.23	5.22	5.51	4.77	5.18	5.68	5.95	6.09	5.28	5.93	5.37	4.61
60484	ENSG00000132702	1	156589086	156595517	1	q23.1	HAPLN2	4.72	2.84	3.19	3.61	4.04	0.54	1.56	3.58	3.67	3.15	6.16	3.6	1.31	2.39	3.83	4.19	3.77	6.51	4.65	3.9	3.16	1.76	4.67	1.84	4.58	2.26	3.58	1.82	4.57	1.12	3.84	3.33	2.43	1.94	2.42	6.23	4.8	3.56	2.83	4.74	4.43	3.83
63827	ENSG00000132692	1	156611182	156629324	1	q23.1	BCAN	12.17	13.36	12.93	11.98	12.19	10.51	12.35	12.25	12.03	12.91	11.75	12.69	12.42	12.14	12.93	11.79	12.41	12.02	11.77	12.07	12.65	12.11	12.69	10.97	12.1	12.82	12.74	12.18	11.94	12.4	12.02	11.4	11.45	12.1	12.12	12.32	12.48	12.13	10.9	11.53	10.1	12.61
10763	ENSG00000132688	1	156638555	156647189	-1	q23.1	NES	8.9	9.22	8.89	9.55	9.23	8.49	8.31	8.33	8.51	8.98	9.65	9.54	9.3	10.89	11.26	9.7	9.11	9.38	8.84	8.79	9.87	8.79	8.83	9.53	8.75	8.91	8.85	9.69	9.43	8.97	9.25	8.59	9.08	8.5	7.63	8.65	8.5	9	9.06	9.34	6.98	9.41
1382	ENSG00000143320	1	156669398	156675608	-1	q23.1	CRABP2	0.37	2.24	-0.16	0.82	0.84	1.86	2.81	0.9	1.05	1.29	1.15	1.17	0.55	1.21	1.79	1.45	1.13	0.46	1.41	0.18	1.54	1.49	1.71	3.35	-0.45	1.36	1.16	2.31	0.28	1.43	0.76	2.23	2.57	0.25	2.31	1.38	1.03	0.51	4.71	1.07	1.09	1.93
81875	ENSG00000143319	1	156691683	156698591	-1	q23.1	ISG20L2	5.07	4.96	5.18	5.01	4.88	4.8	5.03	4.9	4.82	4.54	4.23	4.92	5.24	5.31	4.63	4.51	4.75	4.59	4.83	5.02	4.6	5.09	4.97	5.28	5.13	4.9	5.12	5.24	5	5.33	4.92	4.78	4.88	4.91	4.91	4.94	4.75	5.02	4.68	5.07	4.26	4.77
79590	ENSG00000143314	1	156707095	156711382	-1	q23.1	MRPL24	6.01	5.79	5.91	6.23	6.04	6.55	5.93	6.42	6.22	5.71	6.6	6.47	6.62	7.01	7.82	6.47	6.29	6.37	6.29	6.28	6.97	6.09	5.97	6.02	6.42	6.91	6.31	5.75	6.15	6.24	6.3	5.78	5.76	5.64	5.61	5.79	6.39	6.7	6.34	6.88	5.49	5.86
3068	ENSG00000143321	1	156711899	156736717	-1	q23.1	HDGF	7.9	7.44	7.77	7.6	7.51	7.73	7.66	7.85	8.04	7.62	7.83	7.9	7.78	8.37	8.56	7.9	8.43	7.81	7.7	7.5	8.16	8.3	8.02	7.85	7.68	8.1	7.96	7.79	7.74	7.88	7.82	7.53	7.53	7.44	8	7.44	8	8.12	7.94	8.25	7.33	7.33
5546	ENSG00000143294	1	156720402	156770607	1	q23.1	PRCC	6.58	6.22	6.68	6.72	6.54	6.42	6.64	6.74	6.51	6.64	6.82	6.32	6.78	7.47	7.6	6.43	6.92	6.51	6.41	6.33	6.79	6.78	6.94	6.67	6.49	7.04	6.76	6.56	6.35	6.52	6.23	6.36	5.97	6.37	6.53	6.39	6.91	6.58	6.08	7.13	6.35	6.31
375033	ENSG00000187800	1	156863490	156886226	1	q23.1	PEAR1	3.31	3.36	2.82	2.6	3.69	3.03	2.73	1.7	3.43	3.87	2.57	3.21	2.33	1.69	2.21	2.69	4.41	2.5	2.89	3.45	2.9	3.11	3.21	2.99	3.93	3.99	2.38	2.6	2.26	3.43	3.06	2.3	2.32	2.19	2.85	2.97	3.18	2.95	3.46	3.12	2.65	2.98
9826	ENSG00000132694	1	156904632	157015162	-1	q23.1	ARHGEF11	6.76	6.45	7.06	6.52	6.6	6.17	6.95	6.84	6.37	6.81	6.01	6.12	6.76	6.82	5.62	6.35	7.03	6.62	6.85	6.65	6.57	7.26	6.94	6.78	6.55	7.07	7.11	7.04	6.61	6.61	6.47	6.77	6.99	6.88	7.11	7.12	7.07	6.74	6.41	6.99	7.4	6.89
2117	ENSG00000117036	1	157090983	157108266	-1	q23.1	ETV3	3.83	3.6	4.33	2.92	3.08	3.53	3.06	2.69	2.4	2.92	1.08	2.58	3.36	2.04	-0.35	2.32	2.29	2.41	3.21	3.34	1.87	4	3.73	3.87	3.32	2.92	3.57	4.27	3.41	3.81	3.48	2.82	3.67	3.57	3.77	4.05	2.99	2.79	2.67	2.42	2.36	3.51
55243	ENSG00000183853	1	157963063	158070052	1	q23.1	KIRREL	3.36	3.35	3.34	2.25	2.36	3.44	2.43	0.67	2.01	2.66	-0.17	1.95	2.22	2.18	-0.66	2	2.02	2.11	2.68	3.11	1.93	3.78	3.72	4.22	3.25	3.83	3.15	3.96	2.89	3.9	3.04	1.96	3.66	3.82	4.45	2.34	2.67	2.59	2.53	2.95	1.32	3.1
4332	ENSG00000163563	1	158801107	158819296	1	q23.1	MNDA	2.6	2.13	1.54	2.4	2.95	3.59	1.13	3.52	2.48	2.09	3.64	2.45	2.69	3.76	3.45	2.14	1.36	2.34	2.27	3.54	1.77	1.25	1.17	2.14	1.7	2.01	2.04	-0.57	2.21	0.66	3.23	2.74	2.43	2.09	0.24	1.52	1.64	2.29	1.95	1.56	3.33	2.25
3428	ENSG00000163565	1	158969758	159024945	1	q23.1	IFI16	5.54	5.69	6.25	6.3	5.91	5.8	5.45	5.2	5.89	5.81	6.33	5.75	6.09	7.36	5.69	6	5.22	5.94	5.62	5.79	5.12	5.44	6.62	7.18	5.76	6.33	6.45	5.69	5.61	5.39	5.85	5.67	6.35	5.2	5.69	6.02	5.4	4.95	6.35	6.05	4.78	6.46
57863	ENSG00000162706	1	159141399	159173103	1	q23.2	CADM3	6.82	7.13	7.64	8.1	8	9.03	7.55	8.39	7.49	7.84	7.75	8.38	7.24	8.89	8.22	7.53	7.53	7.1	8.63	7.41	7.56	7.22	8.09	8.92	7.91	6.62	8.68	7.57	7.63	6.84	7.07	8.65	8.93	7.93	8.29	8.38	8.36	6.55	8.56	8.12	9.44	8.31
2532	ENSG00000213088	1	159173097	159176290	1	q23.2	DARC	1.33	1.54	0.74	2.33	1.62	2.29	1.53	2.68	1.48	1.61	1.56	3.04	1.1	3.79	4.3	1.14	2.14	0.49	2.63	-0.17	1.75	1.55	1.25	2.36	1.25	0.96	2.29	1.74	1.02	0.68	-0.48	2.57	2.61	1.76	2.01	1.11	2.53	0.1	1.6	1.86	4.14	2.73
54935	ENSG00000158716	1	159750722	159752333	1	q23.2	DUSP23	1.47	2.37	0.67	2.79	2.46	1.82	1.56	2.34	2.4	1.52	3.47	3.16	1.68	1.61	2.56	1.9	2.59	2.76	2.69	1.88	2.17	1.26	0.88	1.85	2.49	2.23	1.66	0.52	2.18	0.98	0.87	2.24	0.31	0.82	0.65	1.97	1.96	1.46	1.62	3.43	2.95	2.33
56833	ENSG00000158714	1	159796540	159807039	1	q23.2	SLAMF8	1.62	2.49	2.59	0.19	1.74	0.17	-1.09	2.46	2.42	1.45	4.55	2.47	0.66	2.4	-0.11	2.13	-1.46	1.6	1.74	1.19	1.25	1.09	1.31	0.31	2.72	2.21	2.1	-0.58	-0.51	0.29	1.7	2.02	-0.04	-1.29	1.05	0.16	-1.02	0.7	0.62	2.01	-0.52	0.09
284677	ENSG00000188004	1	159804264	159825137	-1	q23.2	C1orf204	1.06	0.52	2.14	1.38	2.72	2.54	1.05	2.1	0.22	2.02	1.17	0.65	-0.29	-2	-1.27	2.14	0.74	1.45	1.58	-0.06	-1.56	1.33	-1.33	-1.96	1.85	1.65	0	1.2	1.3	0.97	0.85	1.47	1.08	0.6	1.41	2.54	2.32	3.26	3.5	1.35	3.44	1.81
8407	ENSG00000158710	1	159887897	159895522	-1	q23.2	TAGLN2	5.5	5.69	5.27	5.88	5.56	6.07	5.17	6.08	6.12	5.03	6.6	6.93	5.3	6.13	7.29	5.39	6.74	5.15	5.7	5.84	5.61	5.87	5.06	5.59	6.22	7.19	5.57	5.47	5.29	6.08	5.47	6.37	5.18	4.93	5.26	6.24	5.85	5.67	6.04	8.1	6.08	5.99
93183	ENSG00000143315	1	159997462	160001783	-1	q23.2	PIGM	4.96	6.22	5.25	4.55	4.31	4.8	4.4	4.21	4.39	4.14	4.23	4.61	4.83	4.63	4.01	4.54	4.01	4.48	4.46	4.5	4.29	4.73	4.69	4.92	4.69	4.48	4.51	5.34	4.8	4.84	4.83	4.43	4.61	4.67	4.58	4.71	4.13	4.69	4.67	4.3	3.46	4.39
3766	ENSG00000177807	1	160007257	160040038	-1	q23.2	KCNJ10	8.79	10.62	9.32	8.62	9.22	10.45	8.61	8.7	8.41	9.12	8.69	9.32	9.14	8.81	8.24	8.89	8.54	9	8.85	9.37	8.76	8.81	9.55	8.56	9.33	9.02	9.04	8.78	9.2	8.56	9.12	9.14	9.21	9.35	9.01	8.76	8.95	9.16	9.41	8.37	8.12	8.44
3765	ENSG00000162728	1	160051360	160060353	1	q23.2	KCNJ9	7.21	5.72	6.5	5.21	5.54	5.52	4.76	6.24	6	4.74	5.17	4.85	5.63	5.28	4.61	5.02	5.92	5.52	6.5	6.25	5.4	6.51	6.37	5.54	6	5.57	5.87	6.05	6.14	5.79	5.38	6.52	5.85	5.87	5.7	6.47	6.43	5.74	6.11	5.45	7.35	5.36
93185	ENSG00000162729	1	160061130	160068733	-1	q23.2	IGSF8	6.8	6.59	6.42	7.07	6.84	6.63	6.33	7.39	7.29	6.83	8.23	7.52	6.42	6.85	7.55	7	7.36	7.46	7.47	6.54	7.05	7.05	6.91	6.51	6.85	5.97	6.84	6.32	6.83	6.01	6.04	7.09	6.3	6.49	6.22	7.62	7.56	7.01	7.05	7.03	8.07	6.71
477	ENSG00000018625	1	160085549	160113381	1	q23.2	ATP1A2	9.39	9.64	8.83	10.47	11.03	10.97	9.83	11.09	9.25	9.41	9.77	9.24	10.32	5.72	7.01	10.67	10.25	10.65	10.76	11.31	6.73	8.61	8.61	7.77	10.94	8.4	8.86	8.2	9.67	9.32	9.36	10.67	10.95	10.29	9.24	10.93	10.21	9.24	10.08	8.51	11.37	10.3
844	ENSG00000143318	1	160160285	160171676	1	q23.2	CASQ1	3.91	3.4	4.46	4.66	3.94	5.83	3.67	4.76	5.28	4.27	5.02	5.2	3.62	3.14	3.53	4.7	5.5	4.23	4.69	5.07	4.94	5.11	4.7	4	4.36	-0.13	4.55	2.44	5.04	2.4	5.02	5.72	3.93	5.17	3.81	4.24	4.09	3.8	6.11	1.51	5.09	4.83
8682	ENSG00000162734	1	160175127	160185166	1	q23.2	PEA15	10.59	10.06	11.18	11.94	11.72	11.8	11.22	11.32	11.42	11.64	11.45	12.12	11.04	10.64	10.76	11.92	10.93	11.67	11.52	12.22	11.52	11.12	10.94	11.09	11.48	9.16	11.16	9.44	11.51	10.49	11.38	11.13	11.31	11.99	11.19	11.36	11.15	10.49	11.9	9.58	11.12	11.83
50717	ENSG00000132716	1	160185505	160254920	-1	q23.2	DCAF8	7.13	7.07	7.41	7.13	7.31	7.55	7.38	7.43	7.37	7.65	7.33	7.4	7.39	7.24	7.05	7.46	7.63	7.69	7.43	7.14	7.12	7.38	7.5	7.23	7.17	7.34	7.3	6.95	7.2	6.79	7.16	7.13	7.27	7.7	7.72	7.59	7.39	7.74	7.99	6.66	7.42	6.98
5824	ENSG00000162735	1	160246602	160256138	-1	q23.2	PEX19	7.07	7.34	7.1	7.09	6.91	7.39	7	7.13	7.1	6.75	6.92	7.52	7.25	7.17	7.13	6.94	6.97	6.77	7.09	6.93	6.65	7.22	7.3	7.07	7.13	6.84	7.13	6.48	6.92	6.93	7.07	7.23	7.1	7	6.86	6.77	6.74	6.96	7.24	6.69	7.09	6.99
1314	ENSG00000122218	1	160259063	160313190	-1	q23.2	COPA	8.62	8.67	8.56	7.85	7.94	8.75	8.17	8.48	7.96	7.86	7.8	8.08	7.98	9.09	7.89	7.68	8.06	7.75	8.17	8.03	8.13	8.64	9.58	8.41	8.06	8.02	8.45	8.5	8.07	8.42	8.39	8.31	8.44	7.99	8.37	8.01	7.76	8.17	8.69	7.89	8.07	8.41
23385	ENSG00000162736	1	160313062	160328742	1	q23.2	NCSTN	7.23	7.07	7.13	6.92	7.09	7.24	7.07	7.02	7.28	6.86	6.99	7.34	7.27	7.69	6.76	6.94	6.87	6.92	6.94	6.95	6.44	7.21	7.39	7.61	7.09	7.07	7.04	7.03	7.15	6.78	7.07	7.02	6.96	7.07	7.04	6.51	6.82	6.68	7.14	6.81	6.35	7.13
57216	ENSG00000162738	1	160370376	160398468	1	q23.2	VANGL2	7.13	7.06	7.72	7.57	7.48	7.91	7.33	6.71	7.07	7.46	6.8	7.47	7.56	7.09	7.06	7.69	6.82	7.54	7.42	7.62	7.18	7.54	7.76	7.37	7.72	6.68	7.49	7.72	7.48	7.28	7.43	6.66	7.47	7.74	7.51	7.27	7.72	7.3	7.52	7.15	5.74	7.45
8832	ENSG00000066294	1	160510885	160549306	-1	q23.3	CD84	1.89	3.53	1.04	-0.25	1.85	2.07	-0.34	0.58	1.84	0.1	1.8	0.76	1.62	1.86	-0.09	0.98	-0.83	0.7	1.65	3.34	-0.15	0.7	0.41	1.95	1.15	-0.35	1.67	0.16	1.36	0.39	2.53	1.91	1.56	1.9	0.44	1.98	-0.51	0.45	1.24	0.28	1.19	0.86
50848	ENSG00000158769	1	160965001	161008784	-1	q23.3	F11R	3.62	3.69	2.77	3.64	3.05	4.01	3.54	3.26	3.99	2.67	3.72	4.36	3.43	5.88	4.02	3.26	4.6	2.7	3.89	3.59	2.85	3.74	5.41	3.56	4.39	3.97	3.25	6.55	3.01	3.43	3.49	3.8	3.1	3.04	2.99	3.63	3.3	2.92	4.51	3.4	3.98	4.16
7391	ENSG00000158773	1	161009041	161015767	-1	q23.3	USF1	5.71	5.69	6.03	6.26	6.03	5.78	6.26	6.11	6.03	6.1	6.39	5.69	6.17	6.84	7.34	6.1	6.64	6.43	6.05	5.99	6.85	6.46	6.63	5.74	5.86	6.47	6.28	6.84	5.59	5.83	5.81	5.64	5.75	6.12	6.08	5.7	6.23	6.53	6.06	6.25	6.03	5.85
257106	ENSG00000186517	1	161016736	161039760	-1	q23.3	ARHGAP30	3.48	3.62	2.57	3.03	3.49	3.62	2.43	3.47	3.57	2.86	4.62	2.73	3.15	3.52	3.72	3.2	3.34	3.54	3.75	4.16	2.6	3.18	3.4	3.34	3.25	3.06	3.61	1.2	2.85	2.31	3.12	3.44	2.74	2.69	2.98	2.93	3.23	2.89	3.6	3.12	3.64	3.07
126823	ENSG00000162755	1	161068151	161070136	1	q23.3	KLHDC9	2.54	1.46	1.26	3.24	3.4	3.05	2.75	3.82	2.85	2.84	3.09	3.06	2.26	1.58	1.68	3.05	2.27	3.08	3.33	2.3	2.2	2.96	3.04	2.55	2.66	1.1	2.54	3	2.48	2.67	1.94	2.63	3.03	2.27	1.75	3.2	3.3	2.42	3.29	2.18	3.89	3.1
5202	ENSG00000143256	1	161070346	161087901	-1	q23.3	PFDN2	5.61	5.08	5.16	5.48	5.08	5.07	5.37	5.56	5.5	4.96	6.01	5.67	5.43	6.27	6.48	5.29	5.81	5.59	5.65	5.18	6.32	5.6	5.23	5.39	5.35	5.99	5.72	5.51	5.51	5.92	5.46	5.45	4.97	5.17	5.08	5.58	6.19	5.97	5.19	6.64	5.73	5.12
4817	ENSG00000158793	1	161087876	161095235	1	q23.3	NIT1	4.59	4.87	4.58	4.87	4.86	5.22	4.82	4.84	4.92	4.82	5.12	5.23	4.54	5.57	5.92	5.04	4.96	5.15	4.84	4.95	5.53	4.83	5.18	4.92	4.9	4.62	4.74	4.62	4.71	4.79	4.75	4.61	4.81	4.62	4.79	4.56	5	5.12	5.5	4.68	5	4.97
9191	ENSG00000158796	1	161090764	161102478	-1	q23.3	DEDD	5.42	5.5	5.48	5.66	5.46	5.48	5.41	5.33	5.46	5.5	5.53	5.59	5.34	5.79	5.61	5.5	5.37	5.5	5.25	5.26	5.55	5.21	5.38	5.36	5.42	5.56	5.51	5.62	5.37	5.47	5.4	5.34	5.39	5.32	5.09	5.42	5.55	5.61	5.38	5.5	5.23	5.49
51506	ENSG00000143222	1	161122566	161128646	1	q23.3	UFC1	6.51	6.07	6.73	6.88	6.5	6.61	6.64	6.88	6.66	6.38	6.96	6.68	7.22	6.81	7.65	6.75	6.91	6.74	6.61	6.45	6.68	6.76	6.55	6.64	6.6	6.72	6.95	7.02	6.68	6.45	6.89	6.81	6.55	6.45	6.45	6.27	6.91	7.32	6.87	6.33	6.78	6.48
27005	ENSG00000143258	1	161129240	161135513	1	q23.3	USP21	4.91	4.83	5.43	5.39	5.14	4.78	5.39	5.38	5.4	5.33	5.19	5.14	5.4	5.69	5.42	5.24	5.3	5.46	5.14	4.65	4.94	5.36	5.43	4.95	5.01	5.48	5.43	5.4	5.31	5.06	4.89	4.86	4.93	5.28	5.24	4.98	5.49	5.46	4.82	5.36	4.82	5.19
5498	ENSG00000143224	1	161136200	161147803	1	q23.3	PPOX	4.18	3.9	4.39	4.16	4.34	4.14	4.19	4.54	4.24	4.45	4.46	4.2	4.11	4.97	5.66	4.35	4.81	4.61	4.11	4.43	4.95	4.51	4.53	3.8	4.23	4.91	4.38	4.64	3.83	4.43	4.21	3.77	3.92	4.14	4.43	4.01	4.73	5.13	4.37	4.65	3.95	4.11
8703	ENSG00000158850	1	161141100	161147309	-1	q23.3	B4GALT3	5.58	5.59	5.57	5.61	5.25	5.31	5.59	5.81	5.56	5.16	5.14	5.74	5.49	6.01	6.21	5.18	5.6	5.08	5.33	4.85	5.56	5.61	5.49	5.86	5.4	6.18	5.5	5.84	5.19	5.55	5.17	5.27	5.22	5.13	5.23	5.32	5.51	5.8	4.93	6.06	5.12	5.57
4720	ENSG00000158864	1	161166894	161184185	1	q23.3	NDUFS2	7.08	7.13	7.03	7.03	7.2	7.07	7.21	7.55	7.24	7.07	7.23	7.23	7.02	7.64	8.24	6.92	7.24	7.12	7.07	6.99	7.2	7.19	7.08	7.12	6.97	7.57	7.21	7.54	6.92	7.2	7.25	6.97	7.18	7.15	7.03	6.95	7.34	7.56	7.11	7.4	7.14	6.98
2207	ENSG00000158869	1	161185024	161190489	1	q23.3	FCER1G	2.68	3.52	2.8	3.34	3.91	3.46	2.16	3.32	3.65	3.07	5.72	4.37	3.56	4.24	4.16	3.28	2.19	4.03	3.67	4.36	3.75	2.68	2.16	3.11	3.31	3.02	3.42	0.94	2.95	2.33	3.89	4.52	2.87	2.44	2.42	2.26	2.52	3.27	3.39	3.12	3.87	3.2
84134	ENSG00000158882	1	161195793	161200408	1	q23.3	TOMM40L	4.82	4.75	5.08	5.1	5.15	5.14	5.16	5.38	4.96	4.64	4.87	5.29	4.87	5.68	6.03	4.87	5.1	4.79	5.18	5.1	5.46	5.19	4.51	5.32	5.26	5.37	5.21	5.03	5.15	5.14	4.99	5.22	5.27	5.26	4.97	5.12	5.39	5.28	5.02	5.4	5.85	4.95
4359	ENSG00000158887	1	161274525	161279762	-1	q23.3	MPZ	0.72	0.02	0.43	0.44	0.68	0.3	0.83	1.14	0.7	1.38	0.85	1.56	1.13	2.93	2.02	1.89	2.14	1.28	0.22	1.28	1.41	1.37	1.63	0.94	0.75	2.46	1.25	0.93	0.52	0.79	1.03	-0.32	-0.18	1.06	0.09	1.06	1.13	1.81	1.06	2.32	0.06	0.72
6391	ENSG00000143252	1	161284047	161332984	1	q23.3	SDHC	6.23	6.44	6.3	6.38	6.43	7.06	6.49	6.42	6.68	6.17	6.42	7.28	6.59	6.6	6.6	6.59	6.25	6.44	6.32	6.63	6.37	6.48	6.21	6.54	6.78	6.59	6.29	6.17	6.53	6.23	6.63	6.52	6.41	6.88	6.56	6.19	6.18	6.52	6.9	6.26	6.48	6.43
257177	ENSG00000188931	1	161334521	161337664	-1	q23.3	C1orf192	1.87	1.67	2.24	2.33	1.68	2.74	1.29	0.85	0.68	2	0.85	2.13	2.08	-0.65	-0.62	2.31	0.41	1.88	1.78	2.26	-0.22	1.5	1.61	1.84	2.62	0.26	1.57	1.41	2.54	1.88	2.07	1.53	2.13	2.41	1.19	1.99	1.27	1.25	4.04	0.35	1.95	1.98
3310	ENSG00000173110	1	161494036	161496681	1	q23.3	HSPA6	0.4	0.41	0.04	1.37	0.54	1.95	-1.36	2.75	4.14	-0.03	3.05	1.28	0.46	1.9	2.74	0.63	2.04	1.44	1.6	-0.16	0.7	0.28	-0.02	1.51	1.49	1.69	2.69	0.98	-0.81	2.02	-1.47	0.89	0.43	0.11	1.61	9.4	0.65	0.59	1.15	1.77	2.38	0.96
127943	ENSG00000162746	1	161691353	161697933	1	q23.3	FCRLB	2	1.86	2.95	0.86	1.39	1.52	1.47	3.03	1.67	1.91	1.38	1.33	2.51	4.17	2.78	2.04	1.2	1.13	1.34	1.37	2.44	2.23	2.57	2.86	2.66	2.81	3.39	2.13	1.07	2.58	1.38	1.4	1.57	1.72	2.63	0.89	2	3.05	0.89	2.94	1.53	1.71
11266	ENSG00000081721	1	161719548	161727028	1	q23.3	DUSP12	4.57	4.25	4.57	4.07	4.32	3.93	4.66	4.34	4.32	4.47	4.35	4.04	4.79	4.7	5.44	4.33	4.8	4.38	4.21	4.13	4.93	4.47	4.69	4.25	4.26	4.61	4.4	4.73	4.18	4.94	4.55	3.79	4.18	4.24	4.88	3.85	4.48	5.01	4.19	4.79	3.97	4.31
22926	ENSG00000118217	1	161736084	161933860	1	q23.3	ATF6	6.29	6.55	6.43	5.99	6.23	6.39	6.22	5.74	5.95	5.94	5.14	5.78	6.25	6.21	5.22	5.82	5.14	5.73	5.95	6.5	5.33	5.88	6	6.59	6.27	5.79	5.7	6.4	6.41	6.22	6.51	6.06	6.38	6.33	6.23	5.8	5.34	5.34	6.1	5.88	5.72	6.36
25903	ENSG00000162745	1	161952982	161993644	-1	q23.3	OLFML2B	2.34	3.08	1.33	3.15	3.37	2.49	2.34	3.03	3.24	1.53	3.38	2.5	0.79	3.46	2.49	1.36	0.82	4.22	2.41	2.78	2.57	2.05	2.44	1.63	2.63	4.06	1.12	2.24	1.63	1.38	2.91	2.05	2.05	0.91	0.95	2.77	2.52	1.64	3.79	3.71	1.22	2.01
9722	ENSG00000198929	1	162039564	162353321	1	q23.3	NOS1AP	3.68	3.16	3.56	3.67	4.08	4.33	3.02	4.12	2.39	3.09	1.86	2.13	2.11	2.36	1.55	1.94	2.71	2.02	4.5	2.1	2.16	3.45	3.09	3.31	2.61	1.33	3.68	3.32	3.53	2.82	3.37	4.36	4.87	3.73	4.17	5.66	4.44	2.73	3.63	2.6	5.55	4.16
127933	ENSG00000152332	1	162467041	162499419	1	q23.3	UHMK1	4.75	5.8	5.01	3.61	3.63	5.28	3.77	3.66	2.65	3.15	0.54	2.35	4.1	2.82	-0.56	2.14	2.47	2.37	4.46	3.79	1.69	4.5	4.36	5.01	4.36	2.85	4.38	5.06	4.66	4.62	4.65	4.45	5.43	4.6	4.68	5.01	2.96	3.18	3.87	2.95	4.43	4.33
6675	ENSG00000117143	1	162531321	162569627	1	q23.3	UAP1	4.93	4.66	4.93	4.79	4.72	5.2	4.86	5.01	4.72	4.73	4.11	4.63	5.01	5.7	5.59	4.42	4.84	4.48	4.67	4.21	4.63	4.78	4.84	5.15	4.49	4.96	4.96	4.94	4.59	4.99	4.97	4.86	5.21	4.58	4.75	5.01	4.94	4.86	4.92	5.03	5.28	4.6
4921	ENSG00000162733	1	162601163	162750237	1	q23.3	DDR2	3.37	4.72	3.09	1.9	3.55	4.75	1.12	1.13	0.75	-0.12	0.79	0.85	0.87	3.92	-1.05	2.98	1.43	3.16	2.88	3.98	-0.55	1.76	2.26	3.98	2.41	2.56	1.13	1.45	4.01	2.87	2.96	3.35	3.92	2.11	2.05	2.89	1.98	-0.04	2.33	0.96	2.41	2.25
5999	ENSG00000117152	1	163038565	163046592	1	q23.3	RGS4	5.14	0.37	3.28	5.6	6.88	7.19	6.42	6.86	3.15	5.33	3.17	1.06	2.34	1.75	3.06	1.46	5.13	1.44	6.81	1.83	1.98	4.24	3.49	4.43	3.18	3.6	5.59	5.05	6.94	3.06	4.66	7.46	8.32	6.19	5.8	7.75	6.9	3.95	5.29	4.77	8.61	6.73
8490	ENSG00000143248	1	163080911	163187426	-1	q23.3	RGS5	7.64	7.66	7.36	7.11	7.27	7.48	7.31	6.83	6.84	7.18	7.14	7.78	7.16	6.44	6.91	6.94	9.5	6.18	7.19	6.83	5.88	7.44	7.64	7.9	7.67	8.55	7.22	7.97	7.37	8.43	7.51	7.89	7.31	7.34	7.47	7.59	7.64	7.6	7.25	7.24	8.23	8.19
83540	ENSG00000143228	1	163236366	163325554	1	q23.3	NUF2	2.74	1.64	0.71	1.3	-0.1	0.32	2.58	0.19	3.08	1.28	1.36	0.58	0.98	5.18	4.35	-0.28	3.56	1.39	0.95	1.18	2.53	2.52	3.79	0.71	0.94	2.88	0.44	3.63	2.17	2.85	1.61	1.55	1.62	1.11	3.7	-1.22	0.86	2.13	0.62	3.46	-0.25	1.86
5087	ENSG00000185630	1	164524821	164868533	1	q23.3	PBX1	7.77	7.53	7.96	7.49	7.54	8.36	7.95	7.48	7.81	7.62	7.11	7.45	7.71	7.37	6.96	7.51	8.05	7.25	7.55	7.54	7.61	8.17	8.23	7.54	7.55	7.22	7.55	8.18	7.8	7.91	7.91	7.83	7.84	8.17	8.03	7.43	7.32	7.37	7.68	7.44	7.55	7.91
6258	ENSG00000143171	1	165370159	165414433	-1	q23.3	RXRG	1.31	2.46	1.28	2.87	2.9	3.7	1.13	3	2.69	1.95	3.43	3.66	1.71	2.03	0.17	3.33	1.91	3.14	3.16	2.51	3.13	-0.09	1.71	0.97	4.18	-0.78	1.43	-0.89	2.41	-0.07	1.8	2.45	2.04	2.02	0.02	2.63	2.35	1.36	3.69	2.59	3.73	1.78
4259	ENSG00000143198	1	165600098	165631033	1	q24.1	MGST3	5.67	6.21	5.38	6.28	6.34	6.55	6.15	6.42	6.4	5.83	6.57	6.72	5.94	5.85	6.87	6.11	6.4	6.13	6.31	6.02	6.29	5.53	5.55	5.53	6.1	6	5.81	5.8	5.92	5.8	5.81	6.2	6.05	6	5.43	6.1	6.28	6.15	6.64	6.42	7.01	5.96
223	ENSG00000143149	1	165631453	165668100	-1	q24.1	ALDH9A1	7.23	7.53	7.34	8.01	7.71	8.6	7.69	7.43	7.84	7.22	7.53	7.75	7.72	7.35	7.47	8.12	6.92	7.61	7.47	8.17	7.19	6.97	7.47	7.24	7.62	6.75	7.25	6.64	7.62	7.21	7.79	7.55	7.38	7.47	6.52	6.95	6.85	7.37	8.51	6.63	6.97	7.64
54499	ENSG00000143183	1	165696032	165738417	-1	q24.1	TMCO1	6.79	6.98	6.9	6.81	6.82	7.04	6.9	7.18	7.03	6.78	6.96	7.25	7.16	7.65	7.46	7.14	7	6.74	6.66	7.09	6.7	6.98	6.97	7.11	6.88	7	6.71	7.05	6.92	6.84	7.07	7.03	6.7	7.05	7.04	6.45	6.52	7.18	7.22	7.07	6.13	6.71
7371	ENSG00000143179	1	165796768	165880855	1	q24.1	UCK2	4.44	4.02	4.15	3.57	3.54	3.74	4.11	4.1	3.52	3.15	2.92	3.48	4.25	4.43	4.43	3.44	3.81	3.46	3.71	3.75	3.84	4.26	4.12	4.43	3.79	4.28	4.05	4.64	4.19	4.65	4.16	3.45	3.74	3.83	4.16	3.58	4.11	4.13	3.43	4.58	2.93	3.83
57645	ENSG00000143157	1	166808681	166825581	1	q24.1	POGK	7.17	7.15	7.5	6.9	7.13	6.94	7.06	7.43	7.03	7.21	6.95	7.14	7.43	7.28	6.62	6.95	6.92	7.15	7.08	7.06	7.1	7	7.07	6.98	7.2	7.05	7.29	7.42	7.31	7.24	7.3	6.98	7.12	7.11	7.25	6.88	6.79	7.23	6.49	7.24	6.68	6.86
117143	ENSG00000152382	1	166825747	166845564	-1	q24.1	TADA1	5.13	4.46	5.15	4.76	5.04	4.87	5.19	5.1	4.99	5.17	4.53	5.07	5.4	4.99	4.89	4.85	4.89	4.86	4.78	4.72	4.66	5.16	4.88	4.77	4.62	4.54	4.82	5.18	5.02	5.25	5.11	4.89	5.1	5.22	5.4	4.45	4.82	5.14	4.88	4.68	4.6	4.93
387597	ENSG00000143195	1	166887996	166944719	-1	q24.1	ILDR2	4.74	4.5	5.39	2.97	3.74	2.11	3.8	1.9	1.35	4.05	-1.23	1.29	3.97	3.05	-0.03	1.15	0.99	2.27	3.21	4.05	1.86	3.4	4	4.29	4.2	2.95	4.21	3.51	4.58	5.18	4.64	2.6	4.32	4.99	3.9	3.94	3.68	2.83	1.87	2.23	2.66	3.77
84944	ENSG00000143194	1	166958346	166991451	1	q24.1	MAEL	0.67	0.35	0.74	1.79	1.2	-0.77	-1	1.31	-0.81	0.93	-0.07	-0.63	1.48	0.27	0.93	-0.86	0.49	-1.61	0.62	-2.08	-0.49	-1	1	0.52	-0.98	-0.43	1.45	-0.02	1.62	2	-0.21	1.08	-0.31	1.52	-0.36	-0.23	0.97	-0.4	-0.5	-0.55	1.77	0.94
5451	ENSG00000143190	1	167190066	167396582	1	q24.1	POU2F1	3.29	2.89	4.38	3.75	2.59	2.57	2.59	1.61	1.52	2.35	1.8	2.86	3.31	0.62	1.4	1.39	1.46	1.91	2.93	3.21	2.22	3.95	3.34	3.24	2.92	1.38	3.71	3.94	3.42	3.3	3.31	2.6	2.98	3.71	3.65	3.05	3.59	3.14	3.03	1.46	1.1	2.89
8804	ENSG00000143162	1	167498914	167523004	-1	q24.2	CREG1	5.67	6.96	5.51	5.31	6.14	6.05	5.57	6.42	6.85	5.34	6.83	6.11	5.28	6.08	6.18	5.01	4.86	6.02	5.69	6.12	3.84	4.98	3.14	3.4	5.35	5.31	5.34	4.98	5.54	6.11	5.24	5.78	5.56	4.58	4.45	5.29	5.33	4.8	5.75	5.62	5.8	5.76
92241	ENSG00000198771	1	167599330	167675486	1	q24.2	RCSD1	3.86	3.85	2.89	3.43	4.12	4.04	3.11	4.07	4	2.69	4.42	3.9	4.05	3.79	3.94	2.65	4.43	3.29	3.72	4.43	2.53	3.77	3.54	3.44	4.04	4.44	2.84	3.15	3.34	3.46	3.85	3.93	3.38	3.42	2.71	2.77	3.36	3.29	4	3.76	3.83	4.06
9019	ENSG00000197965	1	167690429	167761156	1	q24.2	MPZL1	7.04	10.23	6.98	6.78	7.23	6.93	6.97	6.29	6.61	7.04	6.53	6.9	7.2	8.14	8.46	6.7	6.82	6.88	6.41	7.26	7.95	6.55	6.73	6.9	7.22	8.55	6.99	7.34	6.85	8.41	7.64	6.77	6.92	6.54	7.55	6.22	6.99	7.47	6.83	9.16	5.94	6.64
25874	ENSG00000143158	1	167885967	167906278	-1	q24.2	BRP44	5.34	5.34	4.75	5.17	5.25	5.57	4.98	5.81	5.31	5.43	5.8	5.79	4.99	5.52	6.2	5.46	5.46	5.34	5.24	5.38	5.16	5.34	5.22	5.21	5.47	5.37	5.55	4.63	5.06	5.04	5.02	5.15	4.79	4.78	5.06	5.06	5.29	5.36	5.49	5.58	6.06	5.49
55827	ENSG00000143164	1	167905021	168045081	1	q24.2	DCAF6	5.36	6.05	4.78	5.65	6.08	5.89	5.05	6.14	5.23	5.65	5.36	5	5.14	4.87	5.06	5.27	5.55	4.98	5.75	5.3	5.16	4.45	4.86	5.5	5.28	5.33	5.01	5	5.89	4.43	5.19	6.33	6.45	5.63	5.57	5.99	5.72	4.98	5.78	5.63	7.32	5.52
23432	ENSG00000143147	1	168053997	168106821	-1	q24.2	GPR161	4.46	3.77	4.83	5.42	4.35	5.33	5.06	3.21	3.48	4.4	3.38	3.55	3.98	3.83	4.13	4.13	3.53	4.17	3.84	5.62	3.57	4.23	4.98	4.26	4.92	3.17	4.36	4.38	4.44	4.44	4.85	3.13	4.36	4.6	4.58	4.55	4.29	3.59	4.93	3.72	3.3	5.51
261726	ENSG00000143155	1	168148171	168169950	1	q24.2	TIPRL	5.84	5.36	5.71	5.45	5.64	5.73	5.9	5.99	5.67	5.8	5.33	5.74	5.87	6.13	5.75	5.52	5.53	5.17	5.56	5.59	5.68	5.72	5.81	5.72	5.42	5.73	5.5	6.02	5.83	6.01	5.9	5.86	5.85	5.89	5.99	5.47	5.42	5.69	5.31	5.93	5.85	5.92
375035	ENSG00000213064	1	168195176	168212378	1	q24.2	SFT2D2	0.69	1.99	2.78	0.09	0.11	1.06	-0.05	-0.46	0.11	-1.65	-0.26	-0.25	0.73	1.34	1.1	-0.86	-2.27	-0.82	0.36	1.34	-0.6	1.64	1.74	2.54	1.28	0.62	1.34	1.34	1.67	1.93	1.32	0.32	-0.73	-0.68	-0.55	1	-0.68	0.57	0.91	0.43	-0.65	0.5
9095	ENSG00000143178	1	168250278	168283664	1	q24.2	TBX19	-0.19	0.56	1.42	-0.12	-1.07	0.32	-0.5	0.79	0.45	-0.39	0.58	0.23	0.22	2.12	1.42	0.39	-1	0.8	-0.2	-0.08	1.12	0.79	0.61	1.1	0.33	0.83	0.32	0.54	0.27	1.29	0.27	-0.65	-2.23	-1.89	-1.05	-0.34	-1.11	1.4	0.37	-0.23	-0.14	-1.23
481	ENSG00000143153	1	169074935	169101960	1	q24.2	ATP1B1	7.29	6.61	5.73	7.39	7.86	8.18	7.89	8.78	6.61	6.95	8.36	6.73	5.29	6.42	5.9	6.42	7.21	7.5	8.45	6.1	6.82	6.05	6.05	5.78	6.4	6.34	7.58	8.36	8.13	6.75	6.86	8.78	8.9	8.03	7.91	8.73	7.97	7.21	7.98	7.74	9.9	7.96
29922	ENSG00000143156	1	169101769	169337205	-1	q24.2	NME7	3.52	3.6	3.36	3.65	3.63	4.6	3.94	4.19	3.85	3.58	3.5	3.99	4.09	4.39	4.26	4.14	3.6	3.85	3.36	3.89	3.77	3.6	3.6	4.07	3.97	3.48	4.01	4.28	3.86	3.82	3.87	4.02	4.25	3.99	3.83	3.81	3.7	3.91	4.36	3.99	3.72	3.98
8548	ENSG00000117475	1	169337208	169365778	1	q24.2	BLZF1	4.12	4.73	4.64	4.17	3.97	4.88	4.46	4.65	4.16	4.1	4.07	3.87	4.28	4.41	3.44	4.36	3.94	4.19	4.01	4.05	4.05	4.33	4.51	4.46	4.13	3.92	4.5	4.41	4.17	4.14	4.35	4.31	4.62	4.25	4.79	4.13	3.82	4.48	4.32	3.76	4.25	4.26
57821	ENSG00000117477	1	169364108	169429907	-1	q24.2	C1orf114	1.34	2.93	2.39	2.94	2.55	3.32	2.62	3.04	1.54	2.14	1.76	2.18	2.37	2.33	2.74	2.42	1.48	1.88	2.68	1.25	2.39	2.13	1.45	2.72	1.95	2.56	2.46	3.37	2.77	2.37	2.26	2.56	3.09	2.35	2.87	3.23	2.76	3.17	3.23	2.15	3.28	2.5
10560	ENSG00000117479	1	169433147	169455241	-1	q24.2	SLC19A2	4.28	4.23	4.85	4.07	4.38	3.93	4.82	4.43	4.37	5.23	4.35	4.37	4.1	4.19	3.34	4.46	3.48	3.68	3.67	5.39	3.87	3.84	4.54	4.6	4	3.98	4.13	4.19	4.14	4.13	4.6	3.26	4.08	4.36	4.13	4.59	3.34	3.76	4.23	3.83	3.63	4.56
2153	ENSG00000198734	1	169483404	169555826	-1	q24.2	F5	4.51	5.78	5.4	7.97	3.07	0.86	5.61	6.55	5.35	2.99	5.14	6.8	5.94	0.94	2.11	8.53	2.36	5.27	5.64	8.23	4.51	4.23	6.13	6.31	8.72	0.25	3.03	-1.18	6.3	4.9	5.29	1.21	5.56	6.51	2.12	4.95	3.56	2.4	9.57	4.21	4.17	2.86
55732	ENSG00000000460	1	169631245	169823221	1	q24.2	C1orf112	1.6	1.71	2.2	1.53	1.86	2.35	2.03	1.5	2.27	1.9	2.2	0.67	1.98	4.22	3.73	2.12	2.5	2.35	1.6	1.78	2.57	2.23	2.68	1.91	1.51	2.08	1.73	3.12	2.08	2.24	2.66	1.53	2.06	2.14	2.67	0.96	1.47	2.71	1.73	2.53	0.93	1.82
6402	ENSG00000188404	1	169659808	169680839	-1	q24.2	SELL	5.15	5.69	5.9	8.47	6.73	4.32	6.91	7.31	6.37	4.7	7.2	6.77	6.05	3.59	3.79	9.67	3.13	7.21	6.97	9.48	4.79	5.04	6.41	7.63	9.89	1.46	4.86	-0.7	6.2	4.48	6.91	2.85	5.13	7.08	1.73	4.74	4.9	3.16	9.27	4.87	5.21	3.01
57147	ENSG00000000457	1	169821804	169863408	-1	q24.2	SCYL3	3.49	3.93	4.17	3.53	3.82	3.78	3.74	3.97	3.62	3.99	3.44	3.12	3.98	3.87	3.52	3.71	3.47	3.64	3.39	3.51	3.37	3.96	4.22	4.05	3.61	3.59	3.7	3.62	3.75	3.8	4	3.43	3.93	3.99	4.04	3.39	3.4	3.73	3.76	3.51	3.2	3.89
22920	ENSG00000075945	1	169890467	170054349	-1	q24.2	KIFAP3	7.78	6.78	6.64	6.63	7.25	7.4	6.95	7.26	6.78	6.73	6.46	6.58	6.36	7.36	7.34	6.55	6.55	6.29	6.8	6.53	6.78	6.47	6.4	6.98	6.55	6.96	6.76	7.5	7.02	6.87	6.96	7.15	7.51	6.9	7.04	7.05	6.75	6.62	7.03	6.92	7.55	6.89
92344	ENSG00000120370	1	170501270	170522974	1	q24.2	GORAB	3.81	4.01	3.88	3.79	3.87	5.58	3.83	4.19	4.26	4.1	4.02	3.55	4.19	5.19	4.62	4.69	4.11	3.97	3.94	3.61	4.11	4.24	3.75	4.94	3.83	3.8	3.75	4.36	4.18	4.01	3.91	3.51	4.43	4.01	4	4.19	3.8	4.39	4.55	3.65	2.84	3.72
5396	ENSG00000116132	1	170631869	170708560	1	q24.2	PRRX1	5.99	7.13	5.62	5.79	7.37	6.75	5.81	5.62	7.12	6.84	6.67	6.21	7.03	8.54	8.09	7.24	6.25	7	6.5	6.35	6.95	6.76	5.75	7.17	6.4	7.37	6.07	6.62	6.67	6.87	6.5	6.75	6.29	6.7	6.35	5.74	6.5	7.2	6.77	7.92	5.2	6.32
2328	ENSG00000007933	1	171060018	171086959	1	q24.3	FMO3	1.42	1.02	2.26	-0.02	-0.17	1.45	-0.34	-0.65	1.25	0.56	1.18	1.44	0.79	0.25	0.5	1.79	1.01	0.03	0.11	1.67	2.81	1.22	1.62	1.31	1.77	1.07	1.52	1.77	1.09	1.85	1.27	0.49	0.06	-1.33	0.53	0	0.69	1.07	2.14	0.35	0.34	0.96
2327	ENSG00000094963	1	171154347	171181822	1	q24.3	FMO2	1.11	3.19	1.2	1.95	1.65	5.32	0.88	0.34	0.19	3.09	1.95	1.06	1.5	-2.79	-2.81	1.31	-0.28	3.71	1.05	1.96	-0.44	0.91	-1.09	0.07	0.87	-1.68	-0.01	0.49	1.46	1.41	1.44	1.24	1.6	0.88	1.45	-0.05	0.42	-0.29	4.59	-0.64	1.36	1.26
2329	ENSG00000076258	1	171283347	171311223	1	q24.3	FMO4	0.78	2.3	0.6	1.61	1.51	2.32	0.81	0.16	2.1	1.11	2.11	2.56	1.41	1.49	1.11	1.74	0.48	1.84	0.23	1.89	0.97	-0.5	0.27	1.14	1.94	0.72	-0.06	0.13	1.25	1.03	1.57	1.31	1.72	1.35	-0.03	0.13	0.16	0.26	1.74	0.14	-0.96	1.85
8674	ENSG00000117533	1	171669300	171711387	-1	q24.3	VAMP4	5.43	5.35	5.83	5.93	5.62	7.07	5.68	6.14	5.8	5.86	5.75	5.65	5.45	5.27	5.47	6.44	5.39	5.63	5.56	5.85	5.83	5.28	5.35	6.85	5.84	5.35	5.52	5.39	5.84	5.5	5.86	5.63	5.97	5.93	5.84	5.49	5.2	5.67	7.1	5.22	5.82	5.69
51603	ENSG00000010165	1	171750788	171783163	1	q24.3	METTL13	5.71	5.73	5.86	5.78	5.72	6.28	5.9	5.91	5.88	5.62	5.62	5.75	5.87	5.96	6.21	6.04	5.9	5.85	5.92	5.86	5.53	6.02	5.85	6.35	6.05	5.92	5.95	6.01	5.73	5.66	5.83	5.67	5.72	5.63	5.78	5.58	5.89	5.97	6.08	5.99	5.53	5.76
26052	ENSG00000197959	1	171810621	172387606	1	q24.3	DNM3	7.13	6.63	7.33	6.3	6.61	6.19	6.86	6.99	6.62	7.26	6.72	6.3	6.6	6.8	6.55	6.29	6.45	6.46	6.73	6.35	6.52	6.82	6.69	7.05	6.45	6.5	6.77	7.06	6.88	7.06	7.12	7.06	7.47	7.22	7.3	7.15	6.91	6.91	6.43	7.06	7.73	6.66
5279	ENSG00000135845	1	172339329	172413230	-1	q24.3	PIGC	4.4	4.69	4.71	4.63	4.3	4.51	4.63	4.6	4.6	4.25	4.67	4.83	4.67	5.12	4.75	4.46	4.6	4.47	4.33	4.34	4.51	4.6	4.71	4.46	4.3	4.33	4.47	4.56	4.53	4.28	4.62	4.39	4.35	4.55	4.62	4.21	4.48	4.7	4.62	4.78	4.16	4.58
51430	ENSG00000094975	1	172501489	172580971	1	q24.3	C1orf9	6.41	6.78	7.13	6.46	6.52	6.42	6.6	6.74	6.57	6.77	6.18	5.99	6.9	6.64	6.28	6.33	6.39	6.2	6.06	6.49	6.1	6.63	6.7	6.9	6.16	6.05	6.29	6.75	6.51	6.71	6.9	6.42	6.6	6.67	6.81	6.13	5.83	6.43	6.09	6.39	5.46	6.62
7292	ENSG00000117586	1	173152873	173176452	-1	q25.1	TNFSF4	1.38	0.57	1.77	1.1	0.33	2.45	1.14	2.39	1.49	1.54	0.68	1.9	1.3	0.5	0.79	1.37	1.18	0.17	1	1.29	1.75	1.63	1.31	0.64	1.41	1.8	1.62	2.1	1.18	1.75	1.48	1.41	1.74	0.57	1.1	0.76	0.66	2.22	2.51	1.11	0.97	1.38
9588	ENSG00000117592	1	173446405	173457946	1	q25.1	PRDX6	6.12	6.59	6.15	6.77	6.61	7.69	6.78	7.33	6.94	6.26	7.56	7.16	6.88	7.29	7.55	7.31	7.19	6.47	7.07	6.64	6.39	5.96	6.44	6.54	6.92	6.68	6.67	6.14	6.56	6.12	6.3	7.5	6.36	6.39	5.98	5.9	6.51	6.61	8.51	7.34	7.61	6.58
339416	ENSG00000183831	1	173578700	173639001	-1	q25.1	ANKRD45	1.2	1.39	1.74	1.18	1.2	1.66	0.74	1.55	-0.29	0.39	-0.45	0.29	0.49	0.82	-0.91	-0.14	0.54	-1.19	1.49	0.87	0.09	1.44	0.83	-0.34	0.67	0.34	1.12	1.39	1.05	0.61	0.66	1.78	2.37	1.13	1.72	1.9	0.07	0.32	3.04	0.62	2.27	0.94
27252	ENSG00000076321	1	173684080	173755840	1	q25.1	KLHL20	5.5	5.69	5.76	4.98	5.07	5.46	5.51	5.28	4.92	5.09	4.42	4.81	5.42	5.4	3.9	4.83	4.9	4.58	4.91	5.51	4.97	5.49	5.61	5.62	5.22	5.15	5.41	5.83	5.47	5.56	5.54	5.06	5.33	5.59	5.45	5.03	4.82	5.29	5.11	4.85	4.26	5.42
91687	ENSG00000120334	1	173768688	173793858	-1	q25.1	CENPL	2.84	2.98	3.08	2.23	2.01	2.87	2.62	2.18	2.19	1.93	1.56	1.64	2.57	3.77	3.17	1.74	2.4	2.05	1.65	2.14	2.67	2.72	3.05	2.62	2.18	2.77	2.33	3.32	2.32	2.75	2.77	2.22	2.2	2.54	3.07	1.25	1.72	2.67	1.92	2.74	1.42	2.14
55157	ENSG00000117593	1	173793641	173827684	1	q25.1	DARS2	4.19	4.43	4.89	3.9	4.35	4.33	4.1	4.42	4.54	4.07	3.46	4.11	4.44	5.34	4.23	4.43	3.66	3.95	3.84	4.48	4.21	3.94	4.07	4.89	4.62	4.35	4.36	4.76	4.51	4.87	4.72	3.76	4.74	4.65	4.49	3.75	3.59	4.38	4.03	4.27	3.56	4.28
84614	ENSG00000185278	1	173837220	173866494	1	q25.1	ZBTB37	1.97	2.25	2.66	0.52	-0.11	2.38	1.07	-0.19	-0.28	0.54	-1.65	-0.41	0.5	-0.35	-1.41	-0.55	-1.15	-0.29	0.29	0.98	-0.45	1.52	1.73	2.24	1.28	-0.33	1.1	1.53	1.37	1.53	1.25	0.14	1.3	2.2	1.84	1.45	0.39	0.12	1.33	-0.09	0.02	0.97
149041	ENSG00000135870	1	173900352	173991435	-1	q25.1	RC3H1	5.42	5.14	6.2	5.66	5.13	5.23	5.34	5.54	5.05	5.57	5.23	5.14	5.66	5.51	4.66	5.5	5.36	5.35	5.2	5.39	5.23	5.4	5.58	5.09	5.02	5.19	5.62	5.76	5.2	4.96	5.5	5.55	5.53	5.11	5.24	5.21	4.94	5.27	5.32	4.89	5.12	5.28
9910	ENSG00000152061	1	174128548	174964445	1	q25.1	RABGAP1L	4.9	5.36	4.96	4.25	3.7	4.8	4	3.17	3.03	3.25	2.34	3.23	3.96	3.05	1.15	2.53	2.89	3.07	4.01	4.36	3	4.27	4.55	4.73	4.03	3.14	4.53	5.06	4.65	4.96	4.61	4.28	4.81	4.75	4.91	4.97	4.04	3.19	4	3.27	4.3	4.71
27101	ENSG00000116161	1	174968300	174980851	1	q25.1	CACYBP	6.45	6.07	6.25	6.51	6.46	7.44	6.44	6.98	6.54	6.52	6.81	6.98	6.61	6.4	6.71	6.82	6.39	6.55	6.7	6.26	6.78	6.31	6.27	6.16	6.52	6.42	6.63	6.12	6.7	6.36	6.48	6.77	6.97	6.32	6.49	7.25	6.68	6.87	7.04	6.79	7.17	6.34
63931	ENSG00000120333	1	174979925	174992561	-1	q25.1	MRPS14	4.55	4.7	4.79	4.75	4.75	5.5	4.57	4.64	4.67	4.57	4.41	4.69	4.81	4.85	4.76	4.94	4.54	4.74	4.69	5.03	4.39	4.48	4.59	5.02	5.02	4.51	4.41	4.59	4.7	4.27	4.88	4.64	4.61	5.25	4.51	4.18	4.42	4.4	5.05	4.96	4.32	4.53
63923	ENSG00000120332	1	175036994	175117202	1	q25.1	TNN	1.45	0.35	1.85	0.02	0.88	3.38	2.18	-0.31	0.27	2.86	2.19	1.89	0.99	1.56	1.85	2.13	2.25	2.45	1.77	1.68	1.5	1.93	-0.13	-0.23	2.01	0.48	0.34	0.59	2.4	-1.88	0.76	-0.82	1.55	2.49	2.07	-2.5	0.92	0.26	1.71	0.99	-0.83	2.11
7143	ENSG00000116147	1	175291935	175712906	-1	q25.1	TNR	9.12	11.42	10	8.58	8	9.22	9.08	6.56	6.18	7.65	3.11	5.83	8.53	6.6	3.49	6.11	5.69	6.67	7.81	9.08	6.92	8.6	9.28	9.43	9.51	7.47	9.08	9.67	9.23	9.6	9.43	7.74	9.29	9.1	9.5	9.22	7.41	7.86	7.74	6.65	5.51	9.31
64326	ENSG00000143207	1	175911248	176176629	-1	q25.2	RFWD2	5.2	5.32	5.41	5.29	5.59	5.17	5.49	5.36	5.38	5.5	5.25	5.67	5.59	5.74	6.44	5.2	5.27	5.28	5.08	5.47	5.77	5.39	5.3	5.24	5.24	5.5	5.26	5.43	5.39	5.5	5.53	5.13	5.32	5.51	5.3	4.77	5.05	5.24	5.23	5.46	5.19	5.36
460	ENSG00000152092	1	176826438	177134109	-1	q25.2	ASTN1	8.8	9.45	8.75	8.34	8.7	8.48	8.7	8.05	8.45	8.64	7.44	7.95	8.37	7.85	7.4	8.06	7.92	7.67	8.36	8.81	7.96	8.49	8.55	8.6	8.71	8.1	8.78	8.8	8.6	8.65	8.57	8.46	8.46	8.82	8.59	8.44	8.23	8.22	7.95	8.37	8.39	8.79
57795	ENSG00000198797	1	177140063	177251558	1	q25.2	FAM5B	7.83	5.59	5.71	7.34	6.06	5.92	7.99	6.74	7.57	6.91	5.74	5.34	5.49	7.11	7.16	6.69	7.73	6.3	6.94	6.86	6.16	7.11	7.94	7.09	6.69	5.95	7.09	8.96	7.02	7.48	7.23	6.58	6.05	6.15	7.97	6.29	5.98	6.22	6.72	5.95	6.75	7.2
89866	ENSG00000120341	1	177896701	177995366	-1	q25.2	SEC16B	1.06	1.1	0.54	1.59	1.49	1.69	1.78	2.35	1.88	1	1.38	-0.83	0.55	2.51	1.23	0.19	2.24	0.72	2.29	1.46	1.59	1.03	2.03	1.05	0.49	0.7	0.89	2.45	2.47	0.33	1.14	1.23	2.42	2.3	1.44	1.6	1.7	1.49	1.54	2.04	2.7	0.96
9462	ENSG00000075391	1	178062864	178448644	1	q25.2	RASAL2	5.81	5.57	6.55	5.47	5.85	5.18	6.03	4.69	5.37	6.24	4.59	4.61	5.82	4.78	3.77	4.87	5.54	5.32	5.12	5.84	4.68	5.41	5.96	6.11	5.3	4.44	5.66	6.52	6.06	4.92	5.95	5.49	6.42	6.48	6.11	6.02	5.66	4.88	5.12	5.3	5.88	5.75
55103	ENSG00000116191	1	178694300	179065553	1	q25.2	RALGPS2	2.33	5.38	5.23	4.44	3.71	3.03	5.08	4.09	2.83	4.41	2.1	3.82	4.32	3.41	2.96	3.57	2.72	2.41	2.77	3.62	3.77	4.19	4.34	4.63	4.1	3.12	4.18	3.86	3.32	4.06	4.29	2.59	4.54	4.6	4.21	3.73	3.48	3.21	2.99	3.93	2.87	4.72
9068	ENSG00000116194	1	178818840	178840187	-1	q25.2	ANGPTL1	1.66	-3.18	0.56	3.33	2.78	1.16	3.15	1.86	2.1	1.31	3.65	4.59	2.32	1.41	-0.25	3.52	1.26	3.8	3.36	3.11	-1.46	0.25	0.25	0.89	2.79	0.43	-0.78	-2.43	3.15	1.31	4.31	2.42	2.23	1.63	0.39	1.27	0.25	0.33	2.34	-0.17	1.72	0.28
9917	ENSG00000116199	1	178994939	179045697	1	q25.2	FAM20B	6.01	6.21	6.32	5.97	6.05	6.39	6.03	6.65	5.84	5.88	5.76	5.71	6.18	6.71	5.99	5.84	6.26	5.76	6.3	5.81	5.55	6.22	6.07	6.41	5.85	6.18	6.12	5.9	6.28	5.97	6.06	6.45	6.62	6.02	6.17	6.41	6.28	6.01	6.05	6.73	6.95	6
64222	ENSG00000186283	1	179050512	179067158	1	q25.2	TOR3A	5.09	5.35	5.27	5.25	5.3	5.57	5.13	5	4.96	5.12	5.26	4.97	5.37	6.36	6.51	4.87	5.4	5.07	5.3	5.38	5.42	5.22	4.96	5.16	5.26	5.38	5.58	5.14	4.59	5.14	5.39	4.89	5.18	4.76	5.3	4.55	5.07	5.33	5.29	5.41	5.05	4.99
27	ENSG00000143322	1	179068462	179198819	-1	q25.2	ABL2	6.39	6.51	7.18	6.71	6.09	6.37	6.47	6.26	6.11	6.6	5.72	5.76	6.51	5.85	5.6	6	6.13	6.14	5.95	6.39	5.99	6.67	6.42	6.63	6.3	6.16	6.63	6.76	6.52	6.49	6.57	6.03	6.6	6.61	6.79	6.32	5.9	5.98	5.99	5.93	5.79	6.38
6646	ENSG00000057252	1	179262925	179327815	1	q25.2	SOAT1	4.18	5.62	4.67	4.33	4.41	4.79	4.25	4.77	4.68	4.13	4.71	4.52	4.67	4.93	4.15	4.78	3.81	4.02	4.39	4.84	3.4	4.42	4.84	5	4.47	3.89	4.45	4.31	4.61	4.07	4.77	4.83	4.85	4.64	4.56	4.41	3.47	4.17	4.44	4.08	4.08	4.58
163590	ENSG00000169905	1	179809102	179846934	-1	q25.2	TOR1AIP2	4.81	5.3	5.19	4.4	4.61	5.13	4.44	4.67	4.09	4.53	3.09	4.33	4.77	3.94	2.06	4.27	3.84	4.36	4.4	4.9	3.9	4.56	4.52	5.04	4.74	3.97	4.56	4.95	4.55	4.38	4.66	4.59	4.85	4.84	4.75	4.89	3.83	4.18	4.6	3.95	4.39	4.53
26092	ENSG00000143337	1	179851177	179888412	1	q25.2	TOR1AIP1	7.16	7.43	7.51	7.24	6.84	8.2	7.36	7.67	7.46	6.99	7.14	7.52	7.82	7.06	6.41	7.55	7.02	7.01	7.13	7.28	6.46	7.66	7.71	7.54	7.39	6.68	7.62	7.04	7.48	6.59	7.09	7.46	7.18	7.17	7.06	6.79	6.59	7.1	7.8	5.84	6.59	7.53
9857	ENSG00000135837	1	179923873	180084015	1	q25.2	CEP350	6.61	7.12	7.31	6.83	6.32	7.11	6.57	6.65	6.12	6.67	5.9	5.66	6.66	5.77	5.03	6.71	5.72	6.63	6.31	7	5.53	6.59	6.75	6.82	6.91	5.81	6.71	6.84	6.93	6.56	6.81	6.15	6.87	6.81	7.03	6.73	5.51	6.05	6.71	5.48	5.99	7.04
5768	ENSG00000116260	1	180123969	180173165	1	q25.2	QSOX1	6.86	7.58	6.35	7	6.85	5.83	6.89	6.54	6.43	6.37	6.82	6.79	5.91	6.52	7.75	6.78	6.35	7.03	6.07	7.1	6.67	6.37	6.26	7.82	6.8	6.48	6.34	6.09	5.64	6.71	7.01	5.96	6.45	7.13	6.4	6.26	6.56	6.32	6.2	7.12	5.98	6.2
84320	ENSG00000135847	1	180244515	180472089	-1	q25.3	ACBD6	5.5	5.11	5.24	4.89	4.97	4.79	5.14	4.62	5.14	4.91	4.88	5.3	5.24	5.52	6.18	4.88	5.49	5.13	5.02	5.1	5.69	5.19	5.24	5.23	4.98	5.77	5.3	4.84	5.01	5.32	4.97	4.69	4.34	4.79	4.72	4.72	5.45	5.16	4.57	5.96	4.47	5.11
9213	ENSG00000143324	1	180601140	180859387	1	q25.3	XPR1	7.39	6.11	7.07	6	5.84	6.38	6.77	6.22	6.18	5.92	5.38	5.78	6.3	5.98	5.54	5.89	6.34	5.46	6.48	6.37	6.18	6.58	6.56	6.93	6.2	5.39	6.27	7.43	7.23	6.58	6.14	6.46	6.68	6.32	6.43	5.62	5.72	5.73	6.37	6.76	6.15	6.22
57710	ENSG00000135835	1	180882290	180920750	1	q25.3	KIAA1614	3.57	1.35	2.59	2.1	2.21	1.61	2.8	2.01	2.46	3.2	2.69	3.12	3.21	2.41	0.92	2.03	2.85	2.27	3.47	2.27	2.51	3.83	3.11	2.11	3.09	1.63	2.48	1.22	3.37	2.13	2.37	3.21	2.45	3.73	3.54	2.37	2.94	2.01	1.44	1.64	3.22	2.68
10228	ENSG00000135823	1	180941861	180992047	-1	q25.3	STX6	7.61	6.99	7.01	6.84	6.81	6.45	7.1	6.66	6.93	7.35	6.89	6.89	7.42	6.98	7.06	6.9	7.08	6.65	6.69	6.92	7.16	7.31	7.3	6.88	6.84	6.9	6.78	6.73	7.1	6.96	6.9	6.92	6.76	7.59	7.58	6.52	6.78	6.71	6.59	6.95	6.54	6.74
3140	ENSG00000153029	1	181003067	181031074	1	q25.3	MR1	2.09	3.27	1.2	1.93	2.16	3.69	1.34	0.98	1.84	0.91	1.7	2.28	1.73	3.55	1.91	2.39	0.4	1.74	1.71	3.13	2.18	1.13	0.95	3.53	2.56	1.4	1.3	0.66	2.35	1	1.44	2.59	2.28	2.24	0.66	0.99	0.61	0.27	3.11	1.24	1.31	1.21
51278	ENSG00000162783	1	181057638	181059977	1	q25.3	IER5	5.89	4.7	4.41	5.18	4.2	4.2	4.72	5.05	5.13	4.79	5.98	5.63	5.45	6.16	6.14	5.22	5.77	5.25	5.13	4.44	5.46	5.94	6.5	5.02	5.07	4.83	4.62	4.79	5.09	4.58	4.31	5.19	5.01	5.61	6.04	6.03	5.18	4.84	5.52	5.09	5.68	5.13
777	ENSG00000198216	1	181382238	181777219	1	q25.3	CACNA1E	2.31	3.45	5.21	4.63	5.46	5.06	3.25	4.26	2.35	4.74	4.12	2.94	5.74	4.57	3.47	3.37	3.09	4.37	5.01	4.09	4.89	2.95	3.66	4.64	4.82	0.75	3.55	5.81	4.85	5.62	4.21	5.15	6.31	5.49	5.51	5.62	4.95	5.77	5.24	4.37	6.08	4.53
2752	ENSG00000135821	1	182350839	182361341	-1	q25.3	GLUL	10.34	10.28	10.24	11.46	11.07	10.32	11.27	11.77	11.35	10.97	11.72	11.99	9.94	10.45	9.5	12.38	10.54	10.81	11.55	11.74	10.83	9.72	10.08	11.2	12.18	8.68	10.63	8.94	10.74	10.01	11.04	11.18	11.58	10.92	10.53	11.68	10.9	9.48	11.53	10.02	12.04	11.58
6041	ENSG00000135828	1	182542769	182558391	-1	q25.3	RNASEL	3.61	4.38	4.06	3.91	3.54	4.44	4.32	4.49	3.74	4.05	3.54	4.38	3.45	3.6	3.15	4.41	3.2	3.88	3.98	4.37	3.9	4	4.08	2.91	4.08	3.22	3.95	3.29	3.28	2.38	3.56	3.91	3.19	4.07	2.74	3.05	3.44	3.58	4.92	2.14	3.76	4.35
6004	ENSG00000143333	1	182567758	182573543	-1	q25.3	RGS16	1.11	3.85	1.21	4.21	1.86	1.73	0.72	2.61	2.11	1.77	1.95	2.5	1.38	2.9	2.8	0.87	1.22	1.31	2.41	2.01	0.71	0.38	-0.42	2.76	1.28	3.03	1.52	0.6	2.71	1.62	0.29	2.62	1.19	0.82	0.67	5.19	1.48	2.01	2.63	4.05	4.3	0.75
80896	ENSG00000135838	1	182758428	182799519	1	q25.3	NPL	2.08	3.74	3.04	5.11	3.5	5.03	3.62	3.57	4.27	3.18	5.27	4.1	3.32	3.65	3.75	5.12	2.33	4.4	3.85	4.56	3.22	2.45	3.66	2.15	4.66	2.68	3.08	2.18	3.56	2.11	3.46	3.87	3.09	3.34	3.02	3.88	2.58	3.16	6.55	3.12	3.91	4.22
1660	ENSG00000135829	1	182808439	182856886	1	q25.3	DHX9	8.11	7.98	8.49	7.86	7.99	8.37	8.29	7.92	8.03	8.18	7.76	7.73	8.5	8.29	7.92	7.98	8.01	7.95	7.95	7.95	7.75	8.56	8.37	8.39	7.95	8.03	8.22	8.72	8.22	8.18	8.37	8.01	8.22	8.1	8.57	7.74	7.72	8.09	8.12	8.25	7.71	8.06
3915	ENSG00000135862	1	182992597	183114727	1	q25.3	LAMC1	4.88	6.35	5.73	5.46	5.21	5.71	5.64	4.26	5.79	5.08	4.94	5.81	5.56	6.13	6.21	5.33	6.33	5.03	5.24	6.37	5.21	5.76	5.87	6.79	5.96	7.37	5.36	6.42	5.29	5.82	5.83	5.42	5.56	5.37	5.74	5.18	4.99	4.83	6.27	6.6	5.25	5.88
23057	ENSG00000157064	1	183217372	183387737	-1	q25.3	NMNAT2	7.75	5.73	7.81	7.03	7.7	6.92	7.39	7.59	7.23	7.05	6.34	6.8	7.13	6.82	6.37	6.27	7.11	6.8	7.6	7.07	6.94	7.1	6.88	6.84	7.59	6.46	7.23	8.08	7.38	7.3	7.14	7.56	7.91	7.24	7.21	7.93	7.77	6.28	7.71	7.38	8.44	7.94
9887	ENSG00000116698	1	183441351	183567381	1	q25.3	SMG7	7.21	6.75	7.36	7.02	6.9	7.22	7.13	7.25	7.18	6.76	6.69	6.99	7.36	8.03	7.16	6.93	7.51	7.03	7.23	6.89	7.16	7.78	7.03	7.27	7.2	6.87	7.38	7.71	7.31	7.17	7.05	7.59	7.45	7.11	7.65	7.2	7.15	7.23	7.22	6.73	7.19	7.2
4688	ENSG00000116701	1	183524698	183560011	-1	q25.3	NCF2	2	2.59	2.95	2.56	3.51	3.45	0.21	3.78	3.39	0.93	4.93	2.59	2.93	2.83	2.67	2.97	3.17	2.79	2.94	2.88	2.08	3.28	2.25	2.24	2.67	1.62	2.12	2.49	2.4	1.62	2.96	4.43	2.04	1.34	2.14	1.89	1.21	2.12	2.61	1.46	2.64	2.5
10092	ENSG00000162704	1	183592401	183604892	-1	q25.3	ARPC5	6.17	6.84	5.92	6.24	6.62	6.37	6.37	6.57	7.08	6.18	7.59	6.96	6.58	7.85	7.79	6.51	7.01	6.62	6.55	6.3	6.51	6.37	6.14	6.82	6.25	7.02	5.94	5.91	6.35	5.96	6.41	6.96	6.21	5.91	6.59	6.2	5.74	6.4	6.22	7.16	6.45	6.21
23179	ENSG00000143344	1	183605208	183897666	1	q25.3	RGL1	5.98	6.55	5.88	6.24	6.74	6.49	6.42	6.85	6.23	6.62	6.59	6.78	6.27	6.22	5.47	6.51	6.64	6.3	6.62	7	5.61	6.63	6.23	5.92	6.75	5.79	6.18	6.15	6.08	5.34	6.38	6.88	6.72	6.14	6.7	6.77	5.53	5.61	6.85	5.73	7.27	6.63
23127	ENSG00000198756	1	183898796	184006863	-1	q25.3	GLT25D2	6.51	8.33	8.23	7.27	8.23	7.38	8.08	7.74	7.45	8.34	7.06	8.69	7.8	6.01	7.53	8.26	7.67	7.91	6.11	7.57	8.43	7.93	7.63	7.62	8.63	7.62	7.44	5.84	6.86	6.72	7.97	7.2	8.33	8.57	8.65	7.64	6.55	7.87	7.92	7.11	6.77	7.87
116461	ENSG00000198860	1	184020811	184043346	1	q25.3	TSEN15	4.75	5.26	4.68	5.05	5.67	5.25	5.07	4.45	5.5	5.3	5.33	5.84	5.27	5.78	5.75	5.55	5.03	5.31	4.99	5.12	5.24	4.7	4.44	5.27	5.04	5.16	4.76	4.39	5.28	5.13	5.66	4.99	4.9	5.63	5.43	4.67	4.74	5.25	5.1	5.1	4.72	4.88
81563	ENSG00000116667	1	184356192	184598154	1	q25.3	C1orf21	5.88	6.93	6.96	6.94	6.93	7.13	7.02	6.27	5.99	7.92	5.75	6.83	7.22	5.35	5.75	6.15	5.27	6.42	6.35	7.01	6.73	6	6.3	5.92	6.97	5.77	6.57	6.7	6.79	6.55	6.79	6.59	7.28	7.43	7.17	7.05	6.9	6.11	7.27	5.9	7.48	6.83
80267	ENSG00000116406	1	184659637	184724047	-1	q25.3	EDEM3	5.72	6.15	6.13	5.84	5.87	6.58	6.11	6.28	5.82	5.99	5.62	5.99	6.11	6.1	5.17	6.24	5.37	5.85	5.99	6.16	5.59	6.04	5.78	6.59	6.09	5.71	5.88	6.35	6.32	6.18	6.16	6.22	6.46	6.37	6.26	5.95	5.2	5.69	6.35	5.5	5.66	6.33
116496	ENSG00000135842	1	184759858	184943682	-1	q25.3	FAM129A	3.33	4.41	2.1	2.75	2.24	3.33	1.89	2.37	2.93	2.24	3.89	3.2	2.48	4.24	3.32	2.81	3.97	2.68	2.41	3.87	3.34	2.59	2.54	3.64	2.93	4.3	2.23	3.02	2.29	3.19	2.96	3.87	2.53	2.07	1.81	2.38	1.67	1.82	2.41	2.72	3.6	2.99
6045	ENSG00000121481	1	185014496	185071740	1	q25.3	RNF2	4.74	4.56	4.86	4.75	4.75	4.74	4.88	4.22	4.39	4.8	4.25	4.89	5.06	4.78	4.71	4.43	4.29	4.36	4.42	4.5	4.71	4.93	4.61	4.99	4.43	4.51	4.82	4.91	4.88	4.97	5.21	5.02	5.05	5.13	5.19	4.32	4.37	4.48	4.17	4.63	4.44	4.91
10625	ENSG00000116679	1	185265520	185286461	-1	q25.3	IVNS1ABP	7.4	7.95	7.62	6.8	6.89	7.26	8.18	7.47	7.4	7.58	7.26	6.64	7.51	8.18	8.01	7.35	7.74	7.25	6.92	7.25	7.66	7.43	7.4	7.12	7.54	8.18	7.25	8.46	7.65	7.57	7.64	6.98	7.08	7.52	8	7.02	7.26	7.72	7.39	8.02	6.54	6.86
83872	ENSG00000143341	1	185703683	186160085	1	q25.3	HMCN1	1.32	2.66	2.79	0.43	1.71	1.4	1.81	-0.67	1.56	2.5	0.61	1.43	1.25	1.38	1.53	1.17	2.65	1.16	0.82	2.69	1.4	2.9	2.79	3.38	2.09	2.66	1.67	3.18	2.21	3.14	2.52	0.54	1.93	2.61	2.72	0.43	1.32	1.75	1.92	2.52	0.63	3.39
7175	ENSG00000047410	1	186282954	186344825	-1	q31.1	TPR	7.68	7.46	7.93	7.47	7.37	7.65	7.66	7.43	7.26	7.42	6.76	6.68	7.64	7.82	7.04	7.19	7.3	7.27	7.29	7.48	7.05	7.65	7.89	7.61	7.52	7.23	7.62	7.68	7.72	7.63	7.72	7.12	7.63	7.72	7.93	7.35	7.14	7.31	7.75	6.79	6.9	7.68
54953	ENSG00000157181	1	186344890	186390510	1	q31.1	C1orf27	5.1	5.22	5.58	5.42	5.42	5.94	5.42	5.5	5.59	5.4	5.59	5.39	5.82	5.44	4.55	6.05	5.14	5.55	5.31	5.57	5.19	5.37	5.4	5.63	5.62	5.12	4.86	5.25	5.68	5.45	5.48	5.36	5.3	5.7	5.73	5.11	4.98	5.66	5.96	4.7	4.92	5.44
5743	ENSG00000073756	1	186640923	186649559	-1	q31.1	PTGS2	-0.88	-0.99	-1.18	1.71	0.84	4.54	2.36	3.69	0.54	-0.15	0.73	2.03	2.02	0.7	0.55	-1.19	-0.17	-2.11	0.72	-1.33	-1.85	0.54	-1.18	-0.19	1.36	1.53	-0.61	0.53	0.79	2.14	-0.02	1.03	1.83	1.6	2.63	2.42	1.65	-0.38	-0.54	1.52	3.12	1.61
5321	ENSG00000116711	1	186798085	186958113	1	q31.1	PLA2G4A	2.44	5.19	1.86	0.32	1.96	1.86	2.28	1.08	2.65	2.81	1.78	1.92	2.31	6.06	3.74	0.02	1.82	1.21	3.58	2.43	2.08	2.07	2.66	1.61	2.13	3.51	1.42	2.07	4.11	2.77	3.04	2.3	2.33	1.7	2	1.28	1.23	1.68	3.26	2.11	2.36	2.46
339479	ENSG00000162670	1	190066792	190446759	-1	q31.1	FAM5C	5.48	5.25	6.51	5.83	6.54	5.61	6.02	5.71	5.06	6.76	4.68	6.27	6.12	-1.43	-0.61	5.66	2.95	5.87	4.54	6.21	5.96	2.7	2.73	5.17	5.89	4.53	6.1	4.04	5.3	5.4	6.06	4.65	5.48	6.56	7.18	5.47	6.22	5.48	5.49	2.43	4.65	5.84
64407	ENSG00000150681	1	192127587	192154945	1	q31.2	RGS18	1.42	0.52	0.63	-0.6	1.14	1.23	0	1.33	0.92	0.22	1.99	1	0.9	0.74	-0.18	-0.3	-1.72	0.22	-0.17	1.01	0.4	-0.86	-0.05	1	0.97	0.45	-0.5	-1.22	0.77	-0.29	1.83	1.12	0	0.21	0.26	-0.03	-0.1	-0.3	0.41	-0.45	0.92	0.26
5996	ENSG00000090104	1	192544857	192549161	1	q31.2	RGS1	4.43	5.48	2.74	3.12	4.11	1.36	2.59	4.87	5.75	4.27	7.44	4.45	2.89	6.3	2.73	2.46	-0.19	0.63	4.81	5.17	3.16	-0.39	2.66	2.44	5.77	3.96	2.96	2.21	4.21	3.86	3.25	4.07	2.68	4.44	3.6	3.9	0.33	2.71	3.44	4.78	6.25	4.04
5997	ENSG00000116741	1	192778169	192781403	1	q31.2	RGS2	6.3	5.24	5.59	4.67	4.92	5.12	5.96	6.31	5.13	5.6	5.08	4.22	4.08	4.84	4.6	3.6	3.56	3.5	4.02	4.56	4.54	4.19	5.42	4.86	4.49	5.62	5.42	6.19	3.94	5.45	5.18	4.96	4.77	4.09	4.69	5.2	3.98	4.1	4.2	5.05	5.34	4.95
51377	ENSG00000116750	1	192984889	193029237	-1	q31.2	UCHL5	4.75	4.46	4.85	4.11	4.53	5.56	4.6	4.88	4.24	4.22	3.91	4.17	4.43	4.73	3.5	4.55	4.09	3.88	4.53	4.44	4.18	4.56	4.5	4.68	4.16	4.32	4.55	4.97	4.73	4.87	4.95	4.94	4.85	4.74	4.84	4.86	4.47	4.6	4.78	4.7	5.06	4.58
6738	ENSG00000116747	1	193028552	193060907	1	q31.2	TROVE2	6.51	6.15	6.49	6.15	6.12	6.27	6.47	6.78	6.74	6.55	6.81	6.64	6.44	7.17	7.09	7.13	6.59	6.34	6.21	6.23	6.56	6.19	6.39	6.26	5.97	6.77	6.16	6.86	6.42	6.3	6.63	6.63	6.3	6.29	6.33	5.79	5.97	6.57	6.51	6.85	5.86	6.47
51022	ENSG00000023572	1	193065598	193075244	-1	q31.2	GLRX2	1.87	2.34	2.18	2.05	1.52	2.45	1.96	2.71	2.12	1.47	2.58	2.02	2.3	2.31	2.49	2	1.98	1.64	2.09	1.47	2.32	2.04	2.02	2.48	1.61	2.07	2.29	2.32	1.83	1.75	1.8	2.09	2.2	1.58	2.06	2.34	2.3	2.44	1.1	1.98	2.64	1.78
79577	ENSG00000134371	1	193091147	193223031	1	q31.2	CDC73	5.95	5.63	6.16	5.58	5.5	6.49	5.96	5.84	5.63	5.72	5.67	6	5.91	6	5.35	5.79	5.11	5.37	5.56	5.82	5.35	5.86	5.63	5.85	5.48	5.35	5.53	5.72	6.05	5.71	6.17	6.01	5.93	6.08	5.97	5.6	5.32	5.53	6.12	4.99	5.08	5.96
8707	ENSG00000162630	1	193148175	193155784	-1	q31.2	B3GALT2	4.57	3.45	4.5	4.53	5.3	3.79	4.97	3.86	3.92	4.86	4.05	3.71	5.2	3.1	2.02	3.61	3.31	4.05	4.71	3.62	3.41	4.34	4.88	4.31	3.73	3.54	4.48	5.65	4.96	4.05	5.12	4.83	5.25	5.01	5.17	5.1	5.01	4.03	3.5	4.27	4.73	4.63
343450	ENSG00000162687	1	196194909	196577541	-1	q31.3	KCNT2	3.78	3.61	4.83	3.34	3.68	2.9	4.78	3.83	3.19	4.42	3.34	2.18	3.39	1.18	-1.82	4.37	4.03	3.43	3.49	4.24	3.82	4.66	4.21	4.64	3.5	4.17	3.21	4.38	4.22	3.08	3.91	3.63	4.48	5.26	5.19	4.23	3.74	4.21	4.05	3.7	3.26	4.24
3075	ENSG00000000971	1	196621008	196716634	1	q31.3	CFH	4.07	4.18	2.43	3.17	2.81	3.73	3.14	2.82	4.04	2.71	3.53	3.95	3.32	3.53	3.22	3.04	4.17	1.78	3.88	3.39	3.71	3.54	2.96	3.52	4.49	4.65	2.86	3.19	3.28	4.34	3.31	4.33	3.07	2.9	3.65	2.91	2.97	3.08	5.56	3.95	3.93	4.24
259266	ENSG00000066279	1	197053258	197115824	-1	q31.3	ASPM	3.2	3.21	1.93	1.12	-2.03	-2.01	2.77	-1.02	2.32	-0.3	-0.45	-2.15	-0.23	5.42	3.68	-1.57	3.27	0.79	0.35	1.39	2.87	2.8	4.82	1.57	1.78	3.78	-0.26	3.84	2.15	3.83	1.37	1.01	1.58	1.61	4.4	-3.87	1.31	0.28	-0.19	4.32	-0.63	2.74
360023	ENSG00000177888	1	197127572	197169672	-1	q31.3	ZBTB41	4.91	5.5	5.47	4.88	4.88	5.68	5.18	5.59	5.19	5.35	4.87	4.85	4.93	5.1	4.55	5.61	4.44	4.88	5.15	5.04	4.9	5.11	5.15	5.36	4.93	5.1	4.8	5.65	5.48	5.4	5.41	5.48	5.92	5.49	5.69	5.01	4.69	5.18	5.55	5.04	5.52	5.26
23418	ENSG00000134376	1	197170592	197447585	1	q31.3	CRB1	6.31	7.03	7.12	6.15	5.94	5.94	6.39	5.83	6.34	6.63	5.64	6.33	6.83	6.61	6.02	6.29	4.55	6.04	5.65	5.72	6.86	5.58	6.6	6.17	7.23	8.31	6.58	5.41	5.86	7.5	7.22	6.3	6.44	6.21	6.72	5.92	6.29	7.18	5.57	7.6	4.8	6.01
140609	ENSG00000151414	1	198126093	198291550	1	q31.3	NEK7	5.77	6.92	6.03	5.87	5.59	6.55	5.87	6.3	5.61	5.82	5.86	5.86	5.61	5.72	5.54	6.55	5.2	5.63	5.53	5.7	5.77	5.27	6.21	5.77	5.9	6.41	5.84	5.59	5.95	5.98	6.16	5.91	6.11	5.53	5.88	5.78	5.69	5.97	6.1	5.77	5.42	6.18
5788	ENSG00000081237	1	198607801	198726545	1	q31.3	PTPRC	3.1	3.73	2.18	0.59	3.42	4.28	1.06	4.01	3.32	2.47	4.45	1.87	2.84	3.82	2.37	2.68	1.39	2.65	3.21	4.09	2.35	2.23	1.95	3.62	3.3	2.7	2.52	0.94	2.51	1.66	3.52	3.76	3.01	3.11	2.73	2.67	1.97	2.3	3.52	2.27	3.94	2.38
23528	ENSG00000162702	1	200375827	200379184	-1	q32.1	ZNF281	4.97	5.06	5.56	4.44	4.61	4.79	4.62	3.86	4.05	4.54	2.99	4.17	4.88	4.3	1.77	3.9	3.44	4.3	4.45	4.48	3.61	4.96	4.8	4.96	4.35	4.15	4.7	5.52	5.05	4.59	4.97	4.43	5	4.98	4.98	4.58	4.14	4.09	4.32	3.75	4	4.72
9928	ENSG00000118193	1	200520628	200589862	-1	q32.1	KIF14	3.1	2.18	0.82	0.24	-1.67	-2.13	2.3	-2.18	2.33	0.31	-1.87	-2.12	-0.66	4.64	3.07	-0.78	2.49	-0.07	-0.01	0.14	2.53	2.52	3.94	1.18	1.12	3.02	-1.07	3.7	1.37	3.03	0.82	1.08	1.07	1.01	3.91	-1.95	0.5	0.16	-0.15	3.71	-1.75	1.55
83479	ENSG00000118197	1	200593024	200639126	-1	q32.1	DDX59	4.22	4.34	4.45	4.34	4.26	5.08	4.45	4.27	4.75	4.58	4.39	4.29	4.54	4.59	4.21	4.54	4.22	4.32	3.9	4.16	4.39	4.51	4.54	4.62	4.17	4.16	4.48	4.74	4.3	4.63	4.23	3.7	4.14	4.38	4.66	4.4	4.38	4.52	4.59	4.15	3.53	4.42
23046	ENSG00000116852	1	200938520	200992828	-1	q32.1	KIF21B	7.73	7.49	8.32	7.71	8.62	7.79	7.73	6.64	8.02	7.8	6.97	7.08	7.41	8.3	8.35	8.04	6.48	8.71	7.87	8.89	8.79	8.58	6.98	6.88	7.46	7.8	7.46	8.86	8.51	8.52	8.67	7.38	7.91	8.56	8.16	8.05	8.19	7.98	7.65	8.9	7.12	7.64
252839	ENSG00000116857	1	201103900	201140702	-1	q32.1	TMEM9	6.63	6.84	6.55	7.26	7.08	7.43	6.97	6.94	7.11	7.01	7.24	7.55	6.66	7.69	8.22	7.06	6.99	7.17	7.11	7.47	7.55	6.68	6.9	6.8	6.97	6.82	6.95	6.54	6.76	6.76	6.64	6.9	7.01	6.87	6.85	6.66	7.01	6.8	7.05	7.38	7.21	6.88
91156	ENSG00000163395	1	201159953	201198080	1	q32.1	IGFN1	-1.61	-3.82	0.23	2.94	3.42	0.36	3.05	0.35	4.9	4.3	4.11	1.51	1.32	1.67	3.71	4.43	-0.46	4.63	3.19	5.46	5.11	-1.05	-1.54	-2.19	3.06	-1.34	0.14	-2.77	0.73	0.12	1.15	0.29	2.06	3.74	-1.18	2.81	2.32	0.21	4.03	-3.16	0.6	3.82
23612	ENSG00000174307	1	201434620	201438365	-1	q32.1	PHLDA3	5.4	5.96	4.45	5.69	4.87	4.01	5.16	5.61	5.53	4.53	7.14	6.26	4.6	6.22	7.34	6.1	5.22	6.09	5.42	5.13	5.47	4.66	4.66	5.27	5.42	4.35	5.07	5.66	5.13	5.5	4.91	5.18	5.2	4.81	4.45	5.94	5.3	5	5.15	6.09	5.67	5.24
1465	ENSG00000159176	1	201452658	201478584	-1	q32.1	CSRP1	7.95	8.2	7.12	8.43	8.56	8.64	7.52	8.1	8.61	7.33	9.93	8.72	7.96	4.48	5.72	7.99	8.01	8.93	9.21	7.66	6.29	5.55	6.96	3.76	8.24	6.21	6.6	5.39	8.69	6.75	7.88	9.32	7.49	6.81	6.39	8.69	8.34	8.18	8.08	7.92	9.4	7.91
89796	ENSG00000134369	1	201592411	201796102	1	q32.1	NAV1	8.2	9.25	9.31	8.55	8.72	7.69	8.89	7.71	8.21	8.93	7.84	8.24	8.42	8.16	7.38	8.49	8.37	8.43	7.97	9.22	8.58	8.56	8.17	8.46	8.5	7.45	8.27	7.4	8.4	8.33	8.83	7.63	8.91	9.31	8.53	8.68	8.13	7.91	7.96	7.96	7.24	8.89
55705	ENSG00000198700	1	201798269	201853422	1	q32.1	IPO9	7.82	7.7	8.14	7.46	7.36	7.35	7.67	7.26	7.35	7.41	6.84	6.91	7.57	8.2	7.73	7.04	7.59	7.28	7.34	7.62	7.14	7.87	7.62	7.91	7.48	7.52	7.53	7.88	7.68	7.93	7.76	7.37	7.89	7.79	7.95	7.08	7.22	7.31	7.23	7.27	7.34	6.73
149345	ENSG00000198892	1	201857808	201861434	1	q32.1	SHISA4	6.61	7.72	6.47	6.94	7.04	6.75	6.36	6.31	6.35	6.45	7.15	7.08	6.44	6.6	7.03	6.61	6.12	6.98	6.43	6.94	7.09	5.95	6.5	6.18	7.15	6.84	6.81	6.1	6.2	6.4	6.21	6.68	6.55	6.28	6.46	6.61	6.79	6.65	5.98	6.64	6.55	6.63
25802	ENSG00000163431	1	201865580	201915716	-1	q32.1	LMOD1	4.12	6.56	3.79	4.38	3.84	5.79	4.18	3.88	4.7	4.61	4.39	4.73	3.89	4.23	4.28	4.91	4.33	4.56	4.18	4.39	4.6	3.6	5.56	3.52	5.61	5.14	4.81	3.01	3.17	4.45	3.6	5.06	4.08	4.76	4.77	4.75	4.93	5.53	4.29	4.18	4.87	4.76
10440	ENSG00000134375	1	201924619	201939789	1	q32.1	TIMM17A	4.91	5.43	5.11	5.69	5.58	5.79	5.6	5.86	5.63	5.38	5.57	5.78	5.29	5.6	6.11	5.59	5.77	5.36	5.38	5.3	5.86	5.5	5.12	5.63	5.4	5.8	5.33	5.38	5.4	5.15	5.2	5.79	5.85	5.73	5.34	5.73	5.53	5.48	5.59	5.96	6.17	5.25
6051	ENSG00000176393	1	201951500	201975275	1	q32.1	RNPEP	5.04	4.99	4.81	4.61	4.94	4.88	5.07	4.94	5.02	5.15	5.58	4.91	5	5.2	5.35	4.94	5.23	5.22	4.9	4.5	5.19	4.76	4.93	4.83	4.9	5.25	5.08	4.67	4.51	4.95	4.37	4.7	4.56	4.85	4.97	4.5	4.89	4.77	4.91	5.47	4.78	4.51
9283	ENSG00000170075	1	202091972	202098640	1	q32.1	GPR37L1	8.93	9.65	8.08	7.64	7.69	8.72	7.4	7.36	6.5	6.29	6.76	8.89	7.91	8.64	8.8	8.63	7.85	7.89	7.28	8.57	7.62	5.88	5.82	7.91	8.62	9.01	8.37	8.85	8.17	8.17	7.71	8.19	6.55	6.31	5.95	8.52	7.74	8.87	7.8	8.41	7.35	8.17
127829	ENSG00000143862	1	202102532	202113869	-1	q32.1	ARL8A	7.16	7.69	7.29	7.26	7.54	6.86	7.31	6.88	7.19	7.15	7.88	7.49	7.53	7.73	8.58	7.22	7.56	7.72	7.48	7.18	7.62	7.29	7.37	7.09	7.3	7.54	7.48	7.26	7.17	7.05	7.15	7.17	6.92	7.24	6.98	7.41	8	7.76	6.84	7.78	7.22	6.97
29089	ENSG00000077152	1	202300785	202311108	-1	q32.1	UBE2T	3.28	2.44	2.15	2.73	1.71	0.7	2.97	2.65	3.37	1.45	1.45	1.71	1.92	5.13	4.74	1.24	4	2.16	2.21	1.48	3.72	3.67	3.65	1.33	2.24	4.04	1.99	3.89	2.59	3.48	2.48	2.51	2.54	2.38	3.65	1.56	2.79	2.57	1.66	4.81	2.92	1.96
4660	ENSG00000077157	1	202317827	202557697	1	q32.1	PPP1R12B	6.65	6.61	7.06	6.85	6.35	7.53	6.39	6.33	6.1	6.36	5.78	5.92	6.46	5.95	5.38	6.05	6.33	6.53	6.59	6.62	5.73	6.84	6.6	6.26	6.68	6.34	6.59	6.55	6.61	6.81	6.61	6.96	7.17	6.51	6.83	6.81	6.4	6.37	7.42	6.23	7.25	6.63
127833	ENSG00000143858	1	202559724	202679545	-1	q32.1	SYT2	3.56	-1.18	1.87	1.37	1.5	5.43	5.04	4.87	-0.86	2.33	-0.43	2.49	-0.02	2.24	1.04	-0.79	3.6	0.51	2.57	-0.58	0.89	1.86	1.44	0.77	0.03	1.33	4.32	3.39	4.3	2.64	-0.23	3.03	4.51	4.48	4.41	3.68	3.56	2.33	4.52	1.61	5.05	4.41
10765	ENSG00000117139	1	202696526	202778598	-1	q32.1	KDM5B	6.93	6.46	7.04	6.62	6.47	6.4	6.86	6.21	5.72	6.58	5.64	6.21	6.75	6.12	5.84	6.18	6.4	6.32	6.17	6.39	6.28	6.86	7.07	6.77	6.5	6.84	6.53	7.8	6.91	6.94	6.8	6.29	6.75	6.89	6.92	6.45	6.52	6.12	5.87	6.73	5.94	6.97
5877	ENSG00000183155	1	202848085	202858263	-1	q32.1	RABIF	4.04	4.84	4.49	4.7	4.31	4.01	4.31	4.23	4.18	3.81	4.29	4.45	4.57	4.63	4.81	3.89	4.29	3.96	4.31	3.83	4.35	4.51	4.36	4.52	4.12	3.89	4.42	4.69	4.16	4.27	4.31	4.58	4.52	4.28	4.35	4.03	3.99	4.71	3.98	3.89	4.53	3.93
59349	ENSG00000117153	1	202860228	202897764	-1	q32.1	KLHL12	6.05	5.94	6.14	5.87	5.79	6.23	6.1	6.31	6.09	5.61	5.48	5.9	6.15	6.28	5.99	5.7	6.25	5.6	6.02	5.73	5.67	6.32	6.11	6.13	6.02	5.83	5.91	5.92	6	5.86	5.85	6.1	6.07	6.07	6.14	5.9	5.63	5.99	6.13	5.87	6.09	5.92
51094	ENSG00000159346	1	202909951	202927700	-1	q32.1	ADIPOR1	6.43	7.44	6.2	6.67	6.44	6.99	6.4	7.01	6.61	5.97	7.08	6.78	6.58	7.21	6.43	6.49	6.45	6.46	6.64	6.51	6.23	6.26	6.61	6.7	6.85	6.52	6.53	6.37	6.44	6.46	6.44	6.77	6.45	6.17	6.13	6.61	6.18	6.48	6.58	6.6	6.51	6.58
51706	ENSG00000159348	1	202930997	202936408	-1	q32.1	CYB5R1	5.09	6.18	5.13	5.51	5.71	5.22	4.72	4.95	5.02	4.91	5.99	5.19	4.38	4.44	3.78	5.45	4.43	5.69	5.38	5.48	4.03	3.51	5.09	3.17	5.29	4.89	4.28	3.89	5.41	4.37	4.81	5.5	5.54	4.38	3.85	4.95	5.03	4.69	5.99	5.93	5.61	4.39
8497	ENSG00000143847	1	202995626	203047864	1	q32.1	PPFIA4	4.18	3.58	3.7	4.91	4.92	4.65	4.36	5.85	4.21	5.29	3.33	3.26	3.06	2.47	3.62	4.57	5.12	4.56	5.34	3.76	4.09	4.33	3.56	3.82	4.09	4.45	4.67	4.85	4.82	3.46	3.87	5.09	6.07	5.27	5.68	6.33	5.92	3.65	5.33	4.97	7.11	5.24
134	ENSG00000163485	1	203059782	203136533	1	q32.1	ADORA1	5.74	6.52	5.37	5.64	6.41	5.48	5.77	4.98	5.23	6.5	6.71	6.26	4.99	4.73	5.96	5.43	4.67	6.22	6.05	6.69	6.55	5.51	4.17	6.84	6.23	4.35	5.42	3.71	5.84	5.83	5.42	6.04	5.88	6.65	4.77	6.16	6.68	4.1	6.05	5.29	6.54	4.69
1116	ENSG00000133048	1	203148059	203155877	-1	q32.1	CHI3L1	2.58	2.26	4.1	0.84	1.47	3.56	4.26	3.56	6.87	1.6	6.44	3.43	3.32	4.73	5.51	2.54	3.42	1.05	5.29	4.6	2.58	3.69	1.68	8.41	2.44	3.84	5.02	3.34	3.38	2.62	2.16	7.33	3.77	3.18	3.65	1.62	3.26	3.52	4.15	4.83	5.87	3.85
7832	ENSG00000159388	1	203274619	203278730	1	q32.1	BTG2	7.33	6.56	7.85	7.82	7.01	9.14	7.61	7.95	8.19	7.55	7.72	8.07	7.81	8.45	8.11	7.19	7.6	7.04	6.83	7.01	6.64	7.17	7.65	7.18	8.47	9.3	7.56	8.35	7.38	8.11	7.27	7.53	7.21	7.32	7.41	7.98	7.57	8.01	7.29	6.67	7.41	7.51
2331	ENSG00000122176	1	203309753	203320617	-1	q32.1	FMOD	2.26	4.28	1.26	1.44	2.12	4.16	1.28	1.12	1.97	0.29	2.39	1.26	0.84	1	-0.32	0.38	1.62	0.74	2.13	1.97	2.07	3.83	-0.22	0.21	2.18	3.53	1.09	0.11	1.66	3.52	1.76	3.27	1.77	1.04	1.2	-0.02	0.89	0.5	5.57	2.9	1.16	2.19
5549	ENSG00000188783	1	203444956	203460480	1	q32.1	PRELP	4.85	4.99	3.79	5.73	5.68	6.89	4.9	5.09	6.03	5.49	5.01	6.87	5.51	4.3	4.2	4.53	5.25	5.66	6.25	6.95	4.98	5.05	3.94	3.98	6.11	5.21	4.34	3.76	7.14	4.84	5.68	6.71	6.49	5.34	4.99	5.18	5.59	4.9	7.85	5.07	6.01	5.57
493	ENSG00000058668	1	203595689	203713209	1	q32.1	ATP2B4	7.54	8.19	8.08	8.04	8.29	8.78	7.69	7.9	7.89	8.71	7.32	8.13	7.92	8.31	7.68	7.6	8.03	7.96	8.27	8.23	7.13	7.85	7.23	8.71	7.77	7.18	7.99	8.6	8.1	7.25	8.03	8.29	8.9	8.87	8.7	8.31	7.68	7.75	8.46	6.96	8.39	7.99
9877	ENSG00000058673	1	203764782	203823252	1	q32.1	ZC3H11A	6.89	6.77	7.52	6.84	6.79	6.64	7.35	7.37	7.03	7.68	7.25	6.21	7.31	7.29	6.34	7.34	7.51	7.56	6.93	6.92	7.16	7.36	7.48	7.18	6.85	7.41	6.95	7.31	6.97	6.75	7.11	6.84	7.15	7.42	7.56	7.19	7	7.47	7.44	7.02	6.88	6.91
6635	ENSG00000182004	1	203830731	203839678	1	q32.1	SNRPE	5.31	4.56	5.39	5.43	5.34	5.57	5.47	5.48	5.53	5.43	5.63	5.83	5.89	5.73	6.28	5.64	5.79	5.36	4.98	5.17	5.45	5.47	5.35	5.03	5	5.7	5.47	5.33	5.49	5.44	5.74	5.16	4.93	5.21	5.14	4.66	5.49	5.89	5.48	5.85	4.56	5.2
9580	ENSG00000143842	1	204042243	204096863	1	q32.1	SOX13	6.79	6.65	6.46	6.15	6.2	6.17	5.81	6.47	5.32	6.66	5.42	5.9	6.38	7.7	7.47	6.61	6.59	6.09	5.38	5.91	6.69	5.77	6.49	6.59	6.74	7.17	7.13	6.9	4.76	6.69	5.82	5.18	6.59	6.29	6.61	6.34	6.55	6.88	6.35	7.43	4.72	6.02
55224	ENSG00000143845	1	204100190	204121307	-1	q32.1	ETNK2	3.1	4.11	3.32	4.33	4.09	3.74	4.1	3.23	3.16	3.62	3.2	3.2	3.47	3.73	4.27	3.14	3.65	3.08	3.12	3.77	3.47	3.12	3.34	3.53	4.28	2.48	3.41	2.87	2.91	3.39	3.65	3.19	3.52	3.53	2.9	2.93	3.69	2.9	3.84	4.46	3.66	3.35
22874	ENSG00000143850	1	204190349	204346793	-1	q32.1	PLEKHA6	7.17	8.65	6.85	6.01	5.98	6.98	6.76	7.46	6.4	6.04	6	5.59	5.94	6.54	5.4	6.29	6.92	6.06	6.72	6.44	6.6	7.29	7.5	6.38	7	7.52	7.32	7.77	6.32	7.29	6.27	6.78	6.66	6.32	7.02	6.82	6.81	7.48	7.42	7.16	7.32	5.95
84919	ENSG00000158615	1	204372515	204380945	-1	q32.1	PPP1R15B	6.78	6.96	7.07	6.46	6.44	6.82	6.61	6.75	6.46	6.64	6.18	6.61	6.76	6.95	6.09	6.57	6.29	6.23	6.25	6.74	6.29	6.3	6.58	6.68	6.72	7.14	6.48	6.75	6.62	6.86	6.54	6.47	6.46	6.46	6.22	7.03	5.97	6.47	6.24	6.27	6.11	6.52
5287	ENSG00000133056	1	204391756	204463852	-1	q32.1	PIK3C2B	6.24	6.27	6.64	5.43	5.68	3.9	5.5	5.35	5.03	5.69	5.83	5.15	5.7	5.37	5.02	4.91	6.28	5.87	5.96	5.28	5.12	6.47	5.92	5.2	5.68	5.95	6.18	5.62	5.23	5.81	5.91	5.81	5.7	5.89	6.25	6.18	6.29	6.56	4.82	5.72	5.34	5.27
4194	ENSG00000198625	1	204485511	204542871	1	q32.1	MDM4	5.5	4.74	5.55	5.16	5.07	4.38	5.42	5.8	5.52	6.23	5.82	4.76	5.28	5.81	5.17	5.94	5.87	6.2	5.04	5.52	5.89	5.26	5.4	5.03	4.75	5.4	5.53	5.53	5.06	4.57	5.13	4.58	5.12	4.97	5.17	5.31	5.62	5.44	5.47	5.52	4.98	4.74
10446	ENSG00000170382	1	204586298	204654861	-1	q32.1	LRRN2	6.06	6.64	6.93	6.64	7.03	6.08	6.09	5.74	5.25	6.9	5.69	6.39	6.06	5.72	6.68	5.45	5.03	6.2	4.88	6.23	6.19	6.04	6.4	5.96	6.18	5.72	6.42	5.18	5.05	6.01	6.09	5.95	6.18	6.64	6.36	6.17	6.64	6.06	5.98	5.77	5.7	5.85
23114	ENSG00000163531	1	204797779	204991950	1	q32.1	NFASC	7.8	9.54	7.76	7.45	7.11	9.53	7.26	7.94	7.52	6.79	7.5	6.98	6.27	7.02	5.86	7.17	6.79	7.54	7.87	8.68	7.27	7.07	7.16	7.95	8.28	7	7.51	7.11	7.19	7.58	7.42	7.89	7.9	7.6	7.73	8.41	7.21	7.43	8.86	7.06	7.72	8.11
6900	ENSG00000184144	1	205012325	205047627	1	q32.1	CNTN2	7.99	7.66	5.89	6.55	7.42	4.39	4.64	5.71	7.1	4.61	9.43	7.6	2.22	3.82	3.68	6.45	6.02	9.01	8.68	6.73	4.51	3.01	6.36	0.34	7.42	5.4	4.32	3.83	8.28	1.37	7.56	7.89	6.19	5.59	3.78	8.43	7.42	5.48	5.66	7.89	7.86	5.47
5929	ENSG00000117222	1	205055270	205091143	-1	q32.1	RBBP5	4.67	4.91	4.95	4.72	4.38	5.35	4.87	4.93	4.36	4.43	3.73	4.51	5.07	5.03	3.11	4.35	4.51	4.25	4.81	4.14	3.88	5.23	4.87	4.87	4.52	4.16	4.92	5.85	4.78	4.83	4.89	5.04	5.23	4.92	5.23	4.97	4.45	4.83	4.8	4.3	5.09	4.86
25778	ENSG00000133059	1	205111632	205180727	-1	q32.1	DSTYK	6.25	6.42	7.21	6.7	6.38	6.79	6.36	6.61	6.1	6.35	6	6.23	6.61	5.5	5.21	6.12	6.05	6.13	6.68	6.42	5.96	6.78	6.41	6.51	6.47	5.98	6.65	6.34	6.54	5.92	6.39	6.71	6.95	6.54	6.3	6.46	6.11	6.48	6.57	5.55	6.96	6.54
9911	ENSG00000133069	1	205197304	205242471	1	q32.1	TMCC2	6.12	5.05	6.17	6.28	5.6	5.01	5.23	7.19	5.85	5.8	7.16	6.39	5.79	5.83	5.33	5.86	6.42	6.52	6.87	4.73	5.06	6.44	6.93	5.69	6.24	6.99	7.61	5.24	5.67	6.33	5.64	6.37	5.77	5.26	5.76	6.9	7.12	6.7	5.89	5.88	7.17	5.41
81788	ENSG00000163545	1	205271187	205290883	-1	q32.1	NUAK2	2.48	1.23	2.92	1.1	0.37	1.7	0.83	3.23	1.92	0.87	1.69	1.64	1.35	2.27	1.69	1.61	2.05	1.26	1.2	0.16	0.72	2.46	2.88	2.18	2.02	2.25	2.73	-0.05	-0.52	1.15	1.17	1.33	0.54	-0.92	0.52	2	0.98	2.95	1.58	0.98	0.07	-0.56
55220	ENSG00000162873	1	205305220	205326166	-1	q32.1	KLHDC8A	5.16	5.79	5.09	4.02	4.65	3.37	4.74	4.81	5.03	4.36	4.49	4.87	3.33	5.4	4.86	5.06	6.06	4.49	3.39	3.76	5.27	6.89	5.39	6.8	4.71	2.96	6.06	1.58	3.75	2.93	6.38	5.38	4.14	5.42	3.6	4.44	4.91	5.05	4.22	4.52	3.51	4.47
5129	ENSG00000117266	1	205473723	205501921	1	q32.1	CDK18	6.6	9.56	5.1	5.19	5.97	4.22	3.04	5.44	6.48	4.23	8.39	5.8	3.09	6.11	5.16	5.96	5.77	7.8	7.36	5.55	7.07	2.97	5.19	2.89	5.93	6.04	4.14	3.19	6.36	2.25	6.19	6.04	5.43	4.68	3.58	7.19	6.37	7.07	6.21	7.2	6.24	4.18
148808	ENSG00000174514	1	205538013	205572046	1	q32.1	MFSD4	4.7	2.96	3.69	5.27	5.82	5.27	4.6	6.22	4.21	4.87	4.38	3.52	3.54	2.9	3.12	4.26	5.18	4.12	6.12	3.54	3.42	3.83	3.54	3.14	3.96	3.78	4.93	4.47	5.36	4.24	4.13	6.45	6.32	5.25	5.11	5.95	5.15	3.96	4.9	4.96	7.64	5.37
2005	ENSG00000158711	1	205566707	205601090	-1	q32.1	ELK4	3.26	3.31	3.97	2.17	1.77	3.01	1.92	1.04	1.23	2.28	0.62	1.44	2.86	1.66	0.47	1.26	1.84	1.53	2.18	2.74	1.73	2.86	3	3.72	2.36	1.97	2.92	3.01	2.79	2.76	2.8	1.87	2.87	2.9	3.01	2.78	1.74	1.97	2.25	1.39	1.15	2.33
85414	ENSG00000158715	1	205626979	205649587	-1	q32.1	SLC45A3	3.93	4.63	2.03	2.82	3.63	0.72	-0.2	2.4	3.68	0.47	5.8	4.42	-0.63	3.13	1.29	3.29	1.96	5.34	5.04	3.04	1.86	1.67	2.83	-0.83	3.79	1.74	1.2	0.05	4.09	-0.79	3.97	3.52	1.79	1.26	0.85	4.21	3.12	3.01	1.85	4.12	3.19	1.55
64710	ENSG00000069275	1	205681947	205719404	-1	q32.1	NUCKS1	9.56	9.35	9.68	9.22	9.15	9.87	9.49	9.62	9.41	9.55	9	9.38	9.7	9.54	8.78	9.23	9.47	9.05	9.28	9.3	8.93	9.56	9.64	9.43	9.17	9.15	9.58	9	9.41	9.41	9.53	9.54	9.45	9.49	9.94	9.08	8.96	9.2	9.82	9.4	9.23	9.33
8934	ENSG00000117280	1	205737114	205744588	-1	q32.1	RAB7L1	5.18	6.39	5.26	5.25	6.11	6.43	5.49	5.64	6.17	5.61	5.94	6.45	4.67	6	5.81	6.58	4.7	5.94	5.74	6.48	5.54	4.95	4.55	5.81	6.32	5.07	4.99	4.27	5.48	5.26	5.46	5.68	5.66	5.97	4.78	5.05	4.85	4.82	6.46	4.8	5.54	5.4
254428	ENSG00000133065	1	205758221	205782876	-1	q32.1	SLC41A1	6.42	6.85	6.35	6.92	6.85	6.96	6.66	6.49	6.74	6.47	6.06	6.94	6.49	6.73	5.8	6.9	6.11	6.78	6.79	7.2	6.22	6.36	6.27	6.6	7.1	5.95	6.22	6.09	6.62	6.26	6.47	6.6	6.71	6.68	6.18	6.63	6.49	5.79	7.08	5.57	6.62	6.81
115019	ENSG00000174502	1	205882176	205912588	-1	q32.1	SLC26A9	0.57	1.54	-0.16	1.21	-0.1	0.15	-0.69	-0.61	0.79	0.12	2.09	0.78	-0.03	-4.11	-3	1.1	-2.05	1.48	1.48	1	-0.25	-2.24	-0.73	-1.03	1.57	-1.59	-1.93	-2.39	0.61	-0.57	0.28	0.05	-0.22	-0.51	-2.74	1.22	-0.75	-1.32	-0.05	-0.14	0.12	0.73
23380	ENSG00000163486	1	206516198	206637783	1	q32.1	SRGAP2	7.19	6.65	6.35	6.76	6.35	6	7.05	6.07	6.34	6.15	6.51	5.78	6.13	6.86	6.7	5.64	6.7	6.46	6.44	6.78	5.98	6.5	6.83	6.33	6.28	5.98	6.18	6.84	6.66	6.66	6.38	6.5	6.2	6.66	7.02	6.45	6.32	5.59	6.59	6.55	6.62	6.69
9641	ENSG00000143466	1	206643791	206670223	1	q32.1	IKBKE	3.13	2.99	2.55	1.97	3.03	0.81	1.57	1.77	3.04	1.99	2.65	3.23	2.15	3.55	3.84	2.78	2.79	2.19	2.35	3.06	4.06	1.49	2.23	3.47	3.72	3.94	1.66	3.63	1.67	4.53	1.91	2	1.66	2.49	1.57	1.93	1.61	2.59	1.98	4.23	1.55	1.94
83593	ENSG00000136653	1	206680879	206762616	1	q32.1	RASSF5	2.52	2.31	1.59	2.19	3.54	3.24	2.35	3.46	2.54	2.4	2.88	1.95	2.17	2.72	2.83	1.33	2	1.94	3.22	2.37	2.15	2.06	1.47	3.84	2.86	2.11	2.84	1.72	2.76	2.26	1.97	3.39	3.54	2.68	2.51	3.98	3.17	1.96	2.54	3.05	4.17	2.57
8444	ENSG00000143479	1	206808881	206857764	1	q32.1	DYRK3	2.17	2.33	2.31	2.23	1.69	2.6	1.78	2.53	1.75	1.47	1.5	2.37	2.67	3.03	3.03	2.51	1.55	1.82	2.17	1.46	2.64	1.77	2.07	3.94	1.96	2.33	2.13	3.07	2.08	2.54	1.84	1.85	3.05	1.33	2.28	2.5	1.37	2	2.24	2.5	1.99	1.92
9261	ENSG00000162889	1	206858289	206907628	1	q32.1	MAPKAPK2	6.13	6.48	6.19	6.61	6.25	6.51	6.62	6.56	7.1	6.2	7.03	7.45	6.57	7.5	7.71	6.5	6.57	6.73	6.59	6.76	6.63	6.48	6.26	7.23	6.72	6.67	6.38	6.12	6.47	6.28	6.25	6.43	5.97	6.23	5.86	6.48	6.39	6.36	6.45	6.37	5.95	6.27
9214	ENSG00000162894	1	207077731	207096592	-1	q32.1	FAIM3	0.73	1.13	0.9	-1.22	0.56	0.14	-0.76	1.3	0	-0.18	2.38	0.34	2.41	1.3	2	0.3	1.62	1.42	0.25	1.88	0.41	0.52	0.93	0.6	0.87	3.82	1.9	1.71	0.68	0.78	1.31	1.14	0.84	-1.01	0.12	0.55	-0.61	1.07	-1.05	1.64	-1.85	-0.31
55432	ENSG00000180667	1	207217194	207226325	-1	q32.2	YOD1	4.06	4.08	4.38	4.04	4.15	4.63	4.24	4.78	4.47	4.26	3.8	4.22	4.22	4.11	3.7	4.57	3.62	4.44	4.38	3.85	3.34	3.57	3.95	4.04	4.15	3.76	3.92	4.78	4.56	4.06	4.52	4.51	4.82	4.22	4.17	4.28	3.59	3.57	4.29	3.41	4.49	4.08
5208	ENSG00000123836	1	207222801	207254369	1	q32.2	PFKFB2	5.9	5.72	4.96	4.73	7.54	4.78	5.06	6.63	7.2	5.13	6.49	6.92	6.26	7.21	5.32	6	5.64	5.78	6.92	6.35	4.42	4.24	4.92	4.56	7.25	3.83	5.59	4.63	5.16	5.83	5.68	7.69	7.61	5.49	5.5	5.67	5.5	5.61	5.69	5.32	7.12	5.76
1604	ENSG00000196352	1	207494853	207534311	1	q32.2	CD55	3.08	2.9	2.95	2.77	2.76	3.67	2.51	3.72	2.68	2.07	4.22	3.66	2.98	3.59	3.35	2.31	2.06	3.38	3.76	2.59	2.92	2.28	2.33	3.03	2.97	3.47	3.66	3.37	3.23	3.35	3.1	3.87	2.97	1.95	2.23	4.02	3.33	3.48	4.43	4.6	3.9	3.11
4179	ENSG00000117335	1	207925402	207968858	1	q32.2	CD46	5.21	6.08	5.49	5.05	5.56	5.66	5.59	6.13	5.9	6.17	6.27	5.04	5.61	5.69	5.3	5.83	6.22	5.85	5.36	5.46	5.69	5.76	5.62	5.85	5.3	5.79	5.46	4.8	5.17	5.22	5.67	5.42	5.49	5.96	6.03	5.58	5.32	6.03	5.94	5.78	5.97	5.23
947	ENSG00000174059	1	208057594	208084747	-1	q32.2	CD34	5.61	5.24	4.14	5.53	4.92	4.17	3.86	4.3	5.23	4.17	4.99	5.65	5.33	4.98	6.23	4.71	7.49	4.81	5.37	5.54	5.06	5.48	4.82	5.05	5.33	7.27	4.69	4.31	5.21	5.3	4.67	5.22	4.52	4.96	4.33	3.37	5.35	4.92	5.13	5.56	5.29	4.16
5362	ENSG00000076356	1	208195587	208417665	-1	q32.2	PLXNA2	6.84	5.31	6.34	6.19	6.52	5.33	6.58	6.18	5.88	6.55	5.22	5.54	6.2	5.34	5.61	5.55	6.29	5.84	6.63	6.67	5.37	5.83	6.17	6.08	6.05	5.84	6.16	6.37	6.59	6.32	5.97	6.42	7.09	6.71	6.21	6.86	6.45	5.16	5.92	5.12	7.22	6.45
57172	ENSG00000008118	1	209757062	209787283	1	q32.2	CAMK1G	2.85	-0.13	4.57	4.23	4.15	4.27	3.7	5.25	0.22	3.41	1.58	1.07	0.43	-2.6	0.4	-0.23	3.41	-0.6	5.09	0.64	2.48	2.08	1.63	-1.78	1.77	1.5	3.12	2.35	4.1	0.73	1.47	5.35	5.5	5.45	3.42	5.42	4.83	2.4	3.05	3.27	6.2	3.98
3914	ENSG00000196878	1	209788220	209825811	-1	q32.2	LAMB3	2.36	1.28	4.4	3.62	3.15	4.34	3.58	2.59	2.82	3.34	3.34	4.33	3.68	2.74	1.98	2.78	4.11	4.09	2.51	3.76	2.12	4.31	2.56	3.58	2.82	2.16	2.99	1.2	2.8	2.25	3.24	4.17	3.03	3.64	3.72	2.63	3.63	4.2	3.84	2.91	3.24	1.91
3290	ENSG00000117594	1	209859510	209908295	1	q32.2	HSD11B1	1.47	3.09	2.9	-0.25	0.08	2.75	0.49	3.55	0.87	0.15	1.02	5.29	-1.65	-2.46	-0.55	0.84	2.31	2.42	2.01	0.24	-1.52	1.05	2.91	-1.52	2.11	2.35	2.07	-2.16	1.79	2.18	0.77	1.95	3.41	0.43	1.48	2.34	2.63	-0.09	3.12	1.11	1.55	0.94
148304	ENSG00000162757	1	209955661	209957904	-1	q32.2	C1orf74	2.17	1.5	2.33	1.59	1.56	2.29	1.81	2.19	1.36	1.43	0.91	2.11	2.3	2.37	2.05	1.66	1.82	1.33	1.65	1.28	2.23	2.29	2.33	1.69	1.64	1.85	1.84	2.36	1.82	2.02	1.79	1.63	1.98	1.88	2.48	1.1	1.46	1.34	1.1	2.07	1.46	1.84
255928	ENSG00000143469	1	210111538	210337636	1	q32.2	SYT14	2.99	0.46	4.96	2.88	3.39	3.62	3.3	3.53	2.15	3.21	2.89	2.58	3.69	3.09	0.81	2.77	2.59	2.68	2.82	3.25	2.84	3.84	3.38	4.02	3.18	-0.03	2.58	3.43	3.88	3.13	4.45	1.79	3.77	4.19	2.51	2.9	1.18	2.87	2.8	0.49	2.2	1.87
55733	ENSG00000054392	1	210501596	210849638	1	q32.2	HHAT	2.87	-0.23	3.07	3.66	3.2	1.8	2.85	3.28	2.94	1.72	2.76	3.18	3.59	2.8	2.16	2.98	2.97	2.99	3	3.76	1.7	2.15	2.06	2.22	3.19	2.15	2.2	2.45	2.59	1.74	2.83	3.34	3.61	3.53	2.16	2.12	2.43	2.26	2.89	1.57	3.39	2.18
3756	ENSG00000143473	1	210856555	211307457	-1	q32.2	KCNH1	5.98	3.95	5.78	5.09	4.48	6.11	5.44	4.77	4.87	3.81	3.17	2.95	3.12	4.63	4.01	3.84	4.43	3.2	5.35	3.56	4.16	6.1	6.53	6.23	3.91	4.26	5.27	6.97	5.14	6.35	5.31	5.65	5.68	4.93	5.62	4.71	4.52	2.37	6.18	3.51	6.25	5.73
55758	ENSG00000117625	1	211431719	211489727	1	q32.2	RCOR3	5.95	5.57	5.96	5.49	5.5	6.02	5.82	5.77	5.74	5.93	5.68	5.56	5.73	6.04	5.63	5.63	5.64	5.63	5.51	5.47	5.61	5.86	6.28	5.65	5.37	5.8	5.72	6.02	5.62	6.11	5.94	5.72	5.93	5.78	5.95	5.61	5.35	5.88	6	5.45	5.32	6.06
7188	ENSG00000082512	1	211499957	211548288	1	q32.2	TRAF5	2.37	1.99	3.5	1.97	2.33	3.11	3.1	3.17	2.61	3.02	1.89	1.8	2.46	2.83	3	2.64	2.73	2.71	1.68	2.88	3.61	2.45	5.44	2.76	2.54	3.71	3.09	1.26	2.5	2.37	1.89	2.14	3.2	2.99	2.48	2.87	2.78	4.19	3.3	3.29	3.38	2.28
7779	ENSG00000170385	1	211744910	211752084	-1	q32.3	SLC30A1	4.72	4.19	4.51	3.68	4.08	5.07	4.03	3.73	3.86	4.03	2.85	4.84	4.28	3.3	3.32	3.79	3.94	3.13	3.95	4.74	3.52	4.04	4.25	4.83	4.98	3.45	3.82	3.72	4.38	4.5	4.44	4.19	4.15	4.33	4.22	4.01	3.43	3.32	4.23	3.24	4	4.67
4751	ENSG00000117650	1	211836114	211848960	-1	q32.3	NEK2	2.68	1.5	0.11	0.18	-1.31	-3.84	1.59	-2.54	2.56	-0.73	-0.66	-1.95	-0.54	4.31	3.73	-3.83	2.11	0.13	0.35	-0.08	2.34	2.09	3.64	0.54	1.16	3.11	-2.24	2.74	1.6	2.97	0.67	0.91	0.87	0.45	3.1	-2.22	0.53	-0.23	-0.73	3.44	1.03	1.13
9926	ENSG00000123684	1	211916799	212004114	-1	q32.3	LPGAT1	5.76	5.24	5.48	5.12	5.52	5.55	5.28	5.88	5.16	5.2	6.21	4.85	5.08	5.79	4.82	4.85	5.47	5.63	6.09	4.91	4.57	5.31	5.27	5.31	5.03	5.25	5.36	5.39	5.93	5.13	5.52	6.24	6.26	5.4	5.68	6.11	5.35	5.18	5.31	5.8	6.88	5.33
25896	ENSG00000143493	1	212113741	212208884	-1	q32.3	INTS7	5.35	4.69	5.61	4.76	4.2	4.17	5.08	5.44	5.17	4.47	4.32	4.07	5.62	5.86	5	4.61	5.51	4.46	4.68	4.24	4.6	5.9	5.57	5.43	4.64	5.14	5.41	5.95	4.88	5.28	5.18	5.22	5.01	5.1	5.61	4.22	4.48	5.29	3.8	4.66	3.78	4.77
51514	ENSG00000143476	1	212208919	212280742	1	q32.3	DTL	4.72	2.62	2.66	2.23	-0.09	-0.05	3.55	0.18	4.01	1.39	1.08	0.5	1.05	6.09	5	-0.38	4.53	2.26	2.9	2.07	3.36	4.28	4.3	2.21	1.88	4.47	1.51	4.79	3.23	4.35	3.54	2.56	2.11	3.32	4.71	-0.82	2.09	2.54	1.42	4.78	-0.07	2.5
5525	ENSG00000066027	1	212458782	212535200	1	q32.3	PPP2R5A	5.69	4.88	5.19	6.76	7.11	7.07	6.26	6.41	6.97	6.65	6.76	7.34	6.54	5.16	4.87	7.34	5.29	7.41	6.71	7.28	6.22	4.98	5.4	5.36	6.47	4.93	5.39	3.53	7.13	5.01	6.18	6.32	6.15	6.5	4.93	6.11	5.27	4.77	6.73	4.59	6.16	6.23
55248	ENSG00000065600	1	212537273	212588243	-1	q32.3	TMEM206	5.06	7.48	5.13	4.86	6.36	4.43	5	4.48	5.2	5.25	5.98	5.51	5.85	7.36	7.01	5.21	3.99	5.85	5.29	6.09	6.72	4.42	4.88	4.7	6.45	7.41	4.98	6.7	6.34	6.77	6.07	5	4.7	4.7	4.23	5.27	5.02	7.25	5.04	6.05	4.17	5.05
29937	ENSG00000117691	1	212606229	212619714	1	q32.3	NENF	5.47	6.49	5.28	5.83	5.88	5.53	5.33	5.68	5.58	5.12	7.06	6.16	5.85	7.24	8.15	5.29	5.89	6.3	5.82	5.52	6.49	5.1	5.24	5.58	6.01	7.2	5.7	5.71	5.53	5.77	5.62	5.82	4.93	4.82	4.92	5.64	6.21	6.7	5.71	6.88	5.73	5.2
467	ENSG00000162772	1	212738676	212794119	1	q32.3	ATF3	3.6	3.68	2.14	4.11	2.03	4.45	1.79	5.15	4.34	1.29	4.65	4.7	3.12	5.71	4.16	2.86	3.31	3.72	4.24	2.65	2.69	2.59	2.4	5.48	3.81	3.22	3.44	2.91	3.52	2.83	2.04	3.45	2.88	2.19	3.24	6.99	3.04	1.83	3.23	3.81	3.82	2.85
55509	ENSG00000123685	1	212859760	212873327	-1	q32.3	BATF3	-0.56	-2.25	-0.73	1.77	-0.17	0.01	-0.2	1.03	-0.23	-0.39	1.75	0.86	-0.39	0.08	0.59	-0.22	0.56	-0.2	0.88	-0.56	-0.39	-0.41	-1.14	0.26	-0.92	0.17	0.12	-2.67	-0.25	-1.56	-1	0.08	-1.62	-0.47	-0.47	1.1	0.12	-0.14	-0.58	0.38	1.5	-0.52
25936	ENSG00000117697	1	212899495	212965124	-1	q32.3	NSL1	6.13	5.86	6.16	5.79	5.89	6.08	5.95	5.57	5.86	5.93	6.15	6.4	6.12	6.44	6.38	5.88	5.72	5.75	5.66	5.83	5.99	5.99	5.9	5.93	5.67	5.77	5.72	5.61	5.98	5.89	6.29	5.94	5.71	6.02	5.98	5.42	5.55	5.98	5.91	5.86	5.29	5.81
128387	ENSG00000203705	1	212965170	212989968	1	q32.3	TATDN3	5.05	4.47	4.79	4.43	4.59	4.57	4.71	5.05	4.81	4.75	4.71	5.13	4.53	5.01	5.06	4.96	4.28	4.45	4.34	4.63	5.13	4.45	4.53	4.57	4.54	4.82	4.61	4.56	4.77	4.86	4.88	4.41	4.61	4.86	4.91	4.11	4.42	4.52	4.99	4.54	4.58	4.7
28982	ENSG00000162769	1	213031597	213072705	1	q32.3	FLVCR1	3.71	3.36	3.9	2.9	3.06	2.67	3.02	3.31	2.87	3.35	2.12	1.87	3.51	3.39	2.27	3	2.85	2.39	2.84	2.76	2.91	3.93	3.58	3.91	3.11	3.24	3.02	4.15	2.94	3.83	3.48	2.32	3.64	3.26	3.81	3.18	2.5	3.38	2.63	3.29	1.97	3.26
79805	ENSG00000143494	1	213123862	213165379	1	q32.3	VASH2	2.78	0.15	3.43	2.44	2.86	-0.17	2.82	1.7	2.21	2.9	1.4	1.12	3.91	3.35	2.04	2.71	3.52	2.28	1.13	1.35	1.44	4.37	3.38	2.06	1.97	1.69	1.94	4.17	2.14	3.53	3.65	1.82	2.84	3.53	3.87	2.08	2.1	2.73	0.78	1.89	0.52	2.04
90806	ENSG00000174606	1	213165524	213189168	-1	q32.3	ANGEL2	5.91	5.69	6.35	5.7	5.6	5.7	5.93	5.83	5.71	5.87	5.73	5.58	6.23	5.89	5.21	5.76	5.7	5.56	5.51	5.54	5.66	5.97	6.05	5.77	5.6	5.9	5.86	6.13	5.84	5.71	5.92	5.98	5.83	5.75	5.9	5.47	5.44	6.16	5.62	5.59	5.85	5.8
26750	ENSG00000136643	1	213224589	213448116	1	q32.3	RPS6KC1	5.92	6.21	5.78	5.59	5.67	5.7	5.61	5.45	5.32	5.5	5.24	5.19	5.32	5.62	5.02	5.43	4.47	5.32	5.49	5.71	5.21	5.15	5.53	4.9	5.53	4.9	5.31	5.3	5.68	5.64	5.86	5.8	5.81	5.57	5.7	5.5	5.16	5.29	5.95	5.38	6	5.71
5629	ENSG00000117707	1	214156524	214214853	1	q32.3	PROX1	4.5	4.25	5.44	3.85	2.73	3.86	3.56	2.17	2.19	3.25	0.76	2.46	3.76	2.21	-2.51	2.12	0.41	2.42	3	3.25	1.6	4.09	4.94	4.69	3.82	0.33	4.3	4.84	4.37	3.66	4.6	3.92	4.06	4.32	4.4	4.41	2.68	2.45	3.14	0.41	2.47	3.53
56950	ENSG00000143499	1	214454445	214510474	1	q32.3	SMYD2	3.89	3.23	3.56	4.01	4.1	4.4	4.98	4.37	3.23	3.59	3.11	2.35	3.57	4.67	4.45	2.97	4.25	2.84	4.12	3.01	3.75	3.76	3.77	3.75	3.12	4.23	4.21	4.89	4.41	3.82	3.79	4.4	5.22	4	4.9	4.68	4.54	3.93	3.96	4.77	5.23	4.65
5784	ENSG00000152104	1	214530851	214725792	-1	q41	PTPN14	1.91	2.99	1.31	1.62	0.87	1.15	0.77	-0.7	-0.43	-0.41	-2.12	-0.66	0.04	-1.19	-2.12	-1.3	-0.34	-0.35	1.27	2.36	-1.72	0.85	0.43	0.92	2.06	-0.53	0.09	1.46	1.77	1.77	0.87	0.77	2.18	1.93	0.18	2.34	0.8	-0.97	0.3	-0.6	0.77	1.86
1063	ENSG00000117724	1	214776538	214837931	1	q41	CENPF	6.12	4.95	4.14	3.89	1.61	1.91	5.18	1.09	5.23	3.02	2.18	1.06	2.55	7.25	5.66	0.24	5.63	3.5	3.8	3.93	5.25	5.61	6.77	2.21	4.47	6.04	1.95	6.22	4.93	5.7	3.83	4.59	4.63	4.19	6.57	2.08	4.05	3.44	2.9	6.36	2.43	4.74
3776	ENSG00000082482	1	215179118	215410436	1	q41	KCNK2	3.36	3.82	3.38	4.01	4.88	3.55	4.09	1.75	2.68	4.91	1.47	2.34	4.12	3.72	3.86	2.13	0.69	3.77	3.48	4.2	3.52	3.17	2.66	1.97	2.37	3.95	5.24	3.92	3.03	5.49	5.47	3.07	4.27	5.58	4.86	4.61	4.48	4.64	3.44	3.55	2.78	4.18
51133	ENSG00000136636	1	215740735	215795073	1	q41	KCTD3	7.22	7.43	7.48	7.57	7.04	7.02	7.78	6.97	7.16	7.48	7.03	7.02	7.21	7.48	6.88	7.41	6.79	6.99	6.73	7.27	7.17	7.12	7.54	7.42	7.03	7.08	7.08	6.83	6.99	7.19	7.31	6.64	7.14	7.13	7.12	6.77	6.39	6.77	7.05	6.68	6.2	7.99
2104	ENSG00000196482	1	216676588	217311097	-1	q41	ESRRG	3.61	4.02	4.87	3.1	3.14	3.24	3.43	4.19	2.6	3.71	1.74	3.47	3.23	1.58	1.97	3.4	3.66	2.13	2.77	3.9	3.74	4.15	4.83	3.46	3.75	2.44	4.25	3.39	3.41	4.67	3.98	3.55	4.26	4.7	4.69	3.93	3.76	3.26	2.94	3.01	3.79	4.11
55105	ENSG00000092978	1	217600334	217804424	-1	q41	GPATCH2	4.03	4	4.48	3.97	3.99	4.09	4.25	4.15	3.68	4.19	3.31	3.66	4.15	3.87	3.68	4	3.35	3.75	3.71	3.7	3.51	4.03	4.09	4.21	3.77	3.66	4.19	4.52	4.2	4.17	4.4	3.66	4.24	4.25	4.22	4.07	3.57	4.07	3.93	3.87	3.45	4.02
51018	ENSG00000067533	1	218458629	218511325	1	q41	RRP15	5.23	4.54	5.47	4.64	4.7	4.67	5.12	4.96	4.74	4.91	4.48	4.69	5.28	5.34	4.9	4.76	4.82	4.44	4.72	4.56	4.77	5.09	4.64	5.07	4.63	5.2	5.19	5.57	4.74	5.08	5.19	5	5.07	4.9	5.11	4.76	4.83	5.22	4.63	5.44	4.21	4.8
7042	ENSG00000092969	1	218519577	218617961	1	q41	TGFB2	2.33	3.32	1.74	3.92	3.64	4.36	2.87	4.61	3.11	2.52	3.62	2.87	2.64	5.64	1.65	4.55	3.24	2.26	4.28	4.14	3.32	2.67	1.84	3.29	2.95	2.08	2.75	3.24	3.66	2.21	2.27	4.9	4.13	3.58	3.04	3.88	3.53	2.05	6.32	3.29	5.7	3.5
127018	ENSG00000143353	1	219347186	219386207	1	q41	LYPLAL1	3.85	4.05	4.19	4.16	4.32	5.02	4.61	4.92	4.87	4.55	5.21	4.96	4.48	4.9	4.97	5.25	4.37	4.43	4.44	4.6	4.87	4.06	4.13	4.4	4.44	4.45	4.2	3.55	4.82	4.03	4.48	4.9	4.48	4.68	4.28	4.19	4.02	4.59	5.11	4.25	4.12	4.07
55532	ENSG00000196660	1	219858769	220131989	-1	q41	SLC30A10	1.1	2.12	1.14	1.8	2.01	2.03	1.27	1.72	0.93	2.13	1.18	1.9	1.11	1.02	2.44	2.37	2.36	0.8	1.93	2.03	1.53	1.51	1.31	0.38	2.58	1.3	1.89	1.17	1.33	2.35	1.58	2.02	1.64	1.76	0.63	2.01	1.69	1.62	1.46	0.63	2.48	1.68
2058	ENSG00000136628	1	220141943	220220000	-1	q41	EPRS	7.8	7.59	7.81	7.39	7.48	7.83	7.42	8.1	7.39	7.15	7.1	7.26	7.78	7.69	7.48	7.27	7.5	7.24	7.33	7.56	7.27	7.46	7.55	7.73	7.32	7.35	7.47	7.69	7.51	7.8	7.66	7.52	7.61	7.37	7.58	7	6.79	7.28	7.76	7.27	7.18	7.68
10380	ENSG00000162813	1	220230824	220263804	-1	q41	BPNT1	4.8	5.66	5.18	4.82	4.91	4.56	5.4	5.1	5.38	5.15	4.98	4.67	5.25	5.76	5.91	5.32	4.81	4.69	4.79	4.92	5.15	4.94	4.99	5.1	4.85	5.35	4.91	5.83	5.07	4.83	5.13	4.77	5.03	4.87	5.1	4.7	5.02	5.05	4.94	5.24	4.6	4.96
55699	ENSG00000067704	1	220267444	220321380	1	q41	IARS2	6.56	6.46	6.23	6.3	6.61	6.87	6.44	6.86	6.77	6.42	6.26	6.65	6.5	7.1	6.81	6.64	6.25	6.13	6.38	6.63	6.17	6.11	6.2	6.6	6.51	6.45	6.14	6.56	6.59	6.53	6.47	6.35	6.59	6.58	6.36	6.38	6.24	6.2	6.55	6.49	6.44	6.39
25782	ENSG00000118873	1	220321635	220445796	-1	q41	RAB3GAP2	6.3	6.13	6.4	5.66	6.09	6.62	6.02	6.38	5.8	5.9	5.33	5.7	6.07	6.04	5.27	6.04	4.69	5.32	5.86	6.14	5.61	6.15	4.97	6.75	5.96	5.57	5.76	6.62	6.43	6.35	6.31	6.07	6.64	6.34	5.58	5.96	5.47	5.71	5.95	5.59	5.97	6.22
4139	ENSG00000116141	1	220701568	220837803	1	q41	MARK1	5.22	5.46	5.5	5.21	5.44	4.86	5.47	4.99	4.97	5.49	4.4	4.89	5.28	5.39	4.82	5.17	5.16	4.74	4.91	5.3	5.62	5.45	5.21	5.44	5.15	5.48	5.43	5.67	5.45	5.48	5.52	5.34	5.83	5.53	5.74	5.56	5.33	5.42	4.66	5.88	5.58	5.71
79762	ENSG00000162817	1	220863187	220872499	1	q41	C1orf115	4.21	2.49	2.78	5.67	5.86	5.08	4.53	5.94	3.1	4.74	3.48	3.62	3.78	2.6	3.88	2.4	6.01	3.37	6.42	3.42	3.5	4.21	3.24	2.43	3.83	5.18	4.87	4.18	5.26	3.39	3.39	6.88	6.3	5.13	3.89	6.35	6.31	3.81	4.95	4.62	8.14	5.53
3142	ENSG00000136630	1	221051699	221059124	1	q41	HLX	0.65	2.02	0.67	2.26	0.87	1.85	1.28	1.97	2.27	1.17	2.31	1.83	2.16	3.36	4.17	2.63	3.23	2.3	1.25	1.01	2.63	2.28	1.87	3.25	1.8	2.91	1.86	1.65	0.28	1.41	0.59	0.53	0.91	0.63	1.21	1.5	2.4	2.04	1.1	2.16	1.4	1.56
11221	ENSG00000143507	1	221874766	221915518	-1	q41	DUSP10	2.27	2.17	0.91	2.22	1.8	1.95	1.23	1.6	1.31	0.94	4.02	3.45	0.76	3.66	3.57	1.96	1.71	2.83	2.7	1.32	2.89	0.99	1.69	2.14	2.17	0.99	1.54	1.07	2.6	1.42	1.7	2.5	2.15	1.35	1.61	2.44	2.79	1.65	2.29	3.63	2.33	2.79
9015	ENSG00000143498	1	222731244	222763275	-1	q41	TAF1A	2.54	2.42	3.34	2.44	1.95	3.16	2.38	3.26	2.43	2.6	1.93	2.22	2.93	2.06	2.14	2.59	2.19	2.18	2.01	1.6	1.28	3.01	2.73	3.06	2.02	1.82	2.68	3.27	2.6	2.74	2.66	1.9	2.78	2.81	2.88	2.47	1.87	2.6	2.15	2.09	1.5	2.33
375056	ENSG00000154305	1	222791428	222841354	1	q41	MIA3	6.72	7.45	7.16	6.6	6.72	6.96	6.85	6.74	6.51	6.82	6.44	6.08	6.99	7.29	6.43	6.61	6.45	6.49	6.62	6.79	6.71	6.78	6.78	7.06	6.79	6.64	6.9	7.12	6.85	7.06	6.93	6.88	7.13	6.81	7.17	6.6	6.45	6.84	6.94	6.79	6.93	6.94
84976	ENSG00000154309	1	222988406	223179337	1	q41	DISP1	3.79	5.42	4.35	3.74	3.44	3.35	4.53	3.82	3.55	3.69	2.71	3.37	3.69	3.95	3.42	3.57	3.69	3.46	3.25	3.76	3.55	3.94	4.53	4.08	3.33	3.49	4.08	3.97	3.22	3.04	3.7	3.11	3.51	3.59	3.69	2.97	3.23	3.51	4.02	3.5	2.78	3.94
7100	ENSG00000187554	1	223282748	223316624	-1	q41	TLR5	1.64	1.67	0.29	0.73	1.26	1.68	-0.14	1.32	1.74	1.17	2.21	1	1.11	1.41	0.41	0.21	-0.03	1.07	0.77	2.26	-0.03	-0.3	0.33	0.44	0.64	-0.15	0.4	0.01	0.54	0.33	1.28	1.27	1.27	0.73	0.1	-0.38	-0.64	0.78	2.52	0.23	0.83	0.94
55061	ENSG00000143502	1	223394161	223537544	-1	q41	SUSD4	6.23	5.33	5.43	5.62	6.25	5.81	6.25	6.53	6.61	6.32	5.96	6.5	5.59	6.09	6.74	5.58	5.86	5.73	6.13	6.26	6.52	5.92	5.87	5.91	6.38	6.12	6.43	5.81	5.75	6.63	6.04	6.36	6.15	6.59	6.68	6.08	6.04	6.33	5.89	5.85	5.89	6.41
824	ENSG00000162909	1	223889295	223963720	1	q41	CAPN2	7.36	8.35	7.29	7.55	7.7	7.95	7.75	7.9	7.97	7.91	8.04	7.57	7.56	7.92	7.86	8.41	7.76	7.98	7.76	7.77	7.99	7.43	7.83	8.21	7.73	7.56	7.38	7.32	7.53	7.46	7.65	7.3	7.38	7.71	7.88	7.73	7.47	7.97	8.55	7.75	7.18	7.84
7159	ENSG00000143514	1	223967601	224033674	-1	q41	TP53BP2	6.78	6.53	6.77	7.35	7.08	7.15	6.94	6.88	6.59	6.95	6.65	6.63	6.75	6.33	6.24	7.12	6.64	6.68	6.91	7.19	6.14	6.34	6.61	6.84	7.32	5.58	6.87	6.5	7.12	6.24	6.91	6.84	6.92	7.14	6.99	6.99	6.54	6.09	7.37	5.96	7.31	7.18
142	ENSG00000143799	1	224102741	226595780	-1	q42.12	PARP1	8.18	7.67	8.55	8.1	8.43	8.49	8.34	8.13	8.41	8.3	8.27	8.13	8.58	9.45	8.84	8.29	8.11	8.32	8.48	8.68	8.39	8.32	8.15	8.11	8.3	8.29	8.23	8.01	8.59	8.39	8.4	7.92	8.29	8.69	7.5	8.16	8.39	8.01	8.09	7.99	7.99	7.84
23219	ENSG00000143756	1	224301789	224349749	1	q42.11	FBXO28	6.14	6.2	6.45	6.02	5.77	6.28	6.11	6.21	5.71	5.95	5.6	5.79	6.21	6.1	5.6	5.85	5.61	5.47	5.65	5.59	5.61	6.04	6.12	5.99	5.72	5.68	6.07	6.35	6.09	5.89	6.2	6.17	6.1	5.87	6.13	5.66	5.21	5.91	5.69	5.4	5.92	6.1
8560	ENSG00000143753	1	224363458	224381143	1	q42.11	DEGS1	6.79	7.37	6.67	6.47	6.84	6.9	6.82	6.53	6.75	6.4	7.03	7.15	7.01	7.6	6.94	6.97	6.43	6.51	6.61	6.99	6.77	6.53	6.38	7.06	6.72	6.91	6.37	6.32	6.81	6.68	6.83	6.65	6.41	6.51	6.42	5.91	5.82	6.77	6.72	6.99	6.31	6.45
4931	ENSG00000143748	1	224415036	224518089	-1	q42.11	NVL	4.83	4.38	4.78	4.39	4.59	3.97	4.74	4.66	4.45	4.69	4.41	3.99	4.77	5.42	5.28	4.35	4.94	4.78	4.34	4.32	4.77	4.7	4.95	4.33	4.03	4.45	4.62	5.38	4.57	4.97	4.91	4.08	4.57	4.52	4.8	4.19	4.56	4.74	4.12	4.68	3.54	4.59
29097	ENSG00000143771	1	224544552	224567161	1	q42.11	CNIH4	4.36	5.3	4.5	4.74	4.55	5.03	4.67	4.48	4.54	4.35	4.83	5.18	4.62	5.16	5.16	4.54	4.54	4.44	4.63	4.44	4.5	4.38	4.74	4.78	4.32	4.57	4.57	4.63	4.67	4.28	4.42	4.7	4.83	4.33	4.18	4.35	4.23	4.45	4.75	4.75	4.82	4.52
80232	ENSG00000162923	1	224572845	224624735	-1	q42.12	WDR26	7.33	7.96	7.5	7.17	7.16	7.05	7.5	7.46	7.25	7.61	6.87	7.72	7.48	7.61	7.21	7.26	7.09	7	6.9	7.19	7.5	7.27	7.61	7.45	7.31	7.39	7.23	7.37	7.39	7.56	7.53	7.16	7.32	7.64	7.72	7.11	6.98	7.19	7.19	7.19	6.94	7.69
149111	ENSG00000143786	1	224622362	224928251	1	q42.12	CNIH3	2.87	3.91	3.57	3.47	3.73	3.69	3.68	3.13	2.57	3.45	2.73	4.41	3.08	4.64	5.57	2.9	3.1	2.23	3.46	2.83	3.15	3.16	2.93	4.89	2.93	3.07	3.24	3.75	3.63	2.88	3.63	3.71	3.67	3.17	2.9	4.01	3.98	2.99	3.44	2.86	4.03	3.59
3930	ENSG00000143815	1	225589204	225616627	-1	q42.12	LBR	5.72	5.51	6.1	5.59	5.39	5.92	6.21	5.51	5.91	6.03	5.62	5.78	5.91	6.39	5.91	5.97	5.73	5.53	5.37	5.74	5.54	5.62	6	5.9	5.63	6.18	5.55	5.67	5.74	5.91	6.13	5.39	5.6	5.85	6.2	5.49	5.29	5.59	5.5	6.08	4.56	6.08
55740	ENSG00000154380	1	225677502	225840844	-1	q42.12	ENAH	7.89	7.41	8	7.94	8.04	7.86	7.94	7.45	8.45	7.88	8.07	8.12	8.08	8.65	8.15	8.48	7.39	7.97	7.9	8.26	7.97	7.91	7.72	8.93	8.09	7.55	7.74	7.9	8.23	7.99	8.22	8	8.29	8.4	8.17	7.47	7.77	7.52	7.94	7.82	7.21	8.03
6726	ENSG00000143742	1	225965531	225978168	1	q42.12	SRP9	7.71	7.31	7.81	7.91	7.9	8.4	8.02	8.64	8.33	8.24	8.3	8.52	7.96	8.34	8.3	8.75	8.2	8	7.71	8.1	7.85	7.86	7.66	7.66	7.76	7.88	7.54	7.63	8.03	7.69	8.18	8.11	7.91	8.01	7.76	7.27	7.1	8.11	8.64	7.74	7.86	7.44
2052	ENSG00000143819	1	225997794	226033260	1	q42.12	EPHX1	6.54	7.83	6.28	8.12	7.64	8.17	6.65	7.71	7.53	6.65	8.26	8.15	6.84	6.43	7.28	8.47	7.39	7.83	7.31	7.62	7.27	5.98	6.79	6.39	8.54	6.37	6.91	5.68	6.35	6.47	6.65	7.43	7.1	7.11	6.09	7.14	7.03	6.64	8.03	6.61	7.15	6.97
9725	ENSG00000196187	1	226033237	226070069	-1	q42.12	TMEM63A	5.86	5.34	4.06	4.99	5.4	4.36	3.9	3.7	5.54	5.02	7.45	5.59	3.5	4.02	3.39	5.38	3.91	7.36	6.43	5.44	3.92	2.22	4.5	3.45	5.7	3.49	3.06	1.97	5.67	2.04	5.61	5.09	4.66	4.54	2.41	6.35	5.34	4.45	5.41	5.52	5.21	4.02
29920	ENSG00000143811	1	226107578	226111978	-1	q42.12	PYCR2	6.4	6.79	6.17	6.65	6.68	7.09	6.54	6.68	6.8	6.54	7.49	7.76	6.65	7.22	7.38	7.19	6.54	7.19	6.69	6.94	6.69	6.31	6.46	6.65	6.99	6.7	6.48	5.65	6.34	6.12	6.29	6.39	6.39	6.21	6.05	6.3	6.73	6.94	6.94	6.8	6.39	6.46
163859	ENSG00000143751	1	226170403	226187066	-1	q42.12	C1orf55	5.99	5.82	6.22	5.38	5.29	5.96	5.52	5.86	5.48	5.53	4.76	5.46	5.66	5.38	4.53	5.48	5.25	4.75	5.13	5.62	5.1	5.91	5.73	5.99	5.57	5.47	5.6	5.73	5.64	6.03	5.93	5.5	5.77	5.7	5.85	5.95	5.23	5.71	5.51	5.11	4.47	5.63
3021	ENSG00000163041	1	226249552	226259702	1	q42.12	H3F3A	6.83	5.99	6.72	6.63	6.62	6.34	7.26	6.52	7.29	6.91	7.76	7.14	6.88	7.81	8.38	7.28	7.63	7.27	6.73	6.36	7.38	7.12	6.9	6.74	6.39	8.03	6.25	6.88	7.01	6.74	7.28	7.16	6.47	7.06	6.6	6.08	6.96	7.14	6.78	7.98	6.5	6.55
64746	ENSG00000182827	1	226332380	226374431	-1	q42.12	ACBD3	6.17	6.22	6.31	5.86	5.82	6.21	6.13	6.39	5.92	5.82	5.48	5.81	6.16	5.85	5.39	5.92	5.67	5.35	5.64	6.02	5.33	6.14	6.1	6.2	5.93	5.85	5.99	6.04	5.88	6.24	6.22	6.05	6.2	6.18	6.17	6.21	5.71	6.03	5.97	5.73	5.59	6.1
286826	ENSG00000183814	1	226418850	226497570	-1	q42.12	LIN9	3.27	2.29	3.55	2.24	2.21	2.32	3.36	2.31	2.87	2.59	1.95	2.7	3.4	4.09	3.09	2.74	3.16	2.13	2.29	1.69	2.7	3.72	3.53	2.74	1.92	2.67	3.02	4.06	2.82	3.55	3.61	2.64	3.29	2.92	3.88	1.55	2.14	3.13	1.74	2.38	1.69	2.67
375057	ENSG00000203685	1	226736501	226796915	1	q42.12	C1orf95	3.97	4.23	4.39	5.75	5.04	5.7	5.13	4.31	3.81	4.99	2.8	4.47	4.05	3	1.58	4.99	2.5	5.14	5.84	6.76	4.27	3.79	2.81	3.4	5.17	0.98	4.63	2.97	6.02	2.46	4.35	5.48	5.91	5.79	5.08	6.35	5.11	2.28	5.56	2.88	5.97	5.87
3707	ENSG00000143772	1	226819391	226927024	-1	q42.12	ITPKB	6.62	6.13	6.37	7.74	7.4	7.94	6.8	7.47	8.57	7.41	8.48	8.38	6.92	6.21	6.57	8.76	7.08	8.19	8.26	8.23	7.01	5.68	5.82	7.36	8.23	5.73	6.59	4.56	7.44	5.84	6.71	8.12	7.14	7.31	6.5	7.31	7.14	5.79	8.88	6.83	8.37	7.47
5664	ENSG00000143801	1	227057885	227083806	1	q42.13	PSEN2	3.65	4.2	4.59	3.93	4.48	4.63	4.19	4.52	4.21	3.82	4.32	4.41	4.74	4.84	5.21	4.1	4.65	3.82	4.59	4.15	4.5	4.4	3.46	4.43	4.66	4.51	3.99	3.61	3.97	4.55	4.09	4.82	4.82	3.97	3.57	4.09	4.56	4.83	4.24	5	4.75	3.66
8476	ENSG00000143776	1	227177566	227506175	-1	q42.13	CDC42BPA	7.16	6.96	7.47	6.77	6.55	6.93	6.84	6.87	6.41	6.69	6.44	5.97	6.92	6.67	5.92	5.99	7.24	6.61	6.79	6.49	6.34	7.43	7.53	7.64	6.98	6.9	7.29	6.93	6.97	6.94	6.95	7.21	7.24	7.18	7.59	7.08	6.84	7.04	6.85	5.73	7.26	6.94
339500	ENSG00000181450	1	227751236	227847594	1	q42.13	ZNF678	3.69	3.34	4.29	2.64	2.08	2.98	2.96	1.39	1.46	2.52	-0.14	1.9	3.32	1.99	-0.83	1.59	1.58	1.58	2.2	2.57	1.5	3.17	3.14	3.38	2.6	2.01	2.76	4.23	3.62	3.71	3.9	2.7	3.27	3.34	3.59	2.2	1.59	2.25	1.76	2.08	1.25	2.79
116841	ENSG00000143740	1	227916240	227968927	1	q42.13	SNAP47	5.71	5.57	5.89	5.9	5.82	6.08	5.87	6.06	5.88	5.71	5.67	5.95	5.79	5.57	6.53	5.69	6.13	5.63	5.91	5.75	5.68	5.91	5.95	5.4	5.8	5.71	5.97	5.73	5.64	5.45	5.54	5.93	5.8	5.86	5.57	5.84	6.07	5.56	5.76	5.91	6.39	5.73
65094	ENSG00000081692	1	227918126	227923112	-1	q42.13	JMJD4	4.86	4.86	4.92	4.97	4.6	4.79	4.82	4.95	4.51	5	5.22	5.37	4.95	5.38	6.07	4.72	4.95	4.83	4.81	4.92	5.68	5.03	5.1	4.92	4.96	5.26	5.3	3.36	4.49	4.96	4.62	4.49	4.2	4.44	4.69	4.41	5.05	5.05	4.73	5.31	4.69	4.22
375	ENSG00000143761	1	228270361	228286912	1	q42.13	ARF1	8.28	8.29	8.3	8.43	8.45	8.72	8.37	8.66	8.56	8.3	8.69	8.76	8.47	8.9	8.71	8.23	8.88	8.33	8.58	8.28	8.59	8.58	8.4	8.64	8.37	8.7	8.61	8.45	8.33	8.27	8.09	8.58	8.36	8.28	8.39	8.48	8.52	8.7	8.54	8.94	8.92	8.32
79169	ENSG00000143793	1	228288427	228293112	-1	q42.13	C1orf35	3.99	3.69	4.18	4.44	3.92	4.05	3.92	4.55	4.28	4.42	4.82	4.4	4.29	5.17	5.72	4.37	4.88	4.8	4.28	3.75	4.61	4.66	4.69	3.64	4.16	4.46	4.86	3.85	3.71	4.15	3.52	3.41	3.34	3.68	4	4.46	5.11	4.84	4.06	4.4	3.84	4.14
128308	ENSG00000162910	1	228294380	228297013	-1	q42.13	MRPL55	4.23	4.31	4.44	5.06	4.65	5.04	4.56	5.38	5.12	4.46	5.72	5.29	4.68	5.74	6.78	4.91	5.53	5.13	4.93	4.63	5.61	4.85	4.73	4.61	4.8	4.88	4.88	4.28	4.22	4.36	4.16	4.59	3.94	4.4	4.27	4.64	5.04	5.31	5.03	5.28	4.96	4.65
2987	ENSG00000143774	1	228327663	228336685	1	q42.13	GUK1	6.97	6.68	6.9	7.82	7.7	7.81	7	7.94	7.53	7.37	7.96	7.95	7.08	7.95	8.85	7.54	7.98	7.75	7.62	7.51	7.7	7.41	6.86	6.79	7.36	7.51	7.26	7.02	7.25	6.88	7.08	7.55	7.36	7.21	6.98	7.68	8	7.59	7.48	7.92	8.2	7.37
57165	ENSG00000198835	1	228337553	228347527	1	q42.13	GJC2	3.62	0.29	1.65	2.6	3.24	0.28	0.62	1.27	3.6	1.43	5.96	4.1	0.05	2.25	2.62	2.82	2.7	5.36	4.39	2.74	2.3	0.66	2.31	-0.01	3.72	2.53	1.3	1.11	3.91	0.75	3.54	2.82	1.75	1.21	0.89	4.01	4.13	2.68	1.64	3.95	3.34	1.44
84033	ENSG00000154358	1	228395831	228566575	1	q42.13	OBSCN	3.54	3.67	5.8	2.14	1.54	2.52	3.39	2.83	1.19	1.98	1.54	0.49	2.36	4.22	4.98	2.16	3.16	1.58	3.55	2.71	4.8	2.52	1.68	4.4	2.37	3.25	5.94	2.3	1.57	2.18	2.31	3.73	4	1.91	4.11	3.61	4.85	4.94	2.88	5.01	4.33	2.74
81559	ENSG00000154370	1	228581377	228594541	-1	q42.13	TRIM11	4.72	4.63	4.51	4.62	4.4	4.27	4.53	5.03	4.65	4.71	4.97	4.51	4.57	5.5	6.13	4.54	5.25	4.83	4.71	4.29	4.92	4.95	5.01	4.7	4.46	5.06	5.1	5.15	4.03	4.61	4.34	4.33	4.19	3.92	4.4	4.72	5.18	5.07	4.31	5.04	4.7	4.62
51127	ENSG00000162931	1	228595641	228604562	-1	q42.13	TRIM17	1.81	0.34	2.52	1.26	1.66	2.52	1.88	1.77	1.35	2.31	0.2	-0.08	1.12	2.82	3.41	1.43	2.25	1.48	1.82	1.03	1.9	2.17	2.4	2.33	1.07	1.99	2.1	1.66	1.08	2.03	1.34	1.29	1.95	0.99	0.87	2.24	2.24	2.61	2.3	2.16	2.69	1.56
149603	ENSG00000168159	1	228674762	228683467	1	q42.13	RNF187	7.97	7.86	7.96	8.21	8.39	8.36	8.09	8.55	8.34	8.1	8.53	8.7	8.33	8.81	9.24	8.17	8.62	8.2	8.2	8.16	8.59	8.3	7.91	8.31	8.33	8.46	8.61	8.17	8.07	7.88	7.92	8.29	8.19	7.99	8.13	8.21	8.67	8.34	8.4	8.35	8.73	7.96
58480	ENSG00000116574	1	228870824	228882416	1	q42.13	RHOU	8.21	5.96	7.08	6.75	6.75	8.22	7.69	7.02	7.31	7.43	8.35	7.12	5.64	8.94	7.08	7.29	5.61	7.15	6.83	7.58	5.5	5.96	6.91	7.2	6.53	6.84	7.19	8.8	6.9	6.89	7.7	7.88	7.07	5.94	7.77	6.93	5.84	6.72	7.63	6.53	6.35	6.73
5867	ENSG00000168118	1	229406822	229441641	1	q42.13	RAB4A	5.64	5.61	5.08	5.92	5.54	6.3	5.8	5.86	5.82	5.57	6.07	5.61	5.25	5.6	5.36	6.22	5.26	5.61	5.62	6.06	5.63	4.39	5.41	5.03	5.83	5.56	5.28	5.88	5.75	5.4	5.42	5.71	5.7	5.47	5.24	5.37	5.13	5.07	6.36	5.83	5.9	5.65
10638	ENSG00000213029	1	229440129	229441248	1	q42.13	SPHAR	2.79	1.69	2.12	2.89	2.42	2.82	3.3	3.54	2.93	2.89	3.76	2.61	1.91	3.15	3.12	3.65	2.12	2.36	2.62	2.65	3.18	1.2	2.09	1.69	2.03	3	1.71	2.93	2.86	2.47	2.89	3.27	3.24	2.79	2.23	2.22	2.35	2.96	3.35	3.28	3.66	2.57
126731	ENSG00000154429	1	229456758	229479041	-1	q42.13	C1orf96	6.42	6.14	6.52	6.07	6.02	6.94	6.61	6.67	6.03	6.19	5.76	5.77	6.01	7.04	5.47	6.16	5.81	5.55	6.42	5.96	5.77	6.26	6.67	5.84	5.86	6.16	6.3	6.69	6.19	6.28	5.94	6.65	6.93	6.03	6.57	6.29	5.68	6.03	6.58	6.16	7.23	6.52
55746	ENSG00000069248	1	229577044	229644103	-1	q42.13	NUP133	6.66	6.41	6.84	6.52	6.61	7.17	6.72	6.66	6.57	6.72	6.32	6.48	6.66	6.72	6.6	6.7	6.42	6.49	6.46	6.56	6.01	6.68	6.69	6.52	6.4	6.24	6.47	6.56	6.7	6.44	6.88	6.55	6.72	6.72	6.7	6.01	5.91	6.26	6.71	6.17	6.1	6.87
23456	ENSG00000135776	1	229652329	229694442	-1	q42.13	ABCB10	3.94	3.46	4.4	3.57	4.09	3.95	4.43	4.51	4.13	4.8	3.71	4.02	4.06	4.47	3.74	4.49	4.08	3.91	3.99	4.03	4.18	4.19	3.92	3.86	3.93	4.51	3.78	4.06	4.02	4.16	4.33	3.9	4.42	4.25	4.34	4.09	3.72	4.43	4.01	3.81	4.27	3.95
27097	ENSG00000135801	1	229728858	229761794	-1	q42.13	TAF5L	5.47	5.39	6.13	5.2	5.81	4.83	5.7	5.17	4.97	6.22	5.04	5.66	5.62	5.28	5.01	5.13	4.92	5.22	4.78	5.54	5.53	5.39	5.24	4.98	5.74	5.54	5.53	5.37	5.14	5.41	5.86	4.85	5.15	5.68	5.6	5.48	5.38	5.59	4.5	4.96	4.66	5.36
9816	ENSG00000135763	1	229761981	229795946	1	q42.13	URB2	4.41	4.66	4.98	4.43	4.41	4.65	4.36	4.06	3.85	4.35	3.59	4.34	4.67	4.88	3.91	4.11	4.12	4.1	4.38	4.49	4.21	4.31	3.93	4.64	4.77	4.78	4.49	4.67	4.76	4.59	4.91	4.21	4.66	4.46	4.68	4.4	3.86	4.54	3.88	4.07	3.87	4.02
2590	ENSG00000143641	1	230193536	230417870	1	q42.13	GALNT2	6.12	7.17	6.43	6.49	6.98	6.82	6.36	6.5	6.62	6.67	6.65	6.84	6.51	7.53	7.04	6.38	6.26	6.78	6.37	6.96	6.31	6.53	6.26	7.24	6.71	6.53	6.45	6.19	6.29	6.47	6.54	6.53	6.46	6.66	6.48	6.55	6.56	6.36	6.26	6.93	6.66	6.66
79605	ENSG00000177614	1	230457392	230561475	-1	q42.13	PGBD5	5.99	5.37	5.97	6.32	6.01	6.32	5.77	6.71	5.58	5.82	6.17	6.25	5.71	6.29	6.41	5.55	6.01	5.57	6.46	5.89	5.5	6.05	5.47	5.75	5.77	5.52	6.19	5.45	5.77	5.93	5.44	6.51	6.37	5.84	6.04	6.61	6.34	5.91	6.14	5.65	7.07	6.23
22796	ENSG00000135775	1	230778235	230829728	1	q42.2	COG2	5.89	5.97	6.31	5.87	6.23	6.17	6.25	6.35	6.03	6.58	5.84	6.41	5.61	5.84	5.97	6.28	5.04	5.66	5.25	6.41	5.71	5.36	5.53	5.7	5.98	5.75	5.81	5.81	5.35	5.71	6.29	5.39	5.92	5.68	6.15	5.38	4.81	5.31	5.84	5.17	5.02	6.13
183	ENSG00000135744	1	230838269	230850043	-1	q42.2	AGT	8.29	6.71	7.72	9.74	9.61	9.64	8.4	9.25	9.46	8.29	10.27	10.24	9.02	6.6	7.94	10.6	7.99	10.81	9.13	9.7	8.04	7.22	7.09	8.61	9.29	6.17	8.11	4.88	8.37	8.16	9.47	9.35	8.83	8.48	7.74	9	8.51	7.81	10.21	7.5	9.27	8.61
84886	ENSG00000119280	1	230972865	231005335	-1	q42.2	C1orf198	7.4	8.34	6.95	8.1	7.58	8.3	7.6	7.3	8.22	8.1	8.53	8.89	7	8.08	7.25	8.1	6.54	8.2	7.82	8.24	7.14	6.66	6.25	6.69	7.85	6.47	7.17	6.49	7.8	6.98	7.98	7.58	7.35	7.62	7.5	7.66	6.95	6.43	8.2	6.91	7.31	8.09
79573	ENSG00000143643	1	231041989	231114621	-1	q42.2	TTC13	4.6	5.2	4.86	4.78	4.82	4.91	4.88	4.73	4.68	5.06	4.56	5.06	4.4	5.63	5.71	4.86	4.25	4.61	4.12	5.08	5.18	4.57	4.21	4.88	4.71	5.09	4.76	5.02	4.24	5.65	5.31	4.27	4.9	4.51	5.16	4.43	4.36	4.76	4.96	5.32	4.01	4.94
64801	ENSG00000173409	1	231114727	231136341	1	q42.2	ARV1	4.67	4.76	4.41	4.65	4.9	5.17	4.72	4.63	4.69	4.66	4.97	5.38	5	5.57	5.43	4.91	4.54	4.49	4.45	4.8	5.41	4.63	4.48	4.56	4.85	4.77	4.79	4.9	4.47	5.1	5.06	4.44	4.69	4.43	4.71	4.35	4.56	5.34	5.02	4.46	4.57	4.72
375061	ENSG00000182118	1	231154704	231175992	-1	q42.2	FAM89A	2.02	6.55	1.1	3.2	4.02	2.47	2.68	1.95	3.95	3.87	2.07	2.94	1.99	1.2	1.26	2.4	2.47	3.51	2.19	3.92	0.98	1.03	0.51	0.79	4.83	5.78	1.52	5.61	2.11	2.31	2.8	1.68	3.41	1.17	0.43	1.95	1.66	1.49	4.32	4.94	3.06	2.01
440730	ENSG00000119283	1	231297858	231357302	1	q42.2	TRIM67	7.84	6.19	7.59	6.2	7.21	5.46	8.33	7.44	7.14	8.12	5.19	8.37	7.53	8.03	8.17	7.05	6.84	5.88	6.62	8.69	7.64	8.7	8.18	6.64	8.45	8.77	7.78	8.68	8.22	9.29	8.31	7.31	7.44	8.45	9.05	6.37	7.4	7.69	7.46	8.54	4.74	7.99
128061	ENSG00000143633	1	231359509	231376933	-1	q42.2	C1orf131	3.58	3.58	3.63	3.79	3.83	3.81	3.76	3.85	3.87	3.84	3.75	3.73	3.77	4.96	4.59	4.19	3.63	3.8	3.29	3.93	4.07	3.51	3.8	4	3.8	4.02	3.39	4.08	3.64	3.85	3.96	3.45	3.68	3.71	4.05	3.52	3.58	4.1	3.56	4	2.95	3.84
8443	ENSG00000116906	1	231376953	231413719	1	q42.2	GNPAT	5.92	6.21	5.83	6.05	5.97	6.24	6.08	6.44	6.16	5.9	6.02	6.21	6.19	6.53	6.36	6.13	6.03	6.14	5.84	6.02	6.06	5.99	5.96	6.04	5.99	6.33	5.77	6.34	6.05	5.95	6.03	6.1	6.08	5.9	6.01	5.64	5.8	5.9	5.85	6.21	5.71	6
149371	ENSG00000116903	1	231468480	231473598	-1	q42.2	EXOC8	5.05	4.96	5.23	4.8	4.79	5.28	4.88	5.23	4.84	4.84	4.69	4.9	4.71	4.5	4.41	4.76	4.26	4.38	4.57	5.03	4.31	4.47	4.93	4.76	4.56	4.22	4.86	5.17	4.61	4.72	5	5.12	5.11	4.75	4.75	4.92	4.14	4.36	4.82	4.21	5.04	4.88
83932	ENSG00000010072	1	231472850	231490769	1	q42.2	C1orf124	3.8	4.36	3.91	3.76	3.93	4.44	3.82	3.81	3.73	3.75	3.73	4.06	4.05	4.07	2.98	4.06	3.03	3.62	3.52	4.14	3.91	3.62	3.75	4.12	4.09	3.65	3.66	4.51	4.02	4.09	4.39	3.92	4.08	4	3.99	3.78	3.16	3.85	3.65	3.4	2.95	3.74
54583	ENSG00000135766	1	231499497	231560790	-1	q42.2	EGLN1	6.71	7.13	7.13	6.99	7.04	7.48	6.99	7.42	6.95	7.16	7.14	7.33	7.15	6.6	6.49	7.44	6.76	6.89	6.78	7.12	6.66	6.89	6.8	6.68	7	6.54	6.98	6.78	7.07	6.67	7.08	7.01	6.99	6.98	6.71	6.76	6.5	6.8	7.23	6.46	7.07	6.82
7257	ENSG00000116918	1	231664287	231702270	1	q42.2	TSNAX	5.74	5.57	5.47	5.35	5.56	6.22	5.65	5.86	5.68	5.52	5.54	5.59	5.58	6.25	6.07	5.77	5.6	5.08	5.53	5.4	5.52	5.52	5.35	5.68	5.35	5.99	5.34	5.55	5.67	5.53	5.58	6.1	6.01	5.89	5.82	5.54	5.53	5.71	6.21	5.94	6.11	5.57
27185	ENSG00000162946	1	231762561	232177018	1	q42.2	DISC1	6.52	7.87	6.55	5.48	5.97	4.84	6.28	5.42	4.96	5.77	4.52	3.98	4.87	5.97	5.05	5.31	3.95	4.37	4.31	6.56	6.42	5.08	5.54	5.92	6.39	6.26	4.98	5.67	5.79	6.68	5.9	4.39	5.58	6.6	5.5	5.45	5.77	5.59	4.34	7.02	3.64	5.14
57568	ENSG00000116991	1	232533711	232697304	-1	q42.2	SIPA1L2	6.16	8.3	5.32	5.79	6.91	5.12	5.95	5.8	5.59	5.92	5.45	5.14	5.29	6.84	5.99	5.68	5.43	5.25	5.62	6.22	6.15	5.27	6.17	6.3	6.28	6.07	5.65	6.37	5.61	6.67	7.11	6.01	6.27	6.38	5.57	6.15	6.19	5.36	5.39	7.17	6.49	6.52
54627	ENSG00000212916	1	232940643	232946092	1	q42.2	KIAA1383	0.74	2.18	-0.89	2.26	2.77	1.34	1.52	1.35	2.37	2.04	1.69	0.88	2.68	-1.61	-1	0.82	1.91	0.16	2.11	-0.54	-1.9	2.68	-0.71	-0.96	2.23	2.33	-0.37	-0.01	2.38	-0.79	1.87	1.74	1.75	2.5	2.54	1.47	0.93	3.12	2.1	2.06	2.43	2.42
80003	ENSG00000135749	1	233119881	233431459	-1	q42.2	PCNXL2	5.64	5.22	5.57	4.73	5.11	4.96	5.59	5.21	4.35	5.05	4.3	3.13	4.8	5.2	4.57	4.07	5.2	4.58	5.16	4.91	4.85	5.44	5.36	6.18	5.12	5.09	5.56	5.97	5.48	5.7	5.14	5.34	6.08	5.29	5.56	5.65	5.57	5.39	4.86	5.56	6.33	5.69
3775	ENSG00000135750	1	233749750	233808258	1	q42.2	KCNK1	4.06	1.13	2.83	4.12	4.94	4.78	4.21	5.57	2.94	4.35	4.9	3.23	2.69	2.07	2.69	2.53	3.91	4	5.37	2.31	2.38	4.68	3.7	1.4	3.28	2.1	4.54	3.69	4.51	1.68	3.7	5.26	6.15	4.28	4.19	5.48	4.69	3.65	3.89	4.5	6.1	5.03
148641	ENSG00000183780	1	234040679	234460262	1	q42.2	SLC35F3	3.65	1.21	1.7	2.41	2.31	2.23	2.97	3.13	0.66	1.92	0.29	1.78	1.27	-1	2.34	-0.35	1.19	-0.47	2.64	0.5	1.3	1.09	1	-0.2	1.9	3.19	2.47	2.62	2.39	3.49	1.36	2.5	3.37	1.66	1.83	3.25	2.2	3.62	1.3	2.18	3.83	3.1
388753	ENSG00000168275	1	234509202	234519795	1	q42.2	C1orf31	3.27	3.46	3.24	3.54	3.56	3.75	3.73	3.86	3.43	3.7	3.85	4.2	3.75	4.56	4.81	3.93	3.62	3.65	3.61	3.41	4.15	3.58	3.38	3.61	3.64	3.95	3.74	4.28	3.72	3.64	3.42	3.66	3.86	3.75	3.46	3.73	3.99	4	3.7	3.74	4.03	3.88
6894	ENSG00000059588	1	234527059	234614849	-1	q42.2	TARBP1	4.25	4.44	5.37	4.03	4.33	3.91	4.93	5.26	5.31	5.78	5.19	3.55	5.14	4.56	4.54	4.75	5.71	5.34	4.32	4.44	5.39	4.17	4.99	4.63	4.7	5.8	5.02	4.31	3.9	4.35	4.53	3.8	3.98	4.97	5.41	4.91	4.79	5.67	5.14	5.27	4.54	3.72
359948	ENSG00000168264	1	234740015	234745271	-1	q42.3	IRF2BP2	7.49	7	7.96	7.07	6.92	7.12	7.48	8.06	7.75	7.73	7.77	7.9	7.03	7.81	7.74	7.66	7.53	7.35	7.24	7.21	7.71	7.41	7.71	7.64	7.37	7.49	7.38	6.8	7.21	7.27	7.2	7.15	7.39	7.16	7.14	7.68	7.36	7.08	7.71	7.86	6.91	7.97
9804	ENSG00000173726	1	235272651	235292251	-1	q42.3	TOMM20	9.08	8.83	8.99	8.24	8.53	8.38	8.89	9.18	8.89	8.83	8.44	8.55	8.98	8.88	8.74	8.56	8.97	8.26	8.67	8.3	8.76	8.75	8.74	8.74	8.44	9.28	8.87	9.3	8.67	9.21	8.92	8.92	8.81	8.63	8.64	8.39	8.46	9.24	8.31	9.46	9.14	8.88
23029	ENSG00000188739	1	235294498	235324772	-1	q42.3	RBM34	5.56	5.44	5.47	5.51	5.24	5.44	5.58	5.7	5.41	5.44	5.56	5.54	5.75	5.98	6.77	5.67	5.26	5.34	5.28	5.34	5.84	5.4	5.51	5.41	5.13	5.62	5.66	5.76	5.43	5.99	5.96	5.43	5.46	5.21	5.44	5.24	5.7	6.04	5.52	5.53	4.97	5.5
51742	ENSG00000054267	1	235294949	235491534	-1	q42.3	ARID4B	6.17	6.63	6.51	5.81	6.07	6.23	6.05	6.17	5.89	6.02	5.73	5.29	6.21	5.93	5.22	5.88	5.55	5.69	5.89	5.84	5.65	6.31	6.46	6.43	5.78	5.61	6.13	6.46	6.23	6	6.15	5.72	6.12	6.2	6.34	6.18	5.56	5.89	6.09	5.6	5.69	6.26
9453	ENSG00000152904	1	235490665	235507847	1	q42.3	GGPS1	5.68	5.67	5.56	5.49	5.51	5.57	5.67	5.74	5.57	5.29	5.57	5.52	5.88	5.85	5.79	5.53	5.61	5.33	5.4	5.56	5.72	5.6	5.63	5.54	5.37	5.27	5.54	5.6	5.67	5.36	5.56	5.67	5.51	5.38	5.58	5.15	5.28	5.43	5.26	5.38	5.27	5.34
6905	ENSG00000116957	1	235530675	235612283	1	q42.3	TBCE	4.2	3.95	3.96	4.02	4.29	4.15	4.6	4.63	4.25	4.27	4.26	4.51	4.47	5.06	5.36	4.32	4.4	4.19	4.14	4.43	4.88	4.46	4.22	4.2	4.04	4.09	3.92	4.05	4.55	4.58	4.62	4.07	4.25	4.29	4.48	4.1	4.25	4.51	4.32	4.36	4.26	4.21
148789	ENSG00000162885	1	235610533	235667781	-1	q42.3	B3GALNT2	3.74	3.93	3.94	3.99	3.77	4.32	4.05	3.97	3.77	4.47	3.8	3.43	3.56	4.4	3.94	3.95	3.81	4.39	3.58	3.94	3.86	3.85	4.08	3.77	3.71	4.09	3.79	4.09	3.7	3.96	3.78	3.64	4.08	3.69	4.1	4.07	3.9	3.87	4.49	3.72	3.89	3.75
2786	ENSG00000168243	1	235710987	235814054	-1	q42.3	GNG4	7.83	6.8	7.48	7.09	7.1	7.11	7.54	6.75	7.32	7.15	6.25	6.81	7.16	7.98	8.21	6.78	6.62	7.11	7.04	7.17	7.56	7.95	7.05	7.12	7.15	7.56	7.74	7.96	7.13	7.96	7.33	6.95	7.05	7.4	7.7	6.78	7.56	7.44	6.68	8.13	6.45	7.26
1130	ENSG00000143669	1	235824341	236046940	-1	q42.3	LYST	5.32	5.85	6.08	4.84	4.81	6.15	5.19	5.52	5.21	5.5	5.38	4.51	5.15	6.86	4.6	5.55	4.33	5.28	5.46	5.62	5.1	5.08	5.31	6.18	5.33	4.85	5.46	5.34	5.62	5.26	5.23	5.51	6	5.99	5.8	5.37	4.57	5.12	5.88	4.99	5.84	5.67
4811	ENSG00000116962	1	236139130	236228462	-1	q42.3	NID1	5.34	6.25	4.5	6.09	6.31	5.55	5.43	4.12	6.25	6.34	4.95	5.98	5.63	4.89	5.28	5.49	5.89	6.03	5.15	6.87	5.42	5.02	5.94	4.84	5.49	7.53	4.38	6.13	6.49	5.5	5.89	5.1	5.94	5.84	4.05	6.02	5.08	4.69	5.96	6.31	4.23	6.51
7107	ENSG00000077585	1	236305832	236385165	1	q42.3	GPR137B	5.82	6.28	5.49	6.69	6.72	6.69	5.97	6.39	5.83	6.26	6.22	6.33	6.13	5.72	5.8	6.72	5.69	6.32	6.09	6.53	4.91	5.29	5.77	5.57	6.39	4.9	5.9	5.38	6.44	5.36	6.25	6.27	6.1	6.09	5.37	5.51	5.52	5.26	6.34	5.04	5.96	6.16
56605	ENSG00000086619	1	236378855	236445319	-1	q42.3	ERO1LB	3.93	5.1	4.14	4.22	4.59	4.68	4.56	5.03	4.21	4.91	4.48	3.97	4.2	4.85	4.68	4.97	3.78	4.66	4.16	4.52	4.26	3.44	4.55	3.82	4.2	3.89	4.42	4.36	4.31	4.46	4.52	4.19	4.73	4.45	4.06	4.07	3.74	4.66	5.06	4.18	4.58	4.52
128178	ENSG00000186197	1	236511562	236648026	1	q42.3	EDARADD	2.78	1.6	0.57	-0.08	-0.12	0	1.68	1.36	0.33	-0.28	-0.11	3.13	0.72	2.61	2.95	1.34	0.23	0.24	1.27	1.38	0.99	0.11	2.41	2.1	2.65	0.69	1.71	0.51	-0.41	0.14	-0.06	0.28	-0.52	-0.15	-1.01	0.46	0.56	1.25	1.01	1.13	1.07	2.16
3964	ENSG00000116977	1	236681300	236716281	1	q43	LGALS8	3.4	3.57	3.26	3.69	3.9	3.86	3.39	3.9	2.64	3.22	3.19	3.02	3.36	2.89	2.56	3.02	3.45	3.15	4.16	2.98	3.03	2.77	3.76	2.75	3.34	3.35	3.26	3.15	3.87	3.18	3.24	4.07	4.68	3.71	3.79	3.89	3.43	3.3	3.51	3.12	4.91	3.75
55127	ENSG00000119285	1	236712305	236767804	-1	q43	HEATR1	5.89	5.3	6.15	5.06	5.14	5.59	5.41	5.38	4.75	5.07	4.06	4.53	5.6	5.87	4.31	4.91	4.69	5.02	5.09	5.18	5.13	5.47	5.51	5.96	5.41	5.41	5.73	5.85	5.69	5.8	5.85	5.07	5.68	5.45	5.79	5.04	4.83	5.4	5.18	5.37	4.62	5.41
88	ENSG00000077522	1	236849754	236927931	1	q43	ACTN2	3.64	2.94	3.3	4.53	4.95	5.12	4.3	4.79	5.19	4.45	5.35	3.72	2.81	4.41	4.32	4.89	5.03	5.66	5.36	4.35	4.61	3.98	3.91	2.84	4.35	3.78	3.96	4.13	5.01	2.26	4.18	5.04	5.51	4.83	3.74	5.76	5.04	4.09	5.5	4.16	5.96	5.03
4548	ENSG00000116984	1	236958581	237067281	1	q43	MTR	6.19	5.95	6.32	5.64	5.36	5.53	6.08	6.06	5.81	6	5.4	5.23	6.03	6.24	5.22	5.84	6.06	5.77	5.88	5.72	5.55	5.97	6.24	5.96	6	6.09	6.07	5.74	5.88	5.74	5.72	5.54	5.78	5.96	6.37	5.86	5.67	5.81	5.86	5.38	5.47	5.67
6262	ENSG00000198626	1	237205505	238129359	1	q43	RYR2	3.85	-1.81	1.91	4.16	4.88	5.14	3.53	5.03	1.91	3.37	2.4	-0.57	-0.56	0.53	-0.82	-0.06	2.91	2.26	5.55	0.42	0.21	0.25	2.25	-0.65	-0.17	0.73	3.91	3.6	4.97	1.03	3.17	5.52	6.43	4.81	3.91	6.27	4.9	2.24	3.71	3.25	6.26	4.87
56776	ENSG00000155816	1	240177648	240655529	1	q43	FMN2	5.83	6.02	6.36	6.73	6.77	7.4	6.74	6.63	6.75	6.7	6.35	6.77	6.46	6.04	5.52	7.14	5.68	6.58	6.67	7.14	6.14	6.04	6.47	6.54	7.09	5.11	6.36	5.7	6.53	5.82	6.13	6.79	6.6	6.77	6.29	6.71	6.19	5.74	7.35	5.58	7.31	6.85
64388	ENSG00000180875	1	240652873	240775449	-1	q43	GREM2	1.58	-0.83	0.2	1.43	2.81	3.01	3.47	2.28	0.12	1.8	-0.28	-1.03	0.56	-1.3	0.51	0.41	1.72	-2.55	2.33	0.65	0.78	2.59	3.2	2.93	0.12	1.8	2.71	2.7	1.76	0.28	-0.03	2.58	4.2	2.25	3.06	3.65	2.59	0.61	2.44	1.2	3.56	3.28
6000	ENSG00000182901	1	240931554	241520530	-1	q43	RGS7	4.02	2.93	4.11	4.3	4.8	4.48	4.54	4.85	3.05	4.65	2.76	3.56	4.15	2.56	1.81	3.07	3.61	3.1	4.55	3.57	3.42	4.27	4.11	2.92	3.39	2.97	4.78	4.07	4.17	4.13	3.99	5.12	5.06	4.67	4.49	4.99	4.76	4.03	4.45	3.38	6.1	4.53
2271	ENSG00000091483	1	241660903	241683061	-1	q43	FH	5.54	6.06	5.63	6.1	6.25	6.08	5.8	6.37	6.17	5.9	6.11	6.38	6.15	6.82	7.07	5.96	5.75	5.91	5.88	5.79	6.21	5.57	5.65	5.88	6.11	6.14	5.92	5.58	5.7	6.14	6.05	6.14	6.08	6	5.85	5.53	5.6	6.09	6.07	5.94	6.29	5.72
23596	ENSG00000054277	1	241753404	241840678	-1	q43	OPN3	2.11	3.15	2.15	2.91	3.72	2.99	2.71	3.58	2.12	3.07	2.43	2.25	2.19	3.02	1.39	2.4	2.25	1.85	3.12	1.66	1.87	1.98	2.47	1.95	1.46	3.05	2.32	3.13	3.4	1.81	2.33	3.86	3.9	2.32	2.21	3.41	3.47	2.53	2.23	3.06	4.98	3.08
1122	ENSG00000203668	1	241792155	241799232	-1	q43	CHML	5.19	5.18	5.18	4.25	4.58	4.5	5.03	4.12	4.18	4.86	2.86	4.03	4.39	4.79	4.05	4.38	4.22	4.08	4.45	4.32	4.24	4.62	4.42	4.35	4.25	4.81	4.62	4.2	5.13	4.83	5.41	4.83	5.42	4.87	5.74	4.48	4.56	4.47	4.41	4.98	5.08	4.59
200150	ENSG00000180287	1	242251689	242687998	-1	q43	PLD5	1.48	1.5	3.52	0.64	0.35	0.82	-0.33	2.94	1.12	1.09	1.76	1.65	-0.23	1.95	-1.02	0.54	-0.35	1.17	0.76	2.95	4.7	1.25	-0.29	2.71	3.57	0.37	0.91	0.45	1.9	-0.44	1.76	2.09	1.29	3.03	1.28	1.77	0.77	-0.1	0.06	-0.13	2.02	1.63
10806	ENSG00000054282	1	243419320	243663394	1	q43	SDCCAG8	5.1	4.93	5.39	5.33	5.25	5.61	5.22	4.85	5.18	5.3	5.29	5.11	5.33	5.5	5.89	5.18	5.31	5.53	5.06	5.48	5.65	5.36	5.37	4.93	5.06	5.38	5.07	4.69	5.26	4.67	5.29	5.18	5.18	5.1	5.2	4.88	5.25	5.26	5.69	5.23	5	5.35
10000	ENSG00000117020	1	243651535	244014381	-1	q44	AKT3	6.77	7.02	7.43	6.65	6.62	6.8	6.74	6.85	6.37	6.7	5.3	5.83	7.03	6.26	4.94	6.17	6.38	6.02	6.53	6.29	5.76	7.05	7.15	6.65	6.75	7.08	6.94	6.81	6.83	6.9	7.09	6.9	7.29	7.19	7.01	7.22	6.5	6.55	6.47	6.49	7.17	7.63
10472	ENSG00000179456	1	244214583	244220778	1	q44	ZNF238	6.7	6.66	7.91	7.29	7.36	7.58	7.22	7.32	6.78	7.59	6.9	6.98	7.33	6.98	6.42	7.5	6.76	7.32	6.87	7.21	7.25	7.13	6.97	6	6.97	6.9	7.25	7.22	6.92	6.86	7.64	7.31	7.66	7.09	7.48	7.25	7.2	7.75	7.56	6.15	7.79	7.31
159	ENSG00000035687	1	244571796	244615436	-1	q44	ADSS	5.04	5.04	4.92	4.89	5.22	5.05	4.94	5.46	5.01	5.07	5.53	4.95	4.7	5.75	5.32	5.01	4.83	4.95	5.15	4.77	4.58	4.51	4.35	4.7	4.63	5.02	4.83	4.67	5.2	5.07	5.09	5.5	5.41	5.13	4.8	5.35	5.02	4.97	5.24	5.32	5.99	5.07
51029	ENSG00000121644	1	244816237	244872335	1	q44	PPPDE1	5.38	5.21	5.56	5.3	4.91	5.3	5.38	5.47	5.13	5.17	4.69	4.96	5.63	5.81	5.03	5.23	5.6	4.79	4.95	4.85	5.17	5.66	5.64	5.32	5.17	5.61	5.34	5.94	5.38	5.44	5.31	5.19	5.24	5.21	5.61	4.46	4.68	5.36	4.67	5.17	4.48	5.48
3192	ENSG00000153187	1	245014468	245027844	-1	q44	HNRNPU	9.25	8.86	9.34	8.76	8.84	8.98	9.09	9.05	8.92	9.17	8.91	8.82	9.3	9.72	9.12	8.96	9.17	9.04	8.89	8.68	8.99	9.13	9.12	9.07	8.83	9.19	9.18	9.27	9.05	9.24	9.2	8.9	8.98	8.98	9.35	9.06	8.94	9.29	9.2	9.28	8.83	9
84288	ENSG00000203666	1	245133007	245290466	1	q44	EFCAB2	4.18	3.84	4.84	4.35	4.1	3.75	4.4	3.91	3.75	4.26	4.26	4.09	4.79	4.38	4.07	4.27	4.55	3.4	4.06	4.15	4.31	5.45	4.51	4.61	3.82	3.45	4.61	4.35	5.01	4.22	4.39	4.24	3.89	3.74	3.48	4.09	4.83	4.84	4.29	3.08	3.62	3.6
55083	ENSG00000162849	1	245318287	245872733	1	q44	KIF26B	4.23	6.32	5.58	5.15	4.82	3.14	4.78	2.63	1.86	4.21	1.26	3.61	2.95	3.6	4.25	1.79	2.05	2.53	2.87	5.37	4.96	4.31	4.33	4.73	4.32	2.83	5.28	2.48	3.48	6.12	4.8	2.73	4.26	5.05	4.65	4.62	5.5	2.67	1.88	4.77	3.28	5.72
64754	ENSG00000185420	1	245912642	246670614	-1	q44	SMYD3	3.98	4.3	3.84	4.04	3.99	4.5	4.05	3.15	4.87	3.81	3.62	3.61	3.38	5.47	5.76	3.54	4.11	3.88	3.65	3.88	5.03	3.6	4.11	4.54	4.07	4.76	3.89	4.26	4	4.71	4.41	3.95	3.75	3.92	3.43	3.17	3.86	3.26	4.42	4.85	4.23	4.29
64216	ENSG00000162851	1	246703862	246729626	-1	q44	TFB2M	3.41	3.37	3.59	2.89	3.31	3.36	3.14	3.96	3.3	3.62	3.28	3.33	3.87	3.78	3.35	3.51	3.18	2.88	3.15	3.21	3.56	3.24	3.45	3.52	3.14	3.99	3.43	3.76	3.29	3.5	3.47	3.03	3.34	3.25	3.41	2.77	3.26	3.91	3.05	3.89	3.08	3.32
163882	ENSG00000162852	1	246729746	246831886	1	q44	CNST	5.5	5.24	5.58	5.21	5.27	6	5.31	6.39	5.03	5.04	4.53	4.74	5.22	4.99	4.5	4.95	5.33	4.61	5.75	4.91	4.69	5.47	5.48	5.12	4.91	4.93	5.86	6.07	5.44	5.28	5.25	5.79	6.32	5.55	6.22	5.56	4.99	5.42	5.49	5.53	6.88	5.78
51097	ENSG00000143653	1	246887349	246931439	1	q44	SCCPDH	6.6	6.05	6.34	6.45	6.44	6.54	6.43	6.93	6.82	6.53	7.09	6.6	6.76	6.7	6.9	6.85	6.54	6.67	6.58	6.37	6.08	6.55	6.57	6.43	6.51	6.42	6.63	6.19	6.39	6.48	6.68	6.48	6.36	6.11	6.44	6.28	6.13	6.57	6.27	6.21	6.33	6.27
25909	ENSG00000153207	1	247002400	247095280	-1	q44	AHCTF1	5.84	5.75	6.08	6.62	5.54	7.72	6.16	6.44	6.42	5.85	6.06	6.05	6.13	6	5.03	6.44	5.62	5.91	5.74	6.3	5.74	5.9	6.19	6.12	6.14	5.47	5.94	5.88	5.97	5.73	6.13	5.76	6.07	5.83	5.88	6.34	5.01	5.56	7.04	5.35	5.81	7.37
93474	ENSG00000135747	1	247108849	247242113	-1	q44	ZNF670	2.82	2	3.39	2.02	2.34	2.57	2.77	2.17	2.25	2.89	2.02	2.37	2.78	2.38	1.73	2.5	1.99	2.19	1.89	2.3	2.17	2.83	2.64	2.52	1.83	2.59	2.63	3.63	2.47	2.93	3.15	2.17	2.62	2.72	3.11	1.89	1.98	2.88	1.87	2.04	1.21	2.59
79862	ENSG00000188295	1	247261406	247267674	-1	q44	ZNF669	3.31	2.99	3.61	2.4	2.48	2.74	3.03	2.37	2.84	3.4	2.13	2.43	3.35	2.95	2.13	2.58	2.87	2.19	2.55	2.94	2.83	3.33	3.04	3.02	2.25	3.28	2.8	3.98	2.99	3.18	3.5	2.34	2.94	2.61	3.47	2.41	2.49	2.89	2.25	3.02	1.41	2.83
7678	ENSG00000196418	1	247285277	247335310	-1	q44	ZNF124	2.12	1.32	2.67	1.55	1.28	1	1.28	1.21	1.19	1.82	1.41	1.05	3.04	2.49	0.67	1.81	1.59	1.57	1.39	1	1.75	2.1	1.84	2.14	1.19	2.28	1.93	3.35	2.07	2.67	2.83	1.43	2.08	1.84	2.88	2.17	1.83	2.6	0.14	2.41	-0.06	1.48
84838	ENSG00000162714	1	247460714	247495148	-1	q44	ZNF496	5.19	4.71	4.95	4.41	4.39	4.23	4.61	4.63	4.26	4.57	3.73	3.88	4.38	4.85	4.19	4.22	4.71	4.58	4.44	4.73	4.12	5.01	4.96	4.93	4.72	4.85	4.94	5.28	4.47	5.25	4.68	4.24	4.36	4.6	4.8	4.89	4.99	4.47	3.88	4.72	3.88	5.21
114548	ENSG00000162711	1	247579458	247612410	1	q44	NLRP3	2.36	0.78	1.11	1.68	2.33	2.71	1.35	1.97	2.03	2.19	2.33	1.42	1.67	1.74	1.81	1.44	0.72	1.77	1.94	3.38	0.96	0.59	0.22	1.37	1.37	0.66	1.32	-0.1	2.14	1.17	2.23	2.04	1.6	2.08	0.41	1.25	1.23	1.6	1.84	1.17	3.32	1.41
284521	ENSG00000196071	1	248100493	248264224	1	q44	OR2L13	0.4	3.14	-0.33	1.74	1.21	-1.79	1.84	-0.83	1.59	1.23	0.74	1.89	2.08	-2.67	-3.41	0.86	-1.65	2.07	2.34	1.85	-2.67	2.47	3.92	2.6	1.74	0.89	-2.36	-1.38	2.9	3.74	0.84	0.82	1.44	-0.26	2.38	2.11	1.65	-0.52	-1.87	0.15	2.26	0.29
80851	ENSG00000175137	1	249104648	249120832	-1	q44	SH3BP5L	6.02	6.13	6.46	6.23	6.14	5.81	6.25	6.51	5.87	6.14	6.23	5.92	6.09	6.52	6.43	6.08	6.42	6.23	6.07	6.01	6.2	6.6	6.64	6.24	6.35	6.63	6.55	6.26	5.74	5.93	5.75	6.12	6.05	6.08	6.15	6.09	6.48	6.44	5.85	6.36	6.34	6.17
79894	ENSG00000171161	1	249132409	249143716	1	q44	ZNF672	5.6	5.35	5.6	5.68	5.24	5.5	5.52	5.76	5.78	5.39	5.87	6.12	5.57	6.1	6.25	5.51	5.91	5.65	5.55	5.41	6.1	5.9	5.77	5.52	5.94	6.21	5.89	5.58	5.27	5.71	5.23	5.23	4.68	5.03	5.48	5.59	5.79	6.01	5.6	5.84	5.17	5.45
55657	ENSG00000171163	1	249144205	249153343	-1	q44	ZNF692	4.31	3.06	4.48	4.09	4.24	3.56	4.89	5.46	5.16	5.47	5.31	3.52	4.63	4.92	5.89	5.63	5.97	6.13	4.69	4.18	5.75	5.2	4.7	4.31	4.57	5.61	4.45	4.59	4.31	4.22	4.36	3.46	4.14	4.72	5.35	5.38	5.52	6.13	5.09	5.27	4.25	3.97
267002	ENSG00000185220	1	249200395	249214145	1	q44	PGBD2	2.55	1.51	2.76	1.85	1.93	1.73	1.89	2.41	1.91	2.14	2.07	1.75	2.74	2.23	2	1.78	2.44	1.94	1.54	1.46	1.7	2.59	3.04	2.15	1.41	1.99	2.14	2.39	1.95	1.97	2.14	1.64	1.53	1.8	1.82	1.66	2	2.04	1.29	1.88	1.59	1.76
26751	ENSG00000035115	2	217730	266398	-1	p25.3	SH3YL1	5.36	4.89	5.44	5.28	5.42	5.76	5.52	5.48	5.49	5.55	5.53	5.44	5.56	4.98	4.68	6.36	5.36	5.68	5.32	5.52	5.82	5.32	5.5	5.16	5.66	5.57	5.31	5.4	5.63	5.32	5.61	5.29	4.95	5.71	5.21	5.12	5.16	5.83	5.82	5.11	5.24	5.47
52	ENSG00000143727	2	264140	278283	1	p25.3	ACP1	6.05	5.83	5.9	5.84	6.24	6.29	6	6.41	6.17	6.11	6.28	6.11	6.09	6.62	6.71	6.52	6.27	5.88	5.91	6.12	6.36	5.86	5.84	5.84	5.99	6.27	5.74	6.05	6.04	6.04	6.23	6.15	6.12	6.07	6.03	6.14	6.07	6.16	6.08	5.9	6.35	6.09
129787	ENSG00000151353	2	667335	677439	-1	p25.3	TMEM18	5.26	4.82	5.86	4.96	4.69	4.65	5.08	5.44	4.9	4.8	5.23	4.87	5.78	5.31	5.63	5.02	5.48	4.95	4.81	4.78	5.16	5.43	5.57	5.05	4.99	5.24	5.65	4.57	4.77	5.15	5.35	5.3	4.77	4.8	4.92	4.78	5.24	5.26	4.69	4.51	4.56	5.16
7837	ENSG00000130508	2	1635659	1748624	-1	p25.3	PXDN	5.13	5.51	5.31	4.08	6.02	2.74	6.09	1.65	4.95	7.31	4.78	2.73	4.41	5.63	6.04	5.54	4.49	6.78	3.41	6.05	6.87	5.9	6.15	4.86	5.13	6.83	4.97	6.39	4.88	5.47	6.33	3.19	5.81	6.25	6.37	5.35	5.64	6.12	5.25	7.63	4.11	6.14
23040	ENSG00000186487	2	1792885	2335032	-1	p25.3	MYT1L	6.65	4.79	6.48	6.04	6.24	5.7	5.9	6.51	4.83	6.14	3.7	3.42	5.44	3.52	3.15	4.68	4.94	4.34	6.38	5.11	5.27	6.2	5.26	4.39	5	5.14	6.1	7.03	6.23	6.07	5.99	6.76	7.11	6.39	7.04	7.12	6.31	6.4	5.33	5.41	7.96	6.45
7260	ENSG00000032389	2	3192696	3381653	-1	p25.3	TSSC1	5.77	5.68	5.49	5.93	5.99	6.07	5.77	5.77	5.74	5.6	5.79	5.97	5.76	5.85	6.53	5.72	6.19	5.73	5.69	6.04	6	6.08	5.85	5.72	5.75	5.43	6.09	5.35	5.42	5.89	5.82	5.74	5.44	5.65	5.89	5.36	5.84	5.88	5.65	5.71	5.66	5.55
55256	ENSG00000182551	2	3501693	3523507	-1	p25.3	ADI1	4.87	6	6.21	6.05	6.16	6.53	5.86	6.67	5.82	5.78	6.82	6.2	6.56	6.64	7.35	7.03	6.56	6.44	6.26	6.35	5.72	6.18	5.9	5.43	6.05	5.61	6.78	3.95	5.95	4.79	5.05	6.2	5.6	6.17	5.62	6.15	6.29	6.19	5.66	6.7	5.9	5.89
246243	ENSG00000171865	2	3592383	3606206	-1	p25.3	RNASEH1	4.19	4.26	4.33	3.31	3.57	4.19	3.35	3.38	3.24	3.18	2.54	2.8	3.64	3.47	3.18	2.88	3.36	3.02	3.95	3.74	2.84	3.95	3.83	4.31	3.52	3.75	3.78	4.18	4.03	4.26	3.9	3.85	4.16	4.13	4.09	4.23	3.6	3.39	3.61	3.45	4.06	3.97
6664	ENSG00000176887	2	5832799	5841516	1	p25.2	SOX11	3.82	5.87	7.24	6.83	6.55	2.05	5.37	4.31	5.42	6.18	5.74	5.5	6.3	5.63	6.22	5.7	1.59	6.99	3	5.7	6.96	6.18	6.33	3.43	6.15	6.29	6.38	5.29	5.14	6.54	7.46	5.66	6.14	6.02	6.49	5.49	6.3	6.73	3.44	6.68	4.54	6.32
129607	ENSG00000134326	2	6980701	7006766	-1	p25.2	CMPK2	2.38	3.25	2.53	2.56	2.69	2.74	2.46	3.39	2.78	2.76	3	3.53	2.81	5.64	3.88	3.48	2.8	2.74	3	2.79	1.61	2.51	2.57	2.65	1.95	2.25	3.15	0.87	3	2.51	2.63	3.77	3.11	2.45	2.5	2.19	2.28	2.73	2.62	1.72	2.99	1.71
91543	ENSG00000134321	2	7005937	7038370	1	p25.2	RSAD2	2.33	3.8	2.79	2.51	2.39	2.83	2.39	3.52	2.87	3.2	3.15	3.78	3.35	8.25	5.6	3.42	2.69	3.52	3.31	2.95	1.58	2.66	3.72	4.13	1.85	1.62	3.71	0.47	3.56	2.97	2.8	4.1	3.45	2.41	1.96	2.37	2.62	2.14	3.06	1.73	3.09	1.54
9781	ENSG00000151692	2	7057523	7208417	1	p25.2	RNF144A	6.32	7.36	6.84	6.67	6.88	7.03	6.44	5.78	5.62	7.22	6.82	6.46	6.24	5.9	5.75	6.24	5.76	7.09	6.27	6.1	6.17	6.06	6.09	5.48	6.31	5.92	6.41	6.66	6.3	6.82	7.01	5.88	6.7	6.79	6.85	6.64	6.03	6.45	6.37	6.72	6.19	6.73
3398	ENSG00000115738	2	8818975	8824583	1	p25.1	ID2	7.69	6.11	6.61	7.02	6.64	8.24	6.88	7.52	7.72	6.31	7.14	6.99	6.84	7.84	9.15	7.96	8.23	7.35	7.62	7.56	8.08	7.96	6.85	7.24	7.47	7.71	6.64	7.53	8.07	7.59	7.37	7.7	7.46	7.64	7.91	6.83	7.82	7.7	8.23	6.52	7.4	7.14
57498	ENSG00000134313	2	8865408	8977760	-1	p25.1	KIDINS220	8.63	8.82	8.92	8.12	8.25	8.06	8.31	7.8	7.97	8.36	7.71	7.64	8.6	7.83	6.94	7.9	8.36	7.8	7.95	8.1	7.88	8.73	8.88	8.52	8.25	7.9	8.5	8.94	8.32	8.44	8.53	8.29	8.4	8.61	8.79	8.32	7.8	8.19	7.96	7.73	7.88	8.64
129642	ENSG00000143797	2	8992820	9143942	-1	p25.1	MBOAT2	6.01	7.22	6.67	6.28	6.11	6.53	5.89	5.77	5.78	6.28	5.72	6.13	5.57	5.08	5.58	6.34	5.73	6.25	5.73	6.72	5.94	6.29	6.88	6.3	6.45	5.81	5.87	5.74	5.92	6.48	6.56	5.92	6.38	6.71	6.79	6.1	5.61	5.68	6.28	5.35	5.41	6.75
8853	ENSG00000151693	2	9346894	9545812	1	p25.1	ASAP2	5.83	5.36	5.08	5.52	5.9	5.97	5.59	5.18	5.18	5.48	5.17	5.03	5.6	5.54	5.13	5.51	6.2	5.69	5.58	6.2	5.05	5.45	4.81	5.3	5.55	4.59	5.46	5.43	5.81	5.37	5.65	5.71	6.02	5.65	5.76	5.74	5.55	4.82	5.57	5.29	6.04	5.51
9270	ENSG00000119185	2	9543604	9563676	-1	p25.1	ITGB1BP1	5.38	5.18	5.27	5.32	5.68	5.66	5.51	5.99	5.66	5.28	5.77	5.54	5.21	5.48	5.77	5.53	5.81	5.68	5.62	5.49	5.92	5.18	5.28	5.42	5.53	5.93	5.57	5.38	5.55	5.4	5.47	5.75	5.87	5.51	5.64	5.69	5.63	6.01	5.6	5.65	6.37	5.17
51692	ENSG00000119203	2	9563697	9613230	1	p25.1	CPSF3	5.62	5.27	5.47	5.38	5.3	5.25	5.49	5.36	5.46	5.31	5.36	5.43	5.72	6.12	6.44	5.41	5.63	5.32	5.16	5.01	5.65	5.45	5.64	5.29	5.12	5.75	5.54	6.01	5.37	5.74	5.82	5.29	5.23	5.27	5.55	4.72	5.46	5.48	4.94	5.41	4.74	5.68
285148	ENSG00000134330	2	9613787	9636672	1	p25.1	IAH1	4.61	4.84	3.61	4.76	4.78	5.06	4.68	4.69	4.88	4.41	4.99	4.89	4.94	5	5.11	4.71	4.27	4.46	4.78	4.49	2.08	4.87	3.82	4.85	4.05	4.18	4.73	4.78	4.72	4.89	4.74	4.68	4.48	4.74	4.71	4.4	4.73	5.14	4.83	5.14	4.99	4.42
6868	ENSG00000151694	2	9628615	9695921	-1	p25.1	ADAM17	5.49	6.02	5.99	5.3	5.59	5.79	5.62	4.78	5.53	5.52	4.77	5.13	5.78	5.24	3.89	5.25	5.3	5.25	5.24	5.89	5.16	5.48	5.72	6.36	5.37	5.16	5.37	5.61	5.72	5.44	5.91	5.39	5.49	5.88	5.61	5.13	5.01	5.23	5.52	5.35	4.79	5.34
9014	ENSG00000115750	2	9983483	10074537	1	p25.1	TAF1B	3.12	3.01	3.42	3.31	3.71	3.65	3.49	3.26	3.07	3.35	3.01	2.96	3.63	3.56	3.02	3.6	2.62	3.15	3.37	3.57	3.39	3.1	2.98	3.9	2.98	2.96	3.05	3.6	3.6	3.41	3.65	3.09	3.76	3.74	3.14	3.04	2.99	3.27	3.29	3.09	3.02	3.26
29841	ENSG00000134317	2	10085341	10142411	1	p25.1	GRHL1	1	1.71	3.26	1.09	2.75	0.87	0.84	1.16	0.75	2.44	0.14	0.77	2.14	1.42	1.81	2.16	0.01	1.71	1.23	1.28	3.05	0.9	-0.16	2.18	2.03	1.17	1.87	2.39	1.38	1.33	2.42	1.48	2.43	2.27	2.11	1.96	1.73	2.85	1.39	1.99	1.88	1.58
8462	ENSG00000172059	2	10182976	10194963	1	p25.1	KLF11	2.8	2.88	2.49	2.8	3.01	3	3.21	2.6	3.35	2.16	2.62	3.72	2.78	1.9	2.32	2.31	3.41	2.35	2.91	2.74	1.85	2.08	2.19	2.18	2.94	2.21	2.21	1.73	2.18	2.73	2.33	2.93	2.34	3.21	2.48	2.88	2.3	1.76	2.34	2.58	3.24	3.17
192668	ENSG00000205795	2	10196907	10221071	-1	p25.1	CYS1	1.73	1.19	3.41	3.27	3.85	1.41	2.4	2.57	1.95	3.56	2.83	3.36	3	1.33	3.89	2.31	3	2.82	2.83	2.41	1.81	2.97	2.18	2.55	2.68	0.12	3.63	0.37	2.03	3.27	2.49	3.21	3.26	2.88	1.86	3	3.39	3.19	2.21	1.24	3.81	2.16
6241	ENSG00000171848	2	10262455	10271545	1	p25.1	RRM2	4.44	3.92	2.96	2.81	-0.11	-0.85	4.06	-0.22	4.71	1.67	1.48	0.07	1.19	6.89	6.04	-2.38	4.99	2.93	2.82	2.58	4.33	4.26	5.28	2.51	1.87	5.08	0.47	5.16	3.77	4.68	3.28	3.09	2.37	2.91	4.34	-3.36	2.69	3.17	1.23	5.23	-0.09	2.87
3241	ENSG00000115756	2	10443015	10567743	1	p25.1	HPCAL1	5.16	4.59	4.94	6.39	6.15	5.74	5.05	6.54	4.87	5.95	5.96	5.49	4.62	5.34	5.65	4.83	5.35	5.45	6.36	5.75	5.66	4.83	4.76	4.54	5.56	4.94	6.07	4.89	5.18	5.16	4.37	6.77	5.47	5.2	6.14	6.48	6.58	4.7	5.29	5.88	8.29	5.79
4953	ENSG00000115758	2	10580094	10588630	-1	p25.1	ODC1	7.77	6.66	7.39	6.68	7.03	7.54	7.36	6.82	7.21	6.96	6.69	7.27	7.66	7.13	7.31	6.66	7.49	6.81	7.18	7.72	7.88	7.01	6.81	7.46	6.92	7.48	6.6	7.2	7.54	8.04	7.28	7.05	6.99	6.86	7.17	6.51	7.27	6.84	6.95	8.01	6.11	7.35
79954	ENSG00000115761	2	10710892	10830101	-1	p25.1	NOL10	4.71	4.67	4.84	4.78	4.49	4.94	4.77	4.54	4.58	4.43	4.7	4.6	4.87	5.01	5.08	4.69	4.72	4.68	4.39	4.44	4.91	4.81	4.87	5.11	4.67	5.06	4.83	4.94	4.65	4.83	4.75	4.69	4.67	4.5	4.63	4.61	4.6	4.81	4.44	4.63	4.31	4.66
245973	ENSG00000143882	2	10861775	10925236	1	p25.1	ATP6V1C2	1.01	1.08	0.66	0.68	0.41	0.5	0.48	0.7	0.84	1.34	0.7	1.19	0.92	0.88	1.04	1.01	0.73	0.95	0.04	0.47	1.18	0.52	1.28	1.26	1.51	1.71	0.69	0.44	0.27	1.07	0.86	-0.3	0.08	0.13	0.72	-0.17	0.3	1.72	0.34	1.06	0.04	0.33
10130	ENSG00000143870	2	10923517	10978103	-1	p25.1	PDIA6	7.52	7.98	7.42	7.1	7.66	7.8	7.33	7.28	7.47	7.54	7.35	7.76	7.77	8.13	7.95	7.65	7.63	7.63	7.11	7.66	7.45	7.37	7.34	8.14	7.84	8.58	7.31	7.32	7.46	7.65	7.67	7.35	7.49	7.15	7.34	7.1	7.17	7.72	7.47	7.95	7.06	6.91
3754	ENSG00000162975	2	11052063	11054350	1	p25.1	KCNF1	5.26	4.53	5.66	6.29	6.04	5.36	6.47	4.36	5.29	6.37	4.76	6.6	5.12	4.21	6.73	5.18	3.03	5.29	5.33	5.21	5.09	5.85	5.64	5.93	5.2	4	6.46	5.94	5.2	5.09	4.79	5.36	5.38	5.15	4.55	6.18	6.78	4.42	5.8	4.75	6.17	6.08
130814	ENSG00000162976	2	11295324	11319000	1	p25.1	PQLC3	2.43	3.07	1.83	1.98	2.43	3.1	1.64	2.23	2.74	2.62	3.38	2.91	2.11	2.74	2.87	2.76	2.19	2.67	2.28	2.61	2.29	2.16	2.31	2.45	2.5	2.58	2.31	2.16	2.2	2.32	2.7	2.4	1.95	1.6	2.22	1.71	1.06	2.88	3.55	2.4	2.63	2.33
9475	ENSG00000134318	2	11319887	11488456	-1	p25.1	ROCK2	5.94	5.92	6.16	5.24	5.75	5.91	5.68	5.44	4.82	5.88	3.88	4.63	5.75	4.9	2.83	4.78	4.51	4.75	5.81	5.71	4.36	5.97	5.64	6.09	5.4	4.91	5.83	5.83	6.2	5.82	5.88	6.13	6.64	6.43	6.35	6.12	5.26	4.89	5.49	4.88	6.55	5.94
9687	ENSG00000196208	2	11674242	11782914	1	p25.1	GREB1	3.53	6.28	5.45	4.86	5.23	4.64	5.44	4.88	5.53	5.68	4.8	4.81	5.06	0.23	0.16	5.3	2.74	5.07	5.5	4.89	4.19	4.15	3.84	4.09	4.99	4.82	3.12	4.88	5.29	5.67	5.81	4.57	5.61	5.45	5.35	5.53	5.56	5.27	4.38	5.52	5.6	4.73
23620	ENSG00000169006	2	11798304	11810290	-1	p25.1	NTSR2	4.25	1.42	2.95	5.91	6.45	2.2	3.74	5.41	4.37	4.21	5.5	5.01	4.11	-4.58	0.56	5.74	3.83	5.8	5.76	5.64	-1.4	1.81	1.85	-2.31	5.64	-1.63	3.22	1.55	4.21	4.33	4.19	5.75	3.69	3.46	0.99	5.44	4.73	3.33	3.05	3.45	5.98	3.78
23175	ENSG00000134324	2	11817721	11967535	1	p25.1	LPIN1	6.34	6.53	6.62	6.17	6.07	6.63	6.09	6.58	6.11	6.12	5.95	5.41	6.36	6.3	6.07	6.31	6.61	6.27	6.42	7.17	5.41	6.81	6.45	6.83	7.17	5.89	6.39	6.75	6.13	6.27	6.19	6.48	6.37	6.32	6.34	6.13	5.86	6.4	6.94	5.68	6.79	6.37
28951	ENSG00000071575	2	12857015	12882860	1	p24.3	TRIB2	6.93	7.52	7.85	7.26	8.28	5.4	6.99	5.73	5.91	8.64	5.91	6.44	7.74	5.65	6.72	7.13	6.31	7.32	5.37	7.15	7.5	7.15	7.68	7.9	6.78	6.37	7.55	6.84	5.64	8.1	8.33	5.65	7.6	8.33	8.33	7.38	7	7.16	6.79	6.7	5.92	7.12
151354	ENSG00000162981	2	14772810	14790933	1	p24.3	FAM84A	3.95	5.4	3.99	5.23	5.94	4.34	4.68	4.21	3.8	5.91	3.02	3.69	5.32	4.03	3.96	4.31	4.05	4.46	4.36	4.15	5.35	3.94	4.32	4.55	4.66	5.16	5.35	4.82	4.44	5.73	5.73	4.84	4.97	5.01	5.27	5.52	5.14	5.7	3.87	4.45	6.42	4.87
51594	ENSG00000151779	2	15307032	15701454	-1	p24.3	NBAS	6.1	6.37	6.44	6.25	6.06	6.47	6.43	5.94	5.97	6.05	5.61	6.25	6	5.9	6.46	6.02	5.71	6.02	6.08	6.26	5.98	5.99	6.41	5.91	6.19	6.15	6.34	6.78	6.17	6.51	6.46	6.13	6.64	6.26	6.44	6.08	5.97	5.9	6.24	5.64	6.08	6.95
1653	ENSG00000079785	2	15731302	15771225	1	p24.3	DDX1	7.27	7.02	7.58	7.13	7.31	7.38	7.53	7.41	7.3	7.5	7.07	7.15	7.51	7.65	7.66	7.25	7.48	7.06	7.04	7.11	7.43	7.43	7.26	7.26	6.98	7.68	7.39	7.54	7.31	7.57	7.66	7.3	7.54	7.31	7.54	7.08	7.29	7.74	7.39	7.16	7.48	7.27
4613	ENSG00000134323	2	16080686	16087129	1	p24.3	MYCN	6.29	4.09	4.79	4.7	4.01	4.78	5.45	5.05	4.54	5.04	3.61	3.84	4.71	6.19	5.38	5.15	6.34	4.61	5.75	3.81	4.05	5.61	5.75	5.04	5.48	6.72	6.02	7.06	5.33	5.85	4.29	4.34	4.52	4.24	6.16	3.9	5.7	6.01	4.62	3.96	2.93	4.28
81553	ENSG00000197872	2	16730727	16847599	-1	p24.2	FAM49A	5.35	5.73	5.77	4.67	5.31	5.78	4.06	4.92	3.82	3.79	2.84	4.28	4.17	3.5	2.99	4.2	3.45	3.79	4.89	5.33	4.18	4.32	4.49	5.03	5.56	4.36	4.55	4.3	4.6	5.52	5.09	5.4	5.95	5.4	4.57	5.41	4.29	4.68	4.68	4.08	5.73	5.06
7447	ENSG00000163032	2	17720393	17838285	1	p24.2	VSNL1	6.19	-1.25	3.79	7.1	7.48	7.53	6.52	8.37	4.08	6.57	4.96	0.62	3.13	1.82	2.66	2.15	6.64	2.63	8.02	2.74	3.27	3.82	4.65	5.15	2.44	3.83	6.78	5.9	7.53	3.93	5.01	8.62	8.43	7.42	6.21	8.44	8.01	5.73	6.74	6.23	10.02	7.1
79677	ENSG00000163029	2	17845079	17981509	-1	p24.2	SMC6	5.02	4.62	5.09	4.8	4.51	4.47	5	5.04	4.79	5.15	4.58	4.05	5.28	5.37	4.57	4.69	4.77	4.67	4.33	4.74	4.79	5.18	4.91	4.91	4.48	4.87	5.05	5.4	4.94	4.99	5.02	4.56	4.96	4.93	5.34	4.71	4.55	5.29	4.48	4.11	4.03	5.21
348654	ENSG00000178295	2	17935125	17966632	1	p24.2	GEN1	3.47	3.04	4.18	3.05	2.57	2.13	3.31	3.56	3.16	3.75	3.3	1.74	4.16	3.49	2.96	2.38	4.17	3.01	1.82	3.21	3.68	4.3	4.11	3.64	2.71	3.63	3.79	3.6	2.95	2.96	3.7	3.03	3.06	3.35	4.08	2.51	2.77	4.41	1.96	2.86	1.89	2.89
3790	ENSG00000170745	2	18059114	18542882	1	p24.2	KCNS3	2	4.32	2.59	1.26	3.59	1.74	1.35	1.97	0.98	3.87	2.25	1.54	0.98	0.42	1.26	0.16	1.99	1.02	1.76	1.05	0.63	1.13	0.72	0.61	1.03	2.72	0.83	1.34	2.09	1.49	3.57	2.17	1.89	1.79	1.07	1.29	1.61	5.51	0.67	1.82	2.94	1.75
130502	ENSG00000183891	2	20096404	20101747	-1	p24.1	TTC32	1.82	0.51	2.18	0.86	1.38	2.28	1.6	2.6	2.04	2.12	2.53	2	1.96	2.39	2.46	2.72	2.6	2.22	1.37	1.9	2.37	2.18	1.95	0.92	1	1.66	1.61	0.39	1.46	1.81	2.27	1.07	1.27	1.93	2.09	2.1	1.82	2.46	2.92	1.04	1	1.28
57539	ENSG00000118965	2	20110021	20189892	-1	p24.1	WDR35	5.29	5.62	5.5	5.16	5.24	6.28	5.45	5.29	5.01	5.51	4.63	5.19	5.56	5.69	4.98	5.54	4.4	5.31	5.18	5.71	5.05	4.91	4.86	5.58	5.47	4.91	5.29	4.92	5.76	5.44	5.66	5.07	5.73	5.47	5.49	4.94	4.64	5.04	6.07	4.68	4.88	5.35
4148	ENSG00000132031	2	20191872	20212455	-1	p24.1	MATN3	2.08	2.47	2.46	2.43	2.4	2.56	2.91	2.27	3.21	2.77	2.72	3.17	1.84	2.01	1.97	2.51	2.96	1.77	1.88	3.02	3.7	2.77	3.03	3.33	3.37	2.95	1.97	1.16	2.45	2.78	2.07	1.99	2.2	2.65	2.64	2.81	2.09	2.15	3.37	1.34	1.57	4.02
9741	ENSG00000068697	2	20232411	20251789	-1	p24.1	LAPTM4A	7.12	6.77	7.09	7.95	7.28	8.25	7.78	7.77	7.82	7.17	7.79	8.32	7.52	7.63	7.21	8.16	7.86	7.37	7.52	8.03	7.28	7.42	7.66	7.75	7.88	7.36	7.3	7.1	7.64	6.97	7.43	7.64	7.29	7.49	7.04	7.1	7.01	7.31	8.71	6.68	7.22	7.47
6382	ENSG00000115884	2	20400558	20425194	-1	p24.1	SDC1	3.27	1.81	1.28	2.11	0.79	1.3	1.72	1.53	3.14	0.97	1.51	0.74	2.34	5.91	6.13	2.14	2.95	1.5	3.33	1.44	2.68	2.89	2.73	2.93	2.2	3.5	2.96	3.12	2.44	2.91	1.33	2.04	1.92	2.4	3.59	0.58	2.27	2.17	1.03	4.49	1.17	1.67
23369	ENSG00000055917	2	20448452	20551995	-1	p24.1	PUM2	7.84	7.26	8.35	7.61	7.47	7.85	7.88	7.97	7.68	7.88	7.28	7.5	8.12	7.7	7.11	7.65	7.88	7.36	7.62	7.48	7.43	8.18	7.76	7.82	7.52	7.73	7.83	8.14	8.01	7.74	7.9	7.77	7.88	7.92	8.07	7.26	7.31	7.77	7.54	7.23	7.62	7.84
388	ENSG00000143878	2	20646835	20649200	1	p24.1	RHOB	8.91	9.37	8.34	10.24	9.37	11.05	9.58	9.75	10.08	9.51	10.55	9.92	8.07	9.87	9.21	10.25	8.22	9.62	8.67	10.55	9.45	7.78	8.6	8.33	10.39	8.9	8.49	7.84	8.74	9.04	9.37	9.1	8.18	8.38	7.88	10.27	8.21	7.9	10.35	9.02	9.75	10.36
64342	ENSG00000118960	2	20760208	20850849	-1	p24.1	HS1BP3	5.25	5.69	4.92	5.34	5.04	5.51	5.11	5.3	5.63	4.9	5.91	6.08	5.17	5.76	6.22	5.66	5.43	5.42	5.52	5.39	5.89	5.45	5.36	5.19	5.99	5.45	5.36	5.42	5.36	5.35	5.25	5.11	4.91	5.19	5.02	5.16	5.36	5.32	5.13	5.4	4.55	5.58
60526	ENSG00000118961	2	20883803	21022882	-1	p24.1	C2orf43	4.32	4.42	4.94	4.56	4.51	4.64	4.48	4.04	4.67	4.52	4.35	4.5	5.01	4.75	4.42	4.94	4.23	4.45	4.41	4.87	4.21	4.42	4.51	4.84	4.86	4.32	4.19	4.89	4.54	4.27	4.61	4.32	4.31	4.85	4.53	4	3.49	4.4	4.4	4.64	3.18	4.72
114818	ENSG00000119771	2	23608088	23931481	1	p24.1	KLHL29	2.51	3.68	2.4	4.24	3.54	2.67	3.93	3.54	1.85	2.73	2.89	1.09	2.04	1.64	0.73	3.33	2.43	1.44	3.38	2.06	1.79	2.41	3.68	3.92	2.98	2.55	3.48	2.89	3.47	1.63	2.44	3.33	3.91	2.92	3.4	3.86	3.55	1.97	3.38	1.83	4.58	3.44
54454	ENSG00000119778	2	23971534	24149984	-1	p23.3	ATAD2B	4.1	4.12	4.88	3.99	3.81	4.02	4.48	3.77	3.95	4.62	3.4	3.28	4.6	3.85	3.18	4.01	3.98	3.98	3.65	3.91	2.64	4.26	4.56	4.36	3.89	3.94	4.36	4.72	4.37	4.39	4.58	3.62	4.19	4.7	4.98	4.01	3.75	4.06	4.17	3.22	3.04	4.21
165324	ENSG00000173960	2	24150155	24227779	1	p23.3	UBXN2A	3.99	4.88	4.14	3.88	3.98	4.44	3.81	3.64	4.19	3.85	3.84	4	4.21	4.16	4.15	4.38	3.82	3.89	3.79	4.21	2.81	4.14	4.26	4.33	3.81	3.96	4	4.36	4.38	3.93	4.12	3.86	3.89	4.12	4.24	3.43	3.87	3.86	3.94	3.76	3.2	3.86
80304	ENSG00000163026	2	24252210	24272445	-1	p23.3	C2orf44	4.54	4.11	5.07	4.43	3.99	4.57	4.68	4.38	4.07	4.18	3.84	3.74	4.7	4.57	4.42	4.3	4.4	4.24	3.96	3.85	3.18	4.8	4.73	4.77	4.36	4.53	4.55	5.16	4.27	4.67	4.5	3.96	4.46	4.16	4.76	3.96	4.14	4.51	3.89	4.07	3.61	4.33
2281	ENSG00000119782	2	24272571	24286551	1	p23.3	FKBP1B	1.33	0.32	-0.22	2.77	2.97	1.77	1.82	3.33	0.51	2.09	1.36	0.6	-0.02	1.6	1.11	0.12	2.35	1.27	2.33	1.02	-0.35	0.72	0.22	-1.19	0.85	0.77	2.45	0.98	2.41	1.19	1.21	2.88	2.83	2.13	0.97	3.27	3.31	1.8	2.15	3.38	4.22	2.17
9540	ENSG00000115129	2	24300303	24308731	-1	p23.3	TP53I3	4.99	5.27	3.05	3.01	2.26	2.71	3.45	2.83	4	2.28	4.21	3.24	2.66	6.21	6.47	2.98	4.56	2.78	1.8	4.44	4.4	3.91	3.73	5.5	3.06	4.28	4.11	5.32	4.32	5.14	4	4.11	3.76	3.63	3.2	1.97	2.66	4.88	3.64	5.48	2.08	2.97
50618	ENSG00000198399	2	24425733	24583583	-1	p23.3	ITSN2	5.09	5.17	5.22	4.64	4.69	5.39	4.97	5.09	4.56	4.92	4.71	4.2	4.76	4.95	3.95	4.6	4.93	4.71	5.02	4.7	3.47	4.96	5.01	5.03	4.73	4.76	5.11	4.92	5.07	4.92	4.98	5.14	5.53	5.07	5.27	5.51	4.75	5.06	5.29	4.2	5.52	4.97
8648	ENSG00000084676	2	24714783	24993571	1	p23.3	NCOA1	7.44	7.36	7.87	7.78	7.41	8.34	7.77	7.35	7.32	7.64	7	7.74	7.65	6.95	6.42	7.42	7.24	7.58	7.5	7.81	6.24	7.71	7.74	7.81	7.7	6.78	7.7	7.39	7.85	7.31	7.56	7.65	7.89	7.96	8.33	7.45	7.03	7.04	8.13	6.4	7.75	7.99
79172	ENSG00000138092	2	25016005	25045245	1	p23.3	CENPO	3.75	3.29	3.88	3.39	2.52	3.09	3.56	2.16	3.31	2.55	2.18	2.55	3.31	3.86	3.79	2.58	3.99	3.11	2.71	3.29	2.68	4.1	4.1	3.57	3.32	3.68	3.28	4.04	3.29	3.78	3.28	3.12	3.16	3.32	3.96	2.52	2.97	3.14	3.3	3.51	2.5	3.26
109	ENSG00000138031	2	25042038	25142708	-1	p23.3	ADCY3	6.19	5.02	5.75	5.63	5.76	6.03	5.59	5.9	5.73	5.78	6.11	5.62	5.42	6.37	6.02	5.14	6.1	5.49	6.21	5.52	5.02	6.01	5.93	5.92	5.65	6.35	6.29	5.96	5.51	6.05	5.37	6.08	6.25	5.44	5.94	6.14	5.9	5.9	5.79	5.91	6.71	6.02
51277	ENSG00000115137	2	25166505	25194963	-1	p23.3	DNAJC27	3.86	3.99	4.18	3.81	3.91	4.52	4.24	4.43	3.62	4.09	3.73	3.89	3.83	2.52	2.4	3.75	3.65	4.14	4.04	3.42	2.01	3.91	3.92	4	3.43	3.43	4.22	3.9	4.2	3.58	3.81	4.25	4.55	4.12	4.26	4.44	3.49	3.83	4.08	2.87	4.79	4.18
22979	ENSG00000084710	2	25264999	25378243	1	p23.3	EFR3B	6.39	6.23	6.52	6.81	7.04	6.84	6.74	6.98	6.76	6.95	5.86	6.88	6.65	5.96	5.91	6.49	7.41	6.36	7.02	6.63	5.43	7.45	6.2	7.16	6.99	6.37	6.83	6.67	6.51	6.43	6.33	7.2	7.41	6.94	6.96	7.25	7.07	6.3	7.21	6.11	7.76	7.04
1788	ENSG00000119772	2	25455845	25565459	-1	p23.3	DNMT3A	3.83	3.67	4.36	3.35	3.46	3.16	3.8	3.05	3.27	3.56	3.05	2.84	3.68	2.6	2.47	3.36	3.82	3.84	3.52	4.16	2.23	4.16	4.05	4.26	3.68	3.67	3.87	3.52	3.81	3.46	3.72	3.44	3.96	4.2	4.15	4.19	3.66	2.9	3.46	3.4	3.44	4.1
1838	ENSG00000138101	2	25600067	25896503	-1	p23.3	DTNB	4.46	4.1	4.63	4.89	4.96	4.45	4.14	4.47	4.02	4.67	4.55	4.08	4.36	4.15	5.18	4.08	4.43	4.66	4.68	4.21	3.63	3.87	4.04	3.83	4.26	3.43	4.81	4.34	4.39	4.43	4.32	4.89	4.75	4.55	4.15	5.07	5.23	4.41	4.4	4.17	5.88	4.65
55252	ENSG00000143970	2	25960557	26101385	-1	p23.3	ASXL2	5.72	6	5.95	4.92	4.27	6.17	5.24	4.43	3.72	4.6	2.1	4.54	4.58	3.43	0.95	3.5	3.43	3.67	4.59	5.61	2.05	4.91	5.5	5.23	5.3	3.67	4.8	5.59	5.31	5.04	5.39	4.5	5.4	5.51	5.37	5.51	3.7	3.21	5.52	2.91	3.94	5.88
3797	ENSG00000084731	2	26149471	26205618	-1	p23.3	KIF3C	8.43	8.31	8.79	8.64	8.12	7.85	8.49	8.66	7.59	8.16	6.78	7.17	8.13	7.2	6.93	7.39	8.29	7.11	8.14	7.64	6.61	9.04	8.8	8.31	8.13	7.84	8.85	9.03	7.97	8.51	8.24	8.26	8.93	8.22	8.78	9	8.38	8.19	7.56	7.68	9.21	8.7
10890	ENSG00000084733	2	26256976	26360323	1	p23.3	RAB10	7.8	8.47	8.02	8	7.89	8.31	8.19	7.89	7.87	8.05	7.81	8.18	7.74	7.99	7.45	8.52	7.13	7.6	7.58	8.16	6.87	7.51	8.12	7.78	8.23	7.33	7.74	7.84	7.97	7.98	8.12	7.64	8.01	7.8	7.77	8.04	7.23	7.41	8.35	7.32	7.56	8.54
3030	ENSG00000084754	2	26413504	26467594	-1	p23.3	HADHA	8.55	8.36	8.07	8.48	8.35	8.33	8.59	8.19	8.57	8.29	8.42	8.84	8.57	8.41	9.12	8.45	8.44	8.45	8.31	8.44	7.49	8.09	8.59	8.1	8.32	8.83	8.49	8.76	8.11	8.78	8.65	8.24	8	8.08	7.88	7.8	8.38	8.2	8.12	7.86	7.58	8.69
3032	ENSG00000138029	2	26466038	26513336	1	p23.3	HADHB	7.38	7.97	7.33	7.94	7.97	8.53	7.79	8	8.61	7.76	8.23	8.92	7.64	7.94	8.16	8.91	7.15	8.17	7.87	8.44	7	6.75	7.24	7.53	8.1	7.77	7.12	7.26	7.83	7.74	7.97	8.02	7.43	8.42	7.01	7.06	7.35	7.49	8.75	6.96	7.52	7.68
3777	ENSG00000171303	2	26915558	26956288	1	p23.3	KCNK3	6.57	4.59	6.52	5.48	5.77	4.05	5.68	5.04	5.72	6.41	4.75	7.33	6.33	4.65	5.15	5.02	6.61	5.14	5.93	5.96	4.84	6.88	6.01	5.07	6.2	6.1	6.56	4.63	4.95	6.66	6.14	5.99	5.66	6.21	6.69	5.32	6.74	6.36	5.33	5.83	5.51	5.94
54978	ENSG00000213699	2	26987152	27004099	1	p23.3	C2orf18	5.7	6.37	5.65	6.08	6.2	6.27	5.85	5.71	6.14	5.68	6.56	6.51	6.03	6.3	6.33	6.26	6.07	6.19	6.07	6.37	5.21	6.06	5.84	6.32	6.43	5.84	5.97	5.75	5.72	5.68	5.7	5.98	5.59	5.7	5.77	5.58	5.75	5.63	6.25	5.8	5.73	5.85
56896	ENSG00000157851	2	27070615	27173219	1	p23.3	DPYSL5	7.46	6.33	5.44	5.84	6	5.3	6.53	5.52	6.27	5.13	7.53	5.93	4.48	6.71	6.92	5.69	6.42	7.65	7.14	5.96	5.06	6.39	6.64	7.29	6.43	4.42	6.59	6.09	6.8	6.69	6.64	6.23	6.36	5.67	6.9	6.81	6.33	5.03	5.75	7.08	6.32	6
22924	ENSG00000084764	2	27193480	27250064	1	p23.3	MAPRE3	6.32	6.63	6.08	6.49	6.64	6.75	6.53	7.12	6.05	6.33	6.65	5.88	6.01	6.36	6.59	5.88	6.99	6.18	6.94	5.75	5.9	6.35	6.31	6.5	5.95	6.34	6.87	6.44	6.25	6.18	5.92	7.19	7.03	6.35	6.62	7.22	7.1	6.73	6.7	6.79	7.99	6.43
54867	ENSG00000119777	2	27255778	27264563	1	p23.3	TMEM214	5.63	5.8	5.53	5.63	5.74	5.64	5.47	5.46	5.49	5.26	5.75	5.6	5.52	6.56	6.18	5.46	5.89	5.81	5.73	5.73	4.98	5.48	5.27	5.91	5.68	5.96	5.55	5.57	5.39	5.59	5.54	5.76	5.66	5.31	5.52	5.54	5.51	6.03	5.87	5.44	5.54	5.36
60509	ENSG00000084693	2	27265232	27293490	1	p23.3	AGBL5	5.29	4.8	4.77	4.61	4.79	4.7	5.03	4.43	4.92	4.71	4.43	4.76	4.96	5.96	6.12	4.58	5.42	4.73	5.12	4.48	3.88	5.04	5.08	5.15	4.92	5.15	4.91	5.2	4.83	5.33	4.9	4.74	4.7	5.11	5.3	4.71	5.37	4.9	4.73	5.43	4.65	5
11117	ENSG00000138080	2	27301435	27309271	1	p23.3	EMILIN1	4.12	2.79	3.77	3.92	4.13	5.08	4.3	4.45	4.75	4.22	5.5	4.66	3.93	5.93	5.59	4.31	5.28	4.45	5.3	4.23	3.46	5.14	4.84	5.57	4.27	5.82	4.11	2.4	3.2	3.47	3.32	4.52	3.28	4.44	3.94	3.49	4.13	4.84	5.01	4.75	4.41	3.94
3795	ENSG00000138030	2	27309615	27323640	1	p23.3	KHK	4.07	3.68	4	3.9	4.14	4.84	3.58	3.69	3.9	4.11	4.3	4.09	3.34	5.19	6.3	3.98	4.97	4.27	4.52	3.93	2.97	4.05	4.32	2.98	4.07	4.76	4.62	3.82	3.52	4.17	3.92	4.37	4.06	2.97	3.48	4.28	4.48	5.04	4.27	4.86	4.58	3.77
10669	ENSG00000138028	2	27321757	27341995	-1	p23.3	CGREF1	5.61	5.25	5.73	4.86	5.57	5.1	5.28	4.95	4.7	5.6	4.5	4.66	5.6	5.52	5.72	4.72	5.17	5.05	5.21	5.17	4.8	5.39	4.93	5.32	5.05	6.21	6	5.52	4.81	6	5.64	4.6	5.57	4.92	5.27	5.63	6.25	6.46	4.58	6.22	5.8	5.25
84696	ENSG00000143994	2	27346682	27353680	1	p23.3	ABHD1	-0.31	-0.39	0.09	1.04	0.43	1.54	-0.23	-0.78	0.51	1.18	1.02	0.28	-0.07	0.81	1.47	0.87	-0.44	1.15	-0.96	0.2	0.1	-0.59	-1.32	-3.11	-0.15	-1.88	0.19	-1.45	0.41	0.15	-0.01	-0.05	-0.57	-0.68	-0.9	-0.71	0.25	0.72	-1.59	-1.12	-0.39	-1.57
10113	ENSG00000138073	2	27353624	27357543	-1	p23.3	PREB	5.29	5.94	5.55	6	5.77	6.09	5.81	5.73	5.89	5.58	6.07	6.54	5.76	6.37	6.9	5.97	5.97	5.88	5.86	5.81	5.17	5.95	5.74	5.71	6.08	5.97	6.13	5.66	5.63	5.79	5.63	5.69	5.96	5.7	5.71	5.66	5.79	6.22	5.9	5.69	5.67	5.92
8884	ENSG00000138074	2	27422455	27435826	-1	p23.3	SLC5A6	4.32	4.47	4.81	4.18	4.63	4.37	4.55	4.66	4.41	4.44	3.99	4.26	4.83	5.45	5.39	4.48	4.5	4.9	5.1	4.45	4.3	4.67	4.28	4.85	4.72	5.52	4.75	4.8	4.92	4.84	4.54	4.46	4.89	4.63	4.46	4.61	5.36	5.43	4.82	5	5.18	4.47
51374	ENSG00000138085	2	27434895	27440046	1	p23.3	C2orf28	6.1	6.2	5.85	6.04	6	6.15	6.14	6.11	6.53	5.96	6.43	7.05	6.36	7.41	7.36	6.42	6.28	6.15	5.86	6.4	5.85	5.61	6.19	6.16	6.06	6.44	5.91	5.33	6.13	6.1	6.1	5.81	5.23	5.6	5.59	5.08	5.65	5.84	6.49	6.42	5.37	6.12
790	ENSG00000084774	2	27440258	27466660	1	p23.3	CAD	6.45	5.62	6.6	5.12	5.65	5.33	6.32	5.24	6.22	6.19	5.16	5.26	6.11	6.81	6.81	6.24	5.83	6.09	5.76	6.22	5.21	5.73	6.26	5.55	5.8	6.33	5.71	6.41	5.85	6.82	5.95	4.85	5.32	5.49	5.73	5.54	5.91	6.21	6.24	6.37	5.35	5.78
7781	ENSG00000115194	2	27476552	27498685	-1	p23.3	SLC30A3	2.34	-3.46	0.21	3.57	4.36	3.76	3.76	4.25	1.11	2.77	0.47	-0.85	0.43	2.68	-0.38	-1.62	2.92	-1.53	4.33	-0.93	-0.98	1.82	1.79	-0.85	-0.94	1.14	3.85	3.35	3.74	-0.23	0.24	4.48	4.9	2.93	3.53	4.57	4.61	1.97	2.83	2.81	5.45	4.26
4358	ENSG00000115204	2	27532360	27548547	-1	p23.3	MPV17	5.6	5.88	5.32	5.69	5.61	5.56	5.62	5.37	5.85	5.27	5.91	6.07	5.7	6.45	5.85	5.54	5.82	5.6	5.47	5.87	5.3	5.54	5.62	5.89	5.91	6.09	5.29	5.56	5.75	5.95	5.65	5.77	5.4	5.72	5.36	5.36	5.88	6.26	5.52	5.98	5.37	5.38
2976	ENSG00000115207	2	27548716	27579868	-1	p23.3	GTF3C2	6.4	6.29	6.68	6.3	6.2	6.4	6.44	6.08	6.34	6.32	5.91	6.31	6.39	6.53	6.07	6.07	6.54	6.15	6.12	6.22	5.42	6.58	6.45	6.27	6.28	6.52	6.41	6.8	6.33	6.51	6.59	5.95	6.19	6.37	6.62	5.85	6.14	6.47	6.38	6.15	5.47	6.2
8890	ENSG00000115211	2	27587219	27593353	-1	p23.3	EIF2B4	5.13	5.23	5.27	5.52	5.15	5.26	5.32	5.49	5.49	5.39	5.72	5.61	5.3	5.6	6.55	5.63	5.6	5.64	5.51	5.09	4.85	5.45	5.55	5.27	5.32	5.73	5.69	5.75	5.17	5.55	5.45	5.12	5.41	5.1	5.2	5.42	5.74	6.02	5.7	5.14	5.13	5.53
9784	ENSG00000115234	2	27593389	27599995	1	p23.3	SNX17	6.88	7.22	6.72	7.18	7.07	7.55	6.9	7.1	7.16	6.9	7.62	7.71	6.89	7.69	8.27	7.12	7.28	7.25	7.12	7.1	6.45	6.92	7	7.11	6.99	7.29	7.1	6.59	6.8	6.76	6.86	7.09	6.82	6.88	6.77	6.7	7.04	6.85	7.2	7.36	7.12	6.84
130557	ENSG00000163795	2	27600098	27603657	-1	p23.3	ZNF513	4.97	5.05	5.2	5.46	5.29	4.99	5.3	4.77	5.27	5.38	5.56	5.15	5.41	5.33	5.54	5.3	5.58	5.52	5.15	5.29	4.86	5.54	5.47	5.19	5.28	5.35	5.34	5.35	5.08	5.4	5.11	4.73	4.69	5.29	5.34	5.5	5.54	5.95	5.34	5.11	4.97	5.12
5496	ENSG00000115241	2	27604061	27632554	-1	p23.3	PPM1G	6.86	6.81	6.87	7.11	6.85	6.9	7.15	6.75	7.14	6.79	7	7.12	7.13	7.87	8.51	6.9	7.41	6.95	6.91	6.78	6.51	7.22	7.12	7.21	6.94	7.26	7.15	7.21	7.03	7.16	6.95	6.9	6.64	6.85	6.93	6.6	7.4	7.27	7.12	7.3	6.65	6.81
29959	ENSG00000115216	2	27650657	27665126	1	p23.3	NRBP1	5.99	6.29	6.03	6.64	6.41	6.64	6.55	6.32	6.43	6.31	6.42	6.55	6.4	7.09	7.46	6.32	6.77	6.4	6.4	6.3	5.45	6.47	6.54	6.58	6.3	6.45	6.51	6.12	6.24	5.99	5.99	6.42	6.47	6.38	6.3	6.33	6.45	6.3	6.58	6.38	6.73	6.37
26160	ENSG00000138002	2	27667238	27712656	-1	p23.3	IFT172	4.87	3.97	4.38	4.18	4.94	4.73	5.28	5.21	5	5.46	4.44	4.65	0.66	4.87	3.65	3.72	5.27	5.8	5.26	4.2	0.47	5.35	5.46	3.73	5.1	5.25	4.51	5.96	5.2	5.29	5.34	4.85	5.35	5.13	4.97	5.11	5.53	5.21	6.13	4.18	5.14	4.67
64838	ENSG00000115226	2	27714750	27718112	-1	p23.3	FNDC4	5.22	4.76	5.26	5.95	6.2	5.76	5.76	5.3	5.49	5.9	4.72	5.68	4.13	5.21	5.63	4.28	5.16	5.87	5.91	5.56	3.59	5.17	5.65	4.86	5.94	5.17	5.56	5.63	5.85	5.81	5.87	5.72	5.91	5.99	5.45	5.43	6.38	5.3	6.28	5.75	6.34	5.6
84226	ENSG00000221843	2	27799389	27805588	1	p23.3	C2orf16	2.81	1.85	3.08	1.68	0.82	2	2.6	0.99	1.27	1.78	0.6	1.04	2.4	0.67	-0.01	1.22	1.9	1.36	1.49	1.54	0.36	2.85	2.21	2.94	1.52	2.03	1.8	2.21	2.12	1.87	2	1.53	1.59	2.42	2.84	1.18	0.84	0.51	0.69	1.31	0.57	0.98
79635	ENSG00000176714	2	27848506	27851879	-1	p23.3	CCDC121	3.13	3.32	3.09	3.08	2.96	3.72	3.14	3.18	3.27	2.96	2.93	3.3	3.52	2.88	2.11	3.68	3.13	3.17	2.75	3.01	1.61	3.05	3.06	2.74	3.11	2.91	3.1	3.57	3.39	3.07	3.5	2.79	3.14	3.26	3.53	3.26	2.73	3.15	3.69	2.38	2.31	2.93
84450	ENSG00000198522	2	27851114	27874375	1	p23.3	GPN1	5.21	5.2	5.29	5.23	5.22	5.48	5.27	4.99	5.24	5.11	4.89	5.58	5.39	5.71	5.78	5.15	5.26	5.04	5.09	4.82	4.07	5.21	5.02	5.42	5.28	5.48	5.23	5.3	5.16	5.36	5.49	5.27	5.42	5.3	5.19	5.08	5.12	5.34	5.3	5	5.27	5.24
9913	ENSG00000119760	2	27873679	27886676	-1	p23.3	SUPT7L	6.3	6.06	6.48	6.05	6.07	6.12	6.42	6.43	6.44	6.42	6.18	5.86	6.25	6.37	5.89	6.57	6.71	6.41	6.07	6.04	5.55	6.38	6.52	6.36	6.21	6.35	6.3	6.66	6.21	6.11	6.23	6.04	6.46	6.38	6.81	6.3	6.24	6.76	6.66	5.99	6.3	6.41
22950	ENSG00000163798	2	27886338	27917840	1	p23.3	SLC4A1AP	5.71	5.72	5.71	5.67	5.67	5.91	5.73	5.81	5.69	5.59	5.47	5.5	5.74	5.9	5.69	5.61	5.66	5.22	5.65	5.35	4.54	5.8	5.77	5.7	5.54	5.66	5.91	5.7	5.51	5.72	5.76	5.92	5.95	5.59	5.86	5.94	5.86	5.93	5.86	5.21	5.99	5.9
64080	ENSG00000171174	2	28004231	28113965	-1	p23.2	RBKS	1.55	1.3	1.74	1.6	1.61	2.1	1.04	2.11	1.49	1.31	1.83	2.09	1.69	1.97	2.44	1.44	1.28	1.51	1.54	1.41	1.09	0.36	0.71	0.93	1.81	0.88	1.49	1.25	1.35	1.84	1.73	1.77	1.92	1.19	0.88	1.26	0.89	1.96	1.46	1.05	1.81	1.09
9577	ENSG00000158019	2	28112808	28561768	1	p23.2	BRE	5.01	5.41	4.68	5.24	5.17	5.01	4.83	4.6	4.89	4.72	5.06	5.23	4.92	5.71	6.2	4.84	5.25	4.91	4.78	4.79	5.27	4.48	5.03	4.94	5.07	5.13	5.12	4.88	4.68	4.9	5.02	5.29	4.71	4.81	4.77	4.71	4.92	4.82	5.08	5.24	5.27	5.06
2355	ENSG00000075426	2	28615315	28640179	1	p23.2	FOSL2	4.62	3.98	4.16	5.04	3.8	4.99	4.33	4.42	4.74	3.39	3.38	4.51	3	4.6	3.9	3.47	3.32	2.93	4.6	4.07	3.12	4.35	4.42	6.33	5.6	4.34	4.53	4.36	3.83	4.45	3.9	4.69	4.7	3.52	4.93	6.39	3.48	2.64	4.5	4.19	5.7	5.26
151056	ENSG00000163803	2	28680012	28866654	1	p23.2	PLB1	1.14	0.59	1.18	1.1	0.89	1.06	0.29	1.3	2.33	0.33	2.07	0.19	0.82	3.23	2.03	1.45	1.31	0.62	0.51	1.31	1.82	1.71	2.76	3.42	1.26	1.55	1.38	0.35	0.35	0.2	1.17	1.21	1.51	1.04	1.17	0.32	0.87	1.68	1.6	1	1.21	0.84
245711	ENSG00000213639	2	28974506	29025806	1	p23.2	PPP1CB	7.97	8.01	8.08	8.24	7.97	8.63	8.22	8.2	8.59	8.35	8.33	8.73	7.96	9.1	8.8	8.82	7.82	7.93	8.06	8.12	8.17	7.91	8.05	8.75	7.86	7.88	7.76	8.23	8.47	8.18	8.54	8.46	8.57	8.44	8.02	8.1	7.69	7.87	8.45	7.79	8.38	8.51
55006	ENSG00000171103	2	29072687	29093167	-1	p23.2	TRMT61B	4.3	3.98	4.55	3.63	4.38	3.9	4.57	4.12	4.45	4.3	4.45	4.11	4.58	5.22	5.18	4.35	4.63	3.98	4.13	4.61	5.02	4.37	4.73	4.33	4	4.31	4.15	5.01	4.01	4.42	4.77	3.76	4.54	4.04	4.57	3.8	4.27	4.98	4.3	4.39	3.59	4.05
23160	ENSG00000163811	2	29117509	29171088	1	p23.2	WDR43	5.58	5.19	5.77	4.99	5.16	5.37	5.31	5.19	5.06	5.3	4.66	4.76	5.63	5.33	5.02	5.09	4.95	4.86	5	5.19	5.29	5.22	5.26	5.78	4.86	5.55	5.43	5.63	5.42	5.77	5.78	5.23	5.49	5.09	5.38	5.21	5.08	5.48	4.99	5.29	4.53	5.11
165186	ENSG00000189350	2	29179477	29275096	1	p23.2	FAM179A	4.05	2.23	4.39	2.45	2.57	2.28	4.1	3.73	3.66	2.27	3.46	0.49	3.04	3.89	3.34	3.95	5.31	2.83	3.22	3.02	4.55	4.7	5.32	4.66	3.51	2.87	3.35	1.87	0.02	2.49	2.32	1.09	2.59	3.39	0.73	1.94	3.19	4.57	4.8	3.36	1.78	3.41
79745	ENSG00000115295	2	29320560	29412509	1	p23.2	CLIP4	6.11	6.31	5.99	5.21	5.34	6.38	5.79	6.1	5.15	6.01	5.73	5.53	5.37	4.97	4.56	5.88	4.84	5.24	5.35	5.44	5.43	5.23	5.42	5.52	5.31	5.65	5.87	5.39	5.59	5.91	5.87	5.77	5.95	5.91	5.66	5.96	5.47	5.83	6.98	5.25	6.12	5.67
238	ENSG00000171094	2	29415640	30144432	-1	p23.1	ALK	2.88	6.58	3.83	3.9	3.57	3.1	1.61	3.37	2.59	4.3	1.43	3.22	3.93	2.3	1.45	2.44	3.02	1.45	1.92	3.15	4.3	4.85	4.51	4.65	3.91	3.3	4.56	1.75	1.22	3.54	4.05	3.3	3.41	4.66	3.97	4.38	3.38	3.08	4.11	3.91	2.8	3.37
51646	ENSG00000119801	2	30369807	30383399	1	p23.1	YPEL5	6.62	6.97	6.42	6.85	7	7.41	6.68	7.15	6.73	6.84	7.01	6.93	6.65	6.68	6.81	6.82	6.81	6.6	6.84	6.7	7.08	6.51	6.72	6.5	6.77	6.54	6.77	6.72	6.88	6.39	6.9	7.2	7.01	6.85	6.65	7.01	6.73	6.6	7.2	6.29	7.75	6.84
81606	ENSG00000213626	2	30454397	30546596	1	p23.1	LBH	4.38	6.33	5.53	4.76	5.1	4.77	5.05	5.25	5.12	4.34	3.76	5.35	6.11	7.77	7.05	5.38	7.23	3.85	4.74	6.38	6.67	6.94	6.45	6.37	5.78	7.08	6.1	5.09	3.8	6.42	5.17	5.24	5.04	5.66	6.7	5.94	5.49	5.51	4.8	7.34	4.69	6.38
253558	ENSG00000172954	2	30670092	30867091	1	p23.1	LCLAT1	4.84	4.69	4.8	4.31	4.57	4.28	4.6	4.28	4.44	4.33	3.83	4.13	4.92	5.22	4.77	4.61	5.01	4.25	4.4	4.48	4.65	4.7	4.56	4.98	4.39	4.47	4.38	5.35	4.15	4.65	4.64	4.55	4.54	4.88	4.67	3.9	4.05	4.64	4.11	4.75	3.89	4.69
79623	ENSG00000158089	2	31133333	31378068	-1	p23.1	GALNT14	0.5	-0.74	2.07	2.91	4.15	1.13	2.46	0.86	1.68	5.08	2.48	2.16	3.81	-0.77	0.19	-2.17	0.94	0.96	1.64	0.26	3.88	1.31	1.21	-0.86	0.39	1.25	1.8	1.97	1.56	2.92	5.01	2.13	2.35	2.98	2.41	2.95	3.86	3.19	-0.03	1.87	2.06	2.43
30845	ENSG00000013016	2	31456880	31492313	1	p23.1	EHD3	6.29	9.31	6.81	6.71	7.37	6.95	6.64	6.77	6.6	7.39	6.1	5.91	6.81	6.61	6.17	6.11	5.79	6.26	6.82	6.74	6.77	6.51	5.81	5.55	6.8	7.45	6.94	6.91	6.31	6.49	7.01	7.05	7.49	6.95	6.56	7.39	6.46	6.81	6.4	7.12	7.55	6.66
84661	ENSG00000162961	2	32092878	32264881	-1	p22.3	DPY30	4.36	4.62	4.37	5.09	4.57	5.26	4.81	4.77	4.96	4.42	5.2	5.01	4.75	5.15	5.38	4.85	4.94	4.71	4.51	4.29	4.78	4.53	4.72	4.21	4.46	4.61	4.67	4.79	4.84	4.55	4.76	4.61	4.48	4.59	4.34	4.53	4.62	5.08	4.9	4.7	4.61	4.38
6683	ENSG00000021574	2	32288680	32382706	1	p22.3	SPAST	6.14	5.91	6.37	5.7	6.05	5.89	6.2	6	6.03	6.26	5.81	5.78	6.26	6.33	6.24	6.09	5.86	5.77	5.79	5.82	5.83	5.95	6.07	5.87	5.61	6.09	5.89	6.79	6.24	6.28	6.35	5.98	6.24	6.18	6.48	5.57	5.78	6.12	5.62	5.93	5.63	6.17
55676	ENSG00000152683	2	32390933	32449448	1	p22.3	SLC30A6	3.72	4.32	4.03	2.91	3.01	3.87	3.46	3.34	3.07	3.22	2.08	3.1	3.43	3.08	1.32	3.2	2.81	2.73	3.3	3.58	2.7	3.5	3.75	3.98	3.45	3.01	3.33	3.99	3.79	3.51	3.82	3.44	3.73	3.72	3.7	2.94	2.49	2.83	3.32	2.55	2.57	3.44
58484	ENSG00000091106	2	32449522	32490923	-1	p22.3	NLRC4	0.88	0.42	-0.06	-0.49	0.63	0.51	0.34	0.71	0.74	-0.07	1.69	0.15	0.49	0.87	0.98	0.8	-0.36	0.13	0.21	-0.05	0.15	-0.05	-0.06	0.83	-0.02	-0.08	0.34	0.13	-0.22	-0.23	0.97	0.31	0.15	-0.47	0.2	-0.46	-1.29	0.2	-0.22	-0.52	0.36	0.27
84272	ENSG00000119820	2	32502979	32537002	1	p22.3	YIPF4	4.82	4.94	5.15	4.63	4.31	5.13	5.04	4.85	4.71	4.55	4.7	4.5	4.84	4.72	4.35	4.99	4.23	4.54	4.61	4.7	4.5	4.88	4.86	5.01	4.54	4.56	4.41	5.14	5.1	4.59	4.76	4.99	5.03	4.83	4.67	4.7	4.37	4.27	4.79	4.31	4.44	4.84
57448	ENSG00000115760	2	32582096	32843966	1	p22.3	BIRC6	7.03	7.07	7.89	6.62	6.51	7.59	7.09	6.49	6.43	7	6.05	5.87	6.98	6.42	5.28	6.81	6.55	7.06	6.74	7.34	6.33	7.12	7.22	7.4	7.17	6.54	7.03	7.36	7.39	7.24	7.35	6.54	7.37	7.55	7.43	7.1	6.19	6.77	7.18	5.88	6.59	7.05
55622	ENSG00000018699	2	32853099	33046118	1	p22.3	TTC27	4.36	3.77	4.64	3.53	3.95	4.05	4.33	4.32	4.07	4.36	3.62	3.87	4.54	4.49	4.64	4.02	4.12	3.74	3.48	3.72	4.27	4	4.17	3.77	3.89	4.36	4.29	4.27	3.93	4.36	4.46	3.79	4.17	3.73	3.77	3.54	3.91	4.15	3.62	4.08	3.02	4.29
4052	ENSG00000049323	2	33172039	33624576	1	p22.3	LTBP1	3.67	2.68	2.93	4.91	4.41	5.99	4.76	3.62	3.73	4.82	4.42	5.78	3.93	2.79	3.15	4.14	2.79	4.58	4.74	4.51	2.55	2.92	3.94	5.79	4.55	3.81	3.69	3.22	4.69	3.57	3.57	4.87	3.65	4.7	5.16	3.55	4.33	2.14	6.24	3.65	5.18	4.88
25780	ENSG00000152689	2	33661391	33789817	1	p22.3	RASGRP3	4.65	3.14	3.49	2.54	4.45	1.82	1.94	2.21	4.19	2.96	5.52	4.67	3.22	3.72	4.16	3.86	4.97	5.72	4.83	4.61	3.29	3.78	3.93	3.65	4.35	4.93	2.87	3.22	5.03	3.49	4.91	4.66	3.66	3.4	2.74	4.47	3.71	3.85	2.86	4.59	3.75	2.92
25940	ENSG00000119812	2	33808725	33824449	-1	p22.3	FAM98A	5.49	5.93	5.4	5.78	5.78	5.91	5.66	5.93	5.49	5.42	5.77	5.78	5.67	6.24	5.94	5.68	5.33	5.92	5.85	5.84	5.93	5.06	5.28	5.18	5.72	5.71	5.5	5.98	5.97	5.92	6.04	5.88	6.24	5.61	5.57	5.81	5.45	5.82	6.21	5.47	5.85	5.59
51232	ENSG00000150938	2	36583069	36778278	1	p22.3	CRIM1	5.62	6.75	5.57	6.11	5.8	6.53	5.97	6.26	5.78	5.75	5.26	6.3	5.71	3.74	3.62	5.83	5.1	5.41	6.17	6.13	5.2	4.79	6.13	5.82	6.17	4.66	6.24	4.95	5.79	5.73	5.48	6.64	6.75	5.99	6.08	6.42	5.91	4.71	6.37	4.85	6.73	6.3
9637	ENSG00000171055	2	36778570	36873230	-1	p22.2	FEZ2	6.45	6.84	6.52	6.36	6.86	6.31	6.31	6.42	6.66	6.67	7.16	6.49	6.67	6.61	7.29	6.5	6.07	6.41	6.42	6.71	6.59	6.25	5.98	6.17	6.44	6.44	6.44	5.97	6.49	6.42	6.86	6.78	6.33	6.23	6.19	6.05	6.25	6.39	6.74	6.44	6.68	6.58
6801	ENSG00000115808	2	37070783	37193615	-1	p22.2	STRN	4.76	6.23	5.22	3.77	3.99	4.81	3.91	3.29	3.59	3.37	2.61	3.16	3.96	2.9	0.37	2.85	3.21	3.63	4.37	4.45	3.38	4.6	4.5	4.9	4.43	3.19	4.2	4.67	5	4.75	4.96	4.51	4.7	4.76	4.73	4.47	3.31	3.42	3.69	3.29	3.79	4.66
54497	ENSG00000008869	2	37195526	37311485	-1	p22.2	HEATR5B	6.13	6.03	6.33	5.88	5.52	6.31	6.03	5.88	5.41	5.72	5.02	5.12	5.96	5.6	4.55	5.43	5.87	5.47	5.8	5.62	5.59	6.11	6.31	6.01	5.69	5.53	6.04	6.42	6.04	6.26	6.15	5.87	6.41	6.06	6.49	5.93	5.42	5.87	6.05	5.24	6.01	6.25
253635	ENSG00000152133	2	37311594	37326387	1	p22.2	CCDC75	3.88	4.3	4.45	3.42	3.62	4.36	4.05	3.14	3.43	3.45	1.57	2.87	4.05	3.42	2.11	3.43	2.87	2.95	3.75	3.88	2.67	4.19	4.25	4.18	3.52	3.03	3.73	4.6	4.25	4.48	4.21	3.74	4.11	4.31	4.38	3.98	3.35	3.63	4.07	2.54	3.18	4.11
5610	ENSG00000055332	2	37326353	37384208	-1	p22.2	EIF2AK2	4.5	5.19	4.91	3.86	3.48	4.59	4.07	3.76	3.21	3.62	2.43	2.7	4.03	5.34	3.14	3.3	2.73	3.01	4.01	4.64	3.11	4.34	4.45	4.98	4.22	3.42	4.09	4.73	4.76	4.71	4.31	4.27	4.94	4.62	4.78	4.42	3.59	2.94	3.69	3.23	3.63	4.19
10153	ENSG00000115816	2	37428755	37458856	-1	p22.2	CEBPZ	6.21	6.08	6.82	6.32	6.01	6.81	6.56	6.7	6.27	6.26	5.96	5.9	6.7	6.33	6.19	6.45	6.36	5.93	6.1	6.13	6.04	6.61	6.47	6.67	6.07	6.38	6.58	6.37	6.41	6.37	6.67	5.9	6.25	6.3	6.35	6.27	6.04	6.55	6.47	5.77	5.63	6.43
55471	ENSG00000003509	2	37458774	37480546	1	p22.2	C2orf56	3.02	3.52	3.16	3.24	3.22	3.06	3.57	3.75	3.49	3.46	3.28	3.26	3.08	3.59	3.72	3.57	3.39	3.35	3.16	2.81	3.84	3.05	3.4	3.34	2.89	3.34	2.99	3.64	3.2	3.3	2.96	2.79	3.41	3.39	3.33	3.45	3.16	3.67	3.47	3.17	3.52	3.13
23683	ENSG00000115825	2	37477645	37551951	-1	p22.2	PRKD3	5.76	5.97	6.16	5.99	5.93	6.61	6.08	4.83	5.79	5.93	5.58	5.58	5.7	5.88	5.25	5.96	5.39	5.95	5.85	6.53	5.39	5.36	6.23	6.04	5.63	5.4	5.21	5.55	6.52	4.78	6.12	5.69	5.96	6.43	5.97	5.23	5.18	4.98	5.99	4.68	5.08	5.92
25797	ENSG00000115828	2	37571717	37600465	1	p22.2	QPCT	1.72	1.83	1.64	2.04	2.55	3.5	3.03	3.61	2.4	2.55	2.02	2.92	1.49	2.1	3.42	2.46	3.45	0.75	3.35	1.96	1.78	2.94	2.54	2.38	1.81	3.72	3.44	2.95	2.06	2.33	2.62	2.83	4.5	2.84	3.37	3.02	2.6	2.74	2.5	3.51	4.13	3.65
10602	ENSG00000163171	2	37869032	37965611	-1	p22.2	CDC42EP3	1.55	3.88	4.4	3.32	2.96	2.53	2.76	3.25	2.92	2.02	3	1.65	2.85	4.56	3.31	2.45	2.1	2.04	2.96	3.24	3.94	3.44	2.16	4.6	2.9	3.96	3.46	4.12	3.61	4.09	3.54	3.67	3.17	3.68	2.83	3.08	3.43	3.66	2.53	4.43	4.44	3.36
151393	ENSG00000115841	2	38150330	38294285	1	p22.2	FAM82A1	0.71	2.26	2	1.31	2.03	0.92	1.14	1.73	1.67	1.57	1.59	1.28	2.43	1.37	0.49	2.37	0.69	1.61	1.61	2.15	1.94	1.5	2.29	2.35	1.35	1.51	1.4	1.64	1.38	1.23	1.27	1.22	1.04	2.17	1.51	1.48	0.76	2.13	1.47	1.63	2.01	1.21
1545	ENSG00000138061	2	38294116	38337044	-1	p22.2	CYP1B1	3.16	3.76	2.37	2.76	4.2	5.09	2.62	2.85	3.54	2.38	3.17	3.5	2.65	0.65	-0.5	4.25	2.57	1.81	4.35	2.79	0.98	3.51	2.07	1.81	4.04	1.2	2.4	-0.13	2.95	3.89	3.7	4.33	3.62	2.73	2.49	1.72	1.39	1.12	5.51	2.78	4.11	3.33
64225	ENSG00000119787	2	38522022	38604427	-1	p22.1	ATL2	5.17	4.16	5.03	4.33	4.36	4.89	4.89	5.07	4.8	4.63	3.76	4.38	4.89	4.74	3.95	4.6	5.25	4.2	4.8	4.17	4.31	5.03	4.86	4.87	4.44	4.79	4.86	5.14	4.7	4.9	4.85	5.12	5.12	4.73	5.07	4.61	4.4	4.67	4.92	4.35	5.52	4.79
92906	ENSG00000143889	2	38789120	38830728	-1	p22.1	HNRPLL	5.41	5.42	5.45	5.16	4.99	5.53	5.8	5.49	5.51	5.19	4.84	5.3	5.41	5.16	4.49	5.32	5.15	4.89	5.36	4.96	4.91	5.63	5.6	5.44	5.17	5.37	5.07	5.73	5.56	5.36	5.35	5.36	5.39	5.5	5.34	5.08	4.98	5.01	5.28	5.17	5.01	5.52
130589	ENSG00000143891	2	38893052	38968379	1	p22.1	GALM	1.91	2.19	1.19	2.57	2.62	1.8	0.6	2.19	2.58	2.18	3.31	3	2.56	1.88	1.78	2.49	1.91	3.01	2.77	2.98	1.37	1.25	0.8	1.51	2.77	1.16	1.33	-0.2	2.46	1.24	2.44	2.69	2.47	1.36	0.45	2.32	2.21	1.44	3.23	1.21	2.83	1.54
79833	ENSG00000152147	2	38978676	39009598	1	p22.1	GEMIN6	2.97	3.05	3.21	2.92	2.54	2.94	3.02	2.79	2.85	2.79	2.59	3.22	3.08	3.75	4.01	2.88	2.86	2.8	2.68	2.54	3.72	2.96	2.8	3.02	2.73	3.67	2.91	3.53	2.99	3.38	3.12	2.47	2.84	2.56	2.62	2.25	3.15	3.26	2.78	3.44	2.13	2.82
90957	ENSG00000163214	2	39024871	39103075	-1	p22.1	DHX57	5.32	5.55	5.75	5.4	5.47	5.7	5.48	5.43	5.28	5.41	5.1	4.87	5.54	6	5.51	5.13	5.09	5.17	5.09	5.26	5.24	5.32	5.49	5.33	5.24	5.22	5.58	5.6	5.4	5.42	5.48	5.3	5.6	5.35	5.46	4.97	5.02	5.46	5.16	4.89	5.12	5.31
729967	ENSG00000188010	2	39103103	39156213	1	p22.1	MORN2	3.3	3.53	3.08	4.3	4.16	4.18	3.71	3.99	3.94	3.75	4.46	4.5	3.78	4.6	5.08	4.52	3.48	4.12	3.68	3.91	3.94	2.82	2.88	3.41	3.98	3.24	3.37	3.31	3.98	3.54	3.82	4.1	3.89	3.74	2.86	3.44	3.89	3.77	4.53	3.56	4.32	3.51
6654	ENSG00000115904	2	39208537	39351486	-1	p22.1	SOS1	6.54	6.55	7.01	6.25	6.17	6.38	6.52	5.87	6.07	6.59	5.6	5.82	6.44	6.2	5.23	6.09	6.26	6.02	6.12	6.38	6.06	6.29	6.78	6.56	6.31	5.99	6.45	6.98	6.84	6.62	6.72	6.21	6.63	6.83	6.96	6.18	6.07	5.98	6.31	5.9	5.9	6.53
8491	ENSG00000011566	2	39476407	39664453	-1	p22.1	MAP4K3	5.35	5.22	5.47	5.39	5.59	6.02	5.53	5.72	5.8	5.74	5.37	5.41	5.68	5.11	4.84	5.89	5.43	5.36	5.47	5.4	5.03	5.46	5.3	5.79	5.21	5.33	5.17	5.71	5.97	5.38	5.63	5.56	5.7	5.99	5.77	5.38	4.98	5.27	5.62	4.7	5.49	5.63
130733	ENSG00000152154	2	39892122	39945103	1	p22.1	TMEM178	4.51	1.86	3.24	5.44	5.32	5.44	4.94	4.5	4.91	5.32	6.43	6.09	3.63	3.74	5.26	5.74	4.39	5.93	5.25	5.45	5.6	2.78	2.97	1.99	4.62	3.58	3.49	3.55	5.78	3.69	5.02	4.52	5.12	5.45	4.01	5.18	4.97	4.03	5.8	4.14	5.84	5.05
80745	ENSG00000138050	2	39963200	40006407	-1	p22.1	THUMPD2	3.32	2.68	3.98	3.34	3.34	2.7	3.08	3.87	3.91	3.3	2.25	3.36	4.37	3.98	4.34	3.11	1.1	3.91	3.04	2.35	3.14	3.31	3.05	3.6	3.51	4.31	2.91	3.57	3.79	4.03	2.75	2.87	3.4	2.94	4.06	3.59	3.81	4.21	3.26	3.79	2.55	2.72
6546	ENSG00000183023	2	40339286	40838193	-1	p22.1	SLC8A1	6.01	5.24	6.33	5.91	5.26	6.01	6.26	4.68	5.58	5.95	4.76	5.83	5.51	5.23	4.08	5.26	4.28	5.21	5.34	6.29	5.55	5.94	6.47	5.84	5.36	3.66	6.29	6.42	6.6	6.34	6.13	5.47	6.34	6.24	6.83	5.62	5.86	4.55	6.36	3.65	5.09	6.33
91461	ENSG00000162878	2	42275160	42285668	1	p21	PKDCC	3.32	3.99	2.99	2.64	2.87	2.09	2.96	2.96	3.81	2.95	3.14	2.91	3.32	4.89	5.45	3.17	3.94	3.05	3.03	3.26	4.05	3.53	3	3.12	3.08	5.36	3.47	3.86	3.1	3.66	2.12	2.45	3.24	2.9	3.36	3.95	3.98	5.12	2.98	5.04	3.95	2.59
27436	ENSG00000143924	2	42396490	42559688	1	p21	EML4	5.52	4.96	5.64	4.23	4.89	4.68	4.87	4.37	4.91	4.91	4.79	3.92	5.08	5.5	5.13	4.1	5.2	4.57	4.25	5.04	4.94	5.07	4.96	5.07	4.88	5.53	5.21	5.32	5.05	5.55	5.37	5.04	4.86	5.17	5.02	4.66	4.61	5.27	4.54	5.6	4.16	4.84
9167	ENSG00000115944	2	42560686	42596150	-1	p21	COX7A2L	6.22	5.83	5.58	6.1	6.03	6.11	5.99	6.8	6.37	6	6.52	6.82	6.18	5.96	6.46	6.01	6.58	5.91	6.24	5.81	5.95	5.9	5.88	5.72	5.96	6.35	6.16	6.26	6.09	6.24	6.24	6.6	6.06	5.99	5.77	6.13	6.37	6.1	6.14	6.2	6.6	6.2
57504	ENSG00000057935	2	42721709	42984087	1	p21	MTA3	6.2	6.21	6.84	6.77	6.71	6.55	6.58	6.47	6.15	6.5	5.73	6.19	6.43	5.75	6.09	6.06	6.41	6.45	6.36	6.38	6.26	6.53	6.65	6.28	6.54	6.38	6.99	6.65	6.35	6.68	6.58	6.5	6.92	6.84	6.72	6.67	6.96	6.29	6.41	6.16	7.31	7.02
23498	ENSG00000162882	2	42994229	43019733	-1	p21	HAAO	0.17	-1.16	-0.49	0.09	1.18	-0.02	-1.31	-1.27	0.91	-0.66	2.42	1.11	-0.1	-0.23	1.55	-0.47	1.22	0.26	0.39	0.73	-0.84	-0.84	-0.01	-0.57	-0.25	2.03	0.14	-0.16	-0.02	0.43	0.11	0.79	-1.19	-0.57	-1.22	-0.19	0.42	0.57	0.48	1.1	-0.24	-1.06
63892	ENSG00000115970	2	43393800	43823185	-1	p21	THADA	4.79	4.64	5.27	4.75	4.77	5.52	5.07	4.79	5.21	4.91	4.89	5.04	5.14	5.27	5.71	4.96	5.16	5.13	4.87	4.96	4.96	5.1	5.15	5.18	4.92	5.16	5.16	5.51	4.93	4.92	4.99	4.75	4.83	4.86	4.94	4.39	4.79	5.05	5.17	4.84	4.25	5.15
678	ENSG00000152518	2	43449541	43453748	-1	p21	ZFP36L2	5.93	6.47	5.83	7.18	6.25	7.25	6.85	6.76	7.89	7.04	7.42	7.51	6.97	7	7.78	7.26	6.83	6.97	6.99	6.48	6.46	7	6.34	6.77	6.99	6.36	6.2	6.21	6.88	6.03	6.43	6.27	6.16	6.84	6.16	7.52	6.67	6.05	6.74	5.69	5.97	7.44
130271	ENSG00000152527	2	43864412	43995126	1	p21	PLEKHH2	3.26	4.77	4.5	3.65	4.11	3.9	3.82	1.5	3.62	6.09	3.26	3.27	2.62	2.69	3.36	2.52	1.57	4.63	2.14	3.51	4.44	0.63	3.29	4.57	2.5	2.6	3.61	4.76	3.14	3.8	4.52	1.73	4.31	4.83	5.31	3.5	4.76	2.36	5.41	1.69	2.61	4.6
51626	ENSG00000138036	2	44001178	44037149	1	p21	DYNC2LI1	3.76	3.46	3.79	3.74	4.14	4.24	3.58	4.34	4.19	4.45	4.18	4.18	4.03	4.23	4.89	4.49	3.84	4	3.87	4.2	4.44	3.49	3.61	3.54	3.78	3.57	3.44	3.81	4.25	3.83	4.19	3.7	4.32	4.1	3.98	3.63	3.85	3.99	4.8	3.25	4.48	4.11
10128	ENSG00000138095	2	44113363	44223144	-1	p21	LRPPRC	8.17	7.53	8.01	7.43	7.57	8.06	7.93	8.36	8.06	7.93	7.28	7.78	8.05	6.83	7.34	7.75	7.95	7.46	7.66	7.82	7.53	8.03	7.85	8	7.81	8.19	7.59	8.46	7.99	8.2	8.01	7.84	7.71	7.92	7.82	7.5	7.27	7.6	7.79	7.75	7.83	7.89
5495	ENSG00000138032	2	44395108	44471523	1	p21	PPM1B	6.48	7.21	6.37	6.83	6.42	6.33	7.04	6.51	6.44	6.77	6.81	6.41	6.14	6.14	5.74	7.03	6.16	6.45	6.32	6.58	6.65	6.11	6.55	6.07	6.43	6.13	6.19	6.99	6.62	6.17	6.58	6.56	6.47	6.46	6.4	6.92	6.37	6.09	6.62	5.91	6.8	6.82
6519	ENSG00000138079	2	44502599	44548633	1	p21	SLC3A1	0.76	0.41	0.42	0.46	0.24	0.34	0.34	0.78	0.41	0.52	-0.43	0.48	0.26	-0.08	-0.98	0.01	0.5	-0.24	-0.21	-0.73	0.8	0.49	0.94	0.01	-0.61	-0.18	0.52	0.54	-0.19	-0.09	0.4	-0.72	0.71	0.33	0.54	0.41	0.6	0.27	0.22	-0.11	1.16	0.67
9581	ENSG00000138078	2	44543420	44589001	-1	p21	PREPL	8.17	8.25	7.82	7.65	7.93	8.53	8.05	8.82	7.59	7.85	7.36	7.14	7.7	7.69	6.68	7.4	7.84	6.99	8.42	7.2	7.25	7.9	7.86	8.18	7.32	7.28	7.86	8.54	8.17	7.83	8.07	8.77	9.04	8.34	8.48	8.69	7.8	7.98	8.21	7.68	9.48	8.25
55133	ENSG00000068784	2	45615819	45839304	-1	p21	SRBD1	4.08	4.66	4.43	4.8	4.37	4.89	4.61	3.45	4.57	4.39	3.91	4.36	4.39	4.53	4.18	4.48	4.16	4.19	3.67	4.52	4.67	4.44	4.46	4.44	4.27	3.66	3.66	4.32	4.45	4.11	4.91	4.13	4.08	4.34	4.43	3.77	3.41	3.81	5.03	3.6	3.08	4.42
5581	ENSG00000171132	2	45878484	46415129	1	p21	PRKCE	6.44	6.05	5.35	5.73	5.9	6.14	6.14	6.65	6.31	5.67	5.01	5.47	6.11	5.47	5.08	4.99	5.18	4.67	6.44	4.87	4.87	5.16	4.9	5.54	6.04	7.14	5.57	6.06	6.96	5.44	5.44	6.99	6.79	5.98	5.67	6.88	5.99	5.52	5.73	4.52	7.51	5.91
2034	ENSG00000116016	2	46520806	46613836	1	p21	EPAS1	8.81	8.21	7.9	8.65	8.61	7.62	8.73	8.11	8.74	8.5	8.41	9.13	8.28	6.95	7.27	8.31	8.7	8.46	8.29	9.73	8.47	7.88	7.9	8.43	8.81	8.33	7.49	7.04	8.2	8.61	8.55	8.04	8.09	8.78	7.88	8.39	8.28	7.13	8.13	7.37	8.42	8.73
23433	ENSG00000119729	2	46768945	46810260	1	p21	RHOQ	5.46	8.39	5.28	5.69	5.76	6.56	5.5	6.14	6.27	5.59	6.77	6.32	5.6	6.97	6.32	6.54	5.71	6.01	6.26	6.11	6.07	4.95	5.09	5.93	5.97	6.42	5.27	5.08	6.18	5.37	5.61	6.52	5.68	5.95	5.21	5.12	5.47	5.71	6.78	6.07	6.36	5.37
5281	ENSG00000151665	2	46808076	46844258	-1	p21	PIGF	3.74	4.12	3.43	4.33	4.34	4.33	4.15	4.12	4.34	4.19	4.21	4.61	4.08	4.58	4.75	4.8	4.27	4.38	3.97	4.02	3.99	3.92	3.82	3.89	4.2	4.24	3.74	4.3	3.98	3.95	4.33	4.12	4.08	4.34	4.03	3.33	3.56	4.22	4.4	4.28	3.58	3.77
9419	ENSG00000119878	2	46843555	46852881	1	p21	CRIPT	4.97	5.57	4.57	4.96	4.56	5.11	5.27	5.19	4.83	4.63	5.19	4.97	4.88	5.53	5.37	5.2	4.93	4.8	5.08	4.13	4.18	4.43	4.85	4.84	4.54	5.26	4.89	4.82	5.08	4.29	4.87	5.21	4.72	4.72	4.39	4.4	4.65	4.88	4.72	5.27	4.44	4.77
9655	ENSG00000171150	2	46926091	46990268	1	p21	SOCS5	5.22	5.39	5.39	4.86	4.86	5.72	5.6	5.1	4.85	5.02	4.63	5.11	4.92	3.92	3.77	4.8	4.66	4.4	4.87	4.86	4.44	4.93	4.98	4.98	4.73	4.56	4.92	5.38	5	4.97	5.33	5.27	5.36	5.04	5.27	4.95	4.5	4.83	4.83	4.75	5.32	5.15
90411	ENSG00000180398	2	47129009	47168994	-1	p21	MCFD2	6.99	7.32	6.85	6.82	7.09	7.77	6.98	7.36	6.61	6.66	6.43	6.64	7.04	6.8	6.41	6.7	6.96	6.62	7.08	7.09	6.09	6.88	6.62	7.6	6.98	6.78	6.83	6.94	7.18	7.03	6.92	7.37	7.48	7.01	7.21	6.78	6.53	6.53	7.4	6.5	7.48	7.09
57217	ENSG00000068724	2	47143296	47303276	1	p21	TTC7A	4.7	4.3	4.83	4.57	4.69	5.08	4.7	5.29	5.05	4.75	5.57	4.76	4.78	4.49	5.12	5.15	5.14	5.39	5.09	5.05	4.54	5.5	5.18	4.66	5.06	4.13	4.96	3.98	4.42	4.11	4.36	4.95	4.44	4.5	4.7	4.84	4.77	4.81	5.21	4.02	4.62	4.57
805	ENSG00000143933	2	47272677	47403740	-1	p21	CALM2	9.06	8.92	8.9	9.2	9.33	9.59	9.47	9.81	9.33	9.34	9.87	9.46	9.19	9.5	9.67	9.09	9.64	8.99	9.42	8.82	9.25	9.14	8.99	9.19	8.88	9.32	9.02	8.99	9.37	8.94	9.15	9.8	9.56	9.21	9.64	9.57	9.27	9.74	9.88	9.58	10.37	8.86
4072	ENSG00000119888	2	47572297	47614740	1	p21	EPCAM	0.47	-2.73	0.73	0.93	-0.5	0.87	-0.39	1.61	0.75	0.16	1.29	-0.24	0.79	0.71	0.3	-0.53	1.31	0.45	0.89	0.85	1.56	0.25	0.46	-0.87	-1.05	-0.48	2.37	1.18	0.76	0.91	-0.52	1.38	1.61	0.55	0.57	0.02	-0.51	0.1	0.05	1.83	0.04	-0.22
4436	ENSG00000095002	2	47630108	47789450	1	p21	MSH2	5.57	4.63	5.39	4.77	4.95	4.92	5.19	5.22	5.05	4.82	4.57	4.41	5.29	5.96	4.71	4.59	5.42	4.54	5.12	4.82	4.84	5.48	5.39	4.98	4.67	4.89	5.26	5.6	4.94	5.29	5.27	5.45	5.38	5.25	5.77	4.77	4.61	5.01	4.97	5.18	5.41	5.11
56660	ENSG00000184261	2	47747910	47798078	-1	p21	KCNK12	1.48	-0.04	2.13	2.25	3.03	0.77	1.06	1.38	1.15	1.82	2.95	1.8	1.53	1.57	1.02	3.11	0.07	1.6	1.63	-0.27	3.19	1.34	1.91	2.62	2.38	-0.29	2.2	-0.77	-0.08	0.47	2.09	0.77	0.98	2.38	0.2	1.36	2.25	-0.24	1.51	0.61	2.63	1.85
2956	ENSG00000116062	2	48010221	48034092	1	p16.3	MSH6	6.09	5.55	6.09	5.81	5.47	5.55	5.9	5.47	5.9	5.71	5.72	5.46	6.04	6.54	6.4	5.64	6.29	5.65	5.74	5.35	5.43	6.02	6.23	5.87	5.68	5.96	5.92	5.91	5.78	5.71	5.81	5.44	5.7	5.49	6.13	5.79	5.62	5.57	5.22	5.79	5.32	5.99
80204	ENSG00000138081	2	48016455	48132932	-1	p16.3	FBXO11	6.99	6.69	7.08	6.9	6.94	6.82	7.1	6.92	6.81	7.02	6.39	6.59	7.36	6.89	6.29	6.82	7.16	6.61	6.68	6.57	6.77	7.15	7.18	6.88	6.59	6.69	6.98	7.53	7.06	6.75	7.08	6.9	7.03	7.13	7.26	6.84	6.65	6.93	6.91	6.57	7.11	7.02
3344	ENSG00000170802	2	48541776	48606434	1	p16.3	FOXN2	6.19	6.04	6.32	5.31	5.4	4.74	5.77	5.05	5.58	5.7	5.44	5.48	5.73	5.43	4.3	5.53	5.41	5.6	5.27	5.12	5.29	5.73	6.09	5.66	5.23	5.56	5.55	6.11	5.96	5.92	6.13	5.82	5.67	5.99	6.04	5.45	4.89	5.53	4.97	5.38	4.45	5.38
9378	ENSG00000179915	2	50145643	51259674	-1	p16.3	NRXN1	8.5	6.67	9.01	7.96	8.59	7.81	8.29	7.72	7.66	8.8	6.9	7.26	8.31	5.71	5.49	7.82	7.3	7.38	7.64	8.49	7.58	8.18	7.87	7.4	8.03	6.14	7.89	7.54	8.48	7.54	8.39	8.02	8.52	9.31	8.84	8.24	7.75	6.87	7.87	6.71	8.71	8.38
51130	ENSG00000115239	2	53759810	54087297	-1	p16.2	ASB3	5.57	5.21	5.24	5.94	5.64	6.39	5.56	5.6	5.65	5.78	5.38	5.7	5.58	4.63	4.09	6.25	5.25	5.47	5.47	5.84	5.3	5.42	5.41	5.27	5.88	4.64	5.24	5.69	5.73	4.94	5.67	5.57	5.45	5.83	5.38	5.61	5.04	4.89	6.11	4.32	5.34	6
494143	ENSG00000143942	2	53994929	54002333	1	p16.2	CHAC2	1.27	0.81	0.71	1.49	1.03	3.6	1.89	0.83	2.3	1.4	1.51	2.69	0.99	3.06	2.81	2.48	1.3	1.08	0.66	1.44	2.07	1.36	2.19	1.56	1.12	1.65	1.07	1.56	0.81	1.77	1.91	0.72	1.68	1.21	2.12	1.14	0.44	1.49	2.88	1.38	0.5	1.59
27248	ENSG00000068912	2	54014181	54045956	1	p16.2	ERLEC1	6.19	6.47	6.46	6.07	6.58	6.81	6.39	6.68	6.69	6.54	6.46	6.37	6.62	6.54	6.33	6.6	6.44	5.97	6.49	6.38	5.77	6.5	6.43	6.61	6.15	6.1	6.42	6.11	6.46	6.22	6.48	6.48	6.64	6.42	6.66	6.17	6.04	6.34	6.87	5.86	6.74	6.45
10936	ENSG00000119737	2	54080050	54087126	-1	p16.2	GPR75	4.16	5.49	5.02	5.1	4.74	6.45	4.19	3.41	3.61	4.69	2.1	4.64	3.98	1.36	0.67	4.32	2.61	4.09	4.39	6.21	3.49	4.48	4.04	4.68	6.05	2.57	4.48	4.04	4.24	3.82	4.99	3.53	5.35	4.58	4.5	5.39	3.82	3	5.95	2.27	4.11	5.26
23198	ENSG00000068878	2	54091204	54197977	-1	p16.2	PSME4	5.46	5.92	5.98	5.27	5.76	5.8	5.67	5.15	5.67	5.71	5.94	5.37	5.57	6.11	5.8	5.51	5.43	5.67	5.35	6.23	5.5	5.76	5.54	5.99	5.41	5.79	5.32	5.75	5.75	5.89	6.2	5.37	6.11	5.72	6.04	5.81	5.2	5.33	5.74	5.42	5.06	5.82
98	ENSG00000170634	2	54342540	54532437	1	p16.2	ACYP2	3.85	4.22	4.41	4.84	4.57	4.53	4.07	4.79	4.23	4.04	5.64	4.91	4.58	3.87	4.19	4.93	4.79	4.62	4.31	4.69	4.46	3.95	4.03	3.49	4.49	3.33	4.77	3.46	4.31	3.41	4.35	4.99	4.57	4.41	3.78	4.5	4.71	4.61	4.69	3.6	5.12	4.06
6711	ENSG00000115306	2	54683422	54896812	1	p16.2	SPTBN1	9.54	9.77	9.86	9.92	9.82	10.47	9.78	9.58	9.43	9.45	9.38	9.18	9.45	9.73	8.67	9.46	9.94	9.65	10.04	10.22	9.1	9.82	9.67	9.78	9.84	9.11	9.66	9.53	9.67	9.45	9.34	10.08	10.2	9.78	10.01	10.24	9.7	9.04	10.52	9.25	10.59	9.94
400954	ENSG00000214595	2	54950636	55199157	1	p16.2	EML6	2.65	4.08	3.67	2.8	3.4	3.13	3.06	3.42	3.71	3.43	2.83	3.06	3.68	3.38	2.65	3.99	3.44	3.33	3.26	3.76	4	3.55	3.57	4.61	3.75	2.12	3.65	3.11	3.26	3.49	3.25	3.43	4.31	4.07	4.05	3.39	2.54	3.79	4.41	2.84	3.42	4.04
57142	ENSG00000115310	2	55199325	55339757	-1	p16.1	RTN4	9.37	9.85	8.7	8.25	9.3	9.14	8.76	9.25	9.29	8.72	9.04	8.91	8.51	9.63	9.59	8.83	9.06	9.03	9.37	8.82	8.76	9.27	8.46	9.59	8.93	8.8	9.06	9.9	9.33	9.48	9.14	9.32	9.68	9.11	9.16	9.51	8.93	9.38	9.45	9.14	10.14	8.92
130162	ENSG00000162994	2	55401927	55459699	-1	p16.1	C2orf63	3.72	3.56	3.86	3.21	3.31	3.91	4.28	3.45	3.7	4.29	3.69	3.74	3.69	3.25	2.65	4.02	3.77	3.72	3.11	3.55	4.1	3.3	3.44	3.65	3.61	3.33	2.75	3.66	3.57	3.31	3.24	2.88	3.5	3.96	3.8	3.23	3.68	3.9	4.16	2.65	2.68	3.92
6233	ENSG00000143947	2	55459039	55462989	1	p16.1	RPS27A	8.76	7.57	8.24	8.5	8.15	8.48	8.67	8.66	8.71	8.83	9.07	8.75	8.84	8.51	9.89	8.76	9.12	8.89	8.34	8.13	8.34	8.43	8.47	7.96	8	9.25	8.85	9.02	8.48	9.2	9.14	8.35	7.93	8.22	8	7.84	8.92	9.21	8.42	8.58	8.1	8.66
4528	ENSG00000085760	2	55463731	55496483	-1	p16.1	MTIF2	4.99	4.99	5.07	4.91	4.97	4.74	4.67	5.23	4.92	4.88	4.89	4.71	4.96	5.42	5.2	4.82	4.76	4.94	4.61	4.94	5.08	4.52	4.92	4.88	4.85	5.13	5	5.36	4.85	5.1	5.19	4.86	5.06	4.65	4.77	4.7	4.91	5.19	5.22	4.63	4.89	5.01
55704	ENSG00000115355	2	55514978	55647057	-1	p16.1	CCDC88A	8.01	7.83	8.38	8	7.63	7.88	8.08	7.13	7.69	7.98	7.64	7.05	7.55	8.14	7.22	7.5	7.8	7.97	7.84	8.05	7.55	8.03	8.26	8.28	7.58	7.3	7.74	8.34	8.39	8.12	8.14	7.61	8.26	8.36	8.89	7.64	7.32	7.75	8.15	7.08	7.5	7.79
112942	ENSG00000163001	2	55746740	55773015	1	p16.1	CCDC104	5.69	5.61	5.81	5.86	5.73	6.41	5.71	6.49	5.47	5.67	5.94	6.01	6.04	5.98	6.75	6.06	5.76	5.74	6.04	5.73	6.17	5.7	5.74	5.79	5.67	5.65	6.18	5.65	5.91	5.96	6.07	6.02	6.35	5.67	5.64	5.86	6.21	6.29	6.56	5.28	6.5	5.94
57223	ENSG00000138041	2	55774428	55846015	-1	p16.1	SMEK2	6.88	6.76	7.26	6.88	6.83	7.24	6.99	6.8	6.72	7.03	6.3	6.66	7.16	6.77	6.05	6.97	6.71	6.71	6.56	6.81	6.47	6.97	6.93	7.22	6.76	6.73	6.87	7.33	7.25	6.96	6.99	6.87	7.06	7.07	7.05	6.58	6.25	6.42	6.81	6.18	6.4	7.03
87178	ENSG00000138035	2	55861400	55921045	-1	p16.1	PNPT1	5.39	5	5.24	4.78	5.37	5.13	5.3	5.34	5.33	5.43	5.34	5.03	5.63	6.56	5.31	5.47	5.24	5.5	5	5.42	5.6	5.07	4.69	5.34	5.22	5.22	4.88	5.28	5.51	5.51	5.62	4.91	5.15	5.45	5.68	4.97	4.95	5.51	5.23	4.88	4.76	4.98
2202	ENSG00000115380	2	56093102	56151274	-1	p16.1	EFEMP1	4.91	4.98	4.61	4.87	6.02	8.54	5.13	4.89	7.14	6.17	6.09	6.85	6.13	6.06	3.63	7.34	3.97	6.53	6.7	6.63	5.02	5.07	4.88	5.79	6.99	4.09	4.71	1.68	6.43	4.93	5.6	7.29	5.54	6.2	4.87	5.24	5.82	5.01	8.44	5.03	6.62	5.51
114800	ENSG00000055813	2	56411258	56613308	1	p16.1	CCDC85A	3.56	2.31	3.56	4.33	4.68	4.21	3.21	4.36	4.39	4.08	4.33	3.6	3.21	1.08	-0.01	4.73	4.33	3.25	4.47	3.44	3.84	4.17	2.56	3.14	3.74	1.76	3.69	2.46	3.89	2.97	4.06	4.91	4.53	4.13	3.46	4.4	4.32	2.91	5.21	2.67	6.15	4.08
7444	ENSG00000028116	2	58134786	58387055	1	p16.1	VRK2	1.55	0.7	0.58	0.7	1.03	0.43	-0.29	0.95	1.52	0.13	3.16	1.88	0.4	1.42	1.75	1.14	1.29	2.33	1.9	1.15	0.84	0.4	0.18	0.55	1.12	0.91	0.13	-0.06	1.99	0.78	1.62	1.86	0.3	0.15	0.55	1.6	0.57	0.04	1.38	1.52	1.66	1.03
55120	ENSG00000115392	2	58386378	58468507	-1	p16.1	FANCL	4.94	4.25	4.73	4.18	4.37	4.45	4.6	4.84	4.43	4.84	4.96	4.18	4.78	5.51	5.38	4.46	5.38	4.85	4.25	4.36	4.67	4.94	4.81	4.23	4.37	4.82	4.48	4.24	4.3	4.14	4.47	4.38	4.39	4.5	5.11	4.08	4.31	5.38	4.73	4.46	4.09	3.92
53335	ENSG00000119866	2	60678302	60780702	-1	p16.1	BCL11A	2.15	-2.74	-0.27	3.38	4.32	2.33	2.11	3.54	-0.07	3.02	1.51	-1.42	0.28	1.68	-0.03	-0.24	2.3	0.12	3.68	-1.46	-0.56	-0.79	0.2	-2.5	-0.07	0.25	2.21	1.37	3.11	-0.72	1.5	3.93	3.54	2.47	1.05	4.39	4.57	0.73	1.91	2.31	5.24	2.84
64895	ENSG00000115421	2	60983365	61029220	1	p16.1	PAPOLG	4.49	4.32	4.91	4.28	4.01	4.88	4.5	4.65	3.74	4.11	3.83	4	4.76	4.17	3.24	4.1	4.02	3.71	4.08	4.08	3.51	4.65	4.59	4.2	4.05	3.69	4.52	4.93	4.47	4.15	4.53	4.27	4.71	4.29	4.68	4.25	3.91	4.3	4.1	3.43	4.09	4.51
5966	ENSG00000162924	2	61108656	61150645	1	p16.1	REL	1.78	1.3	2.64	0.02	-0.12	2	1	0.47	-0.75	-0.39	-0.94	-0.68	1.14	-0.54	-2.71	-0.61	-0.9	-1.62	0.19	1.35	-0.54	1.75	1.39	1.92	0.59	0.18	1.2	1.73	1.08	1.77	1.31	0.16	1.02	1.2	1.45	1.81	-0.68	-0.57	0.47	-0.97	0.08	0.76
150962	ENSG00000162927	2	61169104	61245389	-1	p16.1	PUS10	2.27	1.87	2.66	1.5	1.66	1.69	2.33	2.57	2.39	2.33	2.19	1.75	2.43	2.43	2.09	2.66	2.3	2.01	1.82	2.03	2.36	2.34	2.33	2.02	1.81	2.62	1.95	2.58	2.17	2.28	2.54	1.91	1.96	2.23	2.71	1.4	1.86	2.75	2.34	2.08	1.79	1.92
5194	ENSG00000162928	2	61244360	61276394	1	p16.1	PEX13	4.31	4.58	4.43	4.44	4.38	4.75	4.8	4.39	4.59	4.76	4.37	4.86	4.37	4.8	4.71	4.94	4.16	4.37	4.37	4.81	4.62	4.09	4.41	4.58	4.47	4.28	4.34	4.91	4.68	4.54	4.56	4.32	4.78	4.56	4.59	4.66	4.35	4.31	4.72	4.15	4.43	4.71
84542	ENSG00000162929	2	61293006	61391960	1	p16.1	KIAA1841	3.3	3.47	3.32	2.75	3.39	3.2	3.22	3.66	3.6	3.45	3.52	2.25	2.51	3.98	3.97	3.65	4.01	3.67	3.26	2.88	3.62	3.4	3.47	3.31	2.43	3.57	3.2	3.87	3.57	3.79	3.32	3.2	4.04	3.63	4.52	3.9	3.69	3.86	3.72	3.22	3.94	3.15
130872	ENSG00000173209	2	61404553	61414686	1	p15	AHSA2	4.4	3.82	4.71	4.02	4.06	4.32	4.54	5.12	5.01	5.71	5.62	3.06	4.37	4.16	4.2	5.24	5.63	5.53	4.74	4.13	5.04	4.53	4.73	4.04	4.48	5.14	3.92	4.18	3.94	3.58	4.28	3.27	4.46	5.32	5.79	5.92	5.16	5.89	5.09	4.69	4.57	3.76
9736	ENSG00000115464	2	61414591	61697904	-1	p15	USP34	7.84	7.82	8.25	7.57	7.4	8.03	7.7	7.41	7.41	7.68	7.05	7.07	7.73	7.29	6.48	7.53	7.63	7.6	7.39	7.98	7.31	7.94	7.71	7.97	7.84	7.33	7.67	7.88	7.94	7.84	7.91	7.5	7.97	8.07	8.17	7.48	7.06	7.39	7.87	7.01	7.32	7.84
7514	ENSG00000082898	2	61704984	61765761	-1	p15	XPO1	7.3	7.18	7.4	7.06	7.25	7.61	7.66	7.89	7.76	7.87	7.22	7.4	7.56	7.8	7.29	7.67	7.8	7.37	7.3	7.31	7.28	7.56	7.65	7.6	7.29	7.58	7	7.71	7.8	7.58	7.51	7.11	7.65	7.66	7.89	7.18	6.96	7.47	7.64	7.29	7.26	7.78
84140	ENSG00000170264	2	62051989	62081278	-1	p15	FAM161A	3.33	3.66	3.5	3.43	3.2	3.12	3.23	3.2	2.98	3.32	2.75	2.97	3.48	3.91	3.37	3.94	2.91	3.63	3.57	2.91	3.55	2.81	3.71	2.84	2.99	3.13	3.59	3.53	3.72	3.12	3.03	3.26	4.17	3.28	3.51	3.65	3.31	3.07	3.73	3.08	3.77	4.28
10575	ENSG00000115484	2	62095224	62115939	-1	p15	CCT4	7.64	7.21	7.61	7.25	7.44	8.1	7.86	8.25	7.97	7.85	7.67	7.81	7.69	7.86	8.57	7.76	7.95	7.67	7.46	7.22	7.7	7.65	7.76	7.61	7.61	8.08	7.71	8.16	7.63	7.72	7.64	7.44	7.74	7.27	7.85	7.37	7.43	7.73	7.59	7.44	7.44	7.68
150684	ENSG00000173163	2	62115859	62374382	1	p15	COMMD1	3.03	3.59	2.84	3.46	3.39	3.01	3.13	2.66	3.15	2.61	3.83	3.48	3.35	3.83	4.71	2.67	3.66	3.68	3.04	3.03	3.94	3.09	3.05	3.43	3.4	3.62	3.31	3.03	2.68	2.96	3.46	3.31	2.56	3.15	2.69	2.96	3.47	3.68	3.15	3.92	3.39	3.07
10678	ENSG00000170340	2	62423248	62451866	1	p15	B3GNT2	3.31	3.36	3.19	3.03	3.59	3.5	3.25	3.44	3.78	3.1	3.83	4.16	2.95	3.25	2.9	2.91	3.53	2.74	3.54	3.45	2.58	2.8	2.68	3.02	2.95	3.82	2.85	2.78	3.52	3.44	3.46	4.24	3.82	3.14	2.79	3.57	2.99	2.87	3.41	3.22	4.52	3.91
200728	ENSG00000186889	2	62727356	62739029	-1	p15	TMEM17	2.81	3.05	3.37	2.59	2.88	3.26	2.6	3.35	2.46	2.74	2.76	2.71	3.72	2.28	1.88	2.76	2.87	2.08	2.48	2.42	2.49	3.14	2.71	3.55	2.69	3.32	3.27	3.32	2.5	2.53	2.74	3	2.92	2.68	2.76	2.53	2.48	3.33	3.37	2.27	3.03	2.51
23301	ENSG00000115504	2	62900986	63273622	1	p15	EHBP1	6.47	6.36	6.67	6.37	6.38	7.2	6.22	6.76	6.35	6.2	5.62	5.39	6.43	7.33	5.37	5.87	6.43	5.66	6.28	6.39	6.36	6.55	6.29	7.5	6.42	6.68	6.64	7.07	6.53	6.73	6.35	6.76	6.71	6.4	6.55	6.41	6.26	6.65	6.95	6.33	6.86	6.34
4190	ENSG00000014641	2	63815743	63834331	1	p15	MDH1	7.1	7.51	6.5	7.25	7.67	7.84	7.54	8.33	7.32	7.18	7.46	7.5	6.76	7.53	7.71	7.07	7.36	6.71	7.77	6.85	7.53	6.73	6.69	6.94	7.05	7.33	7.24	7.21	7.54	7.3	7.12	8.05	8.21	7.53	7.26	7.74	7.43	7.43	7.82	7.13	9.11	7.4
7360	ENSG00000169764	2	64068074	64118696	1	p15	UGP2	5.41	5.55	5.16	6.22	6.47	6.35	5.75	6.93	5.88	5.93	6.21	5.98	5.29	5.41	6.02	6.09	6.13	5.74	6.34	5.7	5.61	5.34	5.45	5.43	5.75	5.41	5.64	5.02	6.24	5.29	5.58	6.72	6.81	6.21	6.12	6.74	6.51	5.48	6.3	5.74	7.66	6.01
51542	ENSG00000143952	2	64120035	64246567	-1	p14	VPS54	4.74	5.01	5.38	4.58	4.73	4.79	4.88	4.57	4.81	5.15	4.48	4.32	5.08	4.96	4.5	4.71	4.7	4.7	4.47	4.51	4.49	4.95	4.8	4.98	4.59	5.42	4.87	5.22	5	5.11	5.17	4.58	4.95	4.96	5.06	4.44	4.36	5.07	4.55	4.48	4.09	4.9
57162	ENSG00000197329	2	64319786	64371588	-1	p14	PELI1	6.38	7.13	6.61	6.15	6.76	5.65	5.83	5.69	5.87	6.23	5.65	5.73	6.29	5.97	5.96	6.13	5.29	6.19	5.24	6.23	6.79	5.86	5.43	6.75	5.89	6.43	6.26	7.23	6.91	6.84	6.97	6.21	6.54	6.36	6.41	6.16	6.07	6.7	5.29	6.42	5	5.6
54812	ENSG00000119844	2	64751465	64820139	1	p14	AFTPH	5.57	5.52	5.88	5.72	5.65	6.05	5.86	6.21	5.56	5.65	5.34	5.32	5.83	4.96	4.91	5.58	5.66	5.45	5.68	5.34	4.96	5.76	5.59	5.67	5.45	5.16	5.74	6.06	5.9	5.65	5.76	5.97	6.18	5.79	5.88	5.73	5.3	5.77	5.72	4.97	6.25	5.86
9792	ENSG00000179833	2	64858755	64977449	-1	p14	SERTAD2	4.5	5.39	5.65	5.11	5.06	5.76	5.09	5.36	5.03	4.95	4.99	5.38	5.18	5.13	5.05	5.19	4.36	4.91	4.53	5.04	4.62	3.79	4.16	5.06	5.13	5.95	3.92	3.93	5.24	4.13	5.34	5	5.21	3.99	4.82	5.25	3.76	4.83	4.77	5.1	4.5	4.18
6509	ENSG00000115902	2	65215611	65250999	1	p14	SLC1A4	7.27	6.3	7.04	9.33	9.37	6.36	7.75	8.43	7.7	8.24	7.96	8.39	8.16	5.31	6.19	8.97	7.13	8.98	8.44	9.09	5.93	6.49	6.44	6.23	9.3	7.17	7.05	5.97	7.58	6.8	8.01	7.97	8.29	8.13	6.57	8.42	7.55	6.33	7.87	6.51	8.32	8.26
23177	ENSG00000011523	2	65283500	65314138	1	p14	CEP68	6.99	6.9	7.24	6.71	6.63	6.52	6.93	6.45	6.29	6.63	5.9	6.12	7.17	6.24	5.83	6.42	6.76	6.38	6.69	6.73	6.24	6.83	7.15	6.76	6.7	6.46	6.83	7.19	6.69	6.96	6.79	6.53	6.89	6.92	6.72	6.32	6.32	6.43	6.47	6.56	6.64	7.06
5861	ENSG00000138069	2	65297835	65357240	-1	p14	RAB1A	7.01	7.21	7.01	7.29	7.48	7.57	7.32	7.47	7.41	7.37	7.41	7.62	7.31	7.51	7.42	7.54	7.38	7.29	7.13	7.51	7.34	7.12	7.05	7.24	7.33	7.24	7.1	7.41	7.42	7.26	7.42	7.34	7.5	7.37	7.35	7.33	7.06	7.35	7.72	7.16	7.71	7.25
10097	ENSG00000138071	2	65454887	65498387	1	p14	ACTR2	7.92	8.1	7.84	7.72	7.98	8.15	8.04	8.02	8	7.84	7.74	7.93	7.88	8.39	7.71	7.97	7.8	7.55	7.82	8.13	7.77	7.66	7.66	8.13	7.75	8.04	7.59	8.22	8.2	8.04	8.17	8.32	8.52	8.27	8.16	7.98	7.65	7.79	8.13	7.74	8.51	8.04
200734	ENSG00000198369	2	65537985	65659771	-1	p14	SPRED2	6.23	6.92	6.84	5.98	6.17	5.84	6.33	6.4	5.22	6.58	4.81	6.51	6.8	5.25	4.37	5.71	6.65	4.55	5.17	6.51	6.34	6.95	7.48	7.12	6.57	6.19	7.04	5.31	5.29	6.68	6.39	5.85	6.56	6.63	6.94	6.35	6.54	6.39	5.55	6.14	6	6.95
4211	ENSG00000143995	2	66660584	66799890	1	p14	MEIS1	4.02	4.1	4.24	4.19	3.95	2.57	3.46	4	2.99	3.28	3.37	3.24	4.15	4.03	3.58	4.05	3.6	4.53	3.07	3.86	3.95	3.62	4.07	4.47	3.05	3.14	4.13	3.66	3.56	3.74	3.95	3.61	3.79	3.74	4.37	3.12	3.74	3.65	3.05	2.94	2.77	3.52
54465	ENSG00000143971	2	67624451	67637677	1	p14	ETAA1	4.19	4.04	4.91	4.02	3.86	4.31	4.47	4.38	4.24	4.53	3.86	3.66	4.58	4.5	4.13	4.44	4.25	3.96	3.72	3.98	3.97	4.42	4.19	4.36	3.68	4.31	4.14	3.8	4.25	4.01	4.2	3.82	4.13	4.35	4.81	3.49	3.7	4.27	4.39	3.68	3.23	4.07
10438	ENSG00000197223	2	68268262	68338080	-1	p14	C1D	3.08	2.8	3.17	2.94	3.16	3.33	4.01	3.63	3.33	3.46	3.78	2.82	3.29	3.61	4	4.01	3.63	3.17	3.22	2.47	3.13	2.97	2.74	3.03	2.64	4.05	2.81	2.9	3.17	3.06	3.08	3.98	3.66	3.94	3.32	3.74	3.78	3.74	3.28	3.76	3.96	3.06
116143	ENSG00000221823	2	68358370	68488362	-1	p14	PPP3R1	6.85	6.12	6.23	7.1	7.35	7.48	6.8	7.98	6.85	7.06	6.65	6.46	6.63	6.11	6.46	6.58	7.18	6.15	7.27	6.22	6.43	6.33	6.43	6.42	6.1	6.45	6.7	6.88	7.17	6.07	6.62	8	7.91	6.94	6.75	7.73	7.18	6.62	6.98	6.74	8.97	6.85
56902	ENSG00000115946	2	68384976	68403370	1	p14	PNO1	4.49	4.7	4.7	4.34	4.47	5.03	4.35	4.69	4.19	4.13	4.12	4.58	4.47	4.92	4.89	4.61	4.29	4.12	4.18	4.52	4.84	4.34	4.08	4.96	4.22	4.77	4.8	4.85	4.65	5.06	4.86	4.61	4.69	4.31	4.52	4.3	4.07	5.05	4.4	4.51	4.07	4.1
25927	ENSG00000119865	2	68511303	68547183	-1	p14	CNRIP1	7.28	6.22	6.99	7.54	7.13	7.79	7.19	7	6.93	7.07	6.83	7.24	7.32	5.72	6.56	7.11	6.95	7.07	7.07	6.97	6.97	7.06	6.86	6.83	6.9	7.06	7.15	6.69	7.12	6.94	6.78	6.91	6.94	6.83	6.96	6.62	6.96	6.85	7.56	6.84	7.16	7.26
5341	ENSG00000115956	2	68592305	68624585	1	p14	PLEK	2.09	3.31	2.18	2.97	2.94	3.58	1.07	3.49	3.32	2.01	4.24	2.84	3.13	3.91	3.28	3.23	1.56	3.09	3.27	3.57	2.29	2.16	1.28	2.65	3.14	2.63	3	0.33	2.75	1.61	2.75	3.63	2.24	2.47	2.38	3.7	1.69	2.25	2.23	2.36	3.86	2.39
200558	ENSG00000169621	2	68694693	68858004	1	p13.3	APLF	-0.52	1	1.83	0.52	0.62	0.58	1.79	0.6	1.45	1.16	1.01	0.25	1.66	0.79	0.42	1.21	-0.04	0.34	0.57	0.73	1.64	0.23	0.98	0.98	0.77	0.4	0.36	1.87	1.61	-1.09	0.42	1.15	0.36	0.38	0.82	-0.25	0.3	-0.15	0.78	1.63	-0.39	0.22
9938	ENSG00000163219	2	68906733	69053965	1	p13.3	ARHGAP25	2.28	2.79	2.05	2.46	3.01	2.99	1.91	3.16	2.68	2.3	4.22	2.56	3.23	3.32	3.51	2.52	3.19	3.48	3.2	3.27	2.31	2.61	1.96	2.33	2.89	3.73	2.85	1.61	2.58	2.01	2.39	3.41	3.17	2.49	2.14	2.57	2.68	2.71	2.36	3.82	2.84	2.09
84168	ENSG00000169604	2	69240310	69476459	1	p13.3	ANTXR1	8.03	8.35	8.31	7.56	8.15	8.58	8.42	7.23	8.06	7.85	7.43	8.03	8.3	8.3	7.33	8.24	7.85	7.9	7.66	8.53	8	8.19	7.93	8.04	7.89	7.85	7.86	8.45	8.2	7.93	8.12	7.96	7.8	8.02	7.78	7.13	7.55	7.54	8.16	8.06	6.77	8.25
2673	ENSG00000198380	2	69546905	69614382	-1	p13.3	GFPT1	6.66	6.52	6.56	5.85	5.82	6.32	6.35	6.14	5.96	5.98	5.25	5.85	6.21	6.52	6.14	5.92	6.29	5.36	5.89	6.02	6.18	6.57	6.21	6.57	6.17	6.28	6.31	6.88	6.19	6.65	6.37	6.18	6.62	6.32	6.6	6.12	6.09	6.33	6.22	6.22	6.12	6.16
27247	ENSG00000169599	2	69622882	69664760	-1	p13.3	NFU1	4.99	5.15	5.17	5.05	4.92	5.51	5	5.09	5.27	5	5.26	5.7	5.32	5.32	6.23	5.1	5.41	4.97	4.87	4.87	5.52	5.2	5.12	5.3	5.01	5.1	5.32	5.18	4.93	5.24	5.37	5.11	5.1	4.92	5.01	4.7	5.08	5.41	5.26	4.82	4.96	5.14
22848	ENSG00000115977	2	69688532	69901481	-1	p13.3	AAK1	6.14	6.54	6.07	6.06	6.34	6.65	6.15	6.7	5.6	6.12	5.47	5.31	5.32	5.36	5.48	5.32	5.9	5.53	6.58	6.14	5.69	5.6	5.73	6	5.82	5.31	6.11	6.4	6.43	5.86	5.64	7.01	7.37	6.58	6.8	7.07	6.21	5.75	6.4	5.79	8	6.53
307	ENSG00000196975	2	69947923	70053596	1	p13.3	ANXA4	3.93	5.3	4.12	4.22	4.34	5.27	3.67	4.5	4.71	4	4.95	4.89	4.39	4.89	4.65	5.08	4.01	4.84	4.37	4.79	4.54	3.66	3.87	3.54	4.72	4.74	4.45	3.69	4.73	4.2	4.64	4.56	4.62	4.04	2.84	4.62	3.7	4.48	5.54	4.44	4.31	3.57
11017	ENSG00000124380	2	70120692	70132707	1	p13.3	SNRNP27	5.64	5.86	5.7	5.76	5.52	5.92	5.96	5.83	6.07	5.54	5.8	5.73	5.82	5.87	5.6	6.01	5.84	5.33	5.59	5.63	5.9	5.75	5.67	5.72	5.34	5.79	5.37	5.69	5.77	5.86	5.9	5.85	5.63	5.65	5.56	5.69	5.71	5.68	5.61	5.39	5.36	5.55
4084	ENSG00000059728	2	70124820	70170077	1	p13.3	MXD1	5.07	5.19	5.35	5.06	4.55	5.1	4.96	5.45	4.94	4.51	4.59	4.38	5.02	4.98	4.41	4.85	5.07	4.53	4.6	4.58	4.74	5.52	5.37	5.96	4.86	4.41	5.24	5.84	4.41	5.14	4.74	4.62	4.97	4.76	5	5.66	4.64	4.93	4.58	4.2	4.74	5.17
5093	ENSG00000169564	2	70314585	70316332	1	p13.3	PCBP1	8.2	7.89	7.76	8.05	8.17	8.32	8.05	8.22	8.25	8.09	8.54	8.58	8.18	8.75	8.26	8.19	8.36	8.18	8.13	7.99	8.53	8.02	7.79	8.24	8.1	8.62	8.18	8.06	8.13	8.15	8.1	8.15	7.95	7.93	7.98	8.4	8.27	8.62	8.23	8.2	8.19	7.86
54980	ENSG00000115998	2	70377012	70475747	-1	p13.3	C2orf42	3.79	3.85	4.28	4.32	4.24	4.52	4.03	4.52	4.17	4.21	4.18	4.26	4.54	3.98	4.02	4.25	4.48	4.39	3.99	4.02	3.95	4.17	4.4	4.03	4.07	4.04	4.37	4.48	4.13	3.87	4.23	4.2	4.21	3.81	4.04	3.77	3.82	4.26	4.43	3.29	4.01	4.12
7072	ENSG00000116001	2	70436576	70475792	-1	p13.3	TIA1	5.84	5.46	6.3	5.56	5.68	5.32	6.81	6.14	6.42	7.15	6.54	4.83	6	6.62	6.35	6.48	6.99	6.78	5.87	5.66	6.5	6.54	6.68	6.05	5.51	6.34	5.68	6.47	5.87	5.84	6.17	5.22	6.18	6.63	7.17	5.79	5.94	6.9	6.29	5.93	5.67	5.94
51449	ENSG00000116005	2	70484518	70508323	1	p13.3	PCYOX1	7.03	8.06	7	6.7	6.85	7.54	6.61	6.9	6.78	6.58	6.19	7.01	7.22	6.4	5.77	6.61	6.68	6.17	6.85	6.8	6.12	6.99	7.02	6.97	7.16	6.48	7.09	6.77	6.9	6.72	6.96	7.25	7.11	6.94	7.06	6.6	6.24	6.6	7.34	6.39	7.16	6.93
84908	ENSG00000035141	2	70523107	70529222	-1	p13.3	FAM136A	4.14	4.15	4.02	4.54	4.5	4.55	4.38	4.37	4.57	4.28	4.26	4.64	4.6	5.46	5.78	4.6	4.81	4.39	4.43	4.48	4.74	4.02	4.33	4.46	4.45	4.28	4.44	4.42	4.4	4.42	4.32	4.34	4.64	4.39	4.54	3.78	4.62	4.63	4.53	4.54	4.75	4.37
7039	ENSG00000163235	2	70674412	70781325	-1	p13.3	TGFA	4.91	6.03	5.08	3.92	4.87	3.82	5.03	4.94	4.26	5.42	4.77	4.55	5.56	5.95	6.5	4.38	2.68	4.53	4.44	4.76	4.91	4.5	4.24	5.79	5.23	4.73	5.96	5.42	4.74	5.77	5.59	4.85	5.09	5.12	4.11	4.98	4.94	5.79	4.13	4.99	3.2	4.69
119	ENSG00000075340	2	70834750	70995357	-1	p13.3	ADD2	7.15	5.76	6.96	6.34	6	6.75	6.72	5.7	6.36	6.26	5.09	6.1	6.51	5.59	5.38	6.11	6.85	6.29	6.71	6.75	6.07	7.2	6.68	7.21	5.92	5.87	6.6	7.27	6.64	6.84	6.72	6.41	6.77	7.02	7.41	6.52	6.72	5.84	6.22	6.46	6.55	6.68
165530	ENSG00000152672	2	71035775	71047732	-1	p13.3	CLEC4F	-0.53	0.33	1.82	-0.2	0.64	1.12	0.47	0.61	1.06	3.31	0.61	-0.93	1.86	1.01	2.34	3.14	-1.91	2.8	-0.86	1.07	2.5	-1.15	1.73	1.7	2.61	2.45	0.44	1.05	0.27	0.18	1.6	-1.64	1.41	1.75	3.56	0.1	1.99	2.23	2.35	-0.26	0.27	0.61
25806	ENSG00000116035	2	71127720	71160576	1	p13.3	VAX2	3.59	4.66	4.27	4.3	4.02	2.98	3.33	3.13	3.62	4.63	3.69	4.7	5.16	4.76	6.19	4.33	2.77	4.04	3.01	3.93	5.14	3.66	3.85	4.23	4.55	5.52	4.37	3.96	3.18	4.59	3.68	3.25	3.01	3.88	3.7	3.05	4.58	5.13	2.95	4.25	1.41	3.98
[truncated: 10,786 more rows]
[truncated: 91 more columns]

## Sheet: TCGA_OD_Non1p19qCodeletion
EntrezGeneID	EnsemblGeneID	Chr	Start	Stop	Strand	Band	Gene	TCGA.CS.6669.01A	TCGA.DH.A66G.01A	TCGA.DU.6399.01A	TCGA.DU.6401.01A	TCGA.DU.6404.01A	TCGA.DU.6407.01A	TCGA.DU.6408.01A	TCGA.DU.7008.01A	TCGA.DU.7014.01A	TCGA.DU.7015.01A	TCGA.DU.7301.01A	TCGA.DU.7309.01A	TCGA.DU.A5TS.01A	TCGA.DU.A7TB.01A	TCGA.E1.A7YY.01A	TCGA.FG.6690.01A	TCGA.FG.8182.01A	TCGA.FG.8189.01B	TCGA.FG.8191.01A	TCGA.FG.A4MT.01A	TCGA.FG.A4MT.02A	TCGA.FG.A70Y.01A	TCGA.FG.A711.01A	TCGA.HT.7470.01A	TCGA.HT.7472.01A	TCGA.HT.7602.01A	TCGA.HT.7603.01A	TCGA.HT.7676.01A	TCGA.HT.7688.01A	TCGA.HT.7689.01A	TCGA.HT.7693.01A	TCGA.HT.7882.01A	TCGA.HT.8019.01A	TCGA.HT.8107.01A	TCGA.HT.8108.01A	TCGA.HT.8113.01A	TCGA.HT.A5R5.01A	TCGA.P5.A5F4.01A	TCGA.QH.A6X9.01A	TCGA.TM.A84J.01A	TCGA.TQ.A7RF.01A	TCGA.TQ.A7RW.01A
[truncated: 12,285 more rows]
[truncated: 3 more columns]

[truncated: 3 more sheets: TCGA_OA_1p19qCodeletion, TCGA_OA_Non1p19qCodeletion, NormalBrain_References]
