# Supplementary material for: Network-based analysis of oligodendrogliomas predicts novel cancer gene candidates within the region of the 1p/19q co-deletion
Source: Acta Neuropathol Commun. 2018 Jun 11;6:49. doi: 10.1186/s40478-018-0544-y (PMC5996550; doi:10.1186/s40478-018-0544-y)
Supplement: Supplementary file 4 — Table S3. Differentially expressed genes between oligodendrogliomas with 1p/19q co-deletion and normal brain tissue. (XLS 2240 kb) [file 40478_2018_544_MOESM4_ESM.xls]

## Sheet: GeneExpLogRatios_OD_1p19q_VS_Normal
EntrezGeneID	EnsemblGeneID	Chr	Start	Stop	Strand	Band	Gene	GeneExpLogRatio_OD_1p19q_vs_Normal	p.value	q.value
148398	ENSG00000187634	1	860260	879955	1	p36.33	SAMD11	2.59	1.34e-05	4.9e-05
26155	ENSG00000188976	1	879584	894689	-1	p36.33	NOC2L	-0.211	0.325	0.154
339451	ENSG00000187961	1	895967	901095	1	p36.33	KLHL17	-0.00056	0.999	0.337
57801	ENSG00000188290	1	934342	935552	-1	p36.33	HES4	0.334	0.629	0.247
9636	ENSG00000187608	1	948803	949920	1	p36.33	ISG15	0.54	0.455	0.197
375790	ENSG00000188157	1	955503	991496	1	p36.33	AGRN	0.346	0.353	0.163
54991	ENSG00000131591	1	1017198	1051741	-1	p36.33	C1orf159	-0.662	0.0501	0.0362
51150	ENSG00000078808	1	1152288	1167411	-1	p36.33	SDF4	-0.0624	0.746	0.278
126792	ENSG00000176022	1	1167629	1170421	1	p36.33	B3GALT6	-0.263	0.343	0.16
118424	ENSG00000160087	1	1189289	1209265	-1	p36.33	UBE2J2	-0.505	0.0193	0.017
6339	ENSG00000162572	1	1214447	1227409	1	p36.33	SCNN1D	0.699	0.249	0.127
116983	ENSG00000131584	1	1227756	1244989	-1	p36.33	ACAP3	-0.0542	0.909	0.317
126789	ENSG00000169972	1	1243947	1247057	1	p36.33	PUSL1	0.357	0.249	0.127
54973	ENSG00000127054	1	1246965	1260071	-1	p36.33	CPSF3L	-0.0805	0.695	0.265
1855	ENSG00000107404	1	1270656	1284760	-1	p36.33	DVL1	-0.596	0.0136	0.013
54587	ENSG00000162576	1	1288069	1297157	-1	p36.33	MXRA8	0.265	0.575	0.232
54998	ENSG00000175756	1	1309110	1310875	-1	p36.33	AURKAIP1	-0.121	0.716	0.271
81669	ENSG00000221978	1	1321091	1334708	-1	p36.33	CCNL2	-0.403	0.252	0.128
64856	ENSG00000179403	1	1370241	1378262	1	p36.33	VWA1	-1.74	0.0162	0.0149
83858	ENSG00000160072	1	1407143	1433228	1	p36.33	ATAD3B	0.766	0.113	0.0688
55210	ENSG00000197785	1	1447531	1470067	1	p36.33	ATAD3A	0.536	0.0419	0.0314
29101	ENSG00000160075	1	1477053	1510249	-1	p36.33	SSU72	-0.788	0.000827	0.0014
142678	ENSG00000197530	1	1550795	1565990	1	p36.33	MIB2	-0.549	0.0676	0.0457
9906	ENSG00000215790	1	1656277	1677431	-1	p36.33	SLC35E2	5.65	4.84e-57	2.01e-53
65220	ENSG00000008130	1	1682671	1711896	-1	p36.33	NADK	-0.949	9.13e-10	1.57e-08
2782	ENSG00000078369	1	1716725	1822502	-1	p36.33	GNB1	-1.69	1.2e-13	7.1e-12
2563	ENSG00000187730	1	1950780	1962192	1	p36.33	GABRD	-2.26	0.00838	0.00885
5590	ENSG00000067606	1	1981909	2116834	1	p36.33	PRKCZ	-1.95	6.5e-05	0.000177
199990	ENSG00000162585	1	2115903	2144159	-1	p36.33	C1orf86	0.739	0.0459	0.0338
6497	ENSG00000157933	1	2160134	2241558	1	p36.33	SKI	-0.52	0.0132	0.0126
79906	ENSG00000116151	1	2252692	2323146	-1	p36.32	MORN1	-1	0.0111	0.011
11079	ENSG00000157916	1	2323267	2335190	1	p36.32	RER1	-0.317	0.0771	0.0507
5192	ENSG00000157911	1	2336236	2345236	-1	p36.32	PEX10	0.924	9.4e-05	0.000238
9651	ENSG00000149527	1	2398898	2436969	1	p36.32	PLCH2	-1.43	0.053	0.0379
55229	ENSG00000157881	1	2439972	2458039	-1	p36.32	PANK4	-0.525	0.0338	0.0266
388585	ENSG00000197921	1	2460184	2461684	-1	p36.32	HES5	2.59	0.0102	0.0103
8764	ENSG00000157873	1	2487078	2497061	1	p36.32	TNFRSF14	0.146	0.718	0.271
63976	ENSG00000142611	1	2985732	3355185	1	p36.32	PRDM16	-1.41	0.0132	0.0126
1953	ENSG00000162591	1	3406484	3528059	-1	p36.32	MEGF6	-0.425	0.389	0.176
127262	ENSG00000158109	1	3541566	3546691	1	p36.32	TPRG1L	-2.42	7.62e-06	3.12e-05
57470	ENSG00000130764	1	3696784	3713068	-1	p36.32	LRRC47	-0.562	0.000877	0.00146
1677	ENSG00000169598	1	3773845	3801993	1	p36.32	DFFB	-0.766	0.000383	0.000748
339448	ENSG00000198912	1	3805689	3816857	-1	p36.32	C1orf174	-0.678	3.15e-05	9.87e-05
55966	ENSG00000196581	1	4714792	4843850	1	p36.32	AJAP1	-1.54	0.0166	0.0151
261734	ENSG00000131697	1	5922871	6052533	-1	p36.31	NPHP4	-0.97	0.000114	0.00028
8514	ENSG00000069424	1	6051526	6161253	1	p36.31	KCNAB2	-2.87	0.000703	0.00123
26038	ENSG00000116254	1	6161853	6240183	-1	p36.31	CHD5	-3.38	0.003	0.00389
6146	ENSG00000116251	1	6241329	6269449	-1	p36.31	RPL22	-0.55	0.0175	0.0157
388591	ENSG00000158286	1	6265535	6281359	1	p36.31	RNF207	-1.36	0.0992	0.0619
23463	ENSG00000116237	1	6281252	6296032	-1	p36.31	ICMT	-1.52	7.53e-13	3.47e-11
387509	ENSG00000158292	1	6307406	6321035	-1	p36.31	GPR153	-0.976	0.077	0.0507
11332	ENSG00000097021	1	6324333	6454451	-1	p36.31	ACOT7	-1.66	2.53e-05	8.28e-05
8718	ENSG00000215788	1	6521211	6526255	-1	p36.31	TNFRSF25	-2.38	0.000406	0.000784
57449	ENSG00000171680	1	6526152	6580121	-1	p36.31	PLEKHG5	-2.44	5.67e-05	0.000159
79707	ENSG00000162408	1	6581407	6614595	-1	p36.31	NOL9	-2.3	1.26e-16	1.3e-14
3104	ENSG00000204859	1	6640061	6649340	1	p36.31	ZBTB48	-0.196	0.405	0.181
9903	ENSG00000162413	1	6650784	6674667	-1	p36.31	KLHL21	-0.968	0.000864	0.00145
148479	ENSG00000116273	1	6673745	6684093	1	p36.31	PHF13	-1.23	3.5e-09	4.9e-08
90326	ENSG00000041988	1	6684926	6695646	1	p36.31	THAP3	1.15	5.82e-05	0.000162
55735	ENSG00000007923	1	6694228	6761984	-1	p36.31	DNAJC11	-0.24	0.0719	0.048
23261	ENSG00000171735	1	6845384	7827916	1	p36.31	CAMTA1	-0.891	0.00873	0.00912
9341	ENSG00000049245	1	7831329	7841492	1	p36.23	VAMP3	-1.03	0.000719	0.00125
8863	ENSG00000049246	1	7844380	7905237	1	p36.23	PER3	-1.34	0.00238	0.00321
11315	ENSG00000116288	1	8014351	8045565	1	p36.23	PARK7	-0.515	0.0168	0.0153
54206	ENSG00000116285	1	8064464	8086368	-1	p36.23	ERRFI1	-1.16	0.000384	0.000751
50651	ENSG00000162426	1	8377886	8404227	1	p36.23	SLC45A1	-0.942	0.000235	0.000507
473	ENSG00000142599	1	8412457	8877702	-1	p36.23	RERE	-0.955	2.67e-07	1.9e-06
2023	ENSG00000074800	1	8921061	8939308	-1	p36.23	ENO1	-0.452	0.101	0.0625
6518	ENSG00000142583	1	9095166	9148537	-1	p36.23	SLC2A5	0.0933	0.907	0.317
9563	ENSG00000049239	1	9294863	9331396	1	p36.22	H6PD	-0.00915	0.964	0.329
80176	ENSG00000171621	1	9352939	9429591	1	p36.22	SPSB1	0.574	0.0885	0.0566
84275	ENSG00000171612	1	9599541	9642831	1	p36.22	SLC25A33	-1.49	3.74e-05	0.000113
199953	ENSG00000188807	1	9648932	9674935	1	p36.22	TMEM201	-0.504	0.0206	0.0179
5293	ENSG00000171608	1	9711790	9789172	1	p36.22	PIK3CD	-1.69	0.000214	0.000471
22883	ENSG00000171603	1	9789084	9884584	-1	p36.22	CLSTN1	-1.78	6.4e-08	5.76e-07
56998	ENSG00000178585	1	9908334	9970394	-1	p36.22	CTNNBIP1	-0.741	0.00102	0.00165
84328	ENSG00000162441	1	9982171	10003465	-1	p36.22	LZIC	-1.02	1.49e-05	5.37e-05
64802	ENSG00000173614	1	10003486	10045559	1	p36.22	NMNAT1	-0.971	6.13e-09	7.7e-08
116362	ENSG00000162444	1	10057264	10076078	1	p36.22	RBP7	-1.63	0.062	0.0428
10277	ENSG00000130939	1	10092890	10241297	1	p36.22	UBE4B	-1.28	5.53e-09	7.12e-08
23095	ENSG00000054523	1	10270764	10441661	1	p36.22	KIF1B	-1.23	0.000147	0.000346
5226	ENSG00000142657	1	10458649	10480233	1	p36.22	PGD	-0.528	0.00293	0.00381
378708	ENSG00000175279	1	10490159	10512210	1	p36.22	APITD1	-0.752	0.0022	0.00303
1676	ENSG00000160049	1	10516579	10532583	-1	p36.22	DFFA	-0.657	0.00832	0.0088
5195	ENSG00000142655	1	10532345	10690815	1	p36.22	PEX14	-1.02	4.03e-06	1.85e-05
54897	ENSG00000130940	1	10696661	10856707	-1	p36.22	CASZ1	0.13	0.836	0.3
23435	ENSG00000120948	1	11072414	11085796	1	p36.22	TARDBP	0.151	0.0735	0.0489
10747	ENSG00000009724	1	11086580	11107290	-1	p36.22	MASP2	-0.809	0.121	0.0725
6723	ENSG00000116649	1	11114641	11120081	-1	p36.22	SRM	0.0338	0.899	0.315
5394	ENSG00000171824	1	11126675	11159938	-1	p36.22	EXOSC10	-0.583	0.00169	0.00247
2475	ENSG00000198793	1	11166592	11322608	-1	p36.22	MTOR	-1.15	1.78e-06	9.47e-06
29914	ENSG00000120942	1	11333263	11356106	1	p36.22	UBIAD1	-0.225	0.159	0.0897
57540	ENSG00000204624	1	11539223	11597641	1	p36.22	PTCHD2	1.59	0.00049	0.000912
26232	ENSG00000116661	1	11708424	11715842	-1	p36.22	FBXO2	-1.83	0.0649	0.0443
93611	ENSG00000132879	1	11714432	11723384	1	p36.22	FBXO44	-1.34	0.000356	0.000706
26270	ENSG00000116663	1	11724181	11734411	1	p36.22	FBXO6	0.0884	0.867	0.307
10459	ENSG00000116670	1	11734538	11751707	-1	p36.22	MAD2L2	-0.28	0.332	0.157
374946	ENSG00000162490	1	11751786	11785914	1	p36.22	C1orf187	-0.519	0.414	0.184
57085	ENSG00000177674	1	11796141	11814859	1	p36.22	AGTRAP	0.308	0.45	0.195
4524	ENSG00000177000	1	11845780	11866977	-1	p36.22	MTHFR	-0.637	0.000684	0.0012
1185	ENSG00000011021	1	11866207	11903201	1	p36.22	CLCN6	-0.815	7.21e-05	0.000192
4878	ENSG00000175206	1	11905766	11908402	-1	p36.22	NPPA	1.78	0.126	0.0744
90231	ENSG00000116685	1	11979648	11986485	-1	p36.22	KIAA2013	-0.786	0.00111	0.00177
5351	ENSG00000083444	1	11994262	12035599	1	p36.22	PLOD1	-0.208	0.501	0.211
9927	ENSG00000116688	1	12040238	12073571	1	p36.22	MFN2	-1.37	7.18e-10	1.3e-08
60672	ENSG00000116691	1	12079523	12092102	1	p36.22	MIIP	0.705	0.0179	0.016
7133	ENSG00000028137	1	12227060	12269285	1	p36.22	TNFRSF1B	0.305	0.469	0.201
55187	ENSG00000048707	1	12290124	12572099	1	p36.22	VPS13D	-0.215	0.602	0.24
9249	ENSG00000162496	1	12627939	12677737	-1	p36.22	DHRS3	-0.158	0.767	0.283
10630	ENSG00000162493	1	13909960	13944452	1	p36.21	PDPN	-1.36	0.0793	0.0518
7799	ENSG00000116731	1	14026693	14151560	1	p36.21	PRDM2	-1.85	1.21e-05	4.51e-05
200197	ENSG00000175147	1	15442448	15478960	-1	p36.21	C1orf126	0.957	0.0533	0.038
55092	ENSG00000171729	1	15479028	15546974	1	p36.21	TMEM51	0.244	0.505	0.212
79180	ENSG00000142634	1	15736391	15756839	1	p36.21	EFHD2	-1.29	0.00329	0.00419
842	ENSG00000132906	1	15817327	15853029	-1	p36.21	CASP9	0.599	0.0637	0.0437
23341	ENSG00000116138	1	15853308	15918874	1	p36.21	DNAJC16	-1.43	7.04e-08	6.2e-07
23207	ENSG00000116786	1	16010827	16061264	1	p36.21	PLEKHM2	-1.43	7.95e-06	3.22e-05
284723	ENSG00000162461	1	16062900	16067891	1	p36.21	SLC25A34	-0.572	0.199	0.107
54751	ENSG00000162458	1	16083102	16113089	1	p36.21	FBLIM1	-0.686	0.21	0.111
23013	ENSG00000065526	1	16174359	16266955	1	p36.21	SPEN	-0.0719	0.782	0.287
7709	ENSG00000116809	1	16268364	16302627	-1	p36.13	ZBTB17	-0.615	0.00296	0.00385
149563	ENSG00000183888	1	16330731	16335302	1	p36.13	C1orf64	-0.0199	0.965	0.329
27129	ENSG00000173641	1	16340523	16346089	-1	p36.13	HSPB7	-0.789	0.18	0.0987
1969	ENSG00000142627	1	16450832	16482582	-1	p36.13	EPHA2	0.135	0.817	0.295
128272	ENSG00000142632	1	16524349	16539140	-1	p36.13	ARHGEF19	-0.71	0.214	0.113
54455	ENSG00000037637	1	16573334	16678949	-1	p36.13	FBXO42	-0.885	4.78e-09	6.35e-08
26099	ENSG00000055070	1	16679070	16724640	1	p36.13	C1orf144	-0.401	0.0119	0.0117
55707	ENSG00000157191	1	16767167	16786573	1	p36.13	NECAP2	0.0701	0.793	0.29
11223	ENSG00000186715	1	17081405	17096732	-1	p36.13	MST1P9	0.0801	0.908	0.317
9696	ENSG00000058453	1	17222232	17299459	1	p36.13	CROCC	-0.623	0.127	0.0751
23400	ENSG00000159363	1	17312453	17338423	-1	p36.13	ATP13A2	-1.33	2.01e-05	6.89e-05
6390	ENSG00000117118	1	17345217	17380665	-1	p36.13	SDHB	-1.15	9.81e-08	8.19e-07
11240	ENSG00000117115	1	17393256	17445948	-1	p36.13	PADI2	-2.14	0.021	0.0182
55920	ENSG00000179051	1	17733256	17766220	-1	p36.13	RCC2	-0.506	0.0349	0.0273
55160	ENSG00000074964	1	17866330	18024369	1	p36.13	ARHGEF10L	0.661	0.0282	0.023
84966	ENSG00000117154	1	18434240	18704977	1	p36.13	IGSF21	-0.195	0.63	0.247
8659	ENSG00000159423	1	19197926	19229275	-1	p36.13	ALDH4A1	-0.756	0.144	0.0826
126917	ENSG00000169991	1	19230774	19283180	-1	p36.13	IFFO2	-0.522	0.0874	0.056
23352	ENSG00000127481	1	19401000	19536770	-1	p36.13	UBR4	-0.556	0.0103	0.0104
23065	ENSG00000127463	1	19542158	19578046	-1	p36.13	KIAA0090	-0.919	4.91e-05	0.000142
51154	ENSG00000053372	1	19578033	19586622	1	p36.13	MRTO4	-0.446	0.035	0.0273
8574	ENSG00000053371	1	19630459	19638640	-1	p36.13	AKR7A2	-0.0115	0.963	0.328
54896	ENSG00000040487	1	19638820	19655794	1	p36.13	PQLC2	-0.119	0.601	0.24
832	ENSG00000077549	1	19665267	19812066	-1	p36.13	CAPZB	-0.84	4.2e-05	0.000125
255104	ENSG00000162542	1	20008706	20126438	-1	p36.13	TMCO4	0.465	0.318	0.152
23252	ENSG00000169914	1	20209006	20239438	1	p36.13	OTUD3	-1.35	9.65e-07	5.66e-06
5322	ENSG00000127472	1	20354672	20417683	1	p36.13	PLA2G5	-1.62	0.0844	0.0544
55450	ENSG00000162545	1	20808884	20812713	-1	p36.12	CAMK2N1	-2.87	4.16e-06	1.89e-05
79594	ENSG00000090432	1	20825943	20834654	-1	p36.12	MUL1	-0.631	0.000244	0.000522
163933	ENSG00000183114	1	20878932	20881512	1	p36.12	FAM43B	-1.05	0.0559	0.0395
978	ENSG00000158825	1	20915441	20945401	1	p36.12	CDA	0.922	0.104	0.0643
65018	ENSG00000158828	1	20959948	20978004	1	p36.12	PINK1	-1.16	0.000928	0.00152
57576	ENSG00000117245	1	20990507	21044510	-1	p36.12	KIF17	-2.33	0.000271	0.000566
400745	ENSG00000189410	1	21046225	21059330	-1	p36.12	SH2D5	-2.99	0.00422	0.00511
50809	ENSG00000127483	1	21069154	21113816	-1	p36.12	HP1BP3	-0.724	2.64e-05	8.55e-05
8672	ENSG00000075151	1	21132972	21503377	-1	p36.12	EIF4G3	-0.228	0.451	0.196
1889	ENSG00000117298	1	21543740	21671997	-1	p36.12	ECE1	-0.431	0.164	0.0919
84224	ENSG00000142794	1	21766621	21811498	1	p36.12	NBPF3	-1.54	0.000338	0.000678
249	ENSG00000162551	1	21835858	21904905	1	p36.12	ALPL	0.0434	0.93	0.321
5909	ENSG00000076864	1	21922708	21995856	-1	p36.12	RAP1GAP	-1.62	0.00193	0.00274
84196	ENSG00000090686	1	22004791	22110099	-1	p36.12	USP48	-0.616	0.000358	0.000707
3339	ENSG00000142798	1	22148738	22263790	-1	p36.12	HSPG2	0.0198	0.979	0.333
998	ENSG00000070831	1	22379120	22419437	1	p36.12	CDC42	-1.4	2.84e-13	1.48e-11
9923	ENSG00000184677	1	22778344	22857650	1	p36.12	ZBTB40	-0.666	0.00125	0.00195
712	ENSG00000173372	1	22962999	22966175	1	p36.12	C1QA	1.02	0.0922	0.0585
714	ENSG00000159189	1	22970123	22974603	1	p36.12	C1QC	1.03	0.0748	0.0495
713	ENSG00000173369	1	22979255	22988031	1	p36.12	C1QB	0.967	0.113	0.0685
2048	ENSG00000133216	1	23037332	23241818	1	p36.12	EPHB2	-1.26	0.00326	0.00417
23028	ENSG00000004487	1	23345941	23410182	1	p36.12	KDM1A	-0.744	0.000447	0.000846
7798	ENSG00000169641	1	23410516	23504301	-1	p36.12	LUZP1	-1.89	8.31e-05	0.000215
10236	ENSG00000125944	1	23630264	23670829	-1	p36.12	HNRNPR	-0.104	0.364	0.167
80818	ENSG00000125945	1	23685941	23695935	-1	p36.12	ZNF436	-1.01	0.000181	0.000411
6920	ENSG00000204219	1	23707554	23751233	-1	p36.12	TCEA3	-0.835	0.163	0.0916
55616	ENSG00000088280	1	23750352	23810750	-1	p36.12	ASAP3	-0.0244	0.929	0.321
1870	ENSG00000007968	1	23832922	23857712	-1	p36.12	E2F2	-0.0453	0.96	0.328
3399	ENSG00000117318	1	23884409	23886285	-1	p36.12	ID3	1.98	0.000245	0.000523
6135	ENSG00000142676	1	24018269	24022915	1	p36.11	RPL11	0.0506	0.866	0.307
6924	ENSG00000011007	1	24069645	24088549	1	p36.11	TCEB3	-0.345	0.00065	0.00115
11313	ENSG00000011009	1	24117460	24122029	1	p36.11	LYPLA2	0.481	0.0472	0.0345
2582	ENSG00000117308	1	24122089	24127271	-1	p36.11	GALE	-0.442	0.0506	0.0365
3155	ENSG00000117305	1	24128375	24165110	-1	p36.11	HMGCL	-0.482	0.064	0.0438
2517	ENSG00000179163	1	24171567	24194784	-1	p36.11	FUCA1	-0.552	0.0842	0.0544
55629	ENSG00000189266	1	24285599	24289952	1	p36.11	PNRC2	-0.679	0.000508	0.000937
163702	ENSG00000185436	1	24480647	24514449	-1	p36.11	IL28RA	0.197	0.777	0.286
57822	ENSG00000158055	1	24645812	24690972	1	p36.11	GRHL3	4.64	2.87e-06	1.4e-05
90529	ENSG00000001460	1	24683489	24743424	-1	p36.11	C1orf201	-3.11	0.000522	0.000958
57185	ENSG00000001461	1	24742284	24799466	1	p36.11	NIPAL3	-2.67	0.000132	0.000315
10250	ENSG00000133226	1	24958207	24999758	1	p36.11	SRRM1	-0.898	3.87e-06	1.78e-05
25932	ENSG00000169504	1	25071848	25170815	1	p36.11	CLIC4	-0.524	0.0771	0.0508
864	ENSG00000020633	1	25226002	25291612	-1	p36.11	RUNX3	1.1	0.063	0.0433
25949	ENSG00000117614	1	25549170	25558993	-1	p36.11	SYF2	0.161	0.348	0.162
57035	ENSG00000117616	1	25568728	25664704	-1	p36.11	C1orf63	-1.19	0.0052	0.00601
23585	ENSG00000183726	1	25664408	25688852	1	p36.11	TMEM50A	-0.954	1.28e-07	1.02e-06
6006	ENSG00000188672	1	25688741	25756683	-1	p36.11	RHCE	1.86	0.00311	0.00401
55219	ENSG00000204178	1	25757388	25826700	1	p36.11	TMEM57	-0.0355	0.813	0.295
26119	ENSG00000157978	1	25870071	25895377	1	p36.11	LDLRAP1	-1.92	0.00617	0.00691
57134	ENSG00000117643	1	25943959	26112698	1	p36.11	MAN1C1	-2.13	4.94e-05	0.000142
57190	ENSG00000162430	1	26126667	26144713	1	p36.11	SEPN1	0.118	0.527	0.219
56181	ENSG00000117640	1	26145131	26159432	1	p36.11	FAM54B	-1.03	7.49e-10	1.35e-08
164091	ENSG00000182749	1	26187701	26197744	-1	p36.11	PAQR7	-0.271	0.492	0.208
3925	ENSG00000117632	1	26210672	26233482	-1	p36.11	STMN1	-2.34	1.24e-08	1.4e-07
5051	ENSG00000158006	1	26286258	26324648	-1	p36.11	PAFAH2	-0.304	0.0235	0.0199
2134	ENSG00000158008	1	26346375	26362955	1	p36.11	EXTL1	-2.13	0.00311	0.00402
149420	ENSG00000175087	1	26437664	26452034	1	p36.11	PDIK1L	0.228	0.246	0.125
51042	ENSG00000142684	1	26496362	26498551	1	p36.11	ZNF593	0.439	0.286	0.14
10256	ENSG00000142675	1	26503894	26516377	1	p36.11	CNKSR1	-0.529	0.362	0.167
83442	ENSG00000142669	1	26605667	26608007	1	p36.11	SH3BGRL3	-0.778	0.0136	0.0129
91544	ENSG00000158062	1	26607819	26644854	-1	p36.11	UBXN11	-0.899	0.0253	0.0211
79947	ENSG00000117682	1	26758773	26797785	1	p36.11	DHDDS	-0.992	6.93e-11	1.78e-09
6195	ENSG00000117676	1	26856252	26901521	1	p36.11	RPS6KA1	-1.15	0.0358	0.0278
8289	ENSG00000117713	1	27022524	27108595	1	p36.11	ARID1A	-0.767	0.00029	0.000599
55650	ENSG00000060642	1	27113963	27124889	1	p36.11	PIGV	-0.674	0.000265	0.000556
84243	ENSG00000204160	1	27153201	27183391	1	p36.11	ZDHHC18	-1.01	1.04e-09	1.76e-08
54707	ENSG00000142751	1	27205773	27216788	-1	p36.11	GPN2	-0.737	3.42e-06	1.61e-05
63906	ENSG00000198746	1	27216979	27226962	-1	p36.11	GPATCH3	-0.172	0.385	0.174
10726	ENSG00000090273	1	27226729	27273353	1	p36.11	NUDC	-0.932	0.000735	0.00127
6548	ENSG00000090020	1	27425306	27493472	-1	p36.11	SLC9A1	-1.69	8.27e-06	3.33e-05
23038	ENSG00000142784	1	27561007	27635110	1	p36.11	WDTC1	-1.48	4.72e-09	6.32e-08
84065	ENSG00000186501	1	27648651	27662891	1	p36.11	TMEM222	-0.349	0.128	0.0757
9064	ENSG00000142733	1	27681670	27693383	-1	p36.11	MAP3K6	0.0764	0.842	0.301
2827	ENSG00000181773	1	27719148	27722318	1	p36.11	GPR3	-1.23	0.0428	0.0319
10163	ENSG00000158195	1	27730730	27816669	-1	p36.11	WASF2	-0.318	0.204	0.109
27245	ENSG00000126705	1	27860546	27930942	-1	p36.11	AHDC1	-0.108	0.641	0.25
2268	ENSG00000000938	1	27938575	27961788	-1	p36.11	FGR	0.184	0.649	0.253
2537	ENSG00000126709	1	27992572	27998729	-1	p36.11	IFI6	-0.662	0.285	0.14
199870	ENSG00000009780	1	28052490	28088475	1	p35.3	FAM76A	-1.12	2.68e-07	1.91e-06
23673	ENSG00000117758	1	28099694	28150963	1	p35.3	STX12	-0.517	0.000188	0.000424
5511	ENSG00000117751	1	28157289	28178187	1	p35.3	PPP1R8	-0.424	2.16e-05	7.3e-05
9473	ENSG00000130775	1	28199055	28213196	1	p35.3	C1orf38	-0.658	0.266	0.133
6118	ENSG00000117748	1	28218035	28241257	-1	p35.3	RPA2	-0.538	0.00559	0.00639
2140	ENSG00000158161	1	28296855	28415207	-1	p35.3	EYA3	-1.56	0.00103	0.00166
5724	ENSG00000169403	1	28473677	28520447	-1	p35.3	PTAFR	-1.86	0.00665	0.00735
22826	ENSG00000126698	1	28527068	28559536	-1	p35.3	DNAJC8	-0.87	9.4e-06	3.69e-05
93974	ENSG00000130770	1	28562620	28573417	1	p35.3	ATPIF1	-0.984	0.000152	0.000356
83667	ENSG00000130766	1	28586038	28609002	1	p35.3	SESN2	0.179	0.556	0.227
54797	ENSG00000130772	1	28655513	28662476	1	p35.3	MED18	-0.529	0.00596	0.00672
65979	ENSG00000204138	1	28696114	28826881	1	p35.3	PHACTR4	-0.99	2.72e-09	3.94e-08
1104	ENSG00000180198	1	28832455	28865708	1	p35.3	RCC1	5.58	2.3e-07	1.69e-06
54952	ENSG00000180098	1	28879597	28905051	1	p35.3	TRNAU1AP	-0.706	0.000507	0.000935
85028	ENSG00000197989	1	28905050	28909495	-1	p35.3	SNHG12	1.36	0.00142	0.00216
6883	ENSG00000120656	1	28915835	28969597	-1	p35.3	TAF12	-0.824	9.55e-07	5.62e-06
10691	ENSG00000162419	1	28995244	29045865	1	p35.3	GMEB1	-0.707	0.00227	0.0031
51441	ENSG00000198492	1	29063133	29096287	1	p35.3	YTHDF2	-0.64	8.29e-07	4.95e-06
2035	ENSG00000159023	1	29213603	29446553	1	p35.3	EPB41	-0.387	0.248	0.126
51102	ENSG00000116353	1	29519385	29557454	-1	p35.3	MECR	-0.627	0.00183	0.00262
10076	ENSG00000060656	1	29563028	29653325	1	p35.3	PTPRU	-1.35	0.00795	0.00849
7805	ENSG00000162511	1	31205316	31230667	-1	p35.2	LAPTM5	0.377	0.49	0.208
9672	ENSG00000162512	1	31342314	31381608	-1	p35.2	SDC3	0.661	0.0581	0.0407
9698	ENSG00000134644	1	31404353	31538838	-1	p35.2	PUM1	-0.833	0.000135	0.000322
79570	ENSG00000084628	1	31652592	31712401	-1	p35.2	NKAIN1	0.22	0.634	0.248
9410	ENSG00000060688	1	31732417	31769662	-1	p35.2	SNRNP40	-0.969	7.68e-09	9.36e-08
51538	ENSG00000121766	1	31769842	31837783	1	p35.2	ZCCHC17	-0.891	6.25e-05	0.000172
2170	ENSG00000121769	1	31838472	31849697	-1	p35.2	FABP3	-3.05	2.03e-05	6.92e-05
347735	ENSG00000168528	1	31882412	31907525	1	p35.2	SERINC2	-0.0484	0.952	0.326
64129	ENSG00000142910	1	32042116	32053288	1	p35.2	TINAGL1	-0.677	0.166	0.0926
553115	ENSG00000162517	1	32095463	32110497	-1	p35.2	PEF1	-1.03	3.14e-05	9.85e-05
1307	ENSG00000084636	1	32117848	32169920	-1	p35.2	COL16A1	0.156	0.785	0.288
576	ENSG00000121753	1	32192718	32230494	-1	p35.2	BAI2	-1.08	0.000182	0.000413
90853	ENSG00000134668	1	32256023	32281652	-1	p35.2	SPOCD1	2.44	0.0146	0.0137
8073	ENSG00000184007	1	32372022	32410457	-1	p35.1	PTP4A2	-1.59	6.18e-07	3.85e-06
10657	ENSG00000121774	1	32479430	32526451	1	p35.1	KHDRBS1	-0.465	0.000982	0.0016
55116	ENSG00000121775	1	32537632	32568467	1	p35.1	TMEM39B	-0.576	0.0035	0.00439
23633	ENSG00000025800	1	32573639	32642169	1	p35.1	KPNA6	-1.41	1.7e-10	3.81e-09
200081	ENSG00000084652	1	32645287	32663886	1	p35.1	TXLNA	-1.07	2.16e-10	4.58e-09
79140	ENSG00000160050	1	32665987	32670988	1	p35.1	CCDC28B	-0.0326	0.918	0.319
55721	ENSG00000160051	1	32671236	32674288	1	p35.1	IQCC	-0.673	0.00153	0.00228
8668	ENSG00000084623	1	32687529	32697205	1	p35.1	EIF3I	-0.378	0.0455	0.0335
3065	ENSG00000116478	1	32757687	32799236	1	p35.1	HDAC1	-1.01	0.000887	0.00147
65108	ENSG00000175130	1	32799433	32801980	-1	p35.1	MARCKSL1	-0.61	0.054	0.0384
81629	ENSG00000162526	1	32817122	32829913	1	p35.1	TSSK3	-0.654	0.111	0.0677
55108	ENSG00000160058	1	32830704	32860332	-1	p35.1	BSDC1	-0.633	4.2e-07	2.79e-06
728116	ENSG00000215897	1	32930670	32953461	1	p35.1	ZBTB8B	0.887	0.26	0.131
653121	ENSG00000160062	1	33005028	33066591	1	p35.1	ZBTB8A	-0.563	0.0274	0.0225
339487	ENSG00000176261	1	33065773	33116504	-1	p35.1	ZBTB8OS	-0.922	0.000739	0.00127
5928	ENSG00000162521	1	33116743	33146258	1	p35.1	RBBP4	-0.275	0.0621	0.0429
81493	ENSG00000162520	1	33145507	33169197	-1	p35.1	SYNC	1.62	0.00417	0.00506
57648	ENSG00000162522	1	33207486	33240571	1	p35.1	KIAA1522	-2.34	2.16e-05	7.3e-05
8565	ENSG00000134684	1	33240840	33283754	-1	p35.1	YARS	-1.37	2.34e-09	3.49e-08
64766	ENSG00000116497	1	33282368	33324476	1	p35.1	S100PBP	-0.767	5.03e-07	3.21e-06
252995	ENSG00000160097	1	33327869	33338083	-1	p35.1	FNDC5	-1.42	0.000945	0.00155
3208	ENSG00000121905	1	33351595	33364042	1	p35.1	HPCA	-3.53	0.00544	0.00624
113452	ENSG00000121900	1	33360195	33367039	-1	p35.1	TMEM54	-0.0379	0.913	0.318
127544	ENSG00000116514	1	33402046	33430286	-1	p35.1	RNF19B	-1.39	2.63e-07	1.89e-06
204	ENSG00000004455	1	33473585	33546597	-1	p35.1	AK2	-0.957	4.1e-05	0.000122
113451	ENSG00000142920	1	33546705	33586131	1	p35.1	ADC	-0.77	0.0314	0.025
55223	ENSG00000116525	1	33611003	33647671	-1	p35.1	TRIM62	-0.459	0.0989	0.0617
149076	ENSG00000160094	1	33722146	33766320	1	p35.1	ZNF362	-0.546	0.000527	0.000966
1912	ENSG00000134686	1	33789224	33896653	-1	p35.1	PHC2	-0.174	0.348	0.162
7579	ENSG00000121903	1	33938232	33961995	1	p35.1	ZSCAN20	-0.348	0.341	0.16
114784	ENSG00000121904	1	33979609	34631443	-1	p34.3	CSMD2	-0.55	0.163	0.0916
84970	ENSG00000142698	1	34632484	34684732	1	p34.3	C1orf94	1.99	2.65e-07	1.9e-06
113444	ENSG00000163866	1	35178338	35325417	-1	p34.3	C1orf212	-1.14	8.82e-06	3.5e-05
2701	ENSG00000187513	1	35258599	35261348	1	p34.3	GJA4	0.413	0.474	0.203
58512	ENSG00000116544	1	35331037	35395186	-1	p34.3	DLGAP3	-2.04	0.000211	0.000467
9204	ENSG00000163867	1	35447134	35497569	-1	p34.3	ZMYM6	0.498	0.00128	0.00198
79830	ENSG00000197056	1	35525387	35581460	1	p34.3	ZMYM1	0.98	8.53e-06	3.42e-05
6421	ENSG00000116560	1	35641979	35658749	-1	p34.3	SFPQ	-0.28	0.0654	0.0445
9202	ENSG00000146463	1	35734568	35887659	1	p34.3	ZMYM4	0.203	0.368	0.169
79932	ENSG00000142687	1	35899091	36023551	-1	p34.3	KIAA0319L	-0.75	2.59e-06	1.29e-05
23154	ENSG00000020129	1	36023074	36032875	1	p34.3	NCDN	-2.62	0.000551	0.001
339488	ENSG00000116819	1	36038971	36060929	1	p34.3	TFAP2E	-0.506	0.28	0.138
5690	ENSG00000126067	1	36067185	36107445	-1	p34.3	PSMB2	-0.379	0.00112	0.00178
127703	ENSG00000142686	1	36179476	36185073	-1	p34.3	C1orf216	-1.81	8.13e-06	3.28e-05
192670	ENSG00000134698	1	36273773	36323491	1	p34.3	EIF2C4	-0.477	0.207	0.11
26523	ENSG00000092847	1	36335409	36395211	1	p34.3	EIF2C1	-0.587	0.000339	0.000678
192669	ENSG00000126070	1	36396319	36522063	1	p34.3	EIF2C3	-0.354	0.292	0.142
27285	ENSG00000092850	1	36549676	36553876	1	p34.3	TEKT2	-0.43	0.42	0.186
54936	ENSG00000116863	1	36554476	36559533	1	p34.3	ADPRHL2	-0.415	0.0542	0.0385
1296	ENSG00000171812	1	36560837	36590821	-1	p34.3	COL8A2	-0.231	0.719	0.271
27095	ENSG00000054116	1	36602173	36615098	-1	p34.3	TRAPPC3	-0.892	1.5e-05	5.38e-05
55700	ENSG00000116871	1	36621180	36646450	1	p34.3	MAP7D1	-1.46	6.63e-06	2.78e-05
9967	ENSG00000054118	1	36690017	36770958	1	p34.3	THRAP3	-0.459	0.000572	0.00103
55194	ENSG00000142694	1	36787632	36789755	-1	p34.3	FAM176B	0.596	0.288	0.141
83931	ENSG00000196182	1	36805225	36851497	-1	p34.3	STK40	-1.06	9.95e-06	3.85e-05
84967	ENSG00000181817	1	36856839	36863493	-1	p34.3	LSM10	-0.401	0.0893	0.057
127700	ENSG00000116885	1	36881428	36916086	-1	p34.3	OSCP1	-1.42	1.12e-05	4.26e-05
64960	ENSG00000116898	1	36921319	36930038	-1	p34.3	MRPS15	-1.22	3.37e-05	0.000104
1441	ENSG00000119535	1	36931644	36948879	-1	p34.3	CSF3R	0.287	0.627	0.247
2899	ENSG00000163873	1	37261128	37499730	-1	p34.3	GRIK3	0.739	0.0683	0.0461
80149	ENSG00000163874	1	37940153	37949978	1	p34.3	ZC3H12A	1.62	0.000426	0.000816
64769	ENSG00000163875	1	37958176	37980375	-1	p34.3	MEAF6	-1.37	9.6e-13	4.26e-11
79753	ENSG00000163877	1	38002142	38019905	-1	p34.3	SNIP1	-0.779	2.18e-05	7.34e-05
7802	ENSG00000163879	1	38022520	38032458	1	p34.3	DNALI1	-0.63	0.0112	0.0111
29889	ENSG00000134697	1	38032417	38061540	-1	p34.3	GNL2	0.357	0.065	0.0443
54955	ENSG00000116922	1	38147242	38157914	-1	p34.3	C1orf109	-0.407	0.0384	0.0293
55143	ENSG00000134690	1	38158090	38175391	1	p34.3	CDCA8	-0.772	0.28	0.138
284656	ENSG00000183317	1	38179552	38230805	-1	p34.3	EPHA10	-0.964	0.0847	0.0546
149175	ENSG00000185090	1	38259474	38266809	1	p34.3	MANEAL	-0.324	0.031	0.0248
79693	ENSG00000196449	1	38268616	38273857	-1	p34.3	YRDC	-0.646	2.15e-05	7.26e-05
127687	ENSG00000197982	1	38272651	38275126	1	p34.3	C1orf122	-0.293	0.462	0.199
4520	ENSG00000188786	1	38279851	38325292	-1	p34.3	MTF1	-0.908	0.000155	0.00036
3633	ENSG00000204084	1	38326369	38412729	-1	p34.3	INPP5B	-0.727	2.65e-07	1.9e-06
10946	ENSG00000183431	1	38422647	38456593	-1	p34.3	SF3A3	-0.574	4.94e-06	2.19e-05
2275	ENSG00000183386	1	38462442	38471278	-1	p34.3	FHL3	0.262	0.506	0.212
51118	ENSG00000183520	1	38474930	38490496	1	p34.3	UTP11L	-0.468	0.00116	0.00183
5453	ENSG00000185668	1	38509523	38512450	-1	p34.3	POU3F1	-2.19	0.00152	0.00227
64121	ENSG00000116954	1	39303870	39325495	-1	p34.3	RRAGC	-0.745	0.00935	0.00964
54933	ENSG00000158315	1	39351479	39407471	-1	p34.3	RHBDL2	-2.04	0.0257	0.0214
79647	ENSG00000174574	1	39456895	39471731	1	p34.3	AKIRIN1	-1.04	6.17e-06	2.63e-05
4725	ENSG00000168653	1	39491990	39500308	1	p34.3	NDUFS5	-1.09	0.000172	0.000396
23499	ENSG00000127603	1	39546988	39952849	1	p34.3	MACF1	0.0224	0.941	0.324
353500	ENSG00000183682	1	39957318	39991607	1	p34.3	BMP8A	-1.54	0.0258	0.0215
8761	ENSG00000090621	1	40026488	40042462	-1	p34.3	PABPC4	-0.24	0.156	0.0882
26508	ENSG00000163909	1	40089825	40105617	-1	p34.2	HEYL	0.0762	0.89	0.313
84618	ENSG00000116981	1	40124793	40137710	-1	p34.2	NT5C1A	1.03	0.152	0.0863
51440	ENSG00000116983	1	40144320	40157361	-1	p34.2	HPCAL4	-2.48	0.00572	0.0065
10450	ENSG00000084072	1	40157854	40229586	1	p34.2	PPIE	-0.466	0.00859	0.009
656	ENSG00000116985	1	40222854	40254533	-1	p34.2	BMP8B	-1.8	0.0413	0.0311
54802	ENSG00000043514	1	40306708	40349183	-1	p34.2	TRIT1	-0.413	0.0363	0.0281
4610	ENSG00000116990	1	40361098	40367928	-1	p34.2	MYCL1	1.69	0.0122	0.0119
84879	ENSG00000168389	1	40420802	40435638	1	p34.2	MFSD2A	0.575	0.125	0.0741
10487	ENSG00000131236	1	40505905	40538321	1	p34.2	CAP1	-0.83	3.78e-05	0.000114
5538	ENSG00000131238	1	40538379	40563375	-1	p34.2	PPT1	-0.236	0.141	0.0814
6018	ENSG00000117000	1	40627045	40706593	1	p34.2	RLF	0.549	0.026	0.0216
10269	ENSG00000084073	1	40723779	40759856	1	p34.2	ZMPSTE24	-0.271	0.153	0.0871
1298	ENSG00000049089	1	40766159	40783488	-1	p34.2	COL9A2	-2.08	0.0208	0.0181
64744	ENSG00000084070	1	40810522	40888998	1	p34.2	SMAP2	-1.59	1.28e-07	1.02e-06
65243	ENSG00000187801	1	40915774	40929390	1	p34.2	ZNF643	0.0587	0.894	0.314
339559	ENSG00000187815	1	40942887	40962015	1	p34.2	ZNF642	1.02	9.63e-06	3.76e-05
64789	ENSG00000164002	1	40974413	40982228	1	p34.2	DEM1	-0.187	0.394	0.177
127396	ENSG00000117010	1	40997233	41013841	1	p34.2	ZNF684	0.598	0.00948	0.00974
9783	ENSG00000117016	1	41086351	41131329	-1	p34.2	RIMS3	-3.96	3.69e-05	0.000112
4802	ENSG00000066136	1	41157320	41237275	1	p34.2	NFYC	-0.862	9.62e-11	2.35e-09
163732	ENSG00000179862	1	41326729	41328018	-1	p34.2	CITED4	-1.36	0.0298	0.0241
1503	ENSG00000171793	1	41445007	41478235	1	p34.2	CTPS	-0.955	0.000202	0.000451
22955	ENSG00000010803	1	41492872	41707826	-1	p34.2	SCMH1	-1.36	9.92e-10	1.69e-08
59269	ENSG00000127124	1	41972036	42501596	-1	p34.2	HIVEP3	-1.17	0.00622	0.00696
22887	ENSG00000198815	1	42642210	42801548	-1	p34.2	FOXJ3	-1.42	3.41e-12	1.29e-10
284716	ENSG00000177181	1	42846466	42880850	1	p34.2	RIMKLA	-2.78	1.76e-06	9.39e-06
79717	ENSG00000127125	1	42921788	42948411	1	p34.2	PPCS	-1.73	0.000346	0.00069
728621	ENSG00000186409	1	42929001	43120335	1	p34.2	CCDC30	0.0164	0.963	0.329
10465	ENSG00000171960	1	43124096	43142429	1	p34.2	PPIH	-0.826	9.05e-05	0.000231
64175	ENSG00000117385	1	43212006	43232755	-1	p34.2	LEPRE1	-0.247	0.361	0.166
79078	ENSG00000164008	1	43232940	43264127	1	p34.2	C1orf50	-0.718	0.000151	0.000354
374969	ENSG00000177868	1	43272723	43282954	-1	p34.2	CCDC23	-0.881	0.000852	0.00143
114625	ENSG00000164010	1	43282795	43310660	1	p34.2	ERMAP	-0.248	0.358	0.165
51058	ENSG00000164011	1	43312280	43318148	1	p34.2	ZNF691	-0.17	0.395	0.178
6513	ENSG00000117394	1	43391519	43424539	-1	p34.2	SLC2A1	-0.855	0.013	0.0125
10969	ENSG00000117395	1	43629846	43727589	-1	p34.2	EBNA1BP2	-0.554	0.00961	0.00983
128218	ENSG00000179178	1	43735665	43739673	1	p34.2	TMEM125	-2.65	0.0587	0.0411
7075	ENSG00000066056	1	43766664	43788779	1	p34.2	TIE1	0.393	0.312	0.15
991	ENSG00000117399	1	43824599	43828874	1	p34.2	CDC20	-1.75	0.0482	0.035
64834	ENSG00000066322	1	43829068	43833697	-1	p34.2	ELOVL1	-2.29	0.000879	0.00146
112950	ENSG00000159479	1	43849588	43855479	-1	p34.2	MED8	-1.2	3.6e-10	7.11e-09
81888	ENSG00000178922	1	43916824	43919660	-1	p34.2	HYI	1.16	0.0113	0.0111
5792	ENSG00000142949	1	43990858	44089343	1	p34.2	PTPRF	-1.32	0.000107	0.000265
9682	ENSG00000066135	1	44115829	44171186	1	p34.1	KDM4A	-0.748	0.000153	0.000358
6487	ENSG00000126091	1	44171495	44396831	1	p34.1	ST3GAL3	-1.46	7.82e-08	6.76e-07
9670	ENSG00000117408	1	44412611	44433694	1	p34.1	IPO13	-1.5	5.83e-07	3.65e-06
1802	ENSG00000132768	1	44435672	44439041	1	p34.1	DPH2	-0.545	0.000527	0.000966
533	ENSG00000117410	1	44440159	44443967	1	p34.1	ATP6V0B	-0.952	0.000785	0.00134
8704	ENSG00000117411	1	44444615	44456840	1	p34.1	B4GALT2	-0.847	0.000484	0.000904
149473	ENSG00000159214	1	44457031	44462200	1	p34.1	CCDC24	-0.849	0.0268	0.0221
6536	ENSG00000196517	1	44457172	44497139	-1	p34.1	SLC6A9	-0.615	0.407	0.182
55929	ENSG00000178028	1	44679127	44686353	1	p34.1	DMAP1	-0.379	0.122	0.0728
79033	ENSG00000117419	1	44686742	44820932	-1	p34.1	ERI3	-1.05	6.73e-06	2.81e-05
55182	ENSG00000187147	1	44870866	45117396	1	p34.1	RNF220	-1.71	9.16e-08	7.72e-07
79639	ENSG00000126106	1	45100910	45140227	-1	p34.1	TMEM53	-0.288	0.257	0.13
11004	ENSG00000142945	1	45205490	45233439	1	p34.1	KIF2C	-0.769	0.369	0.169
1263	ENSG00000173846	1	45265897	45271662	1	p34.1	PLK3	0.0739	0.822	0.297
8643	ENSG00000117425	1	45285516	45308735	-1	p34.1	PTCH2	-1.26	0.0023	0.00313
8891	ENSG00000070785	1	45316450	45452282	-1	p34.1	EIF2B3	-0.817	9.08e-05	0.000231
79654	ENSG00000126107	1	45468212	45477001	-1	p34.1	HECTD3	-0.88	2.46e-07	1.78e-06
7389	ENSG00000126088	1	45477819	45481247	1	p34.1	UROD	-0.5	0.0369	0.0284
57643	ENSG00000162415	1	45482071	45771881	-1	p34.1	ZSWIM5	-0.0518	0.862	0.306
4595	ENSG00000132781	1	45794835	45806142	-1	p34.1	MUTYH	-0.424	0.0826	0.0535
114034	ENSG00000132773	1	45805342	45809647	1	p34.1	TOE1	-0.0137	0.941	0.324
10420	ENSG00000070759	1	45809555	45956872	-1	p34.1	TESK2	-1.93	0.000727	0.00126
25974	ENSG00000132763	1	45965725	45976739	1	p34.1	MMACHC	-1.02	0.000918	0.00151
5052	ENSG00000117450	1	45976708	45988719	-1	p34.1	PRDX1	-1.25	0.0365	0.0282
10327	ENSG00000117448	1	46016215	46035721	1	p34.1	AKR1A1	-0.183	0.429	0.189
4678	ENSG00000132780	1	46049518	46084566	1	p34.1	NASP	0.163	0.514	0.215
60313	ENSG00000159592	1	46092976	46153785	-1	p34.1	GPBP1L1	-1.32	1.98e-08	2.1e-07
51249	ENSG00000159596	1	46152886	46160115	1	p34.1	TMEM69	-0.61	9.05e-05	0.000231
3652	ENSG00000197429	1	46159996	46216322	-1	p34.1	IPP	-0.654	0.0536	0.0382
23139	ENSG00000086015	1	46252659	46501896	1	p34.1	MAST2	-0.666	0.00117	0.00183
8503	ENSG00000117461	1	46505812	46642160	-1	p34.1	PIK3R3	-1.04	0.00334	0.00425
55624	ENSG00000085998	1	46654354	46685977	-1	p34.1	POMGNT1	-0.654	0.000399	0.000773
10489	ENSG00000132128	1	46726868	46769280	-1	p34.1	LRRC41	-0.57	2.96e-07	2.08e-06
387338	ENSG00000117481	1	46805849	46830824	1	p33	NSUN4	-0.719	0.00112	0.00178
2166	ENSG00000117480	1	46859937	46879520	1	p33	FAAH	-1.41	0.00275	0.00363
8569	ENSG00000079277	1	47023090	47082515	-1	p33	MKNK1	-0.949	0.0119	0.0117
64756	ENSG00000123472	1	47098409	47139539	-1	p33	ATPAF1	-1.2	4.81e-06	2.14e-05
9813	ENSG00000159658	1	47124366	47184824	-1	p33	KIAA0494	-0.733	0.0014	0.00213
260293	ENSG00000186377	1	47427036	47516423	1	p33	CYP4X1	-2.48	0.00177	0.00255
6886	ENSG00000162367	1	47681963	47697892	-1	p33	TAL1	0.281	0.507	0.213
6491	ENSG00000123473	1	47715811	47779819	-1	p33	STIL	-0.549	0.146	0.0836
51727	ENSG00000162368	1	47799469	47844511	1	p33	CMPK1	-0.638	0.000773	0.00132
54558	ENSG00000132122	1	48761044	48937845	-1	p33	SPATA6	-0.806	0.361	0.166
79656	ENSG00000162373	1	49193195	49244275	-1	p33	BEND5	-0.863	4.91e-05	0.000142
1996	ENSG00000162374	1	50513686	50669458	1	p33	ELAVL4	-0.861	0.323	0.154
11124	ENSG00000185104	1	50905150	51425935	-1	p32.3	FAF1	-1.26	5.35e-09	6.98e-08
1031	ENSG00000123080	1	51426417	51440305	1	p32.3	CDKN2C	-0.659	0.291	0.142
26994	ENSG00000123091	1	51701943	51739127	1	p32.3	RNF11	-2.04	1.71e-10	3.81e-09
2060	ENSG00000085832	1	51819935	51985000	-1	p32.3	EPS15	-1.3	0.0093	0.0096
114883	ENSG00000117859	1	52042851	52254889	1	p32.3	OSBPL9	-0.231	0.618	0.244
4898	ENSG00000078618	1	52254863	52344477	-1	p32.3	NRD1	-0.792	3.94e-07	2.66e-06
51060	ENSG00000117862	1	52485803	52521843	-1	p32.3	TXNDC12	-0.405	0.0293	0.0237
112970	ENSG00000198841	1	52497775	52499488	-1	p32.3	KTI12	0.231	0.224	0.117
91408	ENSG00000134717	1	52521797	52556388	1	p32.3	BTF3L4	-1	3.74e-13	1.85e-11
9372	ENSG00000157077	1	52608046	52812358	1	p32.3	ZFYVE9	-1	0.00176	0.00255
200014	ENSG00000154222	1	52811395	52831865	-1	p32.3	CC2D1B	-1.08	0.000316	0.000645
84950	ENSG00000134748	1	52870236	52883992	1	p32.3	PRPF38A	0.089	0.489	0.207
23318	ENSG00000134744	1	52873954	53019159	-1	p32.3	ZCCHC11	-0.00715	0.977	0.332
2882	ENSG00000116157	1	53068044	53074723	1	p32.3	GPX7	0.666	0.119	0.0712
79699	ENSG00000162378	1	53192126	53293014	1	p32.3	ZYG11B	-1.13	5.29e-05	0.00015
55268	ENSG00000121310	1	53361656	53392884	-1	p32.3	ECHDC2	-1.04	0.0355	0.0276
6342	ENSG00000116171	1	53392901	53517375	1	p32.3	SCP2	-0.215	0.267	0.133
127435	ENSG00000174348	1	53527854	53551174	1	p32.3	PODN	1.7	0.0174	0.0157
6512	ENSG00000162383	1	53552855	53608289	-1	p32.3	SLC1A7	1.72	0.0181	0.0162
1376	ENSG00000157184	1	53662101	53679869	1	p32.3	CPT2	-0.0876	0.64	0.25
54987	ENSG00000162384	1	53679771	53686289	-1	p32.3	C1orf123	-0.201	0.329	0.156
4116	ENSG00000162385	1	53692564	53704282	-1	p32.3	MAGOH	-0.516	0.0146	0.0137
7804	ENSG00000157193	1	53711217	53793742	-1	p32.3	LRP8	0.048	0.907	0.317
148979	ENSG00000174332	1	53971910	54199877	-1	p32.3	GLIS1	0.479	0.507	0.213
55706	ENSG00000058804	1	54231133	54304533	-1	p32.3	TMEM48	-2.16	2.28e-05	7.62e-05
54432	ENSG00000058799	1	54317392	54356407	-1	p32.3	YIPF1	-0.755	0.000888	0.00147
51668	ENSG00000081870	1	54387234	54411975	-1	p32.3	HSPB11	-0.577	0.0241	0.0203
115353	ENSG00000116212	1	54411750	54433841	1	p32.3	LRRC42	-0.574	0.00152	0.00227
9528	ENSG00000116209	1	54497347	54519177	-1	p32.3	TMEM59	-0.774	0.00059	0.00106
606495	ENSG00000215883	1	54638009	54665709	-1	p32.3	CYB5RL	-0.558	0.176	0.0971
51253	ENSG00000116221	1	54649714	54686603	1	p32.3	MRPL37	-0.999	2.74e-06	1.35e-05
23648	ENSG00000157216	1	54692190	54879152	-1	p32.3	SSBP3	-2.12	7.89e-12	2.68e-10
26027	ENSG00000162390	1	55007930	55104865	1	p32.3	ACOT11	-0.934	0.293	0.143
25973	ENSG00000162396	1	55222571	55230187	-1	p32.3	PARS2	-0.0119	0.947	0.325
1718	ENSG00000116133	1	55315300	55352921	-1	p32.3	DHCR24	-2.13	0.000205	0.000455
23358	ENSG00000162402	1	55532032	55681039	-1	p32.3	USP24	0.294	0.231	0.119
8613	ENSG00000162407	1	56960419	57110974	-1	p32.2	PPAP2B	-0.822	0.0957	0.0601
5563	ENSG00000162409	1	57110995	57181008	1	p32.2	PRKAA2	-0.581	0.109	0.0668
1600	ENSG00000173406	1	57460451	59012406	-1	p32.1	DAB1	-0.541	0.542	0.223
115209	ENSG00000162600	1	58881056	59012474	-1	p32.1	OMA1	-0.0119	0.95	0.326
114803	ENSG00000162601	1	59120411	59165764	-1	p32.1	MYSM1	0.18	0.799	0.291
3725	ENSG00000177606	1	59246465	59249785	-1	p32.1	JUN	-0.178	0.726	0.273
55277	ENSG00000172456	1	59762467	60233347	1	p32.1	FGGY	-0.327	0.175	0.0967
51361	ENSG00000134709	1	60280458	60342050	1	p32.1	HOOK1	-2.87	0.0134	0.0128
1573	ENSG00000134716	1	60358980	60392462	-1	p32.1	CYP2J2	-1.5	0.0524	0.0376
4774	ENSG00000162599	1	61330931	61928465	1	p31.3	NFIA	0.297	0.309	0.148
83941	ENSG00000162604	1	62146717	62191095	-1	p31.3	TM2D1	-1.34	8.08e-09	9.8e-08
10207	ENSG00000132849	1	62208149	62629592	1	p31.3	INADL	-0.375	0.448	0.195
163782	ENSG00000132854	1	62702651	62785085	-1	p31.3	KANK4	-1.77	0.0768	0.0506
7398	ENSG00000162607	1	62901968	62917475	1	p31.3	USP1	0.419	0.0412	0.031
85440	ENSG00000116641	1	62920399	63153969	-1	p31.3	DOCK7	0.0406	0.915	0.318
84938	ENSG00000125703	1	63249806	63339980	1	p31.3	ATG4C	-1.11	0.00309	0.00399
29929	ENSG00000088035	1	63833261	63904233	1	p31.3	ALG6	-0.259	0.383	0.174
23421	ENSG00000142856	1	63906441	64059392	-1	p31.3	ITGB3BP	0.193	0.589	0.236
84455	ENSG00000203965	1	63989043	64038364	1	p31.3	EFCAB7	0.455	0.069	0.0465
5236	ENSG00000079739	1	64058916	64125916	1	p31.3	PGM1	-0.443	0.0193	0.017
57685	ENSG00000158966	1	64936428	65158741	1	p31.3	CACHD1	-0.515	0.246	0.126
55225	ENSG00000162437	1	65210778	65298915	1	p31.3	RAVER2	0.211	0.382	0.173
3716	ENSG00000162434	1	65298912	65432187	-1	p31.3	JAK1	0.235	0.425	0.188
9829	ENSG00000116675	1	65713902	65881552	1	p31.3	DNAJC6	-2.19	2.46e-05	8.11e-05
3953	ENSG00000116678	1	65886248	66107242	1	p31.3	LEPR	-0.25	0.637	0.249
54741	ENSG00000213625	1	65886270	65901690	1	p31.3	LEPROT	-2.14	2.01e-05	6.87e-05
5142	ENSG00000184588	1	66258197	66840259	1	p31.3	PDE4B	0.512	0.244	0.125
84251	ENSG00000118473	1	66999066	67213982	1	p31.3	SGIP1	-1.47	0.00329	0.00419
79819	ENSG00000152763	1	67278568	67390570	-1	p31.3	WDR78	-0.0956	0.785	0.288
57708	ENSG00000198160	1	67390578	67454302	1	p31.3	MIER1	-0.358	0.0627	0.0431
23169	ENSG00000116704	1	67465015	67519782	-1	p31.3	SLC35D1	-0.453	0.0379	0.029
26135	ENSG00000142864	1	67873493	67896098	-1	p31.3	SERBP1	-0.332	0.0357	0.0277
1647	ENSG00000116717	1	68150744	68154021	1	p31.3	GADD45A	-0.42	0.348	0.162
55970	ENSG00000172380	1	68167149	68299150	-1	p31.3	GNG12	-1.1	0.055	0.039
9077	ENSG00000162595	1	68511645	68517314	-1	p31.3	DIRAS3	-0.613	0.331	0.156
6121	ENSG00000116745	1	68894505	68915642	-1	p31.2	RPE65	1.09	0.196	0.105
57554	ENSG00000033122	1	70034081	70589164	1	p31.1	LRRC7	-1.22	0.129	0.0761
55631	ENSG00000066557	1	70610488	70671303	-1	p31.1	LRRC40	0.126	0.595	0.238
81573	ENSG00000118454	1	70726271	70820417	-1	p31.1	ANKRD13C	-0.186	0.31	0.149
11147	ENSG00000197568	1	70820488	70851022	1	p31.1	HHLA3	-0.769	0.00997	0.0101
1491	ENSG00000116761	1	70876901	70905534	1	p31.1	CTH	-0.236	0.44	0.192
9406	ENSG00000132485	1	71528974	71546980	-1	p31.1	ZRANB2	0.0267	0.889	0.313
257194	ENSG00000172260	1	71868625	72748417	-1	p31.1	NEGR1	-1.7	0.011	0.011
127254	ENSG00000178965	1	75033795	75139422	-1	p31.1	C1orf173	-2.98	0.0188	0.0167
1429	ENSG00000116791	1	75171170	75199092	-1	p31.1	CRYZ	-0.602	0.132	0.0772
127253	ENSG00000162623	1	75198836	75232362	1	p31.1	TYW3	0.123	0.685	0.262
204962	ENSG00000137968	1	75667816	76076801	-1	p31.1	SLC44A5	1.39	0.00631	0.00704
34	ENSG00000117054	1	76190036	76253260	1	p31.1	ACADM	-0.405	0.0648	0.0442
5876	ENSG00000137955	1	76251879	76261100	1	p31.1	RABGGTB	-0.0183	0.928	0.321
256435	ENSG00000184005	1	76540389	77100286	1	p31.1	ST6GALNAC3	-0.46	0.288	0.141
81849	ENSG00000117069	1	77333126	77531396	1	p31.1	ST6GALNAC5	-2.66	0.0137	0.013
10026	ENSG00000142892	1	77554675	77685115	-1	p31.1	PIGK	-0.727	0.00364	0.00453
26289	ENSG00000154027	1	77747736	78025651	1	p31.1	AK5	-3.86	0.00308	0.00398
26009	ENSG00000036549	1	78028101	78149104	-1	p31.1	ZZZ3	0.226	0.362	0.167
23032	ENSG00000077254	1	78161672	78225537	-1	p31.1	USP33	-0.903	0.000223	0.000485
374986	ENSG00000180488	1	78245309	78344106	1	p31.1	FAM73A	-1.3	0.0166	0.0151
91624	ENSG00000162614	1	78354198	78409580	1	p31.1	NEXN	0.907	0.0587	0.0411
8880	ENSG00000162613	1	78409740	78444794	-1	p31.1	FUBP1	-0.84	0.109	0.0669
11080	ENSG00000162616	1	78444859	78483648	1	p31.1	DNAJB4	-0.811	0.0127	0.0122
5737	ENSG00000122420	1	78769568	79005434	1	p31.1	PTGFR	1.73	0.0537	0.0382
10964	ENSG00000137959	1	79085607	79108484	1	p31.1	IFI44L	0.867	0.231	0.119
10561	ENSG00000137965	1	79115481	79129763	1	p31.1	IFI44	1.05	0.0163	0.015
64123	ENSG00000162618	1	79355449	79472403	-1	p31.1	ELTD1	0.969	0.0415	0.0312
23266	ENSG00000117114	1	81771845	82458107	1	p31.1	LPHN2	-1.03	0.0489	0.0354
79739	ENSG00000137941	1	84330711	84464833	-1	p31.1	TTLL7	-1.04	0.208	0.11
5567	ENSG00000142875	1	84543745	84704181	1	p31.1	PRKACB	-0.497	0.15	0.0855
148418	ENSG00000203943	1	84764049	84855640	1	p31.1	SAMD13	0.635	0.226	0.118
80135	ENSG00000117133	1	84944942	84963473	1	p22.3	RPF1	-0.315	0.0496	0.0359
2787	ENSG00000174021	1	84964008	84972248	-1	p22.3	GNG5	-0.125	0.725	0.273
1486	ENSG00000117151	1	85018804	85040163	-1	p22.3	CTBS	-0.0788	0.85	0.304
117178	ENSG00000117155	1	85109390	85156486	-1	p22.3	SSX2IP	-1.87	0.00217	0.003
148423	ENSG00000162642	1	85715639	85725355	-1	p22.3	C1orf52	-1.17	1.58e-08	1.74e-07
8915	ENSG00000142867	1	85731931	85743771	-1	p22.3	BCL10	-0.348	0.0249	0.0209
23576	ENSG00000153904	1	85784168	86044046	-1	p22.3	DDAH1	-1.14	0.022	0.019
3491	ENSG00000142871	1	86046444	86049645	1	p22.3	CYR61	-1.03	0.303	0.146
54680	ENSG00000117174	1	86115106	86174116	-1	p22.3	ZNHIT6	-0.44	0.00536	0.00618
57489	ENSG00000122417	1	86786611	86862025	-1	p22.3	ODF2L	0.394	0.266	0.133
22802	ENSG00000016602	1	87012761	87046437	1	p22.3	CLCA4	-1.33	0.326	0.155
51100	ENSG00000097033	1	87170259	87213867	1	p22.3	SH3GLB1	0.0751	0.674	0.259
9653	ENSG00000153936	1	87380331	87634887	1	p22.3	HS2ST1	-0.312	0.164	0.0917
8543	ENSG00000143013	1	87794151	87812788	1	p22.3	LMO4	-2.05	1.89e-07	1.43e-06
5586	ENSG00000065243	1	89149905	89301938	1	p22.2	PKN2	0.677	0.00188	0.00269
2959	ENSG00000137947	1	89318615	89357627	-1	p22.2	GTF2B	-0.192	0.163	0.0915
56267	ENSG00000137944	1	89401456	89458636	-1	p22.2	CCBL2	-0.528	0.102	0.0631
56267	ENSG00000213516	1	89445139	89458643	-1	p22.2	RBMXL1	0.174	0.329	0.156
2635	ENSG00000117226	1	89472349	89488577	-1	p22.2	GBP3	1.88	0.0101	0.0102
2633	ENSG00000117228	1	89518002	89531043	-1	p22.2	GBP1	1.27	0.0351	0.0274
2634	ENSG00000162645	1	89571815	89616139	-1	p22.2	GBP2	1.07	0.0924	0.0586
115361	ENSG00000162654	1	89646831	89664615	-1	p22.2	GBP4	-0.44	0.382	0.174
23507	ENSG00000197147	1	89990395	90063423	1	p22.2	LRRC8B	-1.23	0.000818	0.00139
84230	ENSG00000171488	1	90098631	90398809	1	p22.2	LRRC8C	-0.682	0.0483	0.0351
55144	ENSG00000171492	1	90286573	90402170	1	p22.2	LRRC8D	-0.983	0.000962	0.00157
284695	ENSG00000162664	1	90457722	90494097	1	p22.2	ZNF326	0.00297	0.987	0.334
84146	ENSG00000122482	1	91380859	91487829	-1	p22.2	ZNF644	0.903	0.000161	0.000373
164045	ENSG00000162669	1	91726323	91870426	-1	p22.2	HFM1	2.37	7.9e-06	3.2e-05
8317	ENSG00000097046	1	91966404	91991321	1	p22.2	CDC7	-0.0411	0.903	0.316
7049	ENSG00000069702	1	92145902	92371892	-1	p22.1	TGFBR3	0.0999	0.854	0.304
253152	ENSG00000172031	1	92495539	92529093	1	p22.1	EPHX4	-2.61	0.000245	0.000524
23285	ENSG00000069712	1	92632542	92650280	1	p22.1	KIAA1107	-1.1	0.0685	0.0462
11146	ENSG00000174842	1	92711959	92764544	-1	p22.1	GLMN	-0.362	0.2	0.107
79871	ENSG00000122484	1	92764522	92853730	1	p22.1	RPAP2	0.76	0.000348	0.000693
7813	ENSG00000067208	1	92974253	93257961	-1	p22.1	EVI5	0.222	0.288	0.141
6125	ENSG00000122406	1	93297597	93307481	1	p22.1	RPL5	0.326	0.211	0.111
388650	ENSG00000154511	1	93307724	93427079	-1	p22.1	FAM69A	-0.837	0.0481	0.035
22823	ENSG00000143033	1	93544792	93604638	1	p22.1	MTF2	-0.319	0.0652	0.0444
50999	ENSG00000117500	1	93615299	93646285	-1	p22.1	TMED5	0.234	0.374	0.171
1810	ENSG00000117505	1	93811445	93828149	1	p22.1	DR1	-1.27	1.03e-10	2.47e-09
54874	ENSG00000137942	1	93913658	94020218	1	p22.1	FNBP1L	-1.19	0.0308	0.0248
8412	ENSG00000137936	1	94027347	94312706	-1	p22.1	BCAR3	-0.535	0.272	0.135
30836	ENSG00000067334	1	94333373	94345474	-1	p22.1	DNTTIP2	1.15	2.22e-10	4.69e-09
2730	ENSG00000023909	1	94350761	94374966	-1	p22.1	GCLM	-0.814	0.00948	0.00974
9411	ENSG00000137962	1	94614544	94740624	-1	p21.3	ARHGAP29	0.145	0.716	0.271
5825	ENSG00000117528	1	94883933	94984222	1	p21.3	ABCD3	0.267	0.153	0.0868
2152	ENSG00000117525	1	94994781	95007356	-1	p21.3	F3	-1.15	0.1	0.0623
126969	ENSG00000143036	1	95285898	95360802	1	p21.3	SLC44A3	-0.6	0.443	0.193
1266	ENSG00000117519	1	95362507	95392834	-1	p21.3	CNN3	-0.00548	0.979	0.333
199857	ENSG00000172339	1	95448297	95538501	-1	p21.3	ALG14	-0.798	0.00207	0.00289
148534	ENSG00000152078	1	95582894	95663163	1	p21.3	TMEM56	-1.73	0.029	0.0235
25950	ENSG00000122481	1	95699711	95712781	1	p21.3	RWDD3	0.325	0.113	0.0686
58155	ENSG00000117569	1	97187221	97280349	1	p21.3	PTBP2	-0.726	0.0121	0.0118
1806	ENSG00000188641	1	97543299	98386605	-1	p21.3	DPYD	0.0748	0.875	0.31
51375	ENSG00000162627	1	99127236	99226056	1	p21.3	SNX7	0.408	0.0266	0.0219
163404	ENSG00000117598	1	99355806	99470588	-1	p21.3	LPPR5	-0.216	0.667	0.257
54873	ENSG00000099260	1	100111499	100160097	1	p21.2	PALMD	0.166	0.668	0.258
178	ENSG00000162688	1	100315640	100389579	1	p21.2	AGL	0.208	0.52	0.217
23443	ENSG00000117620	1	100435345	100492535	1	p21.2	SLC35A3	0.574	0.149	0.085
64645	ENSG00000156875	1	100503653	100548933	1	p21.2	HIAT1	-1.53	1.77e-07	1.37e-06
163786	ENSG00000156876	1	100549119	100598511	-1	p21.2	SASS6	0.642	0.0162	0.0149
54482	ENSG00000122435	1	100598706	100616053	1	p21.2	CCDC76	0.62	0.0193	0.0171
1629	ENSG00000137992	1	100659634	100715390	-1	p21.2	DBT	-0.442	0.0601	0.0418
8634	ENSG00000137996	1	100731763	100758325	1	p21.2	RTCD1	-1.2	1.58e-06	8.54e-06
8556	ENSG00000079335	1	100810584	100985833	1	p21.2	CDC14A	0.126	0.664	0.257
54112	ENSG00000181656	1	101003693	101007574	1	p21.2	GPR88	-2.38	0.016	0.0148
7412	ENSG00000162692	1	101185305	101204601	1	p21.2	VCAM1	0.796	0.323	0.154
2135	ENSG00000162694	1	101337943	101361554	-1	p21.2	EXTL2	-0.977	0.000275	0.000573
148867	ENSG00000162695	1	101361632	101447309	1	p21.2	SLC30A7	0.0118	0.949	0.326
51611	ENSG00000117543	1	101455179	101491644	-1	p21.2	DPH5	0.324	0.0628	0.0431
1901	ENSG00000170989	1	101702444	101707074	1	p21.2	S1PR1	-0.567	0.246	0.125
118427	ENSG00000118733	1	102268127	102462586	-1	p21.1	OLFM3	-2.73	0.0303	0.0244
1301	ENSG00000060718	1	103342023	103574052	-1	p21.1	COL11A1	-1.71	0.188	0.102
55599	ENSG00000185946	1	104068313	104097854	1	p21.1	RNPC3	0.107	0.719	0.271
55170	ENSG00000198890	1	107599267	107601916	1	p13.3	PRMT6	-0.915	3.46e-06	1.62e-05
22854	ENSG00000162631	1	107682629	108026080	1	p13.3	NTNG1	-2.53	9.8e-05	0.000246
29957	ENSG00000085491	1	108676658	108743471	-1	p13.3	SLC25A24	-1.28	0.00154	0.0023
284611	ENSG00000162636	1	109102711	109187522	1	p13.3	FAM102B	-1.76	3.94e-05	0.000118
55119	ENSG00000134186	1	109234945	109244425	1	p13.3	PRPF38B	0.12	0.537	0.221
6814	ENSG00000116266	1	109289296	109352148	1	p13.3	STXBP3	0.0266	0.927	0.321
29899	ENSG00000121957	1	109417972	109473044	1	p13.3	GPSM2	1.51	8.24e-08	7.06e-07
23155	ENSG00000121940	1	109472130	109506111	-1	p13.3	CLCC1	-0.363	0.0231	0.0197
22911	ENSG00000085433	1	109512836	109584850	-1	p13.3	WDR47	-1.94	1.91e-05	6.62e-05
6884	ENSG00000197780	1	109605121	109618624	-1	p13.3	TAF13	-1.75	8.54e-09	1.02e-07
57535	ENSG00000116299	1	109656301	109749401	1	p13.3	KIAA1324	-3.93	2.35e-05	7.83e-05
6301	ENSG00000031698	1	109756540	109780791	1	p13.3	SARS	-1.16	1.28e-07	1.02e-06
1952	ENSG00000143126	1	109792641	109818377	1	p13.3	CELSR2	-1.5	4.85e-05	0.00014
84722	ENSG00000134222	1	109822178	109825808	-1	p13.3	PSRC1	-1.7	0.00204	0.00286
6272	ENSG00000134243	1	109852192	109940573	-1	p13.3	SORT1	-1.96	6.82e-05	0.000184
5686	ENSG00000143106	1	109941653	109969062	-1	p13.3	PSMA5	-0.526	0.00258	0.00344
284612	ENSG00000143028	1	110009180	110024759	1	p13.3	SYPL2	-0.404	0.478	0.204
127002	ENSG00000162650	1	110026101	110035426	1	p13.3	ATXN7L2	-0.114	0.777	0.286
284613	ENSG00000174151	1	110036674	110045554	1	p13.3	CYB561D1	-1.61	1.99e-07	1.5e-06
83873	ENSG00000156097	1	110082494	110091028	1	p13.3	GPR61	-1.32	0.0984	0.0615
2773	ENSG00000065135	1	110091233	110136975	1	p13.3	GNAI3	0.154	0.244	0.125
271	ENSG00000116337	1	110158726	110174673	1	p13.3	AMPD2	-1.07	4.34e-05	0.000128
2948	ENSG00000168765	1	110198703	110208118	1	p13.3	GSTM4	-0.17	0.626	0.246
2949	ENSG00000134201	1	110254877	110260888	1	p13.3	GSTM5	-1.51	0.187	0.102
2947	ENSG00000134202	1	110276554	110284384	-1	p13.3	GSTM3	-0.158	0.831	0.299
1435	ENSG00000184371	1	110452864	110473614	1	p13.3	CSF1	0.388	0.439	0.192
10768	ENSG00000168710	1	110527308	110566357	1	p13.3	AHCYL1	-0.629	0.19	0.103
85369	ENSG00000143093	1	110574199	110597263	1	p13.3	FAM40A	-0.764	3.04e-06	1.46e-05
257	ENSG00000156150	1	110602616	110613234	-1	p13.3	ALX3	-0.297	0.382	0.174
388662	ENSG00000197106	1	110693108	110744824	1	p13.3	SLC6A17	-3.62	0.00148	0.00222
3749	ENSG00000116396	1	110753965	110825722	1	p13.3	KCNC4	-2.27	0.000173	0.000397
64783	ENSG00000162775	1	110881128	110889299	1	p13.3	RBM15	0.0134	0.954	0.327
9122	ENSG00000168679	1	110905470	110933704	-1	p13.3	SLC16A4	0.513	0.168	0.0933
10542	ENSG00000134248	1	110943871	110950564	-1	p13.3	HBXIP	-0.657	0.00385	0.00473
3737	ENSG00000177301	1	111136202	111174096	-1	p13.3	KCNA2	-0.745	0.219	0.115
3738	ENSG00000177272	1	111214310	111217655	-1	p13.3	KCNA3	-1.1	0.252	0.128
963	ENSG00000143119	1	111415772	111442550	1	p13.3	CD53	-0.105	0.848	0.303
128338	ENSG00000156171	1	111659955	111682838	-1	p13.3	DRAM2	0.34	0.0952	0.0599
10390	ENSG00000134255	1	111682249	111727724	1	p13.3	CEPT1	-0.963	1.25e-08	1.41e-07
1117	ENSG00000064886	1	111743393	111786062	1	p13.3	CHI3L2	1.2	0.297	0.144
128344	ENSG00000173947	1	111888910	111895635	1	p13.2	C1orf88	-0.282	0.581	0.234
5016	ENSG00000085465	1	111956936	111970399	-1	p13.2	OVGP1	-0.518	0.224	0.117
79084	ENSG00000116455	1	111982512	111991998	-1	p13.2	WDR77	-0.602	3.16e-05	9.87e-05
515	ENSG00000116459	1	111991486	112005395	1	p13.2	ATP5F1	-0.59	0.0016	0.00237
128346	ENSG00000143110	1	112016414	112021134	1	p13.2	C1orf162	0.721	0.173	0.0958
140	ENSG00000121933	1	112025970	112106597	-1	p13.2	ADORA3	-0.0415	0.95	0.326
5906	ENSG00000116473	1	112084840	112259313	1	p13.2	RAP1A	-0.844	0.00143	0.00217
11218	ENSG00000064703	1	112297867	112310638	1	p13.2	DDX20	0.0856	0.565	0.229
3752	ENSG00000171385	1	112313284	112531777	-1	p13.2	KCND3	-0.387	0.678	0.261
55917	ENSG00000143079	1	112938803	113003786	1	p13.2	CTTNBP2NL	-0.39	0.13	0.0767
54879	ENSG00000007341	1	113066140	113163447	-1	p13.2	ST7L	-0.402	0.0046	0.00547
4343	ENSG00000155363	1	113215763	113243368	1	p13.2	MOV10	-0.274	0.287	0.141
389	ENSG00000155366	1	113243728	113250056	-1	p13.2	RHOC	0.57	0.0767	0.0506
6566	ENSG00000155380	1	113454469	113499635	-1	p13.2	SLC16A1	0.0848	0.805	0.292
9860	ENSG00000198799	1	113615831	113669822	1	p13.2	LRIG2	-0.283	0.413	0.184
260425	ENSG00000081026	1	113933371	114228545	1	p13.2	MAGI3	-0.805	0.104	0.0641
10745	ENSG00000116793	1	114234854	114302111	-1	p13.2	PHTF1	-1.49	2.69e-08	2.69e-07
54665	ENSG00000081019	1	114304454	114355098	-1	p13.2	RSBN1	-0.516	0.0303	0.0244
10717	ENSG00000134262	1	114437370	114447823	-1	p13.2	AP4B1	-0.646	0.00177	0.00256
64858	ENSG00000118655	1	114447763	114456708	1	p13.2	DCLRE1B	0.0423	0.822	0.297
204851	ENSG00000163349	1	114471814	114520426	1	p13.2	HIPK1	-0.861	0.000392	0.000761
56944	ENSG00000116774	1	114522063	114524876	1	p13.2	OLFML3	0.0642	0.899	0.315
148281	ENSG00000134207	1	114631914	114696541	-1	p13.2	SYT6	0.439	0.348	0.162
51592	ENSG00000197323	1	114935399	115053781	-1	p13.2	TRIM33	-0.481	0.047	0.0344
10286	ENSG00000116752	1	115110178	115124260	-1	p13.2	BCAS2	-0.472	0.0327	0.0259
163259	ENSG00000175984	1	115125469	115213043	-1	p13.2	DENND2C	0.922	0.00773	0.00831
4893	ENSG00000213281	1	115247090	115259515	-1	p13.2	NRAS	-0.374	0.0172	0.0156
7812	ENSG00000009307	1	115259534	115301297	-1	p13.2	CSDE1	-0.681	0.000576	0.00104
80143	ENSG00000052723	1	115312100	115323306	-1	p13.2	SIKE1	0.301	0.117	0.0704
81839	ENSG00000173218	1	116184574	116240845	1	p13.1	VANGL1	-0.566	0.116	0.0699
55356	ENSG00000163393	1	116519119	116612675	1	p13.1	SLC22A15	-3.05	0.00163	0.0024
476	ENSG00000163399	1	116915290	116952883	1	p13.1	ATP1A1	-2.09	2.32e-07	1.7e-06
965	ENSG00000116815	1	117057157	117113661	-1	p13.1	CD58	0.575	0.191	0.103
3321	ENSG00000143061	1	117117031	117210375	-1	p13.1	IGSF3	-1.24	0.0859	0.0551
5738	ENSG00000134247	1	117452679	117532980	1	p13.1	PTGFRN	-0.245	0.4	0.179
9398	ENSG00000134256	1	117544382	117579167	1	p13.1	CD101	-0.186	0.696	0.265
8458	ENSG00000116830	1	117602925	117645492	1	p13.1	TTF2	-1.09	0.0065	0.00722
80263	ENSG00000134253	1	117653682	117665209	-1	p13.1	TRIM45	-0.843	0.00654	0.00725
10905	ENSG00000198162	1	117910071	118071494	1	p12	MAN1A2	-0.256	0.655	0.254
54855	ENSG00000183508	1	118148556	118170994	1	p12	FAM46C	0.296	0.708	0.269
54834	ENSG00000196505	1	118412037	118472253	-1	p12	GDAP2	-0.565	0.00925	0.00956
10885	ENSG00000065183	1	118472343	118503049	1	p12	WDR3	0.485	0.037	0.0285
6913	ENSG00000092607	1	119425666	119532179	-1	p12	TBX15	0.488	0.552	0.226
10352	ENSG00000116874	1	119573839	119683294	-1	p12	WARS2	-0.098	0.718	0.271
90874	ENSG00000143067	1	120162045	120190396	-1	p12	ZNF697	-0.881	0.00574	0.00652
26227	ENSG00000092621	1	120202421	120286838	1	p12	PHGDH	0.0935	0.802	0.292
4853	ENSG00000134250	1	120454176	120612240	-1	p11.2	NOTCH2	0.0481	0.899	0.315
9659	ENSG00000178104	1	144836157	145076186	-1	q21.1	PDE4DIP	-0.102	0.753	0.28
10628	ENSG00000117289	1	145438469	145442635	1	q21.1	TXNIP	0.327	0.385	0.174
84265	ENSG00000121851	1	145456236	145470388	-1	q21.1	POLR3GL	0.334	0.112	0.0682
284615	ENSG00000181039	1	145470508	145475646	1	q21.1	ANKRD34A	-3.13	2.59e-05	8.44e-05
9939	ENSG00000131795	1	145507598	145511444	1	q21.1	RBM8A	0.942	2.81e-05	9e-05
8799	ENSG00000131779	1	145516252	145523730	1	q21.1	PEX11B	-0.784	1.06e-07	8.73e-07
8515	ENSG00000143127	1	145524891	145543868	1	q21.1	ITGA10	0.0588	0.917	0.319
148741	ENSG00000198483	1	145549227	145568526	1	q21.1	ANKRD35	-2.4	0.00294	0.00382
10401	ENSG00000131788	1	145575233	145586546	1	q21.1	PIAS3	-0.739	3.19e-06	1.52e-05
200035	ENSG00000186364	1	145586115	145590461	-1	q21.1	NUDT17	0.359	0.26	0.131
10623	ENSG00000186141	1	145592605	145611025	-1	q21.1	POLR3C	-0.0483	0.739	0.277
27246	ENSG00000121848	1	145611036	145690661	1	q21.1	RNF115	-0.559	0.000489	0.000911
11126	ENSG00000117281	1	145695798	145715614	-1	q21.1	CD160	-0.875	0.0302	0.0243
5565	ENSG00000131791	1	146626685	146644129	-1	q21.1	PRKAB2	0.411	0.0433	0.0322
2330	ENSG00000131781	1	146646930	146714700	-1	q21.1	FMO5	-0.522	0.28	0.138
9557	ENSG00000131778	1	146714291	146767443	1	q21.1	CHD1L	-0.0309	0.859	0.306
607	ENSG00000116128	1	147013182	147098017	1	q21.2	BCL9	-0.0561	0.81	0.294
51205	ENSG00000162836	1	147119170	147142618	-1	q21.2	ACP6	0.852	0.0424	0.0317
2702	ENSG00000143140	1	147228332	147245484	-1	q21.2	GJA5	-1.43	0.0485	0.0352
8349	ENSG00000184678	1	149856010	149858232	-1	q21.2	HIST2H2BE	-1.09	0.0261	0.0216
51027	ENSG00000178096	1	149858486	149872351	1	q21.2	BOLA1	0.757	0.00235	0.00319
9900	ENSG00000159164	1	149874870	149889434	-1	q21.2	SV2A	-1.31	1.16e-05	4.37e-05
10262	ENSG00000143368	1	149895209	149900236	-1	q21.2	SF3B4	0.624	0.00493	0.00577
10903	ENSG00000014914	1	149900543	149908791	-1	q21.2	MTMR11	0.364	0.385	0.174
56957	ENSG00000163113	1	149912231	149982686	-1	q21.2	OTUD7B	-0.733	0.025	0.021
11311	ENSG00000136631	1	150039369	150117505	1	q21.2	VPS45	0.149	0.308	0.148
51177	ENSG00000023902	1	150121373	150132260	1	q21.2	PLEKHO1	-0.195	0.522	0.217
81611	ENSG00000143401	1	150190717	150208504	-1	q21.2	ANP32E	0.173	0.48	0.204
23632	ENSG00000118298	1	150230169	150237478	1	q21.2	CA14	-1.41	0.0417	0.0313
51107	ENSG00000117362	1	150237804	150241980	-1	q21.2	APH1A	0.557	0.00133	0.00204
79630	ENSG00000118292	1	150240600	150253327	1	q21.2	C1orf54	0.467	0.359	0.166
148523	ENSG00000159208	1	150254953	150259505	1	q21.2	C1orf51	-1.21	0.000903	0.00149
54460	ENSG00000187145	1	150266289	150281414	1	q21.2	MRPS21	-0.134	0.534	0.22
9129	ENSG00000117360	1	150293925	150325671	1	q21.2	PRPF3	0.168	0.442	0.193
23248	ENSG00000163125	1	150335567	150449042	1	q21.3	RPRD2	-0.269	0.23	0.119
80222	ENSG00000143374	1	150459887	150480078	1	q21.3	TARS2	-0.0436	0.748	0.279
1893	ENSG00000143369	1	150480538	150486265	1	q21.3	ECM1	-0.578	0.122	0.0728
54507	ENSG00000143382	1	150521884	150533413	1	q21.3	ADAMTSL4	0.166	0.66	0.256
4170	ENSG00000143384	1	150547032	150552073	-1	q21.3	MCL1	0.523	0.11	0.067
2029	ENSG00000143420	1	150573327	150602088	-1	q21.3	ENSA	-1.31	3.49e-11	9.95e-10
55204	ENSG00000143457	1	150618701	150669672	-1	q21.3	GOLPH3L	-0.235	0.235	0.121
1520	ENSG00000163131	1	150702551	150738433	-1	q21.3	CTSS	0.411	0.466	0.2
1513	ENSG00000143387	1	150768684	150780799	-1	q21.3	CTSK	0.899	0.11	0.0671
405	ENSG00000143437	1	150782181	150849244	-1	q21.3	ARNT	-0.478	0.00341	0.00431
9869	ENSG00000143379	1	150898739	150937213	1	q21.3	SETDB1	0.513	0.0201	0.0176
8416	ENSG00000143412	1	150954493	150968110	1	q21.3	ANXA9	-1.46	5.9e-05	0.000164
55793	ENSG00000143409	1	150969025	150980851	-1	q21.3	FAM63A	-0.214	0.328	0.155
58497	ENSG00000143363	1	150980896	151008189	1	q21.3	PRUNE	-0.891	1.98e-08	2.1e-07
54964	ENSG00000143443	1	151020216	151024462	1	q21.3	C1orf56	1.18	2.29e-07	1.68e-06
56882	ENSG00000197622	1	151023447	151032249	-1	q21.3	CDC42SE1	0.412	0.0594	0.0414
10962	ENSG00000213190	1	151030234	151040970	1	q21.3	MLLT11	-1.3	4.73e-05	0.000137
10500	ENSG00000143434	1	151104161	151119104	-1	q21.3	SEMA6C	0.0515	0.878	0.31
79626	ENSG00000163154	1	151129105	151132225	1	q21.3	TNFAIP8L2	1.62	0.00209	0.00291
388695	ENSG00000163155	1	151132224	151138424	-1	q21.3	LYSMD1	-0.317	0.103	0.0637
6944	ENSG00000163159	1	151142463	151167797	-1	q21.3	VPS72	0.652	0.00212	0.00295
8394	ENSG00000143398	1	151170425	151222012	1	q21.3	PIP5K1A	-0.0545	0.768	0.283
5710	ENSG00000159352	1	151227179	151239955	1	q21.3	PSMD4	0.719	0.00175	0.00254
57592	ENSG00000143373	1	151254094	151264381	1	q21.3	ZNF687	0.712	1.06e-06	6.14e-06
5298	ENSG00000143393	1	151264273	151300191	-1	q21.3	PI4KB	0.151	0.208	0.11
5993	ENSG00000143390	1	151313116	151319833	-1	q21.3	RFX5	0.229	0.318	0.152
8991	ENSG00000143416	1	151336778	151345209	-1	q21.3	SELENBP1	-1.86	0.0131	0.0125
5692	ENSG00000159377	1	151372010	151374420	1	q21.3	PSMB4	0.277	0.196	0.105
23126	ENSG00000143442	1	151375200	151431941	-1	q21.3	POGZ	-0.192	0.335	0.157
57530	ENSG00000143375	1	151482986	151511168	1	q21.3	CGN	-0.563	0.095	0.0598
7286	ENSG00000143367	1	151512781	151556059	1	q21.3	TUFT1	-2.08	0.0261	0.0216
81609	ENSG00000143376	1	151584541	151671567	1	q21.3	SNX27	-0.472	0.000146	0.000345
11189	ENSG00000159409	1	151674880	151689290	-1	q21.3	CELF3	-0.574	0.168	0.0932
65005	ENSG00000143436	1	151732119	151736040	-1	q21.3	MRPL9	-0.182	0.284	0.14
11022	ENSG00000182134	1	151742583	151763892	-1	q21.3	TDRKH	-0.21	0.441	0.192
117145	ENSG00000159445	1	151846060	151882284	-1	q21.3	THEM4	0.476	0.0156	0.0145
6281	ENSG00000197747	1	151955391	151966866	-1	q21.3	S100A10	0.657	0.345	0.161
6282	ENSG00000163191	1	152004982	152020383	-1	q21.3	S100A11	-0.0453	0.937	0.323
2312	ENSG00000143631	1	152274651	152297679	-1	q21.3	FLG	-0.146	0.902	0.315
6280	ENSG00000163220	1	153330330	153333503	1	q21.3	S100A9	0.559	0.57	0.231
6277	ENSG00000197956	1	153507075	153508720	-1	q21.3	S100A6	0.614	0.195	0.105
6275	ENSG00000196154	1	153516089	153522612	-1	q21.3	S100A4	-0.183	0.831	0.299
140576	ENSG00000188643	1	153579362	153585644	-1	q21.3	S100A16	1.02	0.0405	0.0306
6284	ENSG00000189171	1	153591263	153606873	-1	q21.3	S100A13	-1.54	0.00932	0.00962
6271	ENSG00000160678	1	153600402	153604513	1	q21.3	S100A1	-1.92	0.0485	0.0352
23557	ENSG00000143553	1	153631130	153634306	1	q21.3	SNAPIN	0.166	0.298	0.144
3608	ENSG00000143621	1	153634512	153643524	-1	q21.3	ILF2	0.177	0.363	0.167
4881	ENSG00000169418	1	153651113	153666468	1	q21.3	NPR1	0.544	0.478	0.204
65123	ENSG00000143624	1	153700543	153746555	1	q21.3	INTS3	-0.097	0.617	0.244
11000	ENSG00000143554	1	153746830	153752633	1	q21.3	SLC27A3	-0.176	0.671	0.258
57459	ENSG00000143614	1	153777201	153895451	-1	q21.3	GATAD2B	-0.513	0.00277	0.00365
9909	ENSG00000198837	1	153901977	153919172	-1	q21.3	DENND4B	-0.783	6.05e-06	2.59e-05
200186	ENSG00000160741	1	153920145	153931101	-1	q21.3	CRTC2	0.045	0.82	0.296
27173	ENSG00000143570	1	153931575	153940188	-1	q21.3	SLC39A1	0.429	0.0347	0.0271
148327	ENSG00000143578	1	153940010	153946839	1	q21.3	CREB3L4	1.49	0.000754	0.0013
10899	ENSG00000143543	1	153946745	153950164	-1	q21.3	JTB	0.053	0.815	0.295
7170	ENSG00000143549	1	154127784	154167124	-1	q21.3	TPM3	-1.08	4.73e-10	8.87e-09
25912	ENSG00000143612	1	154179196	154193104	-1	q21.3	C1orf43	-0.378	0.0169	0.0153
9898	ENSG00000143569	1	154192655	154243986	1	q21.3	UBAP2L	-0.203	0.191	0.103
10456	ENSG00000143575	1	154244987	154248351	1	q21.3	HAX1	-0.107	0.536	0.221
57198	ENSG00000143515	1	154298029	154323783	1	q21.3	ATP8B2	-0.679	0.00411	0.005
3570	ENSG00000160712	1	154377669	154441926	1	q21.3	IL6R	0.122	0.809	0.293
126669	ENSG00000169291	1	154442248	154474589	-1	q21.3	SHE	-1.01	0.01	0.0102
55585	ENSG00000160714	1	154521053	154531504	-1	q21.3	UBE2Q1	-0.659	6.91e-08	6.1e-07
1141	ENSG00000160716	1	154540257	154552502	1	q21.3	CHRNB2	-0.849	0.0153	0.0143
103	ENSG00000160710	1	154554538	154600475	-1	q21.3	ADAR	-0.348	0.0678	0.0458
3782	ENSG00000143603	1	154679902	154842756	-1	q21.3	KCNN3	1.37	0.0835	0.054
10654	ENSG00000163344	1	154897210	154909467	-1	q21.3	PMVK	0.474	0.104	0.0642
57326	ENSG00000163346	1	154916552	154928599	-1	q21.3	PBXIP1	0.0283	0.958	0.327
90780	ENSG00000163348	1	154929502	154936329	-1	q21.3	PYGO2	-0.859	4.56e-07	2.97e-06
6464	ENSG00000160691	1	154934774	154946871	-1	q21.3	SHC1	-0.0649	0.801	0.291
80308	ENSG00000160688	1	154955814	154965587	1	q21.3	FLAD1	0.0857	0.638	0.25
51043	ENSG00000160685	1	154975127	154990998	1	q21.3	ZBTB7B	-0.946	0.00706	0.00771
8751	ENSG00000143537	1	155023042	155035252	1	q22	ADAM15	-0.175	0.546	0.224
1944	ENSG00000143590	1	155036224	155060014	1	q22	EFNA3	-1.34	0.00279	0.00367
1942	ENSG00000169242	1	155099936	155107333	1	q22	EFNA1	-0.208	0.58	0.234
54344	ENSG00000179085	1	155112367	155113071	-1	q22	DPM3	0.745	0.0244	0.0206
200185	ENSG00000163463	1	155141884	155159747	-1	q22	KRTCAP2	0.239	0.407	0.182
80128	ENSG00000163462	1	155145873	155157447	1	q22	TRIM46	-1.17	0.000882	0.00147
4582	ENSG00000185499	1	155158300	155162707	-1	q22	MUC1	1.77	0.00117	0.00183
7059	ENSG00000169231	1	155165379	155178842	-1	q22	THBS3	-0.805	0.0258	0.0214
10712	ENSG00000160767	1	155216996	155225274	-1	q22	FAM189B	-0.802	0.000106	0.000262
10067	ENSG00000116521	1	155225770	155232221	-1	q22	SCAMP3	0.402	0.0509	0.0367
1196	ENSG00000176444	1	155232659	155248282	-1	q22	CLK2	0.241	0.194	0.104
57657	ENSG00000143630	1	155247374	155259639	1	q22	HCN3	0.303	0.357	0.165
2224	ENSG00000160752	1	155278539	155290457	1	q22	FDPS	0.483	0.0872	0.0559
23623	ENSG00000160753	1	155290687	155300905	1	q22	RUSC1	-1.88	5.25e-08	4.8e-07
55870	ENSG00000116539	1	155305059	155532598	-1	q22	ASH1L	0.241	0.48	0.204
55249	ENSG00000163374	1	155629237	155658791	-1	q22	YY1AP1	0.877	1.67e-08	1.83e-07
7818	ENSG00000132676	1	155657751	155708803	1	q22	DAP3	0.151	0.393	0.177
55249	ENSG00000116580	1	155719508	155829191	-1	q22	GON4L	0.211	0.278	0.137
23208	ENSG00000132718	1	155829300	155854990	1	q22	SYT11	-0.586	0.0173	0.0156
6016	ENSG00000143622	1	155867599	155881195	-1	q22	RIT1	0.459	0.00592	0.00668
22889	ENSG00000132680	1	155882834	155904191	-1	q22	KIAA0907	-0.134	0.479	0.204
9181	ENSG00000116584	1	155916645	155966129	-1	q22	ARHGEF2	-0.665	0.00186	0.00266
6746	ENSG00000163479	1	155978839	155990750	-1	q22	SSR2	0.734	0.00753	0.00815
4000	ENSG00000160789	1	156052364	156109880	1	q22	LMNA	0.588	0.114	0.0692
64218	ENSG00000196189	1	156117157	156147543	1	q22	SEMA4A	-1.1	0.0373	0.0287
9673	ENSG00000160785	1	156163880	156182587	1	q22	SLC25A44	-0.523	0.000108	0.000266
11243	ENSG00000160783	1	156182784	156212874	1	q22	PMF1	0.552	0.0507	0.0365
79957	ENSG00000160781	1	156213206	156217881	-1	q22	PAQR6	-1.45	0.0102	0.0103
23381	ENSG00000198952	1	156219015	156252616	-1	q22	SMG5	-0.335	0.0254	0.0212
84283	ENSG00000163472	1	156252726	156262976	1	q22	TMEM79	0.316	0.192	0.104
112770	ENSG00000198715	1	156259880	156265463	-1	q22	C1orf85	-0.0296	0.944	0.324
7203	ENSG00000163468	1	156278759	156337664	-1	q22	CCT3	0.492	0.0175	0.0158
10485	ENSG00000125462	1	156374044	156400493	-1	q22	C1orf61	2.38	1.21e-12	5.25e-11
4209	ENSG00000116604	1	156433519	156470620	-1	q22	MEF2D	-1.5	6.63e-07	4.1e-06
128239	ENSG00000183856	1	156495197	156542396	-1	q23.1	IQGAP3	0.394	0.698	0.266
128240	ENSG00000163382	1	156561542	156564091	1	q23.1	APOA1BP	0.151	0.611	0.243
54865	ENSG00000160818	1	156564279	156571288	-1	q23.1	GPATCH4	0.0513	0.84	0.301
60484	ENSG00000132702	1	156589086	156595517	1	q23.1	HAPLN2	-2.09	0.0313	0.025
63827	ENSG00000132692	1	156611182	156629324	1	q23.1	BCAN	3.41	2.75e-10	5.65e-09
10763	ENSG00000132688	1	156638555	156647189	-1	q23.1	NES	3.12	4.62e-11	1.25e-09
1382	ENSG00000143320	1	156669398	156675608	-1	q23.1	CRABP2	-0.387	0.484	0.206
81875	ENSG00000143319	1	156691683	156698591	-1	q23.1	ISG20L2	-0.0857	0.635	0.249
79590	ENSG00000143314	1	156707095	156711382	-1	q23.1	MRPL24	0.592	0.0271	0.0223
3068	ENSG00000143321	1	156711899	156736717	-1	q23.1	HDGF	-0.182	0.331	0.156
5546	ENSG00000143294	1	156720402	156770607	1	q23.1	PRCC	0.0413	0.816	0.295
375033	ENSG00000187800	1	156863490	156886226	1	q23.1	PEAR1	-0.0934	0.804	0.292
9826	ENSG00000132694	1	156904632	157015162	-1	q23.1	ARHGEF11	-0.56	0.0136	0.013
2117	ENSG00000117036	1	157090983	157108266	-1	q23.1	ETV3	0.379	0.547	0.224
55243	ENSG00000183853	1	157963063	158070052	1	q23.1	KIRREL	1.57	0.034	0.0267
4332	ENSG00000163563	1	158801107	158819296	1	q23.1	MNDA	1.27	0.0324	0.0257
3428	ENSG00000163565	1	158969758	159024945	1	q23.1	IFI16	1.97	3.36e-08	3.25e-07
57863	ENSG00000162706	1	159141399	159173103	1	q23.2	CADM3	-1.52	0.000316	0.000645
2532	ENSG00000213088	1	159173097	159176290	1	q23.2	DARC	-1.7	0.00506	0.00589
54935	ENSG00000158716	1	159750722	159752333	1	q23.2	DUSP23	-0.583	0.252	0.128
56833	ENSG00000158714	1	159796540	159807039	1	q23.2	SLAMF8	1.14	0.123	0.0731
284677	ENSG00000188004	1	159804264	159825137	-1	q23.2	C1orf204	-0.727	0.404	0.181
8407	ENSG00000158710	1	159887897	159895522	-1	q23.2	TAGLN2	-0.847	0.0378	0.029
93183	ENSG00000143315	1	159997462	160001783	-1	q23.2	PIGM	0.273	0.222	0.116
3766	ENSG00000177807	1	160007257	160040038	-1	q23.2	KCNJ10	0.2	0.442	0.193
3765	ENSG00000162728	1	160051360	160060353	1	q23.2	KCNJ9	-1.31	0.00384	0.00473
93185	ENSG00000162729	1	160061130	160068733	-1	q23.2	IGSF8	-1.05	0.000594	0.00106
477	ENSG00000018625	1	160085549	160113381	1	q23.2	ATP1A2	-1.07	0.135	0.0787
844	ENSG00000143318	1	160160285	160171676	1	q23.2	CASQ1	0.0578	0.915	0.318
8682	ENSG00000162734	1	160175127	160185166	1	q23.2	PEA15	0.528	0.133	0.0779
50717	ENSG00000132716	1	160185505	160254920	-1	q23.2	DCAF8	-0.358	0.0172	0.0156
5824	ENSG00000162735	1	160246602	160256138	-1	q23.2	PEX19	-0.382	0.000921	0.00152
1314	ENSG00000122218	1	160259063	160313190	-1	q23.2	COPA	-0.409	0.0501	0.0362
23385	ENSG00000162736	1	160313062	160328742	1	q23.2	NCSTN	-0.201	0.188	0.102
57216	ENSG00000162738	1	160370376	160398468	1	q23.2	VANGL2	1.63	6.16e-10	1.13e-08
8832	ENSG00000066294	1	160510885	160549306	-1	q23.3	CD84	1.39	0.0435	0.0323
50848	ENSG00000158769	1	160965001	161008784	-1	q23.3	F11R	-1.61	0.000217	0.000476
7391	ENSG00000158773	1	161009041	161015767	-1	q23.3	USF1	0.174	0.436	0.191
257106	ENSG00000186517	1	161016736	161039760	-1	q23.3	ARHGAP30	0.643	0.0747	0.0495
126823	ENSG00000162755	1	161068151	161070136	1	q23.3	KLHDC9	-0.805	0.067	0.0454
5202	ENSG00000143256	1	161070346	161087901	-1	q23.3	PFDN2	-0.394	0.107	0.0659
4817	ENSG00000158793	1	161087876	161095235	1	q23.3	NIT1	0.0757	0.624	0.246
9191	ENSG00000158796	1	161090764	161102478	-1	q23.3	DEDD	-0.135	0.206	0.11
51506	ENSG00000143222	1	161122566	161128646	1	q23.3	UFC1	0.14	0.48	0.204
27005	ENSG00000143258	1	161129240	161135513	1	q23.3	USP21	-0.347	0.0198	0.0174
5498	ENSG00000143224	1	161136200	161147803	1	q23.3	PPOX	0.422	0.0553	0.0391
8703	ENSG00000158850	1	161141100	161147309	-1	q23.3	B4GALT3	0.0273	0.898	0.314
4720	ENSG00000158864	1	161166894	161184185	1	q23.3	NDUFS2	-0.224	0.153	0.0869
2207	ENSG00000158869	1	161185024	161190489	1	q23.3	FCER1G	0.278	0.622	0.245
84134	ENSG00000158882	1	161195793	161200408	1	q23.3	TOMM40L	-0.407	0.0191	0.0169
4359	ENSG00000158887	1	161274525	161279762	-1	q23.3	MPZ	-0.992	0.0207	0.018
6391	ENSG00000143252	1	161284047	161332984	1	q23.3	SDHC	-0.296	0.0334	0.0263
257177	ENSG00000188931	1	161334521	161337664	-1	q23.3	C1orf192	-0.878	0.08	0.0522
3310	ENSG00000173110	1	161494036	161496681	1	q23.3	HSPA6	1.9	0.046	0.0338
127943	ENSG00000162746	1	161691353	161697933	1	q23.3	FCRLB	1.47	0.000858	0.00144
11266	ENSG00000081721	1	161719548	161727028	1	q23.3	DUSP12	0.753	0.000252	0.000535
22926	ENSG00000118217	1	161736084	161933860	1	q23.3	ATF6	1.06	0.000253	0.000536
25903	ENSG00000162745	1	161952982	161993644	-1	q23.3	OLFML2B	-0.624	0.224	0.117
9722	ENSG00000198929	1	162039564	162353321	1	q23.3	NOS1AP	-2.4	0.000137	0.000327
127933	ENSG00000152332	1	162467041	162499419	1	q23.3	UHMK1	-1.01	0.255	0.129
6675	ENSG00000117143	1	162531321	162569627	1	q23.3	UAP1	-0.508	0.00199	0.00281
4921	ENSG00000162733	1	162601163	162750237	1	q23.3	DDR2	0.866	0.366	0.168
5999	ENSG00000117152	1	163038565	163046592	1	q23.3	RGS4	-4.56	0.000836	0.00141
8490	ENSG00000143248	1	163080911	163187426	-1	q23.3	RGS5	0.103	0.815	0.295
83540	ENSG00000143228	1	163236366	163325554	1	q23.3	NUF2	1.66	0.0196	0.0172
5087	ENSG00000185630	1	164524821	164868533	1	q23.3	PBX1	-0.131	0.533	0.22
6258	ENSG00000143171	1	165370159	165414433	-1	q23.3	RXRG	-0.809	0.306	0.147
4259	ENSG00000143198	1	165600098	165631033	1	q24.1	MGST3	-0.982	6.15e-05	0.000169
223	ENSG00000143149	1	165631453	165668100	-1	q24.1	ALDH9A1	0.413	0.0807	0.0525
54499	ENSG00000143183	1	165696032	165738417	-1	q24.1	TMCO1	0.724	6.7e-06	2.8e-05
7371	ENSG00000143179	1	165796768	165880855	1	q24.1	UCK2	-0.0252	0.924	0.32
57645	ENSG00000143157	1	166808681	166825581	1	q24.1	POGK	-0.317	0.064	0.0438
117143	ENSG00000152382	1	166825747	166845564	-1	q24.1	TADA1	-0.329	0.0249	0.0209
387597	ENSG00000143195	1	166887996	166944719	-1	q24.1	ILDR2	0.137	0.882	0.311
84944	ENSG00000143194	1	166958346	166991451	1	q24.1	MAEL	-1.29	0.0623	0.0429
5451	ENSG00000143190	1	167190066	167396582	1	q24.1	POU2F1	0.203	0.623	0.246
8804	ENSG00000143162	1	167498914	167523004	-1	q24.2	CREG1	-0.328	0.501	0.211
92241	ENSG00000198771	1	167599330	167675486	1	q24.2	RCSD1	-0.027	0.939	0.323
9019	ENSG00000197965	1	167690429	167761156	1	q24.2	MPZL1	1.04	0.00886	0.00922
25874	ENSG00000143158	1	167885967	167906278	-1	q24.2	BRP44	-0.819	3.46e-05	0.000107
55827	ENSG00000143164	1	167905021	168045081	1	q24.2	DCAF6	-1.34	0.000237	0.00051
23432	ENSG00000143147	1	168053997	168106821	-1	q24.2	GPR161	1.17	0.00137	0.0021
261726	ENSG00000143155	1	168148171	168169950	1	q24.2	TIPRL	-0.242	0.0909	0.0578
375035	ENSG00000213064	1	168195176	168212378	1	q24.2	SFT2D2	0.148	0.808	0.293
9095	ENSG00000143178	1	168250278	168283664	1	q24.2	TBX19	-0.399	0.357	0.165
481	ENSG00000143153	1	169074935	169101960	1	q24.2	ATP1B1	-2.79	9.94e-05	0.000249
29922	ENSG00000143156	1	169101769	169337205	-1	q24.2	NME7	0.109	0.558	0.227
8548	ENSG00000117475	1	169337208	169365778	1	q24.2	BLZF1	1.61	1.38e-14	1.06e-12
57821	ENSG00000117477	1	169364108	169429907	-1	q24.2	C1orf114	0.655	0.0471	0.0344
10560	ENSG00000117479	1	169433147	169455241	-1	q24.2	SLC19A2	0.576	0.0598	0.0416
2153	ENSG00000198734	1	169483404	169555826	-1	q24.2	F5	1.87	0.182	0.0995
55732	ENSG00000000460	1	169631245	169823221	1	q24.2	C1orf112	0.347	0.245	0.125
6402	ENSG00000188404	1	169659808	169680839	-1	q24.2	SELL	2.28	0.0862	0.0553
57147	ENSG00000000457	1	169821804	169863408	-1	q24.2	SCYL3	0.765	8.21e-07	4.92e-06
22920	ENSG00000075945	1	169890467	170054349	-1	q24.2	KIFAP3	-0.768	0.000528	0.000967
92344	ENSG00000120370	1	170501270	170522974	1	q24.2	GORAB	2	1.56e-11	4.9e-10
5396	ENSG00000116132	1	170631869	170708560	1	q24.2	PRRX1	2.95	1.42e-12	5.89e-11
2328	ENSG00000007933	1	171060018	171086959	1	q24.3	FMO3	0.98	0.0752	0.0498
2327	ENSG00000094963	1	171154347	171181822	1	q24.3	FMO2	1.14	0.229	0.119
2329	ENSG00000076258	1	171283347	171311223	1	q24.3	FMO4	0.681	0.139	0.0806
8674	ENSG00000117533	1	171669300	171711387	-1	q24.3	VAMP4	2.4	1.58e-18	2.05e-16
51603	ENSG00000010165	1	171750788	171783163	1	q24.3	METTL13	0.203	0.145	0.0832
26052	ENSG00000197959	1	171810621	172387606	1	q24.3	DNM3	-0.0158	0.952	0.326
5279	ENSG00000135845	1	172339329	172413230	-1	q24.3	PIGC	0.21	0.0573	0.0403
51430	ENSG00000094975	1	172501489	172580971	1	q24.3	C1orf9	1.63	1.1e-12	4.8e-11
7292	ENSG00000117586	1	173152873	173176452	-1	q25.1	TNFSF4	0.259	0.429	0.189
9588	ENSG00000117592	1	173446405	173457946	1	q25.1	PRDX6	-0.971	0.00564	0.00643
339416	ENSG00000183831	1	173578700	173639001	-1	q25.1	ANKRD45	-1.44	0.00933	0.00962
27252	ENSG00000076321	1	173684080	173755840	1	q25.1	KLHL20	0.93	0.00104	0.00167
91687	ENSG00000120334	1	173768688	173793858	-1	q25.1	CENPL	0.755	0.0155	0.0144
55157	ENSG00000117593	1	173793641	173827684	1	q25.1	DARS2	-0.059	0.81	0.294
84614	ENSG00000185278	1	173837220	173866494	1	q25.1	ZBTB37	0.597	0.334	0.157
149041	ENSG00000135870	1	173900352	173991435	-1	q25.1	RC3H1	0.257	0.094	0.0593
9910	ENSG00000152061	1	174128548	174964445	1	q25.1	RABGAP1L	1.55	0.00353	0.00442
27101	ENSG00000116161	1	174968300	174980851	1	q25.1	CACYBP	-0.73	8.49e-05	0.000219
63931	ENSG00000120333	1	174979925	174992561	-1	q25.1	MRPS14	0.404	0.00679	0.00748
63923	ENSG00000120332	1	175036994	175117202	1	q25.1	TNN	1.82	0.0139	0.0132
7143	ENSG00000116147	1	175291935	175712906	-1	q25.1	TNR	2.26	0.0209	0.0182
64326	ENSG00000143207	1	175911248	176176629	-1	q25.2	RFWD2	0.077	0.58	0.234
460	ENSG00000152092	1	176826438	177134109	-1	q25.2	ASTN1	0.0287	0.912	0.318
57795	ENSG00000198797	1	177140063	177251558	1	q25.2	FAM5B	0.0607	0.895	0.314
89866	ENSG00000120341	1	177896701	177995366	-1	q25.2	SEC16B	-0.908	0.0602	0.0418
9462	ENSG00000075391	1	178062864	178448644	1	q25.2	RASAL2	0.00395	0.992	0.336
55103	ENSG00000116191	1	178694300	179065553	1	q25.2	RALGPS2	1.21	0.0152	0.0142
9068	ENSG00000116194	1	178818840	178840187	-1	q25.2	ANGPTL1	1.9	0.074	0.0492
9917	ENSG00000116199	1	178994939	179045697	1	q25.2	FAM20B	-0.791	0.000142	0.000336
64222	ENSG00000186283	1	179050512	179067158	1	q25.2	TOR3A	0.187	0.368	0.169
27	ENSG00000143322	1	179068462	179198819	-1	q25.2	ABL2	0.363	0.0587	0.0411
6646	ENSG00000057252	1	179262925	179327815	1	q25.2	SOAT1	0.55	0.041	0.0309
163590	ENSG00000169905	1	179809102	179846934	-1	q25.2	TOR1AIP2	-0.0946	0.793	0.29
26092	ENSG00000143337	1	179851177	179888412	1	q25.2	TOR1AIP1	0.985	4.99e-05	0.000143
9857	ENSG00000135837	1	179923873	180084015	1	q25.2	CEP350	1.59	4.7e-06	2.1e-05
5768	ENSG00000116260	1	180123969	180173165	1	q25.2	QSOX1	0.486	0.0935	0.059
84320	ENSG00000135847	1	180244515	180472089	-1	q25.3	ACBD6	-0.119	0.582	0.234
9213	ENSG00000143324	1	180601140	180859387	1	q25.3	XPR1	0.148	0.587	0.235
57710	ENSG00000135835	1	180882290	180920750	1	q25.3	KIAA1614	-0.178	0.7	0.267
10228	ENSG00000135823	1	180941861	180992047	-1	q25.3	STX6	0.185	0.314	0.15
3140	ENSG00000153029	1	181003067	181031074	1	q25.3	MR1	1.49	0.0021	0.00292
51278	ENSG00000162783	1	181057638	181059977	1	q25.3	IER5	-0.347	0.282	0.139
777	ENSG00000198216	1	181382238	181777219	1	q25.3	CACNA1E	-1.39	0.0564	0.0398
2752	ENSG00000135821	1	182350839	182361341	-1	q25.3	GLUL	-0.857	0.0782	0.0513
6041	ENSG00000135828	1	182542769	182558391	-1	q25.3	RNASEL	0.51	0.0893	0.057
6004	ENSG00000143333	1	182567758	182573543	-1	q25.3	RGS16	-1.64	0.0141	0.0134
80896	ENSG00000135838	1	182758428	182799519	1	q25.3	NPL	0.97	0.0804	0.0524
1660	ENSG00000135829	1	182808439	182856886	1	q25.3	DHX9	0.447	0.00271	0.00358
3915	ENSG00000135862	1	182992597	183114727	1	q25.3	LAMC1	-0.128	0.751	0.28
23057	ENSG00000157064	1	183217372	183387737	-1	q25.3	NMNAT2	-0.902	0.03	0.0242
9887	ENSG00000116698	1	183441351	183567381	1	q25.3	SMG7	-0.382	0.012	0.0117
4688	ENSG00000116701	1	183524698	183560011	-1	q25.3	NCF2	0.799	0.111	0.0679
10092	ENSG00000162704	1	183592401	183604892	-1	q25.3	ARPC5	-0.593	0.0104	0.0105
23179	ENSG00000143344	1	183605208	183897666	1	q25.3	RGL1	-0.861	0.0037	0.00459
23127	ENSG00000198756	1	183898796	184006863	-1	q25.3	GLT25D2	0.69	0.0683	0.0461
116461	ENSG00000198860	1	184020811	184043346	1	q25.3	TSEN15	-0.212	0.272	0.135
81563	ENSG00000116667	1	184356192	184598154	1	q25.3	C1orf21	-0.524	0.0848	0.0546
80267	ENSG00000116406	1	184659637	184724047	-1	q25.3	EDEM3	1.12	6.29e-06	2.66e-05
116496	ENSG00000135842	1	184759858	184943682	-1	q25.3	FAM129A	0.0236	0.962	0.328
6045	ENSG00000121481	1	185014496	185071740	1	q25.3	RNF2	0.296	0.116	0.0699
10625	ENSG00000116679	1	185265520	185286461	-1	q25.3	IVNS1ABP	0.15	0.541	0.222
83872	ENSG00000143341	1	185703683	186160085	1	q25.3	HMCN1	0.897	0.123	0.0733
7175	ENSG00000047410	1	186282954	186344825	-1	q31.1	TPR	1.57	2.67e-11	7.79e-10
54953	ENSG00000157181	1	186344890	186390510	1	q31.1	C1orf27	2.02	3.01e-17	3.37e-15
5743	ENSG00000073756	1	186640923	186649559	-1	q31.1	PTGS2	-1.64	0.0592	0.0413
5321	ENSG00000116711	1	186798085	186958113	1	q31.1	PLA2G4A	0.594	0.361	0.166
339479	ENSG00000162670	1	190066792	190446759	-1	q31.1	FAM5C	0.481	0.508	0.213
64407	ENSG00000150681	1	192127587	192154945	1	q31.2	RGS18	2.44	2.51e-05	8.26e-05
5996	ENSG00000090104	1	192544857	192549161	1	q31.2	RGS1	2.06	0.0506	0.0365
5997	ENSG00000116741	1	192778169	192781403	1	q31.2	RGS2	0.408	0.36	0.166
51377	ENSG00000116750	1	192984889	193029237	-1	q31.2	UCHL5	0.00508	0.983	0.333
6738	ENSG00000116747	1	193028552	193060907	1	q31.2	TROVE2	3.14	4.21e-35	3.92e-32
51022	ENSG00000023572	1	193065598	193075244	-1	q31.2	GLRX2	-1.18	5.09e-07	3.25e-06
79577	ENSG00000134371	1	193091147	193223031	1	q31.2	CDC73	0.782	0.0001	0.00025
8707	ENSG00000162630	1	193148175	193155784	-1	q31.2	B3GALT2	-0.0917	0.842	0.301
343450	ENSG00000162687	1	196194909	196577541	-1	q31.3	KCNT2	1.36	0.013	0.0125
3075	ENSG00000000971	1	196621008	196716634	1	q31.3	CFH	-0.374	0.504	0.212
259266	ENSG00000066279	1	197053258	197115824	-1	q31.3	ASPM	0.737	0.48	0.204
360023	ENSG00000177888	1	197127572	197169672	-1	q31.3	ZBTB41	0.544	0.0118	0.0116
23418	ENSG00000134376	1	197170592	197447585	1	q31.3	CRB1	1.75	3.4e-05	0.000105
140609	ENSG00000151414	1	198126093	198291550	1	q31.3	NEK7	0.457	0.0724	0.0483
5788	ENSG00000081237	1	198607801	198726545	1	q31.3	PTPRC	0.961	0.105	0.0645
23528	ENSG00000162702	1	200375827	200379184	-1	q32.1	ZNF281	0.465	0.381	0.173
9928	ENSG00000118193	1	200520628	200589862	-1	q32.1	KIF14	0.675	0.464	0.2
83479	ENSG00000118197	1	200593024	200639126	-1	q32.1	DDX59	0.711	0.000105	0.000261
23046	ENSG00000116852	1	200938520	200992828	-1	q32.1	KIF21B	0.237	0.591	0.237
252839	ENSG00000116857	1	201103900	201140702	-1	q32.1	TMEM9	0.0598	0.784	0.287
91156	ENSG00000163395	1	201159953	201198080	1	q32.1	IGFN1	1.21	0.369	0.169
23612	ENSG00000174307	1	201434620	201438365	-1	q32.1	PHLDA3	-0.271	0.52	0.217
1465	ENSG00000159176	1	201452658	201478584	-1	q32.1	CSRP1	-2.17	0.00353	0.00442
89796	ENSG00000134369	1	201592411	201796102	1	q32.1	NAV1	0.373	0.262	0.131
55705	ENSG00000198700	1	201798269	201853422	1	q32.1	IPO9	0.016	0.928	0.321
149345	ENSG00000198892	1	201857808	201861434	1	q32.1	SHISA4	-0.266	0.277	0.137
25802	ENSG00000163431	1	201865580	201915716	-1	q32.1	LMOD1	0.204	0.633	0.248
10440	ENSG00000134375	1	201924619	201939789	1	q32.1	TIMM17A	-0.654	0.000326	0.000659
6051	ENSG00000176393	1	201951500	201975275	1	q32.1	RNPEP	-0.381	0.0641	0.0438
9283	ENSG00000170075	1	202091972	202098640	1	q32.1	GPR37L1	0.225	0.632	0.248
127829	ENSG00000143862	1	202102532	202113869	-1	q32.1	ARL8A	-0.276	0.197	0.106
29089	ENSG00000077152	1	202300785	202311108	-1	q32.1	UBE2T	-1.07	0.0385	0.0294
4660	ENSG00000077157	1	202317827	202557697	1	q32.1	PPP1R12B	-0.775	0.00146	0.0022
127833	ENSG00000143858	1	202559724	202679545	-1	q32.1	SYT2	-3.28	0.00593	0.00669
10765	ENSG00000117139	1	202696526	202778598	-1	q32.1	KDM5B	-0.0146	0.954	0.327
5877	ENSG00000183155	1	202848085	202858263	-1	q32.1	RABIF	-0.705	0.000116	0.000283
59349	ENSG00000117153	1	202860228	202897764	-1	q32.1	KLHL12	-0.423	0.00102	0.00165
51094	ENSG00000159346	1	202909951	202927700	-1	q32.1	ADIPOR1	-0.721	6.54e-05	0.000178
51706	ENSG00000159348	1	202930997	202936408	-1	q32.1	CYB5R1	-0.972	0.0115	0.0113
8497	ENSG00000143847	1	202995626	203047864	1	q32.1	PPFIA4	-2.1	0.000401	0.000776
134	ENSG00000163485	1	203059782	203136533	1	q32.1	ADORA1	-1.16	0.0241	0.0204
1116	ENSG00000133048	1	203148059	203155877	-1	q32.1	CHI3L1	-1.36	0.223	0.116
7832	ENSG00000159388	1	203274619	203278730	1	q32.1	BTG2	1.23	0.00234	0.00317
2331	ENSG00000122176	1	203309753	203320617	-1	q32.1	FMOD	-1.15	0.122	0.0729
5549	ENSG00000188783	1	203444956	203460480	1	q32.1	PRELP	-0.165	0.737	0.276
493	ENSG00000058668	1	203595689	203713209	1	q32.1	ATP2B4	-0.63	0.032	0.0255
9877	ENSG00000058673	1	203764782	203823252	1	q32.1	ZC3H11A	0.46	0.0186	0.0166
6635	ENSG00000182004	1	203830731	203839678	1	q32.1	SNRPE	0.304	0.185	0.101
9580	ENSG00000143842	1	204042243	204096863	1	q32.1	SOX13	0.798	0.0305	0.0245
55224	ENSG00000143845	1	204100190	204121307	-1	q32.1	ETNK2	-0.754	0.014	0.0133
22874	ENSG00000143850	1	204190349	204346793	-1	q32.1	PLEKHA6	-0.745	0.0441	0.0327
84919	ENSG00000158615	1	204372515	204380945	-1	q32.1	PPP1R15B	0.426	0.018	0.0161
5287	ENSG00000133056	1	204391756	204463852	-1	q32.1	PIK3C2B	-1.07	0.00165	0.00242
4194	ENSG00000198625	1	204485511	204542871	1	q32.1	MDM4	-0.349	0.168	0.0933
10446	ENSG00000170382	1	204586298	204654861	-1	q32.1	LRRN2	0.538	0.08	0.0522
23114	ENSG00000163531	1	204797779	204991950	1	q32.1	NFASC	-1.45	0.000257	0.000544
6900	ENSG00000184144	1	205012325	205047627	1	q32.1	CNTN2	-3.58	0.00832	0.00881
5929	ENSG00000117222	1	205055270	205091143	-1	q32.1	RBBP5	-1.21	0.000566	0.00102
25778	ENSG00000133059	1	205111632	205180727	-1	q32.1	DSTYK	-0.282	0.2	0.107
9911	ENSG00000133069	1	205197304	205242471	1	q32.1	TMCC2	-1.41	0.00144	0.00218
81788	ENSG00000163545	1	205271187	205290883	-1	q32.1	NUAK2	-0.116	0.835	0.3
55220	ENSG00000162873	1	205305220	205326166	-1	q32.1	KLHDC8A	1.49	0.0136	0.0129
5129	ENSG00000117266	1	205473723	205501921	1	q32.1	CDK18	-1.82	0.042	0.0315
148808	ENSG00000174514	1	205538013	205572046	1	q32.1	MFSD4	-2.87	3.54e-05	0.000109
2005	ENSG00000158711	1	205566707	205601090	-1	q32.1	ELK4	0.645	0.15	0.0853
85414	ENSG00000158715	1	205626979	205649587	-1	q32.1	SLC45A3	-2.46	0.0238	0.0201
64710	ENSG00000069275	1	205681947	205719404	-1	q32.1	NUCKS1	-0.0726	0.633	0.248
8934	ENSG00000117280	1	205737114	205744588	-1	q32.1	RAB7L1	0.782	0.0137	0.0131
254428	ENSG00000133065	1	205758221	205782876	-1	q32.1	SLC41A1	-0.367	0.0874	0.0559
115019	ENSG00000174502	1	205882176	205912588	-1	q32.1	SLC26A9	-1.96	0.0172	0.0156
23380	ENSG00000163486	1	206516198	206637783	1	q32.1	SRGAP2	-0.942	3.43e-06	1.61e-05
9641	ENSG00000143466	1	206643791	206670223	1	q32.1	IKBKE	1.3	0.00394	0.00482
83593	ENSG00000136653	1	206680879	206762616	1	q32.1	RASSF5	-2.18	4.73e-06	2.11e-05
8444	ENSG00000143479	1	206808881	206857764	1	q32.1	DYRK3	0.131	0.687	0.263
9261	ENSG00000162889	1	206858289	206907628	1	q32.1	MAPKAPK2	0.43	0.0535	0.0382
9214	ENSG00000162894	1	207077731	207096592	-1	q32.1	FAIM3	1.18	0.0989	0.0617
55432	ENSG00000180667	1	207217194	207226325	-1	q32.2	YOD1	-0.0199	0.932	0.322
5208	ENSG00000123836	1	207222801	207254369	1	q32.2	PFKFB2	-0.978	0.0634	0.0435
1604	ENSG00000196352	1	207494853	207534311	1	q32.2	CD55	-2.17	6.73e-07	4.15e-06
4179	ENSG00000117335	1	207925402	207968858	1	q32.2	CD46	-0.584	0.00939	0.00967
947	ENSG00000174059	1	208057594	208084747	-1	q32.2	CD34	-0.294	0.506	0.212
5362	ENSG00000076356	1	208195587	208417665	-1	q32.2	PLXNA2	-0.983	0.00193	0.00274
57172	ENSG00000008118	1	209757062	209787283	1	q32.2	CAMK1G	-3.64	0.01	0.0102
3914	ENSG00000196878	1	209788220	209825811	-1	q32.2	LAMB3	0.745	0.147	0.0839
3290	ENSG00000117594	1	209859510	209908295	1	q32.2	HSD11B1	-1.28	0.23	0.119
148304	ENSG00000162757	1	209955661	209957904	-1	q32.2	C1orf74	-0.0175	0.951	0.326
255928	ENSG00000143469	1	210111538	210337636	1	q32.2	SYT14	1.39	0.0262	0.0217
55733	ENSG00000054392	1	210501596	210849638	1	q32.2	HHAT	-0.343	0.454	0.197
3756	ENSG00000143473	1	210856555	211307457	-1	q32.2	KCNH1	-1.57	0.00828	0.00877
55758	ENSG00000117625	1	211431719	211489727	1	q32.2	RCOR3	0.137	0.371	0.17
7188	ENSG00000082512	1	211499957	211548288	1	q32.2	TRAF5	-0.317	0.42	0.186
7779	ENSG00000170385	1	211744910	211752084	-1	q32.3	SLC30A1	0.515	0.119	0.0713
4751	ENSG00000117650	1	211836114	211848960	-1	q32.3	NEK2	-1.03	0.284	0.14
9926	ENSG00000123684	1	211916799	212004114	-1	q32.3	LPGAT1	-1.33	0.000147	0.000345
25896	ENSG00000143493	1	212113741	212208884	-1	q32.3	INTS7	0.413	0.289	0.141
51514	ENSG00000143476	1	212208919	212280742	1	q32.3	DTL	0.697	0.445	0.194
5525	ENSG00000066027	1	212458782	212535200	1	q32.3	PPP2R5A	0.294	0.519	0.216
55248	ENSG00000065600	1	212537273	212588243	-1	q32.3	TMEM206	-0.581	0.187	0.101
29937	ENSG00000117691	1	212606229	212619714	1	q32.3	NENF	-0.295	0.437	0.191
467	ENSG00000162772	1	212738676	212794119	1	q32.3	ATF3	-0.942	0.166	0.0927
55509	ENSG00000123685	1	212859760	212873327	-1	q32.3	BATF3	-0.408	0.388	0.175
25936	ENSG00000117697	1	212899495	212965124	-1	q32.3	NSL1	0.454	0.00054	0.000984
128387	ENSG00000203705	1	212965170	212989968	1	q32.3	TATDN3	0.269	0.0771	0.0507
28982	ENSG00000162769	1	213031597	213072705	1	q32.3	FLVCR1	0.257	0.456	0.197
79805	ENSG00000143494	1	213123862	213165379	1	q32.3	VASH2	1.11	0.0451	0.0333
90806	ENSG00000174606	1	213165524	213189168	-1	q32.3	ANGEL2	0.287	0.0321	0.0255
26750	ENSG00000136643	1	213224589	213448116	1	q32.3	RPS6KC1	0.304	0.117	0.0704
5629	ENSG00000117707	1	214156524	214214853	1	q32.3	PROX1	-0.0686	0.939	0.323
56950	ENSG00000143499	1	214454445	214510474	1	q32.3	SMYD2	-2.05	8.04e-07	4.84e-06
5784	ENSG00000152104	1	214530851	214725792	-1	q41	PTPN14	-1.05	0.172	0.095
1063	ENSG00000117724	1	214776538	214837931	1	q41	CENPF	0.875	0.33	0.156
3776	ENSG00000082482	1	215179118	215410436	1	q41	KCNK2	0.304	0.636	0.249
51133	ENSG00000136636	1	215740735	215795073	1	q41	KCTD3	1.07	3.79e-07	2.57e-06
2104	ENSG00000196482	1	216676588	217311097	-1	q41	ESRRG	-0.0624	0.899	0.315
55105	ENSG00000092978	1	217600334	217804424	-1	q41	GPATCH2	1.97	2.59e-16	2.5e-14
51018	ENSG00000067533	1	218458629	218511325	1	q41	RRP15	0.877	2.37e-06	1.2e-05
7042	ENSG00000092969	1	218519577	218617961	1	q41	TGFB2	-1.24	0.0469	0.0343
127018	ENSG00000143353	1	219347186	219386207	1	q41	LYPLAL1	0.481	0.0212	0.0184
55532	ENSG00000196660	1	219858769	220131989	-1	q41	SLC30A10	-0.543	0.24	0.123
2058	ENSG00000136628	1	220141943	220220000	-1	q41	EPRS	0.797	2.47e-05	8.15e-05
10380	ENSG00000162813	1	220230824	220263804	-1	q41	BPNT1	-0.0219	0.892	0.313
55699	ENSG00000067704	1	220267444	220321380	1	q41	IARS2	-0.143	0.279	0.138
25782	ENSG00000118873	1	220321635	220445796	-1	q41	RAB3GAP2	0.741	0.00553	0.00633
4139	ENSG00000116141	1	220701568	220837803	1	q41	MARK1	-0.506	0.00845	0.0089
79762	ENSG00000162817	1	220863187	220872499	1	q41	C1orf115	-3.44	6.78e-05	0.000183
3142	ENSG00000136630	1	221051699	221059124	1	q41	HLX	2.25	1.97e-05	6.79e-05
11221	ENSG00000143507	1	221874766	221915518	-1	q41	DUSP10	-1.6	0.00287	0.00376
9015	ENSG00000143498	1	222731244	222763275	-1	q41	TAF1A	1.2	4.7e-05	0.000137
375056	ENSG00000154305	1	222791428	222841354	1	q41	MIA3	0.734	8.16e-05	0.000212
84976	ENSG00000154309	1	222988406	223179337	1	q41	DISP1	1.01	0.00021	0.000465
7100	ENSG00000187554	1	223282748	223316624	-1	q41	TLR5	-0.252	0.6	0.24
55061	ENSG00000143502	1	223394161	223537544	-1	q41	SUSD4	0.373	0.164	0.0919
824	ENSG00000162909	1	223889295	223963720	1	q41	CAPN2	0.786	8.5e-05	0.000219
7159	ENSG00000143514	1	223967601	224033674	-1	q41	TP53BP2	-0.0852	0.741	0.277
142	ENSG00000143799	1	224102741	226595780	-1	q42.12	PARP1	-0.283	0.078	0.0512
23219	ENSG00000143756	1	224301789	224349749	1	q42.11	FBXO28	-0.00196	0.99	0.335
8560	ENSG00000143753	1	224363458	224381143	1	q42.11	DEGS1	0.0474	0.782	0.287
4931	ENSG00000143748	1	224415036	224518089	-1	q42.11	NVL	0.497	0.00882	0.00919
29097	ENSG00000143771	1	224544552	224567161	1	q42.11	CNIH4	0.914	1.83e-07	1.4e-06
80232	ENSG00000162923	1	224572845	224624735	-1	q42.12	WDR26	0.514	0.00452	0.00539
149111	ENSG00000143786	1	224622362	224928251	1	q42.12	CNIH3	-1.37	0.000225	0.00049
3930	ENSG00000143815	1	225589204	225616627	-1	q42.12	LBR	0.429	0.0285	0.0232
55740	ENSG00000154380	1	225677502	225840844	-1	q42.12	ENAH	0.998	5.03e-06	2.22e-05
6726	ENSG00000143742	1	225965531	225978168	1	q42.12	SRP9	0.0201	0.921	0.319
2052	ENSG00000143819	1	225997794	226033260	1	q42.12	EPHX1	-0.178	0.654	0.254
9725	ENSG00000196187	1	226033237	226070069	-1	q42.12	TMEM63A	-2.39	0.00502	0.00586
29920	ENSG00000143811	1	226107578	226111978	-1	q42.12	PYCR2	0.243	0.33	0.156
163859	ENSG00000143751	1	226170403	226187066	-1	q42.12	C1orf55	0.557	0.0323	0.0256
3021	ENSG00000163041	1	226249552	226259702	1	q42.12	H3F3A	5.58	1.99e-38	2.75e-35
64746	ENSG00000182827	1	226332380	226374431	-1	q42.12	ACBD3	0.437	0.0151	0.0141
286826	ENSG00000183814	1	226418850	226497570	-1	q42.12	LIN9	1.44	0.000225	0.000489
375057	ENSG00000203685	1	226736501	226796915	1	q42.12	C1orf95	-1.36	0.132	0.0775
3707	ENSG00000143772	1	226819391	226927024	-1	q42.12	ITPKB	-0.499	0.361	0.166
5664	ENSG00000143801	1	227057885	227083806	1	q42.13	PSEN2	-0.604	0.00561	0.0064
8476	ENSG00000143776	1	227177566	227506175	-1	q42.13	CDC42BPA	-0.192	0.455	0.197
339500	ENSG00000181450	1	227751236	227847594	1	q42.13	ZNF678	-0.302	0.633	0.248
116841	ENSG00000143740	1	227916240	227968927	1	q42.13	SNAP47	-0.51	0.0015	0.00225
65094	ENSG00000081692	1	227918126	227923112	-1	q42.13	JMJD4	1.48	1.67e-08	1.83e-07
375	ENSG00000143761	1	228270361	228286912	1	q42.13	ARF1	-0.586	2.85e-05	9.09e-05
79169	ENSG00000143793	1	228288427	228293112	-1	q42.13	C1orf35	0.608	0.049	0.0355
128308	ENSG00000162910	1	228294380	228297013	-1	q42.13	MRPL55	0.188	0.532	0.22
2987	ENSG00000143774	1	228327663	228336685	1	q42.13	GUK1	-0.248	0.364	0.167
57165	ENSG00000198835	1	228337553	228347527	1	q42.13	GJC2	-2.08	0.0333	0.0263
84033	ENSG00000154358	1	228395831	228566575	1	q42.13	OBSCN	-1.4	0.0443	0.0328
81559	ENSG00000154370	1	228581377	228594541	-1	q42.13	TRIM11	0.151	0.524	0.218
51127	ENSG00000162931	1	228595641	228604562	-1	q42.13	TRIM17	-0.758	0.0647	0.0442
149603	ENSG00000168159	1	228674762	228683467	1	q42.13	RNF187	-0.568	0.00422	0.00511
58480	ENSG00000116574	1	228870824	228882416	1	q42.13	RHOU	-0.277	0.556	0.227
5867	ENSG00000168118	1	229406822	229441641	1	q42.13	RAB4A	-0.406	0.0419	0.0314
10638	ENSG00000213029	1	229440129	229441248	1	q42.13	SPHAR	-0.709	0.0282	0.023
126731	ENSG00000154429	1	229456758	229479041	-1	q42.13	C1orf96	-0.559	0.0402	0.0304
55746	ENSG00000069248	1	229577044	229644103	-1	q42.13	NUP133	0.316	0.0324	0.0257
23456	ENSG00000135776	1	229652329	229694442	-1	q42.13	ABCB10	-0.111	0.523	0.218
27097	ENSG00000135801	1	229728858	229761794	-1	q42.13	TAF5L	0.589	0.0164	0.015
9816	ENSG00000135763	1	229761981	229795946	1	q42.13	URB2	-0.00486	0.984	0.334
2590	ENSG00000143641	1	230193536	230417870	1	q42.13	GALNT2	0.129	0.477	0.203
79605	ENSG00000177614	1	230457392	230561475	-1	q42.13	PGBD5	-1.37	1.92e-06	1.01e-05
22796	ENSG00000135775	1	230778235	230829728	1	q42.2	COG2	0.754	0.00138	0.00211
183	ENSG00000135744	1	230838269	230850043	-1	q42.2	AGT	0.43	0.578	0.233
84886	ENSG00000119280	1	230972865	231005335	-1	q42.2	C1orf198	-0.468	0.183	0.0998
79573	ENSG00000143643	1	231041989	231114621	-1	q42.2	TTC13	0.55	0.00311	0.00401
64801	ENSG00000173409	1	231114727	231136341	1	q42.2	ARV1	0.0982	0.539	0.222
375061	ENSG00000182118	1	231154704	231175992	-1	q42.2	FAM89A	-0.282	0.717	0.271
440730	ENSG00000119283	1	231297858	231357302	1	q42.2	TRIM67	3.33	1.96e-05	6.78e-05
128061	ENSG00000143633	1	231359509	231376933	-1	q42.2	C1orf131	1.22	3.63e-10	7.12e-09
8443	ENSG00000116906	1	231376953	231413719	1	q42.2	GNPAT	0.172	0.157	0.0887
149371	ENSG00000116903	1	231468480	231473598	-1	q42.2	EXOC8	0.0908	0.614	0.243
83932	ENSG00000010072	1	231472850	231490769	1	q42.2	C1orf124	0.83	0.00077	0.00132
54583	ENSG00000135766	1	231499497	231560790	-1	q42.2	EGLN1	0.00144	0.992	0.336
7257	ENSG00000116918	1	231664287	231702270	1	q42.2	TSNAX	0.426	0.00776	0.00833
27185	ENSG00000162946	1	231762561	232177018	1	q42.2	DISC1	7.69	6.51e-32	3.19e-29
57568	ENSG00000116991	1	232533711	232697304	-1	q42.2	SIPA1L2	-0.485	0.169	0.0936
54627	ENSG00000212916	1	232940643	232946092	1	q42.2	KIAA1383	0.465	0.547	0.224
80003	ENSG00000135749	1	233119881	233431459	-1	q42.2	PCNXL2	-1.26	0.000178	0.000406
3775	ENSG00000135750	1	233749750	233808258	1	q42.2	KCNK1	-2.66	0.00101	0.00163
148641	ENSG00000183780	1	234040679	234460262	1	q42.2	SLC35F3	-2.54	0.00116	0.00183
388753	ENSG00000168275	1	234509202	234519795	1	q42.2	C1orf31	-0.0351	0.876	0.31
6894	ENSG00000059588	1	234527059	234614849	-1	q42.2	TARBP1	0.181	0.613	0.243
359948	ENSG00000168264	1	234740015	234745271	-1	q42.3	IRF2BP2	-0.266	0.224	0.117
9804	ENSG00000173726	1	235272651	235292251	-1	q42.3	TOMM20	-0.138	0.492	0.208
23029	ENSG00000188739	1	235294498	235324772	-1	q42.3	RBM34	1.25	8.38e-09	1.01e-07
51742	ENSG00000054267	1	235294949	235491534	-1	q42.3	ARID4B	0.836	0.000109	0.00027
9453	ENSG00000152904	1	235490665	235507847	1	q42.3	GGPS1	0.537	5.98e-05	0.000166
6905	ENSG00000116957	1	235530675	235612283	1	q42.3	TBCE	0.155	0.299	0.145
148789	ENSG00000162885	1	235610533	235667781	-1	q42.3	B3GALNT2	0.089	0.607	0.241
2786	ENSG00000168243	1	235710987	235814054	-1	q42.3	GNG4	-0.0328	0.924	0.32
1130	ENSG00000143669	1	235824341	236046940	-1	q42.3	LYST	0.997	0.00286	0.00375
4811	ENSG00000116962	1	236139130	236228462	-1	q42.3	NID1	1.03	0.031	0.0248
7107	ENSG00000077585	1	236305832	236385165	1	q42.3	GPR137B	0.304	0.283	0.139
56605	ENSG00000086619	1	236378855	236445319	-1	q42.3	ERO1LB	0.155	0.511	0.214
128178	ENSG00000186197	1	236511562	236648026	1	q42.3	EDARADD	3.75	8.71e-11	2.19e-09
3964	ENSG00000116977	1	236681300	236716281	1	q43	LGALS8	-1.16	0.00117	0.00184
55127	ENSG00000119285	1	236712305	236767804	-1	q43	HEATR1	0.715	0.0232	0.0198
88	ENSG00000077522	1	236849754	236927931	1	q43	ACTN2	-1.5	0.0038	0.00468
4548	ENSG00000116984	1	236958581	237067281	1	q43	MTR	0.756	0.00039	0.000759
6262	ENSG00000198626	1	237205505	238129359	1	q43	RYR2	-2.84	0.0391	0.0297
56776	ENSG00000155816	1	240177648	240655529	1	q43	FMN2	-0.143	0.645	0.252
64388	ENSG00000180875	1	240652873	240775449	-1	q43	GREM2	-2.1	0.0233	0.0198
6000	ENSG00000182901	1	240931554	241520530	-1	q43	RGS7	-1.93	0.000176	0.000402
2271	ENSG00000091483	1	241660903	241683061	-1	q43	FH	-0.354	0.0393	0.0299
23596	ENSG00000054277	1	241753404	241840678	-1	q43	OPN3	-1.1	0.0236	0.0201
1122	ENSG00000203668	1	241792155	241799232	-1	q43	CHML	0.847	0.0126	0.0122
200150	ENSG00000180287	1	242251689	242687998	-1	q43	PLD5	-1.29	0.0855	0.0549
10806	ENSG00000054282	1	243419320	243663394	1	q43	SDCCAG8	0.563	0.000461	0.000866
10000	ENSG00000117020	1	243651535	244014381	-1	q44	AKT3	0.409	0.265	0.133
10472	ENSG00000179456	1	244214583	244220778	1	q44	ZNF238	-0.667	0.00347	0.00436
159	ENSG00000035687	1	244571796	244615436	-1	q44	ADSS	-1.32	8.37e-09	1.01e-07
51029	ENSG00000121644	1	244816237	244872335	1	q44	PPPDE1	-0.0283	0.896	0.314
3192	ENSG00000153187	1	245014468	245027844	-1	q44	HNRNPU	0.0631	0.606	0.241
84288	ENSG00000203666	1	245133007	245290466	1	q44	EFCAB2	0.371	0.21	0.111
55083	ENSG00000162849	1	245318287	245872733	1	q44	KIF26B	0.285	0.711	0.269
64754	ENSG00000185420	1	245912642	246670614	-1	q44	SMYD3	-0.646	0.0405	0.0306
64216	ENSG00000162851	1	246703862	246729626	-1	q44	TFB2M	0.723	0.000232	0.000501
163882	ENSG00000162852	1	246729746	246831886	1	q44	CNST	-1.05	0.000846	0.00142
51097	ENSG00000143653	1	246887349	246931439	1	q44	SCCPDH	-0.235	0.171	0.0947
25909	ENSG00000153207	1	247002400	247095280	-1	q44	AHCTF1	1.48	7.16e-06	2.96e-05
93474	ENSG00000135747	1	247108849	247242113	-1	q44	ZNF670	0.676	0.0282	0.023
79862	ENSG00000188295	1	247261406	247267674	-1	q44	ZNF669	0.353	0.262	0.132
7678	ENSG00000196418	1	247285277	247335310	-1	q44	ZNF124	1.5	0.000317	0.000645
84838	ENSG00000162714	1	247460714	247495148	-1	q44	ZNF496	0.307	0.276	0.137
114548	ENSG00000162711	1	247579458	247612410	1	q44	NLRP3	-0.0582	0.909	0.317
284521	ENSG00000196071	1	248100493	248264224	1	q44	OR2L13	-2.11	0.0609	0.0422
80851	ENSG00000175137	1	249104648	249120832	-1	q44	SH3BP5L	-0.243	0.135	0.0787
79894	ENSG00000171161	1	249132409	249143716	1	q44	ZNF672	0.248	0.233	0.12
55657	ENSG00000171163	1	249144205	249153343	-1	q44	ZNF692	0.364	0.387	0.175
267002	ENSG00000185220	1	249200395	249214145	1	q44	PGBD2	0.157	0.494	0.209
26751	ENSG00000035115	2	217730	266398	-1	p25.3	SH3YL1	0.788	2.46e-05	8.11e-05
52	ENSG00000143727	2	264140	278283	1	p25.3	ACP1	-0.346	0.00759	0.00818
129787	ENSG00000151353	2	667335	677439	-1	p25.3	TMEM18	0.0566	0.777	0.286
7837	ENSG00000130508	2	1635659	1748624	-1	p25.3	PXDN	1.88	0.00591	0.00667
23040	ENSG00000186487	2	1792885	2335032	-1	p25.3	MYT1L	-1.97	0.0176	0.0159
7260	ENSG00000032389	2	3192696	3381653	-1	p25.3	TSSC1	-0.00944	0.954	0.327
55256	ENSG00000182551	2	3501693	3523507	-1	p25.3	ADI1	0.258	0.385	0.174
246243	ENSG00000171865	2	3592383	3606206	-1	p25.3	RNASEH1	-0.376	0.225	0.117
6664	ENSG00000176887	2	5832799	5841516	1	p25.2	SOX11	1.8	0.0109	0.0108
129607	ENSG00000134326	2	6980701	7006766	-1	p25.2	CMPK2	-0.588	0.166	0.0925
91543	ENSG00000134321	2	7005937	7038370	1	p25.2	RSAD2	0.0332	0.956	0.327
9781	ENSG00000151692	2	7057523	7208417	1	p25.2	RNF144A	-0.685	0.015	0.014
3398	ENSG00000115738	2	8818975	8824583	1	p25.1	ID2	0.699	0.0251	0.021
57498	ENSG00000134313	2	8865408	8977760	-1	p25.1	KIDINS220	0.73	0.00506	0.0059
129642	ENSG00000143797	2	8992820	9143942	-1	p25.1	MBOAT2	0.75	0.00181	0.0026
8853	ENSG00000151693	2	9346894	9545812	1	p25.1	ASAP2	-0.516	0.0454	0.0335
9270	ENSG00000119185	2	9543604	9563676	-1	p25.1	ITGB1BP1	-0.673	0.000114	0.000279
51692	ENSG00000119203	2	9563697	9613230	1	p25.1	CPSF3	0.57	0.00281	0.00369
285148	ENSG00000134330	2	9613787	9636672	1	p25.1	IAH1	-0.245	0.272	0.135
6868	ENSG00000151694	2	9628615	9695921	-1	p25.1	ADAM17	0.678	0.0366	0.0282
9014	ENSG00000115750	2	9983483	10074537	1	p25.1	TAF1B	0.994	1.39e-06	7.7e-06
29841	ENSG00000134317	2	10085341	10142411	1	p25.1	GRHL1	0.0914	0.835	0.3
8462	ENSG00000172059	2	10182976	10194963	1	p25.1	KLF11	-0.961	0.0113	0.0112
192668	ENSG00000205795	2	10196907	10221071	-1	p25.1	CYS1	-0.501	0.357	0.165
6241	ENSG00000171848	2	10262455	10271545	1	p25.1	RRM2	0.96	0.415	0.184
3241	ENSG00000115756	2	10443015	10567743	1	p25.1	HPCAL1	-1.79	7.61e-05	0.0002
4953	ENSG00000115758	2	10580094	10588630	-1	p25.1	ODC1	0.951	0.000331	0.000667
79954	ENSG00000115761	2	10710892	10830101	-1	p25.1	NOL10	0.707	2.41e-06	1.21e-05
245973	ENSG00000143882	2	10861775	10925236	1	p25.1	ATP6V1C2	0.719	0.0243	0.0205
10130	ENSG00000143870	2	10923517	10978103	-1	p25.1	PDIA6	1.24	2.78e-09	4.01e-08
3754	ENSG00000162975	2	11052063	11054350	1	p25.1	KCNF1	-0.724	0.151	0.0861
130814	ENSG00000162976	2	11295324	11319000	1	p25.1	PQLC3	-0.501	0.0597	0.0416
9475	ENSG00000134318	2	11319887	11488456	-1	p25.1	ROCK2	0.545	0.333	0.157
9687	ENSG00000196208	2	11674242	11782914	1	p25.1	GREB1	-0.641	0.275	0.136
23620	ENSG00000169006	2	11798304	11810290	-1	p25.1	NTSR2	-1.23	0.388	0.175
23175	ENSG00000134324	2	11817721	11967535	1	p25.1	LPIN1	-0.0361	0.878	0.31
28951	ENSG00000071575	2	12857015	12882860	1	p24.3	TRIB2	0.431	0.375	0.171
151354	ENSG00000162981	2	14772810	14790933	1	p24.3	FAM84A	-1.9	0.000222	0.000484
51594	ENSG00000151779	2	15307032	15701454	-1	p24.3	NBAS	-0.108	0.478	0.204
1653	ENSG00000079785	2	15731302	15771225	1	p24.3	DDX1	0.362	0.00802	0.00855
4613	ENSG00000134323	2	16080686	16087129	1	p24.3	MYCN	1.35	0.0145	0.0136
81553	ENSG00000197872	2	16730727	16847599	-1	p24.2	FAM49A	-2.96	1.57e-09	2.5e-08
7447	ENSG00000163032	2	17720393	17838285	1	p24.2	VSNL1	-4.61	0.00394	0.00482
79677	ENSG00000163029	2	17845079	17981509	-1	p24.2	SMC6	1.51	5.78e-09	7.28e-08
348654	ENSG00000178295	2	17935125	17966632	1	p24.2	GEN1	2.35	5.22e-08	4.78e-07
3790	ENSG00000170745	2	18059114	18542882	1	p24.2	KCNS3	-0.814	0.19	0.103
130502	ENSG00000183891	2	20096404	20101747	-1	p24.1	TTC32	-0.0202	0.96	0.328
57539	ENSG00000118965	2	20110021	20189892	-1	p24.1	WDR35	1.06	1.26e-05	4.67e-05
4148	ENSG00000132031	2	20191872	20212455	-1	p24.1	MATN3	0.693	0.12	0.072
9741	ENSG00000068697	2	20232411	20251789	-1	p24.1	LAPTM4A	0.0697	0.763	0.282
6382	ENSG00000115884	2	20400558	20425194	-1	p24.1	SDC1	-0.658	0.291	0.142
23369	ENSG00000055917	2	20448452	20551995	-1	p24.1	PUM2	0.283	0.0897	0.0572
388	ENSG00000143878	2	20646835	20649200	1	p24.1	RHOB	0.447	0.38	0.173
64342	ENSG00000118960	2	20760208	20850849	-1	p24.1	HS1BP3	0.77	0.000263	0.000554
60526	ENSG00000118961	2	20883803	21022882	-1	p24.1	C2orf43	0.851	5.31e-06	2.33e-05
114818	ENSG00000119771	2	23608088	23931481	1	p24.1	KLHL29	-2.06	0.000274	0.000571
54454	ENSG00000119778	2	23971534	24149984	-1	p23.3	ATAD2B	1.18	2.26e-05	7.56e-05
165324	ENSG00000173960	2	24150155	24227779	1	p23.3	UBXN2A	0.432	0.0175	0.0158
80304	ENSG00000163026	2	24252210	24272445	-1	p23.3	C2orf44	0.833	8.01e-05	0.000209
2281	ENSG00000119782	2	24272571	24286551	1	p23.3	FKBP1B	-2.75	0.000363	0.000715
9540	ENSG00000115129	2	24300303	24308731	-1	p23.3	TP53I3	1.17	0.0542	0.0385
50618	ENSG00000198399	2	24425733	24583583	-1	p23.3	ITSN2	0.499	0.0363	0.0281
8648	ENSG00000084676	2	24714783	24993571	1	p23.3	NCOA1	0.276	0.263	0.132
79172	ENSG00000138092	2	25016005	25045245	1	p23.3	CENPO	0.53	0.0843	0.0544
109	ENSG00000138031	2	25042038	25142708	-1	p23.3	ADCY3	-0.603	0.00265	0.00352
51277	ENSG00000115137	2	25166505	25194963	-1	p23.3	DNAJC27	-0.72	0.00901	0.00936
22979	ENSG00000084710	2	25264999	25378243	1	p23.3	EFR3B	-0.86	0.00103	0.00166
1788	ENSG00000119772	2	25455845	25565459	-1	p23.3	DNMT3A	-1.2	4.68e-05	0.000136
1838	ENSG00000138101	2	25600067	25896503	-1	p23.3	DTNB	-1.52	6.28e-07	3.9e-06
55252	ENSG00000143970	2	25960557	26101385	-1	p23.3	ASXL2	0.383	0.596	0.238
3797	ENSG00000084731	2	26149471	26205618	-1	p23.3	KIF3C	-1.06	0.00304	0.00394
10890	ENSG00000084733	2	26256976	26360323	1	p23.3	RAB10	0.121	0.532	0.22
3030	ENSG00000084754	2	26413504	26467594	-1	p23.3	HADHA	0.626	0.000793	0.00135
3032	ENSG00000138029	2	26466038	26513336	1	p23.3	HADHB	0.182	0.492	0.208
3777	ENSG00000171303	2	26915558	26956288	1	p23.3	KCNK3	0.543	0.323	0.153
54978	ENSG00000213699	2	26987152	27004099	1	p23.3	C2orf18	0.0731	0.71	0.269
56896	ENSG00000157851	2	27070615	27173219	1	p23.3	DPYSL5	-2.05	0.000154	0.00036
22924	ENSG00000084764	2	27193480	27250064	1	p23.3	MAPRE3	-1.57	1.04e-07	8.6e-07
54867	ENSG00000119777	2	27255778	27264563	1	p23.3	TMEM214	-0.299	0.0421	0.0315
60509	ENSG00000084693	2	27265232	27293490	1	p23.3	AGBL5	-0.366	0.0523	0.0375
11117	ENSG00000138080	2	27301435	27309271	1	p23.3	EMILIN1	1.12	0.00636	0.00709
3795	ENSG00000138030	2	27309615	27323640	1	p23.3	KHK	-0.304	0.333	0.157
10669	ENSG00000138028	2	27321757	27341995	-1	p23.3	CGREF1	0.111	0.717	0.271
84696	ENSG00000143994	2	27346682	27353680	1	p23.3	ABHD1	0.947	0.0898	0.0572
10113	ENSG00000138073	2	27353624	27357543	-1	p23.3	PREB	0.0581	0.714	0.27
8884	ENSG00000138074	2	27422455	27435826	-1	p23.3	SLC5A6	-0.823	6.63e-05	0.00018
51374	ENSG00000138085	2	27434895	27440046	1	p23.3	C2orf28	0.609	0.0165	0.0151
790	ENSG00000084774	2	27440258	27466660	1	p23.3	CAD	0.336	0.23	0.119
7781	ENSG00000115194	2	27476552	27498685	-1	p23.3	SLC30A3	-3.85	0.0108	0.0108
4358	ENSG00000115204	2	27532360	27548547	-1	p23.3	MPV17	-0.302	0.0624	0.043
2976	ENSG00000115207	2	27548716	27579868	-1	p23.3	GTF3C2	0.322	0.0758	0.0501
8890	ENSG00000115211	2	27587219	27593353	-1	p23.3	EIF2B4	0.0934	0.612	0.243
9784	ENSG00000115234	2	27593389	27599995	1	p23.3	SNX17	-0.0242	0.892	0.313
130557	ENSG00000163795	2	27600098	27603657	-1	p23.3	ZNF513	0.734	3.13e-05	9.83e-05
5496	ENSG00000115241	2	27604061	27632554	-1	p23.3	PPM1G	0.0598	0.776	0.285
29959	ENSG00000115216	2	27650657	27665126	1	p23.3	NRBP1	-0.299	0.0496	0.0359
26160	ENSG00000138002	2	27667238	27712656	-1	p23.3	IFT172	-0.542	0.225	0.117
64838	ENSG00000115226	2	27714750	27718112	-1	p23.3	FNDC4	-0.468	0.162	0.0911
84226	ENSG00000221843	2	27799389	27805588	1	p23.3	C2orf16	0.851	0.0428	0.032
79635	ENSG00000176714	2	27848506	27851879	-1	p23.3	CCDC121	1.32	2.42e-07	1.76e-06
84450	ENSG00000198522	2	27851114	27874375	1	p23.3	GPN1	-0.0103	0.937	0.323
9913	ENSG00000119760	2	27873679	27886676	-1	p23.3	SUPT7L	0.0467	0.741	0.277
22950	ENSG00000163798	2	27886338	27917840	1	p23.3	SLC4A1AP	-0.199	0.167	0.0928
64080	ENSG00000171174	2	28004231	28113965	-1	p23.2	RBKS	0.419	0.139	0.0803
9577	ENSG00000158019	2	28112808	28561768	1	p23.2	BRE	-0.92	3.84e-07	2.59e-06
2355	ENSG00000075426	2	28615315	28640179	1	p23.2	FOSL2	-1.26	0.0118	0.0115
151056	ENSG00000163803	2	28680012	28866654	1	p23.2	PLB1	0.592	0.189	0.103
245711	ENSG00000213639	2	28974506	29025806	1	p23.2	PPP1CB	0.089	0.617	0.244
55006	ENSG00000171103	2	29072687	29093167	-1	p23.2	TRMT61B	0.804	0.00014	0.000331
23160	ENSG00000163811	2	29117509	29171088	1	p23.2	WDR43	1.09	2.51e-08	2.55e-07
165186	ENSG00000189350	2	29179477	29275096	1	p23.2	FAM179A	1.99	0.00419	0.00508
79745	ENSG00000115295	2	29320560	29412509	1	p23.2	CLIP4	-0.334	0.14	0.0808
238	ENSG00000171094	2	29415640	30144432	-1	p23.1	ALK	1.22	0.0736	0.0489
51646	ENSG00000119801	2	30369807	30383399	1	p23.1	YPEL5	-0.449	0.00778	0.00834
81606	ENSG00000213626	2	30454397	30546596	1	p23.1	LBH	-0.0157	0.977	0.332
253558	ENSG00000172954	2	30670092	30867091	1	p23.1	LCLAT1	0.33	0.0855	0.0549
79623	ENSG00000158089	2	31133333	31378068	-1	p23.1	GALNT14	-1.09	0.195	0.105
30845	ENSG00000013016	2	31456880	31492313	1	p23.1	EHD3	-1.02	0.00538	0.00618
84661	ENSG00000162961	2	32092878	32264881	-1	p22.3	DPY30	-0.238	0.174	0.0962
6683	ENSG00000021574	2	32288680	32382706	1	p22.3	SPAST	0.573	0.000876	0.00146
55676	ENSG00000152683	2	32390933	32449448	1	p22.3	SLC30A6	0.0426	0.908	0.317
58484	ENSG00000091106	2	32449522	32490923	-1	p22.3	NLRC4	0.705	0.0847	0.0546
84272	ENSG00000119820	2	32502979	32537002	1	p22.3	YIPF4	-0.107	0.468	0.201
57448	ENSG00000115760	2	32582096	32843966	1	p22.3	BIRC6	0.882	0.00951	0.00975
55622	ENSG00000018699	2	32853099	33046118	1	p22.3	TTC27	0.893	5.38e-05	0.000152
4052	ENSG00000049323	2	33172039	33624576	1	p22.3	LTBP1	-0.692	0.256	0.13
25780	ENSG00000152689	2	33661391	33789817	1	p22.3	RASGRP3	-1.08	0.122	0.0726
25940	ENSG00000119812	2	33808725	33824449	-1	p22.3	FAM98A	-0.571	0.00081	0.00138
51232	ENSG00000150938	2	36583069	36778278	1	p22.3	CRIM1	-0.814	0.0469	0.0343
9637	ENSG00000171055	2	36778570	36873230	-1	p22.2	FEZ2	-0.245	0.163	0.0913
6801	ENSG00000115808	2	37070783	37193615	-1	p22.2	STRN	-0.264	0.707	0.268
54497	ENSG00000008869	2	37195526	37311485	-1	p22.2	HEATR5B	-0.0544	0.838	0.301
253635	ENSG00000152133	2	37311594	37326387	1	p22.2	CCDC75	1.15	0.0505	0.0364
5610	ENSG00000055332	2	37326353	37384208	-1	p22.2	EIF2AK2	0.529	0.267	0.133
10153	ENSG00000115816	2	37428755	37458856	-1	p22.2	CEBPZ	1.71	8e-15	6.26e-13
55471	ENSG00000003509	2	37458774	37480546	1	p22.2	C2orf56	-0.0461	0.795	0.29
23683	ENSG00000115825	2	37477645	37551951	-1	p22.2	PRKD3	1.74	9.14e-09	1.08e-07
25797	ENSG00000115828	2	37571717	37600465	1	p22.2	QPCT	-1.68	0.000438	0.000833
10602	ENSG00000163171	2	37869032	37965611	-1	p22.2	CDC42EP3	-0.898	0.0225	0.0193
151393	ENSG00000115841	2	38150330	38294285	1	p22.2	FAM82A1	1.26	4.82e-06	2.14e-05
1545	ENSG00000138061	2	38294116	38337044	-1	p22.2	CYP1B1	-0.652	0.421	0.186
64225	ENSG00000119787	2	38522022	38604427	-1	p22.1	ATL2	-0.547	0.0323	0.0256
92906	ENSG00000143889	2	38789120	38830728	-1	p22.1	HNRPLL	-0.387	0.0309	0.0248
130589	ENSG00000143891	2	38893052	38968379	1	p22.1	GALM	0.399	0.435	0.19
79833	ENSG00000152147	2	38978676	39009598	1	p22.1	GEMIN6	0.467	0.0602	0.0418
90957	ENSG00000163214	2	39024871	39103075	-1	p22.1	DHX57	0.579	7.15e-05	0.000191
729967	ENSG00000188010	2	39103103	39156213	1	p22.1	MORN2	-0.325	0.257	0.13
6654	ENSG00000115904	2	39208537	39351486	-1	p22.1	SOS1	0.595	0.0108	0.0108
8491	ENSG00000011566	2	39476407	39664453	-1	p22.1	MAP4K3	0.295	0.143	0.0823
130733	ENSG00000152154	2	39892122	39945103	1	p22.1	TMEM178	-1.35	0.0212	0.0183
80745	ENSG00000138050	2	39963200	40006407	-1	p22.1	THUMPD2	1.17	0.0203	0.0178
6546	ENSG00000183023	2	40339286	40838193	-1	p22.1	SLC8A1	0.431	0.292	0.142
91461	ENSG00000162878	2	42275160	42285668	1	p21	PKDCC	-0.401	0.349	0.162
27436	ENSG00000143924	2	42396490	42559688	1	p21	EML4	0.34	0.155	0.0877
9167	ENSG00000115944	2	42560686	42596150	-1	p21	COX7A2L	-0.977	4.23e-07	2.8e-06
57504	ENSG00000057935	2	42721709	42984087	1	p21	MTA3	1.56	1.16e-15	1e-13
23498	ENSG00000162882	2	42994229	43019733	-1	p21	HAAO	0.0918	0.857	0.305
63892	ENSG00000115970	2	43393800	43823185	-1	p21	THADA	0.195	0.228	0.118
678	ENSG00000152518	2	43449541	43453748	-1	p21	ZFP36L2	1.01	0.00399	0.00488
130271	ENSG00000152527	2	43864412	43995126	1	p21	PLEKHH2	1.35	0.0571	0.0402
51626	ENSG00000138036	2	44001178	44037149	1	p21	DYNC2LI1	0.488	0.0447	0.033
10128	ENSG00000138095	2	44113363	44223144	-1	p21	LRPPRC	0.565	0.0042	0.00509
5495	ENSG00000138032	2	44395108	44471523	1	p21	PPM1B	-0.254	0.203	0.108
6519	ENSG00000138079	2	44502599	44548633	1	p21	SLC3A1	3.35	4.52e-19	6.25e-17
9581	ENSG00000138078	2	44543420	44589001	-1	p21	PREPL	-1.15	0.00329	0.00419
55133	ENSG00000068784	2	45615819	45839304	-1	p21	SRBD1	1.83	4.99e-13	2.41e-11
5581	ENSG00000171132	2	45878484	46415129	1	p21	PRKCE	-1.78	0.000213	0.000471
2034	ENSG00000116016	2	46520806	46613836	1	p21	EPAS1	-0.129	0.712	0.27
23433	ENSG00000119729	2	46768945	46810260	1	p21	RHOQ	0.00626	0.983	0.333
5281	ENSG00000151665	2	46808076	46844258	-1	p21	PIGF	0.867	6.11e-06	2.6e-05
9419	ENSG00000119878	2	46843555	46852881	1	p21	CRIPT	-0.163	0.439	0.192
9655	ENSG00000171150	2	46926091	46990268	1	p21	SOCS5	-0.435	0.0505	0.0364
90411	ENSG00000180398	2	47129009	47168994	-1	p21	MCFD2	-0.218	0.327	0.155
57217	ENSG00000068724	2	47143296	47303276	1	p21	TTC7A	-0.0308	0.89	0.313
805	ENSG00000143933	2	47272677	47403740	-1	p21	CALM2	-1.43	2.16e-08	2.27e-07
4072	ENSG00000119888	2	47572297	47614740	1	p21	EPCAM	-2.92	5.24e-07	3.33e-06
4436	ENSG00000095002	2	47630108	47789450	1	p21	MSH2	-0.15	0.529	0.219
56660	ENSG00000184261	2	47747910	47798078	-1	p21	KCNK12	-0.744	0.322	0.153
2956	ENSG00000116062	2	48010221	48034092	1	p16.3	MSH6	0.123	0.508	0.213
80204	ENSG00000138081	2	48016455	48132932	-1	p16.3	FBXO11	0.269	0.108	0.0661
3344	ENSG00000170802	2	48541776	48606434	1	p16.3	FOXN2	0.685	0.0243	0.0205
9378	ENSG00000179915	2	50145643	51259674	-1	p16.3	NRXN1	0.381	0.389	0.176
51130	ENSG00000115239	2	53759810	54087297	-1	p16.2	ASB3	3.7	4.73e-35	3.92e-32
494143	ENSG00000143942	2	53994929	54002333	1	p16.2	CHAC2	1.13	0.00289	0.00377
27248	ENSG00000068912	2	54014181	54045956	1	p16.2	ERLEC1	-0.0466	0.762	0.282
10936	ENSG00000119737	2	54080050	54087126	-1	p16.2	GPR75	0.541	0.409	0.182
23198	ENSG00000068878	2	54091204	54197977	-1	p16.2	PSME4	0.186	0.313	0.15
98	ENSG00000170634	2	54342540	54532437	1	p16.2	ACYP2	-1.23	7.72e-05	0.000203
6711	ENSG00000115306	2	54683422	54896812	1	p16.2	SPTBN1	-0.933	0.00102	0.00165
400954	ENSG00000214595	2	54950636	55199157	1	p16.2	EML6	-0.0735	0.834	0.3
57142	ENSG00000115310	2	55199325	55339757	-1	p16.1	RTN4	-1.01	0.000161	0.000374
130162	ENSG00000162994	2	55401927	55459699	-1	p16.1	C2orf63	1.15	7.88e-06	3.2e-05
6233	ENSG00000143947	2	55459039	55462989	1	p16.1	RPS27A	0.117	0.686	0.263
4528	ENSG00000085760	2	55463731	55496483	-1	p16.1	MTIF2	0.675	9.91e-06	3.84e-05
55704	ENSG00000115355	2	55514978	55647057	-1	p16.1	CCDC88A	1.46	4.73e-07	3.07e-06
112942	ENSG00000163001	2	55746740	55773015	1	p16.1	CCDC104	0.0298	0.884	0.311
57223	ENSG00000138041	2	55774428	55846015	-1	p16.1	SMEK2	1.4	3.95e-09	5.42e-08
87178	ENSG00000138035	2	55861400	55921045	-1	p16.1	PNPT1	0.862	5.71e-07	3.6e-06
2202	ENSG00000115380	2	56093102	56151274	-1	p16.1	EFEMP1	0.0732	0.918	0.319
114800	ENSG00000055813	2	56411258	56613308	1	p16.1	CCDC85A	-2.3	6.28e-05	0.000172
7444	ENSG00000028116	2	58134786	58387055	1	p16.1	VRK2	-0.122	0.827	0.298
55120	ENSG00000115392	2	58386378	58468507	-1	p16.1	FANCL	1.04	4.4e-06	1.98e-05
53335	ENSG00000119866	2	60678302	60780702	-1	p16.1	BCL11A	-4.2	0.0009	0.00149
64895	ENSG00000115421	2	60983365	61029220	1	p16.1	PAPOLG	0.0782	0.745	0.278
5966	ENSG00000162924	2	61108656	61150645	1	p16.1	REL	0.959	0.156	0.0883
150962	ENSG00000162927	2	61169104	61245389	-1	p16.1	PUS10	1.93	2.28e-18	2.78e-16
5194	ENSG00000162928	2	61244360	61276394	1	p16.1	PEX13	0.3	0.0221	0.019
84542	ENSG00000162929	2	61293006	61391960	1	p16.1	KIAA1841	-0.743	0.00279	0.00366
130872	ENSG00000173209	2	61404553	61414686	1	p15	AHSA2	0.222	0.655	0.254
9736	ENSG00000115464	2	61414591	61697904	-1	p15	USP34	1.16	1.06e-06	6.11e-06
7514	ENSG00000082898	2	61704984	61765761	-1	p15	XPO1	0.5	0.00448	0.00535
84140	ENSG00000170264	2	62051989	62081278	-1	p15	FAM161A	-0.0821	0.739	0.277
10575	ENSG00000115484	2	62095224	62115939	-1	p15	CCT4	0.0784	0.667	0.257
150684	ENSG00000173163	2	62115859	62374382	1	p15	COMMD1	-0.543	0.0465	0.0341
10678	ENSG00000170340	2	62423248	62451866	1	p15	B3GNT2	-1.31	3.29e-05	0.000102
200728	ENSG00000186889	2	62727356	62739029	-1	p15	TMEM17	0.361	0.116	0.0699
23301	ENSG00000115504	2	62900986	63273622	1	p15	EHBP1	0.298	0.217	0.114
4190	ENSG00000014641	2	63815743	63834331	1	p15	MDH1	-1.71	2.38e-06	1.2e-05
7360	ENSG00000169764	2	64068074	64118696	1	p15	UGP2	-1.34	0.000217	0.000476
51542	ENSG00000143952	2	64120035	64246567	-1	p14	VPS54	0.954	6.74e-06	2.81e-05
57162	ENSG00000197329	2	64319786	64371588	-1	p14	PELI1	0.755	0.0123	0.0119
54812	ENSG00000119844	2	64751465	64820139	1	p14	AFTPH	0.0243	0.897	0.314
9792	ENSG00000179833	2	64858755	64977449	-1	p14	SERTAD2	0.0383	0.91	0.317
6509	ENSG00000115902	2	65215611	65250999	1	p14	SLC1A4	0.241	0.711	0.269
23177	ENSG00000011523	2	65283500	65314138	1	p14	CEP68	0.364	0.0805	0.0524
5861	ENSG00000138069	2	65297835	65357240	-1	p14	RAB1A	-0.141	0.244	0.125
10097	ENSG00000138071	2	65454887	65498387	1	p14	ACTR2	0.0402	0.826	0.298
200734	ENSG00000198369	2	65537985	65659771	-1	p14	SPRED2	-0.665	0.129	0.076
4211	ENSG00000143995	2	66660584	66799890	1	p14	MEIS1	-0.353	0.204	0.109
54465	ENSG00000143971	2	67624451	67637677	1	p14	ETAA1	2.08	5.93e-19	7.94e-17
10438	ENSG00000197223	2	68268262	68338080	-1	p14	C1D	-1.32	1.86e-07	1.42e-06
116143	ENSG00000221823	2	68358370	68488362	-1	p14	PPP3R1	-2.33	3.71e-09	5.13e-08
56902	ENSG00000115946	2	68384976	68403370	1	p14	PNO1	0.309	0.0864	0.0554
25927	ENSG00000119865	2	68511303	68547183	-1	p14	CNRIP1	-0.12	0.544	0.223
5341	ENSG00000115956	2	68592305	68624585	1	p14	PLEK	0.403	0.445	0.194
200558	ENSG00000169621	2	68694693	68858004	1	p13.3	APLF	1.08	0.0108	0.0108
9938	ENSG00000163219	2	68906733	69053965	1	p13.3	ARHGAP25	0.135	0.73	0.274
84168	ENSG00000169604	2	69240310	69476459	1	p13.3	ANTXR1	1.63	2.31e-09	3.45e-08
2673	ENSG00000198380	2	69546905	69614382	-1	p13.3	GFPT1	0.199	0.375	0.171
27247	ENSG00000169599	2	69622882	69664760	-1	p13.3	NFU1	0.435	0.0143	0.0135
22848	ENSG00000115977	2	69688532	69901481	-1	p13.3	AAK1	-1.66	1.08e-05	4.13e-05
307	ENSG00000196975	2	69947923	70053596	1	p13.3	ANXA4	0.0494	0.863	0.306
11017	ENSG00000124380	2	70120692	70132707	1	p13.3	SNRNP27	0.0947	0.471	0.202
4084	ENSG00000059728	2	70124820	70170077	1	p13.3	MXD1	-0.519	0.0505	0.0364
5093	ENSG00000169564	2	70314585	70316332	1	p13.3	PCBP1	-0.119	0.384	0.174
54980	ENSG00000115998	2	70377012	70475747	-1	p13.3	C2orf42	-0.118	0.369	0.169
7072	ENSG00000116001	2	70436576	70475792	-1	p13.3	TIA1	0.725	0.0164	0.015
51449	ENSG00000116005	2	70484518	70508323	1	p13.3	PCYOX1	-0.134	0.583	0.235
84908	ENSG00000035141	2	70523107	70529222	-1	p13.3	FAM136A	-0.447	0.00762	0.0082
7039	ENSG00000163235	2	70674412	70781325	-1	p13.3	TGFA	-0.795	0.103	0.0638
119	ENSG00000075340	2	70834750	70995357	-1	p13.3	ADD2	-0.377	0.247	0.126
165530	ENSG00000152672	2	71035775	71047732	-1	p13.3	CLEC4F	3.49	2.52e-05	8.27e-05
25806	ENSG00000116035	2	71127720	71160576	1	p13.3	VAX2	4.17	1.88e-12	7.48e-11
525	ENSG00000116039	2	71163012	71192555	1	p13.3	ATP6V1B1	3.99	9.93e-07	5.8e-06
113419	ENSG00000144043	2	71213068	71222075	-1	p13.3	TEX261	0.17	0.292	0.142
55577	ENSG00000124357	2	71291474	71306935	1	p13.3	NAGK	0.587	0.00641	0.00713
84693	ENSG00000124370	2	71336814	71357369	-1	p13.3	MCEE	0.686	0.00399	0.00488
10199	ENSG00000124383	2	71357444	71377231	1	p13.3	MPHOSPH10	1.54	9.85e-14	6.01e-12
27332	ENSG00000075292	2	71503691	71662199	1	p13.2	ZNF638	1.38	1.01e-13	6.05e-12
8291	ENSG00000135636	2	71680852	71913898	1	p13.2	DYSF	-2.24	2.38e-06	1.2e-05
56603	ENSG00000003137	2	72356367	72375167	-1	p13.2	CYP26B1	-2.59	0.00328	0.00418
6697	ENSG00000116096	2	73114489	73119287	1	p13.2	SPR	1.03	0.00536	0.00617
94097	ENSG00000144040	2	73169165	73302747	-1	p13.2	SFXN5	-0.237	0.575	0.232
26056	ENSG00000135631	2	73300510	73383849	-1	p13.2	RAB11FIP5	-1.67	2.74e-05	8.79e-05
10322	ENSG00000135632	2	73441350	73454365	1	p13.2	SMYD5	0.197	0.221	0.116
10574	ENSG00000135624	2	73460548	73480149	1	p13.2	CCT7	0.115	0.576	0.233
150726	ENSG00000163013	2	73481810	73511559	-1	p13.1	FBXO41	-1.92	8.79e-06	3.5e-05
7840	ENSG00000116127	2	73612886	73837920	1	p13.1	ALMS1	1.38	1.9e-06	9.99e-06
51002	ENSG00000144034	2	73956231	73964527	-1	p13.1	TPRKB	1.12	2.35e-06	1.19e-05
8446	ENSG00000144048	2	73989311	74007284	-1	p13.1	DUSP11	0.316	0.0192	0.017
10617	ENSG00000124356	2	74056086	74100786	1	p13.1	STAMBP	0.156	0.339	0.159
1716	ENSG00000114956	2	74153953	74186088	1	p13.1	DGUOK	0.033	0.884	0.311
200424	ENSG00000187605	2	74229840	74329698	1	p13.1	TET3	-0.577	0.0459	0.0337
388962	ENSG00000163170	2	74362525	74375121	-1	p13.1	BOLA3	-0.473	0.0645	0.0441
10797	ENSG00000065911	2	74425689	74444692	1	p13.1	MTHFD2	2.4	3.22e-05	0.0001
57835	ENSG00000188687	2	74443369	74570541	-1	p13.1	SLC4A5	0.883	0.0285	0.0232
1639	ENSG00000204843	2	74588281	74619214	-1	p13.1	DCTN1	-1.15	2.6e-09	3.8e-08
388963	ENSG00000159239	2	74641304	74648718	-1	p13.1	C2orf81	0.358	0.376	0.171
84058	ENSG00000005448	2	74648805	74652882	1	p13.1	WDR54	-0.765	0.0248	0.0208
6242	ENSG00000114993	2	74652963	74669549	-1	p13.1	RTKN	0.679	0.0985	0.0615
7841	ENSG00000115275	2	74688184	74692537	-1	p13.1	MOGS	0.346	0.0844	0.0544
116540	ENSG00000204822	2	74699085	74700449	-1	p13.1	MRPL53	0.861	0.0044	0.00528
84865	ENSG00000135637	2	74699113	74710535	-1	p13.1	CCDC142	0.235	0.348	0.162
64427	ENSG00000115282	2	74710200	74722013	1	p13.1	TTC31	0.35	0.168	0.0934
84759	ENSG00000115289	2	74732170	74735707	-1	p13.1	PCGF1	-0.135	0.578	0.233
550	ENSG00000115307	2	74753772	74757066	-1	p13.1	AUP1	0.687	0.00136	0.00209
27429	ENSG00000115317	2	74756504	74760472	1	p13.1	HTRA2	0.948	1.15e-06	6.55e-06
84695	ENSG00000115318	2	74759541	74782817	-1	p13.1	LOXL3	1.13	0.028	0.0229
1796	ENSG00000115325	2	74776153	74784681	1	p13.1	DOK1	1.29	0.000305	0.000624
10505	ENSG00000135622	2	74881355	74909186	1	p13.1	SEMA4F	-1.1	0.000347	0.000692
3099	ENSG00000159399	2	75061108	75120486	1	p12	HK2	0.241	0.733	0.275
56655	ENSG00000115350	2	75185619	75197255	1	p12	POLE4	-0.567	0.197	0.106
6869	ENSG00000115353	2	75276231	75426826	-1	p12	TACR1	1.26	0.152	0.0863
9801	ENSG00000115364	2	75873909	75917977	1	p12	MRPL19	0.269	0.104	0.0643
80059	ENSG00000176204	2	76974845	77820445	-1	p12	LRRTM4	0.911	0.00037	0.000726
1496	ENSG00000066032	2	79412357	80875905	1	p12	CTNNA2	-0.638	0.019	0.0168
347730	ENSG00000162951	2	80515483	80531874	-1	p12	LRRTM1	-0.356	0.472	0.202
8802	ENSG00000163541	2	84650647	84687169	-1	p11.2	SUCLG1	0.202	0.291	0.142
9168	ENSG00000034510	2	85132749	85133795	1	p11.2	TMSB10	-1.39	0.00253	0.00339
56888	ENSG00000176407	2	85198216	85282560	1	p11.2	KCMF1	-0.783	1.74e-09	2.71e-08
83439	ENSG00000152284	2	85360533	85537511	1	p11.2	TCF7L1	1.51	5.23e-05	0.000149
10618	ENSG00000152291	2	85545147	85555548	-1	p11.2	TGOLN2	-0.827	0.000264	0.000555
54884	ENSG00000042445	2	85569211	85581743	-1	p11.2	RETSAT	-0.342	0.186	0.101
84173	ENSG00000115459	2	85581517	85618875	1	p11.2	ELMOD3	-0.269	0.183	0.1
822	ENSG00000042493	2	85621346	85645555	-1	p11.2	CAPG	0.073	0.921	0.319
4144	ENSG00000168906	2	85766288	85772403	1	p11.2	MAT2A	0.23	0.388	0.175
2677	ENSG00000115486	2	85774743	85788670	-1	p11.2	GGCX	-0.335	0.0122	0.0119
8673	ENSG00000118640	2	85788685	85809154	1	p11.2	VAMP8	0.538	0.285	0.14
10791	ENSG00000168899	2	85811531	85820535	1	p11.2	VAMP5	0.597	0.181	0.099
51255	ENSG00000168894	2	85822848	85824736	1	p11.2	RNF181	-0.0125	0.962	0.328
129303	ENSG00000168890	2	85825671	85830319	-1	p11.2	TMEM150A	0.9	7.78e-05	0.000204
10713	ENSG00000168883	2	85829979	85876406	1	p11.2	USP39	-0.107	0.451	0.196
388969	ENSG00000168887	2	85833777	85839189	-1	p11.2	C2orf68	0.692	0.00147	0.00222
84913	ENSG00000168874	2	85978467	86015189	1	p11.2	ATOH8	3.9	2.2e-13	1.2e-11
8869	ENSG00000115525	2	86066267	86116137	-1	p11.2	ST3GAL5	0.414	0.241	0.124
25885	ENSG00000068654	2	86247339	86333278	-1	p11.2	POLR1A	0.124	0.668	0.258
55037	ENSG00000132300	2	86333305	86369280	1	p11.2	PTCD3	0.705	2.71e-06	1.33e-05
10989	ENSG00000132305	2	86371055	86422893	-1	p11.2	IMMT	-0.305	0.0121	0.0118
51318	ENSG00000132313	2	86426580	86440917	1	p11.2	MRPL35	0.133	0.402	0.18
65055	ENSG00000068615	2	86441116	86565206	-1	p11.2	REEP1	-0.31	0.373	0.171
55818	ENSG00000115548	2	86667770	86719839	1	p11.2	KDM3A	1.19	2.4e-06	1.21e-05
64795	ENSG00000153561	2	86947296	87005164	1	p11.2	RMND5A	-0.669	0.00115	0.00182
51315	ENSG00000172086	2	88326724	88355248	-1	p11.2	KRCC1	1.32	1.17e-07	9.52e-07
55258	ENSG00000144115	2	88469835	88486146	1	p11.2	THNSL2	-0.329	0.703	0.268
9451	ENSG00000172071	2	88856259	88927094	-1	p11.2	EIF2AK3	0.589	0.029	0.0235
22934	ENSG00000153574	2	88991162	89050445	1	p11.2	RPIA	0.128	0.585	0.235
4118	ENSG00000172005	2	95691422	95719737	1	q11.1	MAL	-3.76	0.0107	0.0107
64969	ENSG00000144029	2	95752952	95815179	-1	q11.1	MRPS5	-0.183	0.307	0.148
84874	ENSG00000144026	2	95813075	95831158	-1	q11.1	ZNF514	0.211	0.547	0.224
7549	ENSG00000163067	2	95831177	95850065	1	q11.1	ZNF2	-0.0094	0.96	0.328
150696	ENSG00000155066	2	95940201	95957056	1	q11.1	PROM2	-0.139	0.759	0.282
30818	ENSG00000115041	2	95963052	96051825	1	q11.1	KCNIP3	1.04	0.0269	0.0221
51011	ENSG00000115042	2	96068469	96082364	1	q11.1	FAHD2A	1.56	7.06e-10	1.28e-08
1844	ENSG00000158050	2	96808905	96811179	-1	q11.2	DUSP2	-1.64	0.00715	0.00779
56910	ENSG00000084090	2	96850597	96874563	-1	q11.2	STARD7	-0.162	0.204	0.109
55654	ENSG00000135956	2	96916312	96931732	-1	q11.2	TMEM127	-0.362	0.00532	0.00614
9391	ENSG00000144021	2	96931870	96939087	1	q11.2	CIAO1	0.316	0.000253	0.000537
23020	ENSG00000144028	2	96940074	96971297	-1	q11.2	SNRNP200	0.694	0.0022	0.00303
150771	ENSG00000198885	2	96991069	96994091	1	q11.2	ITPRIPL1	0.241	0.77	0.284
23397	ENSG00000121152	2	97001525	97039583	1	q11.2	NCAPH	0.314	0.695	0.265
10865	ENSG00000196843	2	97202480	97218375	1	q11.2	ARID5A	0.473	0.237	0.122
81562	ENSG00000114988	2	97371666	97405801	-1	q11.2	LMAN2L	0.382	0.0314	0.0251
26504	ENSG00000158158	2	97426639	97477628	1	q11.2	CNNM4	-0.793	0.000347	0.000692
26505	ENSG00000168763	2	97481982	97499648	1	q11.2	CNNM3	0.0329	0.885	0.311
200539	ENSG00000163126	2	97490263	97523671	-1	q11.2	ANKRD23	0.0766	0.825	0.297
51239	ENSG00000213337	2	97502348	97523832	-1	q11.2	ANKRD39	-0.323	0.207	0.11
54910	ENSG00000168758	2	97525453	97536494	-1	q11.2	SEMA4C	-0.507	0.0132	0.0126
1329	ENSG00000135940	2	98262503	98264846	1	q11.2	COX5B	-1.04	0.00297	0.00385
10120	ENSG00000115073	2	98272431	98280570	-1	q11.2	ACTR1B	-0.792	1.22e-05	4.55e-05
23505	ENSG00000075568	2	98372799	98612388	-1	q11.2	TMEM131	0.184	0.307	0.148
1261	ENSG00000144191	2	98962618	99015064	1	q11.2	CNGA3	1.15	0.244	0.125
3631	ENSG00000040933	2	99061317	99207496	1	q11.2	INPP4A	-1.18	0.000193	0.000432
25972	ENSG00000115446	2	99225042	99234978	1	q11.2	UNC50	0.0908	0.531	0.22
11320	ENSG00000071073	2	99235569	99347589	-1	q11.2	MGAT4A	-0.186	0.412	0.183
343990	ENSG00000196872	2	99410309	99552722	-1	q11.2	C2orf55	-3.17	2.05e-05	7e-05
80705	ENSG00000135951	2	99613724	99771427	-1	q11.2	TSGA10	-0.354	0.259	0.13
51601	ENSG00000144182	2	99771418	99779620	1	q11.2	LIPT1	0.991	4.69e-05	0.000136
51263	ENSG00000185414	2	99771461	99814089	1	q11.2	MRPL30	0.0497	0.74	0.277
129531	ENSG00000158411	2	99777890	99797521	-1	q11.2	MITD1	0.525	0.0222	0.0191
10190	ENSG00000115514	2	99921090	99957165	-1	q11.2	TXNDC9	0.559	0.00196	0.00278
9669	ENSG00000158417	2	99953816	100016728	1	q11.2	EIF5B	1.41	1.88e-06	9.91e-06
51455	ENSG00000135945	2	100016938	100106497	-1	q11.2	REV1	0.419	0.00377	0.00466
3899	ENSG00000144218	2	100163718	100759201	-1	q11.2	AFF3	-0.0788	0.837	0.3
164832	ENSG00000170500	2	100889753	100939195	-1	q11.2	LONRF2	-1.07	0.0155	0.0144
9486	ENSG00000115526	2	101008327	101034118	-1	q11.2	CHST10	-0.157	0.275	0.136
4862	ENSG00000170485	2	101436614	101613291	1	q11.2	NPAS2	-1.43	0.000142	0.000337
6160	ENSG00000071082	2	101618177	101640494	1	q11.2	RPL31	0.241	0.456	0.197
11138	ENSG00000204634	2	101624079	101869328	-1	q11.2	TBC1D8	-0.888	0.00198	0.0028
55571	ENSG00000158435	2	101869264	101886778	1	q11.2	C2orf29	-0.505	0.000363	0.000715
284996	ENSG00000163162	2	101887681	101925163	-1	q11.2	RNF149	-1.34	0.00705	0.00771
200407	ENSG00000175874	2	101965209	102004057	-1	q11.2	CREG2	-2.05	0.163	0.0916
9448	ENSG00000071054	2	102313312	102508449	1	q11.2	MAP4K4	-0.153	0.481	0.205
3554	ENSG00000115594	2	102681004	102796334	1	q11.2	IL1R1	-0.495	0.471	0.202
6549	ENSG00000115616	2	103236166	103327777	1	q12.1	SLC9A2	0.554	0.435	0.191
84804	ENSG00000135953	2	103332299	103353347	-1	q12.1	MFSD9	0.138	0.691	0.264
130827	ENSG00000170417	2	103353367	103460352	1	q12.1	TMEM182	0.567	0.0696	0.0468
5455	ENSG00000198914	2	105471969	105476929	1	q12.1	POU3F3	1.64	2.14e-07	1.59e-06
64965	ENSG00000135972	2	105654441	105716418	1	q12.1	MRPS9	0.0075	0.968	0.33
11250	ENSG00000135973	2	105858200	105859924	1	q12.1	GPR45	1.26	0.0875	0.056
9392	ENSG00000135966	2	105880871	105946491	-1	q12.1	TGFBRAP1	-0.0376	0.942	0.324
79074	ENSG00000135974	2	105953816	105965668	1	q12.1	C2orf49	0.121	0.728	0.274
2274	ENSG00000115641	2	105974169	106054960	-1	q12.2	FHL2	-2.35	0.00151	0.00225
8440	ENSG00000071051	2	106361354	106510730	1	q12.2	NCK2	-0.505	0.00664	0.00735
84417	ENSG00000119147	2	106679702	106694615	1	q12.2	C2orf40	-1.15	0.0979	0.0612
80146	ENSG00000115652	2	106709759	106810795	-1	q12.2	UXS1	-0.436	0.00456	0.00544
84620	ENSG00000144057	2	107418056	107503564	-1	q12.3	ST6GAL2	0.584	0.384	0.174
27233	ENSG00000198075	2	108994367	109004513	1	q12.3	SULT1C4	0.977	0.0995	0.062
9648	ENSG00000135968	2	109065017	109125871	1	q12.3	GCC2	0.434	0.183	0.0998
3987	ENSG00000169756	2	109150857	109303702	1	q12.3	LIMS1	1.95	9.41e-05	0.000238
5903	ENSG00000153201	2	109335937	109402267	1	q12.3	RANBP2	0.954	8.21e-05	0.000213
165055	ENSG00000163006	2	109403213	109493034	1	q12.3	CCDC138	0.622	0.139	0.0805
151011	ENSG00000186522	2	110300380	110371783	-1	q13	SEPT10	0.0326	0.935	0.323
4867	ENSG00000144061	2	110879888	110962643	-1	q13	NPHP1	-0.0207	0.939	0.323
699	ENSG00000169679	2	111395275	111435691	-1	q13	BUB1	0.893	0.36	0.166
10018	ENSG00000153094	2	111876955	111924587	1	q13	BCL2L11	0.226	0.656	0.255
10461	ENSG00000153208	2	112656056	112787138	1	q13	MERTK	0.045	0.926	0.32
84910	ENSG00000153214	2	112812800	112876895	1	q13	TMEM87B	-0.353	0.0771	0.0507
129804	ENSG00000144152	2	112895962	112945791	1	q13	FBLN7	-2.94	6.35e-05	0.000173
84524	ENSG00000144161	2	112973254	113012713	-1	q13	ZC3H8	0.587	0.0446	0.033
376940	ENSG00000188177	2	113033171	113097640	1	q13	ZC3H6	0.182	0.435	0.191
150465	ENSG00000114999	2	113239731	113290227	1	q13	TTL	-1.13	4.16e-11	1.16e-09
84172	ENSG00000125630	2	113299492	113334673	1	q13	POLR1B	0.678	0.0118	0.0115
84269	ENSG00000125611	2	113341817	113346852	1	q13	CHCHD5	0.927	0.00127	0.00197
6574	ENSG00000144136	2	113403434	113421404	1	q13	SLC20A1	-1.41	3.02e-09	4.32e-08
150468	ENSG00000169607	2	113493930	113522254	-1	q13	CKAP2L	2	0.0676	0.0457
3553	ENSG00000125538	2	113587328	113594480	-1	q13	IL1B	1.2	0.313	0.15
23550	ENSG00000125637	2	113914902	113960814	1	q13	PSD4	-0.49	0.338	0.158
80255	ENSG00000115084	2	114462588	114514400	-1	q14.1	SLC35F5	0.422	0.123	0.0734
10096	ENSG00000115091	2	114647537	114720173	1	q14.1	ACTR3	-0.201	0.213	0.113
57628	ENSG00000175497	2	115199876	116603328	1	q14.1	DPP10	-0.701	0.258	0.13
8886	ENSG00000088205	2	118572226	118589955	1	q14.1	DDX18	1.02	2.93e-06	1.42e-05
54520	ENSG00000125633	2	118673054	118771709	-1	q14.1	CCDC93	0.805	0.00117	0.00184
51141	ENSG00000125629	2	118846028	118868573	1	q14.2	INSIG2	-0.0666	0.713	0.27
55240	ENSG00000115107	2	119981384	120023228	1	q14.2	STEAP3	0.156	0.829	0.299
130355	ENSG00000186132	2	120059801	120124404	-1	q14.2	C2orf76	0.652	0.0218	0.0188
1622	ENSG00000155368	2	120124497	120130126	1	q14.2	DBI	1.73	5.75e-07	3.61e-06
140738	ENSG00000171227	2	120187477	120196096	1	q14.2	TMEM37	0.714	0.154	0.0872
80775	ENSG00000144120	2	120436743	120444083	1	q14.2	TMEM177	0.379	0.288	0.141
5775	ENSG00000088179	2	120517207	120741394	1	q14.2	PTPN4	0.105	0.814	0.295
57669	ENSG00000115109	2	120770581	120936695	1	q14.2	EPB41L5	0.622	0.00812	0.00863
5899	ENSG00000144118	2	120997640	121052285	1	q14.2	RALB	-1.42	2.9e-08	2.87e-07
3625	ENSG00000163083	2	121103719	121109384	1	q14.2	INHBB	0.552	0.32	0.152
2736	ENSG00000074047	2	121493199	121750229	1	q14.2	GLI2	1.68	0.000584	0.00105
29842	ENSG00000115112	2	121974163	122042783	-1	q14.2	TFCP2L1	-1.57	0.147	0.0841
23332	ENSG00000074054	2	122095354	122407163	-1	q14.3	CLASP1	-0.0603	0.786	0.288
84365	ENSG00000155438	2	122484521	122494499	-1	q14.3	MKI67IP	1.55	1.59e-15	1.35e-13
7247	ENSG00000211460	2	122494679	122525429	1	q14.3	TSN	0.0938	0.403	0.18
129684	ENSG00000155052	2	124782864	125672864	1	q14.3	CNTNAP5	0.35	0.724	0.273
2995	ENSG00000136732	2	127413509	127454246	1	q14.3	GYPC	0.464	0.424	0.187
274	ENSG00000136717	2	127805603	127864931	-1	q14.3	BIN1	-1.2	0.00339	0.00428
339761	ENSG00000186684	2	127941696	127977654	-1	q14.3	CYP27C1	1.94	0.0112	0.0111
2071	ENSG00000163161	2	128014866	128051752	-1	q14.3	ERCC3	0.27	0.0698	0.0469
10746	ENSG00000169967	2	128056306	128146041	-1	q14.3	MAP3K2	1.2	0.0135	0.0129
55677	ENSG00000163166	2	128193783	128284462	-1	q14.3	IWS1	0.705	1.72e-05	6.07e-05
4648	ENSG00000169994	2	128293378	128395304	1	q14.3	MYO7B	1.63	0.0267	0.022
55679	ENSG00000072163	2	128395956	128439360	-1	q14.3	LIMS2	1.15	0.0461	0.0339
2840	ENSG00000144230	2	128403439	128413754	1	q14.3	GPR17	2.03	0.0294	0.0238
55339	ENSG00000136709	2	128458596	128568761	-1	q14.3	WDR33	0.431	0.000899	0.00149
84826	ENSG00000173349	2	128458597	128461385	1	q14.3	SFT2D3	0.711	0.0033	0.0042
5433	ENSG00000144231	2	128603896	128615731	-1	q14.3	POLR2D	-0.374	0.0296	0.0239
83607	ENSG00000144233	2	128619204	128643496	-1	q14.3	AMMECR1L	0.31	0.0556	0.0393
79595	ENSG00000136715	2	128698791	128785694	-1	q14.3	SAP130	-0.207	0.16	0.09
56886	ENSG00000136731	2	128848774	128953251	1	q14.3	UGGT1	-0.0307	0.865	0.307
5870	ENSG00000222014	2	130737235	130740311	1	q21.1	RAB6C	2.55	1.72e-14	1.25e-12
84317	ENSG00000136710	2	131095814	131099922	-1	q21.1	CCDC115	-0.0845	0.529	0.219
92856	ENSG00000136718	2	131099798	131105383	1	q21.1	IMP4	0.0433	0.797	0.291
26469	ENSG00000072135	2	131113580	131132982	1	q21.1	PTPN18	-0.442	0.046	0.0338
205147	ENSG00000178171	2	131513008	131525707	1	q21.1	FAM123C	-0.415	0.455	0.197
50649	ENSG00000136002	2	131594489	131804836	1	q21.1	ARHGEF4	-0.709	0.107	0.0654
130074	ENSG00000152102	2	131805449	131851033	-1	q21.1	FAM168B	-0.453	0.000989	0.00161
55041	ENSG00000115762	2	131862420	132111282	1	q21.1	PLEKHB2	-0.744	3.64e-05	0.000111
116372	ENSG00000150551	2	133402337	133429152	-1	q21.2	LYPD1	3.76	1.62e-10	3.65e-09
344148	ENSG00000176771	2	133429374	134326034	-1	q21.2	NCKAP5	0.809	0.107	0.0658
151162	ENSG00000152127	2	134877554	135212192	1	q21.2	MGAT5	-0.699	0.375	0.171
81615	ENSG00000152128	2	135213330	135476570	-1	q21.3	TMEM163	-0.0586	0.931	0.322
905	ENSG00000082258	2	135675805	135716912	1	q21.3	CCNT2	0.957	0.000163	0.000378
22930	ENSG00000115839	2	135809835	135933964	1	q21.3	RAB3GAP1	-0.275	0.22	0.115
84083	ENSG00000121988	2	135894486	136288806	-1	q21.3	ZRANB3	0.793	0.0303	0.0244
23518	ENSG00000048991	2	136289025	136482840	1	q21.3	R3HDM1	-1.5	6.04e-06	2.59e-05
23190	ENSG00000144224	2	136499189	136542633	1	q21.3	UBXN4	0.698	0.0025	0.00336
4175	ENSG00000076003	2	136597196	136633996	-1	q21.3	MCM6	0.213	0.435	0.19
1615	ENSG00000115866	2	136664247	136743670	-1	q21.3	DARS	1.08	2.56e-06	1.27e-05
7852	ENSG00000121966	2	136871919	136875735	-1	q22.1	CXCR4	0.134	0.83	0.299
3176	ENSG00000150540	2	138721590	138773930	1	q22.1	HNMT	2.37	3.32e-08	3.22e-07
339745	ENSG00000144228	2	139259371	139331117	1	q22.1	SPOPL	0.304	0.242	0.124
53353	ENSG00000168702	2	140988992	142889270	-1	q22.2	LRP1B	1.16	0.0651	0.0444
79712	ENSG00000121964	2	144703321	145090135	-1	q22.3	GTDC1	-0.356	0.0167	0.0152
9839	ENSG00000169554	2	145121063	145282147	-1	q22.3	ZEB2	-0.0589	0.855	0.304
92	ENSG00000121989	2	148602086	148688393	1	q22.3	ACVR2A	0.293	0.14	0.0811
55777	ENSG00000204406	2	148778580	149275805	1	q23.1	MBD5	0.883	0.0146	0.0137
26122	ENSG00000135999	2	149402009	149545130	1	q23.1	EPC2	0.85	0.0037	0.00459
3800	ENSG00000168280	2	149632819	149883273	1	q23.1	KIF5C	-0.901	0.0164	0.015
130574	ENSG00000187123	2	150186499	150330662	1	q23.2	LYPD6	-1.62	0.00598	0.00674
27249	ENSG00000168288	2	150426148	150444330	-1	q23.2	MMADHC	0.0435	0.769	0.284
390	ENSG00000115963	2	151324709	151395525	-1	q23.3	RND3	1.61	0.00167	0.00245
375287	ENSG00000184898	2	152104454	152118393	-1	q23.3	RBM43	1.23	0.00143	0.00217
9111	ENSG00000123609	2	152126979	152146571	-1	q23.3	NMI	1.76	0.00107	0.00172
55183	ENSG00000080345	2	152266397	152364527	1	q23.3	RIF1	0.889	0.0963	0.0604
4703	ENSG00000183091	2	152341850	152591001	-1	q23.3	NEB	0.0902	0.91	0.317
26225	ENSG00000162980	2	152645498	152685009	-1	q23.3	ARL5A	0.713	8.14e-05	0.000212
785	ENSG00000182389	2	152689290	152955593	-1	q23.3	CACNB4	-0.244	0.586	0.235
10254	ENSG00000115145	2	152973315	153032506	-1	q23.3	STAM2	0.721	5.73e-05	0.00016
114793	ENSG00000157827	2	153191751	153506348	1	q23.3	FMNL2	0.0206	0.942	0.324
55660	ENSG00000196504	2	153508107	153574511	-1	q23.3	PRPF40A	1.58	2.14e-13	1.18e-11
151188	ENSG00000177917	2	153574407	153617688	1	q23.3	ARL6IP6	0.579	0.00586	0.00662
56475	ENSG00000177519	2	154333852	154335322	-1	q23.3	RPRM	-0.0254	0.97	0.33
114805	ENSG00000144278	2	154728426	155310361	1	q23.3	GALNT13	2.85	2.85e-12	1.09e-10
3760	ENSG00000162989	2	155554811	155714863	1	q24.1	KCNJ3	-2.64	0.00496	0.0058
4929	ENSG00000153234	2	157180944	157198860	-1	q24.1	NR4A2	-2.44	8.35e-06	3.35e-05
2820	ENSG00000115159	2	157291802	157470247	1	q24.1	GPD2	-0.12	0.624	0.246
57471	ENSG00000136541	2	158175137	158184225	-1	q24.1	ERMN	-3.15	0.0489	0.0355
9595	ENSG00000115165	2	158271131	158345473	-1	q24.1	CYTIP	0.715	0.241	0.124
130399	ENSG00000123612	2	158388888	158485517	-1	q24.1	ACVR1C	0.0087	0.99	0.335
90	ENSG00000115170	2	158592958	158732374	-1	q24.1	ACVR1	-0.0561	0.783	0.287
8502	ENSG00000144283	2	159313476	159539391	1	q24.1	PKP4	-1.45	1.56e-06	8.44e-06
92196	ENSG00000163331	2	159651829	159719293	1	q24.1	DAPL1	4.71	3.3e-05	0.000102
85461	ENSG00000115183	2	159825146	160089170	1	q24.2	TANC1	0.773	0.0287	0.0233
151525	ENSG00000196151	2	160092304	160143310	-1	q24.2	WDSUB1	-0.293	0.167	0.0931
29994	ENSG00000123636	2	160175490	160473203	-1	q24.2	BAZ2B	1.1	0.000131	0.000314
64844	ENSG00000136536	2	160569000	160625359	1	q24.2	MARCH7	1.12	4.77e-09	6.35e-08
4065	ENSG00000054219	2	160628362	160761260	-1	q24.2	LY75	0.958	0.0632	0.0434
5937	ENSG00000153250	2	161128662	161350305	-1	q24.2	RBMS1	-0.445	0.225	0.117
10010	ENSG00000136560	2	161993419	162092732	1	q24.2	TANK	1.07	4.21e-09	5.72e-08
10213	ENSG00000115233	2	162164549	162268228	1	q24.2	PSMD14	0.413	0.00247	0.00332
10716	ENSG00000136535	2	162272605	162282381	1	q24.2	TBR1	-4.47	0.00248	0.00332
64135	ENSG00000115267	2	163123589	163175213	-1	q24.2	IFIH1	1.14	0.0232	0.0197
25801	ENSG00000115271	2	163175350	163228105	1	q24.2	GCA	-1.59	0.00689	0.00757
90134	ENSG00000184611	2	163227917	163695240	-1	q24.2	KCNH7	0.909	0.381	0.173
55137	ENSG00000182263	2	164449906	164592522	-1	q24.3	FIGN	0.626	0.336	0.158
22837	ENSG00000082438	2	165510134	165700189	-1	q24.3	COBLL1	0.288	0.432	0.19
6328	ENSG00000153253	2	165944032	166060577	-1	q24.3	SCN3A	2.11	0.000355	0.000705
6326	ENSG00000136531	2	166095912	166248818	1	q24.3	SCN2A	-0.708	0.233	0.12
80034	ENSG00000178662	2	166326157	166545917	1	q24.3	CSRNP3	-3.3	0.000289	0.000596
6323	ENSG00000144285	2	166845670	166930149	-1	q24.3	SCN1A	0.185	0.688	0.263
8708	ENSG00000172318	2	168675182	168727366	1	q24.3	B3GALT1	-0.713	0.42	0.186
27347	ENSG00000198648	2	168810530	169104651	-1	q24.3	STK39	-1.06	9.44e-07	5.58e-06
115677	ENSG00000163072	2	169643049	169722024	1	q24.3	NOSTRIN	1.43	0.00084	0.00142
57405	ENSG00000152253	2	169690642	169769881	-1	q31.1	SPC25	2.41	0.000695	0.00121
10170	ENSG00000073737	2	169921299	169952677	1	q31.1	DHRS9	0.218	0.828	0.298
4036	ENSG00000081479	2	169983619	170219195	-1	q31.1	LRP2	-3.58	0.023	0.0197
129880	ENSG00000163093	2	170335688	170382432	1	q31.1	BBS5	-1.03	7.4e-09	9.08e-08
79675	ENSG00000138399	2	170386259	170430385	-1	q31.1	FASTKD1	0.715	0.000713	0.00124
9360	ENSG00000138398	2	170440850	170504696	1	q31.1	PPIG	1.31	3.83e-06	1.77e-05
129881	ENSG00000154479	2	170501935	170550943	-1	q31.1	C2orf77	2.72	1.29e-09	2.11e-08
493911	ENSG00000144362	2	170550975	170558218	1	q31.1	PHOSPHO2	1.17	0.000276	0.000575
6741	ENSG00000138385	2	170648443	170668574	1	q31.1	SSB	1.33	2.23e-11	6.7e-10
29081	ENSG00000138382	2	170666591	170681441	-1	q31.1	METTL5	0.522	0.00974	0.00994
130507	ENSG00000144357	2	170683968	170940641	1	q31.1	UBR3	0.27	0.279	0.138
2571	ENSG00000128683	2	171669723	171717661	1	q31.1	GAD1	-1.07	0.2	0.107
26003	ENSG00000115806	2	171784974	171823639	1	q31.1	GORASP2	-0.179	0.125	0.0741
9874	ENSG00000198586	2	171847333	172087824	-1	q31.1	TLK1	0.176	0.407	0.182
79828	ENSG00000123600	2	172179761	172291312	-1	q31.1	METTL8	0.239	0.12	0.0719
80067	ENSG00000115827	2	172290727	172341562	1	q31.1	DCAF17	0.0187	0.929	0.321
79901	ENSG00000071967	2	172378757	172414643	1	q31.1	CYBRD1	-0.535	0.373	0.171
8604	ENSG00000115840	2	172640880	172864766	-1	q31.1	SLC25A12	-0.711	0.00353	0.00442
8520	ENSG00000128708	2	172778958	172848599	1	q31.1	HAT1	1.02	3.98e-07	2.68e-06
1745	ENSG00000144355	2	172949468	172954405	1	q31.1	DLX1	-1.64	0.101	0.0626
3655	ENSG00000091409	2	173292082	173371181	1	q31.1	ITGA6	0.388	0.273	0.136
5163	ENSG00000152256	2	173420101	173489823	1	q31.1	PDK1	-0.244	0.473	0.202
11069	ENSG00000091428	2	173600002	173917621	1	q31.1	RAPGEF4	-1.99	0.00214	0.00297
83879	ENSG00000144354	2	174219548	174233725	1	q31.1	CDCA7	1.37	0.0233	0.0198
6670	ENSG00000172845	2	174771187	174830430	-1	q31.1	SP3	1.18	3.83e-08	3.62e-07
29789	ENSG00000138430	2	174937175	175113426	-1	q31.1	OLA1	-0.491	0.00951	0.00975
9541	ENSG00000138433	2	175212749	175260443	-1	q31.1	CIR1	1.54	1.97e-10	4.26e-09
79634	ENSG00000144306	2	175260458	175294303	1	q31.1	SCRN3	0.713	0.000265	0.000556
151556	ENSG00000163328	2	175296966	175351822	-1	q31.1	GPR155	0.422	0.252	0.128
7456	ENSG00000115935	2	175424300	175547644	-1	q31.1	WIPF1	-0.626	0.0557	0.0394
1123	ENSG00000128656	2	175664091	175870097	-1	q31.1	CHN1	-2.89	0.000224	0.000487
1386	ENSG00000115966	2	175936978	176033110	-1	q31.1	ATF2	0.166	0.749	0.279
518	ENSG00000154518	2	176040986	176049335	-1	q31.1	ATP5G3	-0.939	0.0375	0.0288
80856	ENSG00000144320	2	176788620	176867567	-1	q31.1	KIAA1715	0.717	0.00376	0.00465
10651	ENSG00000128654	2	177134123	177202753	1	q31.1	MTX2	-1.09	4.5e-08	4.19e-07
220988	ENSG00000170144	2	178077291	178086111	1	q31.2	HNRNPA3	0.109	0.526	0.218
4780	ENSG00000116044	2	178092323	178257425	-1	q31.2	NFE2L2	1.1	1.07e-06	6.18e-06
8540	ENSG00000018510	2	178257372	178408564	1	q31.2	AGPS	0.459	0.0138	0.0131
150737	ENSG00000196659	2	178414890	178417742	-1	q31.2	TTC30B	1.13	0.000238	0.000511
92104	ENSG00000197557	2	178479026	178483694	-1	q31.2	TTC30A	0.958	0.00161	0.00237
50940	ENSG00000128655	2	178492797	178973081	-1	q31.2	PDE11A	-0.504	0.448	0.195
129831	ENSG00000155636	2	178977151	179001531	1	q31.2	RBM45	0.802	2.09e-06	1.08e-05
114880	ENSG00000079156	2	179059208	179264160	1	q31.2	OSBPL6	0.235	0.396	0.178
8575	ENSG00000180228	2	179296141	179316239	-1	q31.2	PRKRA	-0.446	0.000166	0.000383
494513	ENSG00000204311	2	179316163	179326117	1	q31.2	DFNB59	0.461	0.257	0.13
51661	ENSG00000079150	2	179328391	179343327	-1	q31.2	FKBP7	0.786	0.01	0.0102
65977	ENSG00000116095	2	179345195	179370093	1	q31.2	PLEKHA3	-0.772	1.49e-06	8.19e-06
7273	ENSG00000155657	2	179390716	179695529	-1	q31.2	TTN	0.619	0.327	0.155
285025	ENSG00000163492	2	179694484	179914813	-1	q31.2	CCDC141	3.33	4.09e-07	2.74e-06
91404	ENSG00000187231	2	179966483	180129517	-1	q31.2	SESTD1	-0.0427	0.86	0.306
151126	ENSG00000144331	2	180306709	180726232	-1	q31.3	ZNF385B	-3.55	0.000503	0.000931
57703	ENSG00000163510	2	180809603	180871840	-1	q31.3	CWC22	1.6	7.24e-14	4.55e-12
3676	ENSG00000115232	2	182321619	182400914	1	q31.3	ITGA4	1.31	0.0713	0.0477
4760	ENSG00000162992	2	182537815	182545603	-1	q31.3	NEUROD1	-0.406	0.483	0.206
6744	ENSG00000138434	2	182756560	182795465	1	q31.3	SSFA2	0.757	0.000935	0.00153
151242	ENSG00000150722	2	182818968	182996125	1	q31.3	PPP1R1C	0.889	0.196	0.105
5136	ENSG00000115252	2	183004763	183387919	-1	q32.1	PDE1A	-1.58	0.0507	0.0366
54431	ENSG00000077232	2	183580999	183653542	1	q32.1	DNAJC10	0.589	0.00508	0.00591
2487	ENSG00000162998	2	183698002	183731890	-1	q32.1	FRZB	-1.06	0.00799	0.00852
10787	ENSG00000061676	2	183789605	183903586	-1	q32.1	NCKAP1	0.258	0.284	0.14
142679	ENSG00000162999	2	183943287	183964733	1	q32.1	DUSP19	0.0488	0.872	0.309
129401	ENSG00000163002	2	183982241	184026408	1	q32.1	NUP35	0.964	0.000184	0.000417
91752	ENSG00000170396	2	185463093	185804219	1	q32.1	ZNF804A	0.397	0.468	0.201
55854	ENSG00000065548	2	187350883	187374090	1	q32.1	ZC3H15	0.606	0.000459	0.000863
3685	ENSG00000138448	2	187454790	187545628	1	q32.1	ITGAV	1.29	1.14e-05	4.32e-05
165215	ENSG00000144369	2	187558698	187630685	1	q32.1	FAM171B	1.87	3.48e-08	3.34e-07
10203	ENSG00000064989	2	188207856	188313187	-1	q32.1	CALCRL	4.09	5.05e-09	6.66e-08
7035	ENSG00000003436	2	188328957	188430487	-1	q32.1	TFPI	0.654	0.334	0.157
51454	ENSG00000144366	2	189156396	189460653	1	q32.1	GULP1	-0.621	0.414	0.184
1281	ENSG00000168542	2	189839046	189877472	1	q32.2	COL3A1	0.112	0.921	0.319
1290	ENSG00000204262	2	189896622	190044605	-1	q32.2	COL5A2	-1.17	0.0223	0.0192
84128	ENSG00000115368	2	190306159	190340291	1	q32.2	WDR75	1.14	6.1e-11	1.6e-09
30061	ENSG00000138449	2	190425305	190448484	-1	q32.2	SLC40A1	1.02	0.0206	0.0179
54529	ENSG00000138381	2	190526146	190535557	1	q32.2	ASNSD1	1.11	1.24e-12	5.28e-11
150709	ENSG00000151687	2	190539016	190625919	1	q32.2	ANKAR	1.42	0.00224	0.00307
64172	ENSG00000128694	2	190611386	190627953	-1	q32.2	OSGEPL1	1.14	5.63e-09	7.21e-08
94101	ENSG00000128699	2	190635049	190649097	-1	q32.2	ORMDL1	0.496	0.00467	0.00554
5378	ENSG00000064933	2	190648811	190742355	1	q32.2	PMS1	1.27	3.18e-08	3.11e-07
84281	ENSG00000187699	2	190744335	191068210	1	q32.2	C2orf88	1.36	0.0368	0.0283
2660	ENSG00000138379	2	190920610	190927455	-1	q32.2	MSTN	3.03	0.00685	0.00753
26275	ENSG00000198130	2	191054461	191208919	-1	q32.2	HIBCH	0.535	0.0201	0.0176
3628	ENSG00000151689	2	191208196	191236391	1	q32.2	INPP1	-0.126	0.552	0.226
54842	ENSG00000151690	2	191273081	191373931	1	q32.2	MFSD6	-0.877	0.00206	0.00288
100131211	ENSG00000189362	2	191369068	191399448	-1	q32.2	TMEM194B	-0.577	0.0513	0.0369
4664	ENSG00000138386	2	191511472	191557492	1	q32.2	NAB1	0.421	0.0311	0.0249
2744	ENSG00000115419	2	191745553	191830278	1	q32.2	GLS	-2.09	6.05e-05	0.000167
6772	ENSG00000115415	2	191829084	191885686	-1	q32.2	STAT1	0.011	0.975	0.332
4430	ENSG00000128641	2	192109911	192290115	1	q32.3	MYO1B	-1.04	0.0412	0.031
64859	ENSG00000173559	2	192542794	192553251	1	q32.3	OBFC2A	0.858	0.0152	0.0142
8436	ENSG00000168497	2	192699028	192711981	-1	q32.3	SDPR	1.21	0.0734	0.0488
23671	ENSG00000144339	2	192813769	193060435	-1	q32.3	TMEFF2	-1.15	0.0265	0.0219
57181	ENSG00000196950	2	196440701	196602426	1	q32.3	SLC39A10	-0.55	0.13	0.0763
56171	ENSG00000118997	2	196602427	196935730	-1	q32.3	DNAH7	0.934	0.261	0.131
9262	ENSG00000081320	2	196998290	197041227	-1	q32.3	STK17B	1.79	1.89e-05	6.59e-05
57520	ENSG00000138411	2	197063977	197458416	-1	q33.1	HECW2	-0.57	0.156	0.0885
9330	ENSG00000119041	2	197627756	197664449	-1	q33.1	GTF3C3	0.889	0.000253	0.000537
80055	ENSG00000197121	2	197697728	197792520	-1	q33.1	PGAP1	1.5	2.61e-05	8.49e-05
91526	ENSG00000065413	2	197831741	198175897	-1	q33.1	ANKRD44	0.798	0.164	0.0919
23451	ENSG00000115524	2	198256698	198299815	-1	q33.1	SF3B1	0.833	4.87e-05	0.000141
80219	ENSG00000115520	2	198318147	198340032	1	q33.1	COQ10B	-0.497	0.0207	0.018
130132	ENSG00000162944	2	198435524	198540769	-1	q33.1	RFTN2	1.52	1.15e-06	6.55e-06
5334	ENSG00000115896	2	198669426	199437305	1	q33.1	PLCL1	-0.536	0.193	0.104
23314	ENSG00000119042	2	200134223	200335989	-1	q33.1	SATB2	-1.21	0.00124	0.00192
205327	ENSG00000178074	2	200775979	200820658	1	q33.1	C2orf69	0.0436	0.855	0.304
79568	ENSG00000162972	2	200820040	200873263	1	q33.1	C2orf47	-0.0267	0.856	0.305
26010	ENSG00000196141	2	201170604	201343253	1	q33.1	SPATS2L	-0.906	0.00894	0.00929
130535	ENSG00000155729	2	201353675	201384507	-1	q33.1	KCTD18	0.665	3.72e-07	2.53e-06
151246	ENSG00000163535	2	201374731	201448505	1	q33.1	SGOL2	1.97	3.33e-06	1.59e-05
1195	ENSG00000013441	2	201717732	201729467	-1	q33.1	CLK1	-0.111	0.765	0.283
60491	ENSG00000196290	2	201754050	201768655	1	q33.1	NIF3L1	0.243	0.0338	0.0265
285172	ENSG00000155744	2	201843216	201936394	-1	q33.1	FAM126B	-0.498	0.128	0.0757
4709	ENSG00000119013	2	201936156	201950473	1	q33.1	NDUFB3	-0.3	0.178	0.098
8837	ENSG00000003402	2	201980827	202029033	1	q33.1	CFLAR	-0.095	0.658	0.255
843	ENSG00000003400	2	202047604	202094129	1	q33.1	CASP10	-0.452	0.173	0.0957
841	ENSG00000064012	2	202098166	202152434	1	q33.1	CASP8	0.729	0.0438	0.0325
66008	ENSG00000115993	2	202241930	202316334	-1	q33.1	TRAK2	-0.5	0.189	0.103
57679	ENSG00000003393	2	202565277	202645912	-1	q33.1	ALS2	-0.292	0.127	0.0752
8324	ENSG00000155760	2	202899310	202903160	1	q33.1	FZD7	0.0159	0.987	0.334
7341	ENSG00000116030	2	203070903	203103331	-1	q33.1	SUMO1	0.339	0.0335	0.0264
51602	ENSG00000055044	2	203130439	203168389	1	q33.1	NOP58	1.64	2.2e-11	6.65e-10
659	ENSG00000204217	2	203241659	203432474	1	q33.1	BMPR2	0.473	0.0737	0.049
150864	ENSG00000138439	2	203499901	203634480	1	q33.2	FAM117B	-0.166	0.529	0.219
130026	ENSG00000163596	2	203640690	203736708	-1	q33.2	ICA1L	0.403	0.0891	0.0569
55759	ENSG00000138442	2	203745323	203879521	-1	q33.2	WDR12	0.293	0.18	0.0985
79800	ENSG00000138380	2	203776937	203851060	1	q33.2	ALS2CR8	0.663	0.057	0.0401
65065	ENSG00000144426	2	203879602	204091101	1	q33.2	NBEAL1	1.56	0.0587	0.0411
57404	ENSG00000119004	2	204103663	204163009	1	q33.2	CYP20A1	0.415	0.0382	0.0292
10152	ENSG00000138443	2	204192942	204301606	1	q33.2	ABI2	-0.158	0.423	0.187
65059	ENSG00000173166	2	204259068	204400133	-1	q33.2	RAPH1	-0.515	0.0917	0.0582
117583	ENSG00000116117	2	205410516	206484886	1	q33.3	PARD3B	1.01	0.194	0.104
8828	ENSG00000118257	2	206546562	206662857	1	q33.3	NRP2	1.51	0.000351	0.000698
54891	ENSG00000114933	2	206858445	206951027	-1	q33.3	INO80D	0.426	0.0351	0.0274
4719	ENSG00000023228	2	206986149	207024327	-1	q33.3	NDUFS1	-0.333	0.138	0.08
57683	ENSG00000204186	2	207139387	207179148	1	q33.3	ZDBF2	-0.5	0.491	0.208
8745	ENSG00000114948	2	207308263	207485851	1	q33.3	ADAM23	-1.38	0.00843	0.00889
130752	ENSG00000138400	2	207602487	207630271	-1	q33.3	MDH1B	-0.131	0.725	0.273
22868	ENSG00000118246	2	207630081	207657233	1	q33.3	FASTKD2	0.353	0.00654	0.00724
1385	ENSG00000118260	2	208394461	208468155	1	q33.3	CREB1	0.545	0.00389	0.00477
151195	ENSG00000163249	2	208576264	208626563	1	q33.3	CCNYL1	-0.129	0.571	0.231
7855	ENSG00000163251	2	208627310	208634287	-1	q33.3	FZD5	-0.96	0.00694	0.00761
389072	ENSG00000178385	2	208693027	208890284	-1	q33.3	PLEKHM3	-1.13	0.00282	0.0037
389073	ENSG00000188674	2	209030067	209054797	-1	q34	C2orf80	-0.274	0.575	0.232
3417	ENSG00000138413	2	209100951	209130798	-1	q34	IDH1	0.9	0.00109	0.00174
200576	ENSG00000115020	2	209130991	209223475	1	q34	PIKFYVE	1.1	0.000539	0.000983
4133	ENSG00000078018	2	210288782	210598842	1	q34	MAP2	0.836	0.026	0.0216
285175	ENSG00000144406	2	210636717	210864024	1	q34	UNC80	0.938	0.0394	0.0299
6120	ENSG00000197713	2	210867289	210886300	1	q34	RPE	1.35	4.5e-12	1.62e-10
10314	ENSG00000115365	2	211295973	211342376	-1	q34	LANCL1	-1.09	0.000784	0.00134
1373	ENSG00000021826	2	211342406	211543831	1	q34	CPS1	-0.361	0.542	0.223
2066	ENSG00000178568	2	212240446	213403565	-1	q34	ERBB4	-0.257	0.753	0.28
22807	ENSG00000030419	2	213864429	214017151	-1	q34	IKZF2	0.37	0.316	0.151
79582	ENSG00000144451	2	214149113	215275225	1	q34	SPAG16	0.546	0.031	0.0248
580	ENSG00000138376	2	215590370	215674428	-1	q35	BARD1	0.724	0.309	0.148
471	ENSG00000138363	2	216176540	216214487	1	q35	ATIC	-0.404	0.216	0.114
2335	ENSG00000115414	2	216225163	216300895	-1	q35	FN1	0.058	0.903	0.316
55686	ENSG00000118242	2	216807557	216898819	-1	q35	MREG	-0.693	0.0995	0.062
55825	ENSG00000115425	2	216861052	216947678	-1	q35	PECR	0.666	0.00294	0.00383
92691	ENSG00000163449	2	216946589	216967506	1	q35	TMEM169	0.325	0.334	0.157
7520	ENSG00000079246	2	216972187	217071026	1	q35	XRCC5	0.121	0.465	0.2
57574	ENSG00000144583	2	217122588	217236750	-1	q35	MARCH4	-0.687	0.274	0.136
50485	ENSG00000138375	2	217277137	217347776	1	q35	SMARCAL1	-0.241	0.0596	0.0415
6168	ENSG00000197756	2	217362912	217443903	1	q35	RPL37A	0.635	0.071	0.0476
3485	ENSG00000115457	2	217497551	217529159	1	q35	IGFBP2	-1.13	0.0762	0.0503
3488	ENSG00000115461	2	217536828	217560248	-1	q35	IGFBP5	-1.08	0.132	0.0774
7145	ENSG00000079308	2	218664512	218867718	-1	q35	TNS1	0.132	0.681	0.261
10109	ENSG00000163466	2	219081817	219119079	1	q35	ARPC2	-0.508	0.000443	0.00084
14	ENSG00000127837	2	219128850	219134980	-1	q35	AAMP	0.488	0.00176	0.00255
25953	ENSG00000127838	2	219135115	219211516	1	q35	PNKD	-0.98	0.000214	0.000471
64114	ENSG00000135926	2	219138915	219157309	-1	q35	TMBIM1	-1.53	0.00273	0.0036
6556	ENSG00000018280	2	219246752	219261617	1	q35	SLC11A1	1.38	0.0751	0.0498
58190	ENSG00000144579	2	219262979	219270664	1	q35	CTDSP1	0.853	0.0013	0.00201
57695	ENSG00000135913	2	219314974	219433084	-1	q35	USP37	0.166	0.494	0.209
9125	ENSG00000144580	2	219433303	219461803	1	q35	RQCD1	-0.75	0.000274	0.000571
84812	ENSG00000115556	2	219472488	219501907	1	q35	PLCD4	0.319	0.389	0.176
7701	ENSG00000115568	2	219502639	219524378	-1	q35	ZNF142	-0.315	0.0706	0.0473
617	ENSG00000074582	2	219523487	219528166	1	q35	BCS1L	0.0465	0.809	0.294
64320	ENSG00000163481	2	219528587	219537134	-1	q35	RNF25	0.0384	0.864	0.307
27148	ENSG00000163482	2	219536749	219567439	1	q35	STK36	0.359	0.197	0.106
9654	ENSG00000135912	2	219575568	219620139	1	q35	TTLL4	0.667	0.00428	0.00516
1593	ENSG00000135929	2	219646472	219680016	1	q35	CYP27A1	-1.61	0.0454	0.0335
8941	ENSG00000171450	2	219824377	219826876	1	q35	CDK5R2	-2.18	8.61e-06	3.44e-05
79840	ENSG00000187736	2	219940039	220025587	-1	q35	NHEJ1	0.195	0.384	0.174
79137	ENSG00000144567	2	220040947	220050201	1	q35	FAM134A	-0.0706	0.591	0.237
130617	ENSG00000158552	2	220059959	220074373	1	q35	ZFAND2B	-0.22	0.433	0.19
10058	ENSG00000115657	2	220074490	220083712	-1	q35	ABCB6	0.509	0.0341	0.0268
79065	ENSG00000198925	2	220074494	220094439	-1	q35	ATG9A	-0.382	0.0131	0.0126
55139	ENSG00000163516	2	220094479	220101391	1	q35	ANKZF1	0.0238	0.939	0.323
79411	ENSG00000163521	2	220101328	220110200	-1	q35	GLB1L	0.391	0.0708	0.0475
8576	ENSG00000115661	2	220110177	220115059	1	q35	STK16	-0.556	0.000676	0.00119
7277	ENSG00000127824	2	220114433	220142892	-1	q35	TUBA4A	-2.95	0.00257	0.00343
3300	ENSG00000135924	2	220143989	220151622	1	q35	DNAJB2	-0.821	0.0126	0.0122
5798	ENSG00000054356	2	220154345	220174370	-1	q35	PTPRN	-1.3	0.0295	0.0239
23549	ENSG00000123992	2	220238268	220586393	-1	q35	DNPEP	0.343	0.0605	0.042
10290	ENSG00000072195	2	220299568	220363009	1	q35	SPEG	0.0813	0.819	0.296
29926	ENSG00000144591	2	220363589	220371710	1	q35	GMPPA	0.128	0.612	0.243
79586	ENSG00000123989	2	220403669	220408509	-1	q35	CHPF	0.697	0.0483	0.0351
130612	ENSG00000188760	2	220408385	220415317	1	q35	TMEM198	0.255	0.258	0.13
23363	ENSG00000124006	2	220415451	220436581	-1	q35	OBSL1	1.52	3.6e-07	2.46e-06
3623	ENSG00000123999	2	220433884	220440435	1	q35	INHA	1.03	0.0445	0.0329
114790	ENSG00000144589	2	220462582	220481173	1	q35	STK11IP	-0.0771	0.727	0.273
6508	ENSG00000114923	2	220492049	220506702	1	q35	SLC4A3	-1.47	0.000903	0.00149
2043	ENSG00000116106	2	222282747	222438922	-1	q36.1	EPHA4	-2.73	0.00637	0.0071
130367	ENSG00000163082	2	223289236	223425667	1	q36.1	SGPP2	-1.56	2.94e-05	9.31e-05
10056	ENSG00000116120	2	223435255	223521056	-1	q36.1	FARSB	-0.159	0.325	0.154
2181	ENSG00000123983	2	223725652	223809357	1	q36.1	ACSL3	0.784	0.00337	0.00427
23704	ENSG00000152049	2	223916532	224063117	1	q36.1	KCNE4	0.414	0.523	0.218
7857	ENSG00000171951	2	224461658	224467221	-1	q36.1	SCG2	0.237	0.649	0.253
57590	ENSG00000085449	2	224720433	224810104	-1	q36.1	WDFY1	0.255	0.155	0.0881
65080	ENSG00000135900	2	224822121	224832431	1	q36.1	MRPL44	0.361	0.0111	0.011
5270	ENSG00000135919	2	224839829	224904036	-1	q36.1	SERPINE2	0.36	0.173	0.0957
79843	ENSG00000124019	2	225243415	225266802	-1	q36.2	FAM124B	2.29	2.24e-05	7.51e-05
8452	ENSG00000036257	2	225334867	225450110	-1	q36.2	CUL3	0.357	0.00843	0.00889
55619	ENSG00000135905	2	225629807	225907162	-1	q36.2	DOCK10	0.902	0.0104	0.0105
3667	ENSG00000169047	2	227599757	227664475	-1	q36.3	IRS1	0.241	0.477	0.204
84236	ENSG00000144468	2	227700297	227863931	1	q36.3	RHBDD1	-0.792	0.0033	0.0042
1286	ENSG00000081052	2	227867427	228028829	-1	q36.3	COL4A4	1.09	0.215	0.113
1285	ENSG00000169031	2	228029281	228179508	1	q36.3	COL4A3	0.943	0.332	0.156
56947	ENSG00000168958	2	228189867	228222550	1	q36.3	MFF	0.351	0.0367	0.0283
3267	ENSG00000173744	2	228336868	228421384	1	q36.3	AGFG1	0.103	0.549	0.225
80704	ENSG00000135917	2	228549926	228582728	-1	q36.3	SLC19A3	-0.0157	0.967	0.33
80309	ENSG00000153820	2	228844666	229046361	-1	q36.3	SPHKAP	0.0254	0.981	0.333
55022	ENSG00000153823	2	229715242	230136001	-1	q36.3	PID1	1.42	0.000718	0.00125
92737	ENSG00000187957	2	230222345	230579274	-1	q36.3	DNER	0.473	0.0642	0.0439
9320	ENSG00000153827	2	230631930	230787955	-1	q36.3	TRIP12	-0.0168	0.936	0.323
130888	ENSG00000153832	2	230787018	230877825	1	q36.3	FBXO36	0.39	0.206	0.109
151473	ENSG00000163053	2	230899698	230933715	-1	q36.3	SLC16A14	0.109	0.704	0.268
3431	ENSG00000135899	2	231032009	231090444	-1	q37.1	SP110	0.865	0.0144	0.0135
93349	ENSG00000185404	2	231191899	231268447	1	q37.1	SP140L	0.83	0.0448	0.0331
6672	ENSG00000067066	2	231280657	231408805	1	q37.1	SP100	0.655	0.133	0.0779
51719	ENSG00000135932	2	231577560	231685790	1	q37.1	CAB39	-0.161	0.36	0.166
81618	ENSG00000135916	2	231729354	231743963	1	q37.1	ITM2C	-0.408	0.328	0.155
257407	ENSG00000204128	2	231902205	231914434	1	q37.1	C2orf72	-0.0688	0.884	0.311
5707	ENSG00000173692	2	231921578	232037541	1	q37.1	PSMD1	-0.241	0.123	0.0734
80210	ENSG00000135931	2	232063260	232239548	1	q37.1	ARMC9	-0.323	0.235	0.121
93010	ENSG00000156966	2	232260254	232265875	1	q37.1	B3GNT7	-2.12	7.28e-06	2.99e-05
4691	ENSG00000115053	2	232318242	232348352	-1	q37.1	NCL	0.627	0.000152	0.000356
[truncated: 10,286 more rows]
