# Supplementary material for: Network-based analysis of oligodendrogliomas predicts novel cancer gene candidates within the region of the 1p/19q co-deletion
Source: Acta Neuropathol Commun. 2018 Jun 11;6:49. doi: 10.1186/s40478-018-0544-y (PMC5996550; doi:10.1186/s40478-018-0544-y)
Supplement: Supplementary file 5 — Table S4. Genes located on 1p/19q with strong impact on signaling pathways. (XLS 115 kb) [file 40478_2018_544_MOESM5_ESM.xls]

## Sheet: 1p19q_ImpactOnSignalingPathways
Gene	Chr	Band	Start	Stop	AvgImpactOnSignalingPathwayGenes	AvgImpactOnSignalingPathwayGenes_RandomNetworks	p.Value	q.Value	GeneExpLogRatio_Tumor_vs_Normal
THAP3	1	p36.31	6684926	6695646	0.00024	7.8e-05	5.41e-06	0.00118	1.15
CAP1	1	p34.2	40505905	40538321	0.00016	3.7e-05	5.41e-06	0.00118	-0.83
ELTD1	1	p31.1	79355449	79472403	0.0011	0.00019	5.41e-06	0.00118	0.97
ZBTB17	1	p36.13	16268364	16302627	0.00033	8.3e-05	1.08e-05	0.00177	-0.61
ZMYM1	1	p34.3	35525387	35581460	0.00024	4.9e-05	0.000162	0.0177	0.98
KLK6	19	q13.41	51461888	51472929	0.00095	0.00033	0.000162	0.0177	-3.35
PTAFR	1	p35.3	28473677	28520447	0.00036	0.00018	0.000525	0.0429	-1.86
CTPS	1	p34.2	41445007	41478235	0.00037	0.00011	0.000525	0.0429	-0.96
SERBP1	1	p31.3	67873493	67896098	0.00014	5.7e-05	0.000752	0.0547	-0.33
ZC3H12A	1	p34.3	37940153	37949978	0.0003	0.00011	0.00194	0.116	1.62
SLC17A7	19	q13.33	49932656	49945617	0.0012	0.00057	0.00194	0.116	-4.52
PARK7	1	p36.23	8014351	8045565	0.00026	8.8e-05	0.0026	0.142	-0.52
IPP	1	p34.1	46159996	46216322	0.00021	5.6e-05	0.00342	0.16	-0.65
SIGLEC9	19	q13.41	51628165	51639520	0.00028	8.6e-05	0.00342	0.16	1.88
CELSR2	1	p13.3	109792641	109818377	0.00012	4.5e-05	0.00447	0.195	-1.5
RNF11	1	p32.3	51701943	51739127	0.00019	6.5e-05	0.00575	0.235	-2.04
KCNAB2	1	p36.31	6051526	6161253	0.00027	0.00012	0.00734	0.267	-2.87
SARS	1	p13.3	109756540	109780791	0.00017	9.2e-05	0.00734	0.267	-1.16
TXNDC12	1	p32.3	52485803	52521843	0.00023	6.9e-05	0.00927	0.289	-0.4
POP4	19	q12	30097170	30108162	0.0004	0.00013	0.00927	0.289	-1.22
MAG	19	q13.12	35783028	35804707	0.00039	0.00015	0.00927	0.289	-3.41
CLSTN1	1	p36.22	9789084	9884584	0.00013	4.6e-05	0.0216	0.566	-1.78
YTHDF2	1	p35.3	29063133	29096287	9.2e-05	2.1e-05	0.0206	0.566	-0.64
NCDN	1	p34.3	36023074	36032875	0.0003	0.00017	0.0216	0.566	-2.62
AP2A1	19	q13.33	50270180	50310369	0.00016	6.4e-05	0.0216	0.566	-0.85
TMEM125	1	p34.2	43735665	43739673	0.00024	0.00014	0.0262	0.635	-2.65
PPP1R14A	19	q13.2	38741877	38747231	0.0002	0.00011	0.0262	0.635	-2.6
TAF12	1	p35.3	28915835	28969597	0.00028	8.5e-05	0.0315	0.711	-0.82
HBXIP	1	p13.3	110943871	110950564	0.00021	0.00014	0.0315	0.711	-0.66
C1orf159	1	p36.33	1017198	1051741	0.00012	3.9e-05	0.0376	0.794	-0.66
RLF	1	p34.2	40627045	40706593	0.00011	5.3e-05	0.0376	0.794	0.55
GRHL3	1	p36.11	24645812	24690972	0.00035	0.00019	0.0446	0.858	4.64
ZBTB8A	1	p35.1	33005028	33066591	0.00016	4.2e-05	0.0446	0.858	-0.56
CLPTM1	19	q13.32	45457848	45496598	8.5e-05	4.3e-05	0.0446	0.858	-0.68
STK40	1	p34.3	36805225	36851497	0.00014	6.6e-05	0.0526	0.955	-1.06
ZNF765	19	q13.42	53893046	53930574	0.00016	5.1e-05	0.0526	0.955	1.66
SAMD11	1	p36.33	860260	879955	6.5e-05	0.00011	0.86	1	2.59
UBE2J2	1	p36.33	1189289	1209265	5.4e-06	7.3e-05	1	1	-0.5
DVL1	1	p36.33	1270656	1284760	9.8e-05	0.00012	0.891	1	-0.6
VWA1	1	p36.33	1370241	1378262	0.00018	0.00025	0.891	1	-1.74
ATAD3A	1	p36.33	1447531	1470067	2.1e-05	6.4e-05	1	1	0.54
SSU72	1	p36.33	1477053	1510249	1.6e-06	1.1e-05	0.994	1	-0.79
MIB2	1	p36.33	1550795	1565990	1.1e-05	5.6e-05	0.997	1	-0.55
SLC35E2	1	p36.33	1656277	1677431	0.00016	0.00019	0.711	1	5.65
NADK	1	p36.33	1682671	1711896	7e-05	2.6e-05	0.0827	1	-0.95
GNB1	1	p36.33	1716725	1822502	8.6e-05	0.00018	0.996	1	-1.69
GABRD	1	p36.33	1950780	1962192	3.1e-05	0.00011	0.978	1	-2.26
PRKCZ	1	p36.33	1981909	2116834	3.4e-05	7.7e-05	1	1	-1.95
C1orf86	1	p36.33	2115903	2144159	0.00019	0.00017	0.342	1	0.74
SKI	1	p36.33	2160134	2241558	5.1e-05	7e-05	0.905	1	-0.52
MORN1	1	p36.32	2252692	2323146	2.1e-05	4.4e-05	0.968	1	-1
PEX10	1	p36.32	2336236	2345236	1.5e-05	4.2e-05	0.824	1	0.92
PLCH2	1	p36.32	2398898	2436969	2.1e-05	0.0001	0.999	1	-1.43
PANK4	1	p36.32	2439972	2458039	7e-06	4.9e-05	0.876	1	-0.52
HES5	1	p36.32	2460184	2461684	4e-05	0.00025	1	1	2.59
PRDM16	1	p36.32	2985732	3355185	1.9e-05	3.2e-05	0.824	1	-1.41
TPRG1L	1	p36.32	3541566	3546691	9e-06	3.4e-05	0.837	1	-2.42
LRRC47	1	p36.32	3696784	3713068	5.7e-05	0.0001	0.947	1	-0.56
DFFB	1	p36.32	3773845	3801993	2.7e-05	7.9e-05	0.978	1	-0.77
C1orf174	1	p36.32	3805689	3816857	1.2e-05	2.7e-05	0.759	1	-0.68
AJAP1	1	p36.32	4714792	4843850	4.9e-05	0.00011	0.917	1	-1.54
NPHP4	1	p36.31	5922871	6052533	6.8e-05	9.6e-05	0.824	1	-0.97
CHD5	1	p36.31	6161853	6240183	0.00019	0.00022	0.544	1	-3.38
RPL22	1	p36.31	6241329	6269449	0.00011	0.00013	0.86	1	-0.55
ICMT	1	p36.31	6281252	6296032	5.5e-05	4.9e-05	0.544	1	-1.52
ACOT7	1	p36.31	6324333	6454451	9.2e-05	0.00014	0.782	1	-1.66
TNFRSF25	1	p36.31	6521211	6526255	0.00012	0.00029	1	1	-2.38
PLEKHG5	1	p36.31	6526152	6580121	4.7e-05	0.0001	0.917	1	-2.44
NOL9	1	p36.31	6581407	6614595	0.00015	0.00028	0.974	1	-2.3
KLHL21	1	p36.31	6650784	6674667	1.7e-05	4.8e-05	0.978	1	-0.97
PHF13	1	p36.31	6673745	6684093	2.1e-05	6.6e-05	0.993	1	-1.23
DNAJC11	1	p36.31	6694228	6761984	2.4e-05	5.1e-05	0.994	1	-0.24
CAMTA1	1	p36.31	6845384	7827916	3.5e-05	4e-05	0.602	1	-0.89
VAMP3	1	p36.23	7831329	7841492	0.00011	0.00011	0.759	1	-1.03
PER3	1	p36.23	7844380	7905237	3.2e-05	6.9e-05	1	1	-1.34
ERRFI1	1	p36.23	8064464	8086368	1.7e-05	3.7e-05	0.905	1	-1.16
SLC45A1	1	p36.23	8377886	8404227	4.6e-05	7.3e-05	0.905	1	-0.94
RERE	1	p36.23	8412457	8877702	7.1e-05	0.00014	0.843	1	-0.95
SLC25A33	1	p36.22	9599541	9642831	6.5e-06	5.2e-05	0.974	1	-1.49
TMEM201	1	p36.22	9648932	9674935	3.1e-05	3.7e-05	0.63	1	-0.5
PIK3CD	1	p36.22	9711790	9789172	0.00028	0.00037	0.602	1	-1.69
CTNNBIP1	1	p36.22	9908334	9970394	4.5e-06	9.9e-05	0.993	1	-0.74
LZIC	1	p36.22	9982171	10003465	6.7e-05	0.00016	0.947	1	-1.02
NMNAT1	1	p36.22	10003486	10045559	4e-05	0.00015	0.997	1	-0.97
RBP7	1	p36.22	10057264	10076078	8.4e-05	0.00016	0.955	1	-1.63
UBE4B	1	p36.22	10092890	10241297	5.8e-05	0.00018	0.978	1	-1.28
KIF1B	1	p36.22	10270764	10441661	2.3e-06	5.4e-05	0.991	1	-1.23
PGD	1	p36.22	10458649	10480233	4.9e-05	8e-05	0.759	1	-0.53
APITD1	1	p36.22	10490159	10512210	2.5e-05	5.8e-05	0.988	1	-0.75
DFFA	1	p36.22	10516579	10532583	7e-05	0.00015	0.968	1	-0.66
PEX14	1	p36.22	10532345	10690815	2.4e-05	5.6e-05	0.782	1	-1.02
TARDBP	1	p36.22	11072414	11085796	6.3e-05	9.1e-05	0.968	1	0.15
EXOSC10	1	p36.22	11126675	11159938	2.5e-05	4.8e-05	0.996	1	-0.58
MTOR	1	p36.22	11166592	11322608	0.00012	0.00018	0.876	1	-1.15
PTCHD2	1	p36.22	11539223	11597641	7.4e-05	6.7e-05	0.289	1	1.59
FBXO2	1	p36.22	11708424	11715842	5.3e-05	6.2e-05	0.736	1	-1.83
FBXO44	1	p36.22	11714432	11723384	1.5e-05	5.2e-05	0.782	1	-1.34
MTHFR	1	p36.22	11845780	11866977	1.1e-05	3.1e-05	0.993	1	-0.64
CLCN6	1	p36.22	11866207	11903201	2.4e-05	9e-05	0.955	1	-0.82
KIAA2013	1	p36.22	11979648	11986485	1e-05	2.8e-05	0.956	1	-0.79
MFN2	1	p36.22	12040238	12073571	0.00012	0.00011	0.289	1	-1.37
MIIP	1	p36.22	12079523	12092102	3.1e-05	2.1e-05	0.289	1	0.7
PRDM2	1	p36.21	14026693	14151560	5.4e-05	7.2e-05	0.876	1	-1.85
C1orf126	1	p36.21	15442448	15478960	2.4e-05	0.00011	0.999	1	0.96
EFHD2	1	p36.21	15736391	15756839	5.3e-05	9.4e-05	0.947	1	-1.29
CASP9	1	p36.21	15817327	15853029	5.2e-05	0.00016	0.824	1	0.6
DNAJC16	1	p36.21	15853308	15918874	5.6e-05	6.1e-05	0.759	1	-1.43
PLEKHM2	1	p36.21	16010827	16061264	6.2e-05	0.00014	0.986	1	-1.43
FBXO42	1	p36.13	16573334	16678949	4.2e-05	6.3e-05	0.803	1	-0.88
C1orf144	1	p36.13	16679070	16724640	3.3e-05	4.9e-05	0.782	1	-0.4
ATP13A2	1	p36.13	17312453	17338423	0.00015	9.7e-05	0.241	1	-1.33
SDHB	1	p36.13	17345217	17380665	2.8e-05	5.9e-05	0.947	1	-1.15
PADI2	1	p36.13	17393256	17445948	0.00011	0.00013	0.891	1	-2.14
RCC2	1	p36.13	17733256	17766220	2.1e-05	3.6e-05	0.905	1	-0.51
ARHGEF10L	1	p36.13	17866330	18024369	5.1e-05	5.2e-05	0.456	1	0.66
UBR4	1	p36.13	19401000	19536770	6.3e-05	0.00022	0.998	1	-0.56
KIAA0090	1	p36.13	19542158	19578046	6.1e-05	4.9e-05	0.218	1	-0.92
MRTO4	1	p36.13	19578033	19586622	2.3e-05	4.6e-05	0.947	1	-0.45
CAPZB	1	p36.13	19665267	19812066	4.8e-06	4.3e-05	0.955	1	-0.84
OTUD3	1	p36.13	20209006	20239438	3.1e-05	5.1e-05	0.955	1	-1.35
CAMK2N1	1	p36.12	20808884	20812713	2.5e-05	5.5e-05	0.928	1	-2.87
MUL1	1	p36.12	20825943	20834654	0.00015	0.00012	0.176	1	-0.63
FAM43B	1	p36.12	20878932	20881512	7.4e-06	2.4e-05	0.917	1	-1.05
PINK1	1	p36.12	20959948	20978004	7.1e-06	1.3e-05	0.843	1	-1.16
KIF17	1	p36.12	20990507	21044510	7e-05	0.00015	0.968	1	-2.33
SH2D5	1	p36.12	21046225	21059330	5e-05	6.2e-05	0.427	1	-2.99
HP1BP3	1	p36.12	21069154	21113816	3.9e-05	5.8e-05	0.86	1	-0.72
NBPF3	1	p36.12	21766621	21811498	1.6e-05	6.7e-05	0.982	1	-1.54
RAP1GAP	1	p36.12	21922708	21995856	2.4e-05	8e-05	0.955	1	-1.62
USP48	1	p36.12	22004791	22110099	7.9e-05	0.00016	0.982	1	-0.62
CDC42	1	p36.12	22379120	22419437	0.00023	0.00021	0.37	1	-1.4
ZBTB40	1	p36.12	22778344	22857650	1.7e-05	4.7e-05	0.991	1	-0.67
C1QC	1	p36.12	22970123	22974603	2.8e-05	7.4e-05	0.988	1	1.03
EPHB2	1	p36.12	23037332	23241818	7.9e-05	0.00013	0.803	1	-1.26
KDM1A	1	p36.12	23345941	23410182	5e-05	0.00011	0.988	1	-0.74
LUZP1	1	p36.12	23410516	23504301	6.4e-05	6.7e-05	0.619	1	-1.89
ZNF436	1	p36.12	23685941	23695935	4.8e-05	7.8e-05	0.968	1	-1.01
ID3	1	p36.12	23884409	23886285	3.3e-05	0.00013	0.905	1	1.98
TCEB3	1	p36.11	24069645	24088549	0.00011	7.3e-05	0.14	1	-0.35
LYPLA2	1	p36.11	24117460	24122029	4.1e-06	2.7e-05	0.999	1	0.48
GALE	1	p36.11	24122089	24127271	3.8e-05	4.3e-05	0.843	1	-0.44
HMGCL	1	p36.11	24128375	24165110	3.6e-06	2.9e-06	0.44	1	-0.48
PNRC2	1	p36.11	24285599	24289952	1.6e-05	3.5e-05	0.759	1	-0.68
C1orf201	1	p36.11	24683489	24743424	0.00025	0.00024	0.456	1	-3.11
NIPAL3	1	p36.11	24742284	24799466	7.9e-05	0.00016	0.876	1	-2.67
SRRM1	1	p36.11	24958207	24999758	8.1e-05	0.00026	1	1	-0.9
RUNX3	1	p36.11	25226002	25291612	5.5e-05	0.00012	0.917	1	1.1
C1orf63	1	p36.11	25568728	25664704	0.00014	0.00013	0.515	1	-1.19
TMEM50A	1	p36.11	25664408	25688852	8.1e-05	0.00012	0.824	1	-0.95
RHCE	1	p36.11	25688741	25756683	1e-05	2e-05	0.63	1	1.86
LDLRAP1	1	p36.11	25870071	25895377	8.6e-05	0.00015	0.982	1	-1.92
MAN1C1	1	p36.11	25943959	26112698	3.2e-05	2.9e-05	0.63	1	-2.13
FAM54B	1	p36.11	26145131	26159432	5.4e-05	7.1e-05	0.803	1	-1.03
STMN1	1	p36.11	26210672	26233482	8.4e-05	0.00018	0.986	1	-2.34
PAFAH2	1	p36.11	26286258	26324648	1.7e-05	3.6e-05	0.962	1	-0.3
EXTL1	1	p36.11	26346375	26362955	4.4e-05	8.4e-05	0.968	1	-2.13
SH3BGRL3	1	p36.11	26605667	26608007	1.7e-05	4.7e-05	0.947	1	-0.78
UBXN11	1	p36.11	26607819	26644854	1.1e-05	2.2e-05	0.876	1	-0.9
DHDDS	1	p36.11	26758773	26797785	7e-05	9e-05	0.685	1	-0.99
RPS6KA1	1	p36.11	26856252	26901521	5e-05	0.00015	0.998	1	-1.15
ARID1A	1	p36.11	27022524	27108595	0.00019	5.3e-05	0.124	1	-0.77
PIGV	1	p36.11	27113963	27124889	3.2e-05	2.2e-05	0.44	1	-0.67
ZDHHC18	1	p36.11	27153201	27183391	4.2e-05	6.4e-05	0.86	1	-1.01
GPN2	1	p36.11	27205773	27216788	8.3e-05	0.00013	0.803	1	-0.74
NUDC	1	p36.11	27226729	27273353	3e-05	3.6e-05	0.711	1	-0.93
SLC9A1	1	p36.11	27425306	27493472	1.9e-05	3e-05	0.803	1	-1.69
WDTC1	1	p36.11	27561007	27635110	1.3e-05	3.6e-05	0.905	1	-1.48
GPR3	1	p36.11	27719148	27722318	0.00016	0.00014	0.289	1	-1.23
FAM76A	1	p35.3	28052490	28088475	2.1e-05	0.00012	1	1	-1.12
STX12	1	p35.3	28099694	28150963	9.6e-05	9.7e-05	0.342	1	-0.52
PPP1R8	1	p35.3	28157289	28178187	2.1e-05	4.6e-05	0.86	1	-0.42
RPA2	1	p35.3	28218035	28241257	5.2e-05	0.00015	0.991	1	-0.54
EYA3	1	p35.3	28296855	28415207	0.00011	7.1e-05	0.14	1	-1.56
DNAJC8	1	p35.3	28527068	28559536	8.2e-05	0.00013	0.843	1	-0.87
ATPIF1	1	p35.3	28562620	28573417	2.9e-05	6.3e-05	0.824	1	-0.98
MED18	1	p35.3	28655513	28662476	6.2e-05	8e-05	0.824	1	-0.53
PHACTR4	1	p35.3	28696114	28826881	2.8e-05	6.9e-05	0.938	1	-0.99
RCC1	1	p35.3	28832455	28865708	3.5e-05	9.5e-05	0.908	1	5.58
TRNAU1AP	1	p35.3	28879597	28905051	1.4e-05	4.5e-05	0.978	1	-0.71
SNHG12	1	p35.3	28905050	28909495	5.9e-05	7e-05	0.398	1	1.36
GMEB1	1	p35.3	28995244	29045865	0.0001	0.00013	0.398	1	-0.71
MECR	1	p35.3	29519385	29557454	2.3e-05	3.6e-05	0.782	1	-0.63
PTPRU	1	p35.3	29563028	29653325	2.8e-05	5.4e-05	0.573	1	-1.35
SDC3	1	p35.2	31342314	31381608	3.4e-05	0.00014	0.997	1	0.66
PUM1	1	p35.2	31404353	31538838	3.6e-05	0.00015	0.994	1	-0.83
SNRNP40	1	p35.2	31732417	31769662	8.5e-05	8.8e-05	0.602	1	-0.97
ZCCHC17	1	p35.2	31769842	31837783	7.1e-05	0.00013	0.824	1	-0.89
FABP3	1	p35.2	31838472	31849697	4.9e-05	0.00022	0.999	1	-3.05
PEF1	1	p35.2	32095463	32110497	4.5e-05	8.3e-05	0.928	1	-1.03
BAI2	1	p35.2	32192718	32230494	6.1e-05	7.7e-05	0.685	1	-1.08
SPOCD1	1	p35.2	32256023	32281652	5.8e-05	0.00011	0.86	1	2.44
PTP4A2	1	p35.1	32372022	32410457	6.7e-05	0.00014	0.962	1	-1.59
KHDRBS1	1	p35.1	32479430	32526451	3.4e-05	7.2e-05	0.905	1	-0.47
TMEM39B	1	p35.1	32537632	32568467	0.00011	6.5e-05	0.157	1	-0.58
KPNA6	1	p35.1	32573639	32642169	0.00015	0.00018	0.37	1	-1.41
TXLNA	1	p35.1	32645287	32663886	2.8e-05	0.00014	0.999	1	-1.07
IQCC	1	p35.1	32671236	32674288	1.6e-05	4e-05	0.905	1	-0.67
EIF3I	1	p35.1	32687529	32697205	5.2e-06	7.7e-05	0.999	1	-0.38
HDAC1	1	p35.1	32757687	32799236	5e-05	8.8e-05	0.759	1	-1.01
MARCKSL1	1	p35.1	32799433	32801980	7.3e-05	6.4e-05	0.289	1	-0.61
BSDC1	1	p35.1	32830704	32860332	3.2e-05	0.00014	0.991	1	-0.63
ZBTB8OS	1	p35.1	33065773	33116504	3.1e-05	6.1e-05	0.685	1	-0.92
RBBP4	1	p35.1	33116743	33146258	4.8e-05	0.0001	0.988	1	-0.28
SYNC	1	p35.1	33145507	33169197	1.6e-05	5.8e-05	0.998	1	1.62
KIAA1522	1	p35.1	33207486	33240571	1.2e-05	2e-05	0.986	1	-2.34
YARS	1	p35.1	33240840	33283754	0.00014	8.8e-05	0.176	1	-1.37
S100PBP	1	p35.1	33282368	33324476	5.6e-05	6.2e-05	0.711	1	-0.77
FNDC5	1	p35.1	33327869	33338083	0.00013	0.00014	0.573	1	-1.42
HPCA	1	p35.1	33351595	33364042	0.00018	0.0002	0.736	1	-3.53
RNF19B	1	p35.1	33402046	33430286	5.3e-05	7.1e-05	0.685	1	-1.39
AK2	1	p35.1	33473585	33546597	4.6e-05	2.4e-05	0.342	1	-0.96
ADC	1	p35.1	33546705	33586131	1.4e-05	6.5e-05	0.997	1	-0.77
ZNF362	1	p35.1	33722146	33766320	1.3e-05	6.7e-05	0.994	1	-0.55
C1orf94	1	p34.3	34632484	34684732	0.00012	0.00018	0.947	1	1.99
C1orf212	1	p34.3	35178338	35325417	2.3e-05	4.6e-05	0.685	1	-1.14
DLGAP3	1	p34.3	35331037	35395186	0.00013	0.00022	0.968	1	-2.04
ZMYM6	1	p34.3	35447134	35497569	1.9e-05	2.9e-05	0.905	1	0.5
SFPQ	1	p34.3	35641979	35658749	6.6e-05	0.00014	0.999	1	-0.28
KIAA0319L	1	p34.3	35899091	36023551	7.7e-05	0.00016	0.988	1	-0.75
PSMB2	1	p34.3	36067185	36107445	6.5e-05	0.00015	0.782	1	-0.38
C1orf216	1	p34.3	36179476	36185073	1.3e-05	1.8e-05	0.544	1	-1.81
EIF2C1	1	p34.3	36335409	36395211	0.00014	0.0001	0.176	1	-0.59
ADPRHL2	1	p34.3	36554476	36559533	1.9e-05	1.7e-05	0.544	1	-0.41
TRAPPC3	1	p34.3	36602173	36615098	9.8e-06	5e-05	0.999	1	-0.89
MAP7D1	1	p34.3	36621180	36646450	4.1e-05	0.0001	0.998	1	-1.46
THRAP3	1	p34.3	36690017	36770958	5e-05	3.9e-05	0.515	1	-0.46
OSCP1	1	p34.3	36881428	36916086	7.9e-05	0.00017	0.999	1	-1.42
MRPS15	1	p34.3	36921319	36930038	1.7e-05	2.3e-05	0.86	1	-1.22
GRIK3	1	p34.3	37261128	37499730	4e-05	5e-05	0.515	1	0.74
MEAF6	1	p34.3	37958176	37980375	0.0001	0.00014	0.711	1	-1.37
SNIP1	1	p34.3	38002142	38019905	3.5e-05	0.00015	1	1	-0.78
DNALI1	1	p34.3	38022520	38032458	9.2e-06	4.2e-05	0.997	1	-0.63
GNL2	1	p34.3	38032417	38061540	1.7e-05	3.4e-05	0.905	1	0.36
C1orf109	1	p34.3	38147242	38157914	2.1e-05	5.5e-05	0.905	1	-0.41
MANEAL	1	p34.3	38259474	38266809	6.2e-05	0.00013	0.759	1	-0.32
YRDC	1	p34.3	38268616	38273857	0.00016	0.0001	0.398	1	-0.65
MTF1	1	p34.3	38279851	38325292	7.9e-05	5.4e-05	0.427	1	-0.91
INPP5B	1	p34.3	38326369	38412729	7.4e-06	4.9e-05	0.988	1	-0.73
SF3A3	1	p34.3	38422647	38456593	9e-05	0.00012	0.736	1	-0.57
UTP11L	1	p34.3	38474930	38490496	2e-05	4.8e-05	0.876	1	-0.47
POU3F1	1	p34.3	38509523	38512450	2.6e-05	4.9e-05	0.891	1	-2.19
RRAGC	1	p34.3	39303870	39325495	7.9e-05	9.7e-05	0.876	1	-0.75
RHBDL2	1	p34.3	39351479	39407471	0.0001	0.00017	0.803	1	-2.04
AKIRIN1	1	p34.3	39456895	39471731	1.5e-05	2.3e-05	0.905	1	-1.04
NDUFS5	1	p34.3	39491990	39500308	5.1e-05	8e-05	0.938	1	-1.09
BMP8A	1	p34.3	39957318	39991607	1e-05	0.00016	1	1	-1.54
HPCAL4	1	p34.2	40144320	40157361	3.5e-05	6.8e-05	0.955	1	-2.48
PPIE	1	p34.2	40157854	40229586	1.3e-05	5.5e-05	0.986	1	-0.47
BMP8B	1	p34.2	40222854	40254533	3.6e-05	0.00014	0.999	1	-1.8
TRIT1	1	p34.2	40306708	40349183	1.1e-05	7.4e-05	0.993	1	-0.41
MYCL1	1	p34.2	40361098	40367928	9.8e-05	0.0001	0.782	1	1.69
COL9A2	1	p34.2	40766159	40783488	2.8e-05	0.00014	1	1	-2.08
SMAP2	1	p34.2	40810522	40888998	9e-05	8.3e-05	0.315	1	-1.59
ZNF642	1	p34.2	40942887	40962015	2.5e-05	5.1e-05	0.917	1	1.02
ZNF684	1	p34.2	40997233	41013841	5.8e-05	7.7e-05	0.759	1	0.6
RIMS3	1	p34.2	41086351	41131329	0.00032	0.00028	0.176	1	-3.96
NFYC	1	p34.2	41157320	41237275	2.6e-05	0.00013	0.988	1	-0.86
CITED4	1	p34.2	41326729	41328018	5.1e-05	9.5e-05	0.891	1	-1.36
SCMH1	1	p34.2	41492872	41707826	4.7e-05	7.9e-05	0.602	1	-1.36
HIVEP3	1	p34.2	41972036	42501596	3.1e-05	7e-05	0.998	1	-1.17
FOXJ3	1	p34.2	42642210	42801548	4.9e-05	0.00011	0.938	1	-1.42
RIMKLA	1	p34.2	42846466	42880850	2.8e-05	0.00013	0.947	1	-2.78
PPCS	1	p34.2	42921788	42948411	4.8e-07	2.2e-05	0.99	1	-1.73
PPIH	1	p34.2	43124096	43142429	4.1e-05	0.00012	0.974	1	-0.83
C1orf50	1	p34.2	43232940	43264127	2.3e-05	4.4e-05	0.876	1	-0.72
CCDC23	1	p34.2	43272723	43282954	7.5e-05	5.8e-05	0.47	1	-0.88
SLC2A1	1	p34.2	43391519	43424539	0.00012	5.7e-05	0.241	1	-0.86
EBNA1BP2	1	p34.2	43629846	43727589	1e-05	2e-05	0.752	1	-0.55
CDC20	1	p34.2	43824599	43828874	0.00034	0.00022	0.0716	1	-1.75
ELOVL1	1	p34.2	43829068	43833697	0.00013	0.00016	0.573	1	-2.29
MED8	1	p34.2	43849588	43855479	7e-05	0.00013	0.968	1	-1.2
HYI	1	p34.2	43916824	43919660	1.2e-05	1.9e-05	0.736	1	1.16
PTPRF	1	p34.2	43990858	44089343	9.9e-05	0.00014	0.803	1	-1.32
KDM4A	1	p34.1	44115829	44171186	6.4e-05	0.00013	0.974	1	-0.75
ST3GAL3	1	p34.1	44171495	44396831	4e-05	8.9e-05	0.955	1	-1.46
IPO13	1	p34.1	44412611	44433694	5.9e-05	0.00015	0.982	1	-1.5
DPH2	1	p34.1	44435672	44439041	0.00018	0.00017	0.342	1	-0.55
ATP6V0B	1	p34.1	44440159	44443967	1.7e-05	7.4e-05	0.996	1	-0.95
B4GALT2	1	p34.1	44444615	44456840	6.2e-05	9.3e-05	0.824	1	-0.85
CCDC24	1	p34.1	44457031	44462200	1.6e-05	4.7e-05	0.962	1	-0.85
ERI3	1	p34.1	44686742	44820932	3.3e-05	7.4e-05	0.938	1	-1.05
RNF220	1	p34.1	44870866	45117396	4.1e-05	5.5e-05	0.711	1	-1.71
PTCH2	1	p34.1	45285516	45308735	2.7e-05	9.2e-05	0.962	1	-1.26
EIF2B3	1	p34.1	45316450	45452282	0.00014	0.00011	0.485	1	-0.82
HECTD3	1	p34.1	45468212	45477001	3.5e-05	0.00012	1	1	-0.88
UROD	1	p34.1	45477819	45481247	1.5e-05	6.6e-05	0.993	1	-0.5
TESK2	1	p34.1	45809555	45956872	3.7e-05	8.8e-05	0.974	1	-1.93
MMACHC	1	p34.1	45965725	45976739	4.1e-05	4.6e-05	0.736	1	-1.02
PRDX1	1	p34.1	45976708	45988719	1.8e-06	2e-05	0.994	1	-1.25
GPBP1L1	1	p34.1	46092976	46153785	1.9e-05	4.2e-05	0.544	1	-1.32
TMEM69	1	p34.1	46152886	46160115	2.6e-05	0.00014	1	1	-0.61
MAST2	1	p34.1	46252659	46501896	2.3e-05	4.6e-05	0.991	1	-0.67
PIK3R3	1	p34.1	46505812	46642160	6e-05	0.00018	0.928	1	-1.04
POMGNT1	1	p34.1	46654354	46685977	8.9e-06	5.3e-05	0.962	1	-0.65
LRRC41	1	p34.1	46726868	46769280	0.00012	0.00011	0.485	1	-0.57
NSUN4	1	p33	46805849	46830824	2.4e-05	5.3e-05	0.947	1	-0.72
FAAH	1	p33	46859937	46879520	4.7e-05	8.4e-05	0.982	1	-1.41
MKNK1	1	p33	47023090	47082515	7e-05	0.00013	0.974	1	-0.95
ATPAF1	1	p33	47098409	47139539	2.1e-05	4e-05	0.928	1	-1.2
KIAA0494	1	p33	47124366	47184824	3.3e-05	3.1e-05	0.427	1	-0.73
CYP4X1	1	p33	47427036	47516423	3.1e-05	8e-05	0.994	1	-2.48
CMPK1	1	p33	47799469	47844511	1.4e-05	7e-05	0.955	1	-0.64
BEND5	1	p33	49193195	49244275	4.7e-05	9.4e-05	0.962	1	-0.86
FAF1	1	p32.3	50905150	51425935	1.4e-05	5.5e-05	0.979	1	-1.26
EPS15	1	p32.3	51819935	51985000	2.2e-09	1.2e-09	0.627	1	-1.3
NRD1	1	p32.3	52254863	52344477	0.0001	0.00014	0.824	1	-0.79
BTF3L4	1	p32.3	52521797	52556388	0.00014	0.00018	0.658	1	-1
ZFYVE9	1	p32.3	52608046	52812358	1.1e-05	9.1e-05	1	1	-1
CC2D1B	1	p32.3	52811395	52831865	3.8e-05	0.00012	0.998	1	-1.08
ZYG11B	1	p32.3	53192126	53293014	2.4e-05	3.5e-05	0.876	1	-1.13
ECHDC2	1	p32.3	53361656	53392884	7e-05	7.9e-05	0.456	1	-1.04
PODN	1	p32.3	53527854	53551174	7e-05	0.00015	0.962	1	1.7
SLC1A7	1	p32.3	53552855	53608289	2.2e-05	8e-05	0.993	1	1.72
MAGOH	1	p32.3	53692564	53704282	9.4e-05	0.00018	0.993	1	-0.52
TMEM48	1	p32.3	54231133	54304533	8.3e-05	0.00012	0.782	1	-2.16
YIPF1	1	p32.3	54317392	54356407	7.5e-05	4.4e-05	0.289	1	-0.76
HSPB11	1	p32.3	54387234	54411975	4.9e-05	5.5e-05	0.711	1	-0.58
LRRC42	1	p32.3	54411750	54433841	4.3e-05	6.1e-05	0.955	1	-0.57
TMEM59	1	p32.3	54497347	54519177	2.7e-05	5.9e-05	0.947	1	-0.77
MRPL37	1	p32.3	54649714	54686603	0.00015	0.0001	0.14	1	-1
SSBP3	1	p32.3	54692190	54879152	0.00011	7e-05	0.124	1	-2.12
DHCR24	1	p32.3	55315300	55352921	4.1e-05	8.3e-05	0.824	1	-2.13
HOOK1	1	p32.1	60280458	60342050	0.00014	0.0001	0.315	1	-2.87
CYP2J2	1	p32.1	60358980	60392462	2.4e-05	5.6e-05	0.917	1	-1.5
TM2D1	1	p31.3	62146717	62191095	4.6e-05	0.00014	1	1	-1.34
USP1	1	p31.3	62901968	62917475	0.00013	9.4e-05	0.315	1	0.42
ATG4C	1	p31.3	63249806	63339980	8e-05	0.00015	0.876	1	-1.11
EFCAB7	1	p31.3	63989043	64038364	3.6e-05	6e-05	0.978	1	0.46
PGM1	1	p31.3	64058916	64125916	8.5e-05	0.0001	0.711	1	-0.44
DNAJC6	1	p31.3	65713902	65881552	5.2e-05	0.0002	0.996	1	-2.19
LEPROT	1	p31.3	65886270	65901690	0.00026	0.00016	0.0827	1	-2.14
SGIP1	1	p31.3	66999066	67213982	1.1e-05	6.9e-05	0.989	1	-1.47
MIER1	1	p31.3	67390578	67454302	1.2e-05	3.5e-05	0.993	1	-0.36
SLC35D1	1	p31.3	67465015	67519782	4.2e-05	4.5e-05	0.63	1	-0.45
GNG12	1	p31.3	68167149	68299150	1.1e-05	0.0001	1	1	-1.1
HHLA3	1	p31.1	70820488	70851022	2e-05	9.7e-05	0.997	1	-0.77
NEGR1	1	p31.1	71868625	72748417	1.6e-05	3e-05	0.86	1	-1.7
C1orf173	1	p31.1	75033795	75139422	2.8e-05	0.00011	0.986	1	-2.98
SLC44A5	1	p31.1	75667816	76076801	3.5e-05	8.9e-05	0.991	1	1.39
ACADM	1	p31.1	76190036	76253260	0.00011	0.00014	0.876	1	-0.4
ST6GALNAC5	1	p31.1	77333126	77531396	9e-05	0.00015	0.982	1	-2.66
PIGK	1	p31.1	77554675	77685115	2.7e-05	5.7e-05	0.974	1	-0.73
AK5	1	p31.1	77747736	78025651	0.00024	0.0004	0.982	1	-3.86
USP33	1	p31.1	78161672	78225537	5e-05	6.6e-05	0.891	1	-0.9
FAM73A	1	p31.1	78245309	78344106	1e-06	5e-05	0.999	1	-1.3
NEXN	1	p31.1	78354198	78409580	5.4e-06	2e-05	0.824	1	0.91
DNAJB4	1	p31.1	78444859	78483648	9e-06	3.6e-05	0.997	1	-0.81
PTGFR	1	p31.1	78769568	79005434	4.7e-06	6.4e-05	0.962	1	1.73
IFI44	1	p31.1	79115481	79129763	4.8e-05	0.00011	0.955	1	1.05
LPHN2	1	p31.1	81771845	82458107	8.5e-05	0.00012	0.843	1	-1.03
RPF1	1	p22.3	84944942	84963473	1.8e-05	6.1e-05	0.955	1	-0.31
SSX2IP	1	p22.3	85109390	85156486	0.0001	0.0002	0.891	1	-1.87
C1orf52	1	p22.3	85715639	85725355	3.4e-05	7.3e-05	0.86	1	-1.17
BCL10	1	p22.3	85731931	85743771	1.5e-05	5.8e-05	0.994	1	-0.35
DDAH1	1	p22.3	85784168	86044046	5.8e-05	6.5e-05	0.427	1	-1.14
ZNHIT6	1	p22.3	86115106	86174116	1.2e-05	6.9e-05	0.982	1	-0.44
LMO4	1	p22.3	87794151	87812788	4.5e-05	4.6e-05	0.803	1	-2.05
PKN2	1	p22.2	89149905	89301938	6.1e-05	8.8e-05	0.905	1	0.68
GBP3	1	p22.2	89472349	89488577	1.6e-06	4.1e-05	0.999	1	1.88
GBP1	1	p22.2	89518002	89531043	8.3e-06	7.4e-05	0.999	1	1.27
LRRC8B	1	p22.2	89990395	90063423	8.2e-07	3.4e-05	0.968	1	-1.23
LRRC8C	1	p22.2	90098631	90398809	2.9e-05	2.6e-05	0.289	1	-0.68
LRRC8D	1	p22.2	90286573	90402170	0.00015	9e-05	0.427	1	-0.98
ZNF644	1	p22.2	91380859	91487829	3.4e-05	9.7e-05	0.974	1	0.9
HFM1	1	p22.2	91726323	91870426	9.6e-05	0.0001	0.917	1	2.37
EPHX4	1	p22.1	92495539	92529093	9.5e-05	0.00014	0.685	1	-2.61
KIAA1107	1	p22.1	92632542	92650280	3.3e-05	5.2e-05	0.775	1	-1.1
RPAP2	1	p22.1	92764522	92853730	3e-05	3.8e-05	0.456	1	0.76
FAM69A	1	p22.1	93307724	93427079	9.9e-06	5e-05	0.971	1	-0.84
MTF2	1	p22.1	93544792	93604638	2.5e-05	3.4e-05	0.658	1	-0.32
DR1	1	p22.1	93811445	93828149	2.8e-05	9.5e-05	0.928	1	-1.27
FNBP1L	1	p22.1	93913658	94020218	6.8e-06	3.2e-05	0.986	1	-1.19
DNTTIP2	1	p22.1	94333373	94345474	7.2e-05	0.00011	0.86	1	1.15
GCLM	1	p22.1	94350761	94374966	0.00019	3.2e-05	0.0952	1	-0.81
ALG14	1	p21.3	95448297	95538501	4.4e-05	5.9e-05	0.993	1	-0.8
TMEM56	1	p21.3	95582894	95663163	4.1e-06	3.9e-06	0.73	1	-1.73
PTBP2	1	p21.3	97187221	97280349	9.8e-06	2.7e-05	0.962	1	-0.73
SNX7	1	p21.3	99127236	99226056	1.1e-05	5.6e-05	0.988	1	0.41
HIAT1	1	p21.2	100503653	100548933	7.7e-06	3.3e-05	0.876	1	-1.53
SASS6	1	p21.2	100549119	100598511	7.9e-05	8.5e-05	0.398	1	0.64
CCDC76	1	p21.2	100598706	100616053	2.1e-05	7.9e-05	0.999	1	0.62
DBT	1	p21.2	100659634	100715390	4.9e-06	2.1e-05	0.986	1	-0.44
RTCD1	1	p21.2	100731763	100758325	1.7e-05	4e-05	0.962	1	-1.2
GPR88	1	p21.2	101003693	101007574	1.7e-05	1.9e-05	0.782	1	-2.38
EXTL2	1	p21.2	101337943	101361554	5.1e-05	6.2e-05	0.602	1	-0.98
DPH5	1	p21.2	101455179	101491644	4.3e-05	0.00011	0.974	1	0.32
OLFM3	1	p21.1	102268127	102462586	6.1e-05	0.0001	0.998	1	-2.73
PRMT6	1	p13.3	107599267	107601916	7.4e-05	0.00016	0.843	1	-0.91
NTNG1	1	p13.3	107682629	108026080	2.4e-05	7.6e-05	0.955	1	-2.53
SLC25A24	1	p13.3	108676658	108743471	1.1e-05	3.3e-05	0.986	1	-1.28
FAM102B	1	p13.3	109102711	109187522	0.00012	6.3e-05	0.0952	1	-1.76
GPSM2	1	p13.3	109417972	109473044	5e-05	5e-05	0.515	1	1.51
CLCC1	1	p13.3	109472130	109506111	4.4e-05	5.7e-05	0.63	1	-0.36
WDR47	1	p13.3	109512836	109584850	0.00016	0.00011	0.157	1	-1.94
TAF13	1	p13.3	109605121	109618624	4.7e-05	8.5e-05	0.962	1	-1.75
KIAA1324	1	p13.3	109656301	109749401	8.6e-06	1.6e-05	0.59	1	-3.93
PSRC1	1	p13.3	109822178	109825808	3.3e-05	7.6e-05	0.947	1	-1.7
SORT1	1	p13.3	109852192	109940573	1.7e-05	8e-05	0.978	1	-1.96
PSMA5	1	p13.3	109941653	109969062	0.00013	4.2e-05	0.0615	1	-0.53
CYB561D1	1	p13.3	110036674	110045554	5.6e-05	0.00013	0.824	1	-1.61
AMPD2	1	p13.3	110158726	110174673	9.3e-05	8.5e-05	0.289	1	-1.07
FAM40A	1	p13.3	110574199	110597263	8.9e-05	0.00012	0.876	1	-0.76
SLC6A17	1	p13.3	110693108	110744824	8.5e-05	8e-05	0.544	1	-3.62
KCNC4	1	p13.3	110753965	110825722	1.5e-05	7.3e-05	0.978	1	-2.27
CEPT1	1	p13.3	111682249	111727724	3.4e-05	7.4e-05	0.928	1	-0.96
WDR77	1	p13.2	111982512	111991998	6.2e-05	9.2e-05	0.711	1	-0.6
ATP5F1	1	p13.2	111991486	112005395	3.7e-05	6.5e-05	0.905	1	-0.59
RAP1A	1	p13.2	112084840	112259313	2.7e-05	0.00012	0.996	1	-0.84
ST7L	1	p13.2	113066140	113163447	2e-05	5e-05	0.955	1	-0.4
PHTF1	1	p13.2	114234854	114302111	5e-05	0.00011	0.947	1	-1.49
RSBN1	1	p13.2	114304454	114355098	3.4e-05	0.0001	1	1	-0.52
AP4B1	1	p13.2	114437370	114447823	5.5e-05	5.8e-05	0.602	1	-0.65
HIPK1	1	p13.2	114471814	114520426	9.3e-06	3.2e-05	0.843	1	-0.86
TRIM33	1	p13.2	114935399	115053781	3e-05	2.5e-05	0.47	1	-0.48
BCAS2	1	p13.2	115110178	115124260	6.2e-05	6.8e-05	0.456	1	-0.47
DENND2C	1	p13.2	115125469	115213043	2.8e-05	5.4e-05	0.917	1	0.92
NRAS	1	p13.2	115247090	115259515	7.2e-05	0.00012	0.905	1	-0.37
CSDE1	1	p13.2	115259534	115301297	3.9e-05	3.1e-05	0.176	1	-0.68
SLC22A15	1	p13.1	116519119	116612675	4.8e-05	0.00016	0.962	1	-3.05
ATP1A1	1	p13.1	116915290	116952883	0.00014	0.00012	0.0827	1	-2.09
TTF2	1	p13.1	117602925	117645492	2.4e-05	5.1e-05	0.905	1	-1.09
TRIM45	1	p13.1	117653682	117665209	6.5e-05	9.9e-05	0.782	1	-0.84
GDAP2	1	p12	118412037	118472253	1.5e-05	3.2e-05	0.978	1	-0.56
WDR3	1	p12	118472343	118503049	4.2e-05	3.1e-05	0.736	1	0.48
ZNF697	1	p12	120162045	120190396	1.2e-05	2.4e-05	0.855	1	-0.88
C19orf12	19	q12	30190483	30206364	2.8e-05	4.8e-05	0.736	1	-1.42
CCNE1	19	q12	30302805	30315215	2.7e-05	0.00015	0.988	1	-1.55
ZNF536	19	q12	30863328	31048965	7.5e-05	0.00018	0.997	1	-2.99
TSHZ3	19	q12	31765851	31840453	7.1e-05	7.8e-05	0.759	1	-1.14
PDCD5	19	q13.11	33072096	33078322	5.9e-05	7.5e-05	0.456	1	-0.91
ANKRD27	19	q13.11	33087907	33166102	0.00014	0.00011	0.315	1	-1.35
NUDT19	19	q13.11	33182867	33204701	9.3e-06	5.3e-05	0.938	1	-0.81
RHPN2	19	q13.11	33469499	33555824	3.8e-05	5.7e-05	0.782	1	-1.29
GPATCH1	19	q13.11	33571786	33621318	2.4e-05	7.5e-05	0.986	1	-0.88
LRP3	19	q13.11	33685166	33699765	0.00012	9.5e-05	0.427	1	-0.94
CEBPG	19	q13.11	33864609	33873591	9.5e-05	9.8e-05	0.711	1	-1.08
PEPD	19	q13.11	33877855	34012799	1.2e-05	3.4e-05	0.876	1	-0.89
KCTD15	19	q13.11	34287751	34306668	8.1e-06	0.00011	0.993	1	0.41
KIAA0355	19	q13.11	34745456	34846471	0.00014	8.3e-05	0.176	1	-0.89
GPI	19	q13.11	34855645	34893318	6.5e-05	7.2e-05	0.86	1	-1.66
PDCD2L	19	q13.11	34895303	34917070	2.6e-05	0.0001	0.999	1	-0.48
UBA2	19	q13.11	34919264	34960795	2e-06	3.7e-05	0.985	1	-0.37
ZNF302	19	q13.11	35168544	35177302	2.7e-05	0.0001	0.997	1	1.28
ZNF599	19	q13.11	35248979	35270385	4.4e-05	6.5e-05	0.876	1	1.18
ZNF30	19	q13.11	35417807	35436074	1.1e-05	4.4e-05	0.968	1	0.44
ZNF792	19	q13.11	35447258	35454953	5.3e-06	1.9e-05	0.997	1	0.88
SCN1B	19	q13.12	35521592	35531352	0.00014	0.00013	0.456	1	-2.84
HPN	19	q13.12	35531410	35557475	1.9e-05	8.7e-05	0.997	1	-2.08
LGI4	19	q13.12	35615417	35633355	1.1e-05	8.9e-05	0.968	1	-2.03
FXYD1	19	q13.12	35629728	35634013	8.7e-05	0.00017	0.843	1	-2.71
FXYD7	19	q13.12	35634154	35645205	2e-05	0.00013	1	1	-2.42
USF2	19	q13.12	35759896	35770718	2.5e-05	4.2e-05	0.891	1	-0.74
CD22	19	q13.12	35820072	35838258	9.4e-05	0.0001	0.573	1	-3.53
COX6B1	19	q13.12	36139125	36149686	0.00015	0.00012	0.241	1	-0.76
HSPB6	19	q13.12	36245470	36247930	1.1e-05	5e-05	0.658	1	-1.81
C19orf55	19	q13.12	36249044	36260766	1.6e-05	8.8e-05	0.986	1	-1.37
APLP1	19	q13.12	36359138	36370699	0.0002	0.00015	0.124	1	-2.38
SDHAF1	19	q13.12	36486090	36487220	1.1e-05	2.2e-05	0.894	1	-0.73
CLIP3	19	q13.12	36505563	36523775	0.00015	0.00017	0.86	1	-1.44
POLR2I	19	q13.12	36604612	36606206	1.4e-06	4.6e-05	0.968	1	-0.95
TBCB	19	q13.12	36605888	36616847	2e-05	0.00012	1	1	-0.9
CAPNS1	19	q13.12	36630918	36641254	1.5e-05	3.7e-05	0.913	1	-1.21
COX7A1	19	q13.12	36641824	36643771	0.00017	0.00014	0.176	1	-2.11
ZNF565	19	q13.12	36673188	36737159	3e-05	3.4e-05	0.876	1	-0.43
ZNF146	19	q13.12	36705504	36729673	1.8e-05	4.6e-05	0.711	1	0.82
ZNF529	19	q13.12	37034518	37064197	3.4e-05	0.00012	0.994	1	-0.83
ZNF567	19	q13.12	37178530	37214248	5.7e-05	4.2e-05	0.427	1	0.66
ZNF568	19	q13.12	37407231	37488834	1.4e-05	0.0001	0.997	1	0.81
ZNF420	19	q13.12	37569337	37621212	4.1e-06	8.4e-05	1	1	0.72
HKR1	19	q13.12	37808813	37855355	0.00014	0.00014	0.515	1	-0.81
ZNF569	19	q13.12	37902062	37958339	6.2e-06	9.7e-05	1	1	0.66
ZNF570	19	q13.12	37959982	37976260	2.4e-05	0.00013	1	1	0.99
ZNF571	19	q13.12	38053552	38085673	3.5e-05	0.00017	1	1	0.99
ZFP30	19	q13.12	38123389	38147162	2e-05	0.00015	0.998	1	0.74
ZNF781	19	q13.12	38158650	38183216	9e-06	4e-05	0.997	1	0.61
SIPA1L3	19	q13.13	38397861	38699012	4.7e-05	8.6e-05	0.978	1	-0.56
SPINT2	19	q13.2	38755098	38783253	0.00013	0.00012	0.398	1	-2.92
PSMD8	19	q13.2	38865176	38874464	9.4e-05	9.5e-05	0.515	1	-0.68
EIF3K	19	q13.2	39109722	39127595	8.3e-05	7e-05	0.264	1	-0.53
ACTN4	19	q13.2	39138310	39222223	6.8e-05	0.00013	0.978	1	-0.86
HNRNPL	19	q13.2	39327029	39342987	1.9e-05	7.9e-05	0.986	1	-0.51
SARS2	19	q13.2	39405904	39466380	1.3e-05	5.9e-05	0.993	1	-0.54
FBXO27	19	q13.2	39514665	39523198	3.7e-06	3.6e-05	1	1	-1.74
PAK4	19	q13.2	39616420	39670046	6.9e-05	0.00026	0.997	1	-0.66
LRFN1	19	q13.2	39797208	39805976	3.5e-05	9.6e-05	0.988	1	-0.99
SAMD4B	19	q13.2	39833108	39875535	7.1e-05	6.4e-05	0.315	1	-0.95
PAF1	19	q13.2	39876275	39881757	4.2e-05	0.00017	1	1	-0.55
PLEKHG2	19	q13.2	39903225	39919054	4.4e-05	8.4e-05	0.759	1	0.84
SUPT5H	19	q13.2	39936186	39967306	5.2e-05	8.1e-05	0.917	1	-0.49
DLL3	19	q13.2	39989557	39999118	0.00044	0.00038	0.124	1	4.14
EID2B	19	q13.2	40021630	40023494	4.3e-05	0.00012	0.986	1	-0.67
EID2	19	q13.2	40028890	40030870	1.2e-05	0.00012	1	1	-1.32
DYRK1B	19	q13.2	40315993	40324841	8.4e-05	0.00012	0.759	1	-1.1
ZNF546	19	q13.2	40502943	40537972	1.2e-05	8.1e-05	0.988	1	0.98
MAP3K10	19	q13.2	40697651	40721481	5.6e-05	6.7e-05	0.544	1	-1.82
TTC9B	19	q13.2	40721965	40724306	0.00011	0.00011	0.573	1	-1.54
C19orf47	19	q13.2	40826973	40854421	1e-05	6.9e-05	0.997	1	-0.49
PLD3	19	q13.2	40854491	40886346	0.00011	0.00012	0.803	1	-1.76
SPTBN4	19	q13.2	40972148	41082365	6.7e-06	6.7e-05	0.999	1	-1.44
NUMBL	19	q13.2	41171810	41196556	3.5e-05	0.0002	1	1	-1.39
AXL	19	q13.2	41725108	41767670	1.3e-05	1.8e-05	0.63	1	-0.69
ATP5SL	19	q13.2	41937224	42006550	8.8e-05	5.4e-05	0.124	1	-0.85
RPS19	19	q13.2	42363988	42375482	6.2e-05	0.00011	0.891	1	1
ATP1A3	19	q13.2	42470734	42498384	4.1e-05	9.3e-05	0.974	1	-1.77
GRIK5	19	q13.2	42502477	42569957	9.1e-05	7.2e-05	0.289	1	-0.4
DEDD2	19	q13.2	42702752	42721813	2.2e-05	3.1e-05	0.544	1	-1.99
GSK3A	19	q13.2	42734338	42746777	1.8e-05	7.8e-05	1	1	-1.59
CIC	19	q13.2	42772689	42799948	1.4e-05	4.8e-05	0.999	1	-0.72
PAFAH1B3	19	q13.2	42801185	42806929	2.8e-05	0.00013	1	1	0.68
PRR19	19	q13.2	42806284	42814973	3.3e-05	7.7e-05	0.996	1	0.99
MEGF8	19	q13.2	42829761	42882921	0.00015	0.00012	0.289	1	-1.13
LIPE	19	q13.2	42905666	42931578	8.9e-05	0.00016	0.982	1	-1.58
PHLDB3	19	q13.31	43979255	44009087	3.9e-05	5.9e-05	0.544	1	0.74
ZNF575	19	q13.31	44029649	44040282	2.6e-05	2.9e-05	0.711	1	-0.96
XRCC1	19	q13.31	44047464	44079730	6.2e-05	0.00012	0.917	1	-0.39
IRGQ	19	q13.31	44088521	44100287	2.3e-05	5.4e-05	0.824	1	-1.37
ZNF576	19	q13.31	44100544	44105309	9.1e-06	6e-05	0.996	1	-0.51
LYPD5	19	q13.31	44300080	44324808	1.9e-05	7.4e-05	0.968	1	-1.25
ZNF404	19	q13.31	44376519	44384291	3.1e-05	4.4e-05	0.905	1	1.19
ZNF221	19	q13.31	44455380	44471752	3.6e-05	9.8e-05	0.994	1	1.17
ZNF222	19	q13.31	44529494	44537260	1.4e-05	0.00016	1	1	0.61
ZNF226	19	q13.31	44669215	44681836	3.4e-05	5.9e-05	0.917	1	0.68
ZNF227	19	q13.31	44716691	44741420	4.8e-05	0.00016	1	1	0.66
ZNF235	19	q13.31	44782947	44813601	1.1e-05	0.0001	0.999	1	0.95
ZFP112	19	q13.31	44830706	44905774	1.3e-05	3.9e-05	0.901	1	1.14
ZNF229	19	q13.31	44930426	44952665	6.2e-05	0.00014	0.905	1	0.92
ZNF180	19	q13.31	44979861	45004574	3.9e-05	5.8e-05	0.602	1	1
PVR	19	q13.31	45147098	45169429	3.3e-05	5.5e-05	0.938	1	-1.3
APOE	19	q13.32	45408956	45412650	0.00011	0.00016	0.658	1	1.85
APOC1	19	q13.32	45417921	45422606	3.9e-05	4.1e-05	0.658	1	1.82
BLOC1S3	19	q13.32	45682003	45685057	9.1e-06	6.1e-05	0.973	1	-0.55
MARK4	19	q13.32	45754550	45808541	0.0001	0.00012	0.602	1	-0.99
ERCC2	19	q13.32	45854246	45873876	2.3e-05	9.6e-05	0.759	1	-0.32
CD3EAP	19	q13.32	45909467	45914024	0.0003	0.00025	0.289	1	1.87
ERCC1	19	q13.32	45910591	45982086	0.00017	0.00013	0.37	1	-0.37
RTN2	19	q13.32	45988550	46000313	2.4e-05	5.1e-05	0.843	1	-1.67
OPA3	19	q13.32	46030685	46105470	9.5e-05	0.00011	0.658	1	-0.92
EML2	19	q13.32	46112660	46148726	9.3e-05	0.00016	0.876	1	-1.28
SIX5	19	q13.32	46268044	46272141	4.8e-05	0.00012	0.891	1	0.86
DMWD	19	q13.32	46286205	46296060	1.7e-05	4.3e-05	0.544	1	-0.81
MYPOP	19	q13.32	46393285	46405862	2e-05	6.4e-05	0.986	1	-1.81
NOVA2	19	q13.32	46437010	46476804	6.6e-06	3.5e-05	0.996	1	-0.63
PPP5C	19	q13.32	46850251	46896238	0.00012	0.00018	0.938	1	-0.94
PNMAL1	19	q13.32	46969750	46974820	3.5e-05	6.8e-05	0.968	1	-1.13
CALM3	19	q13.32	47104566	47114039	4.2e-06	4.2e-06	0.53	1	-2.26
DACT3	19	q13.32	47150869	47164395	4.7e-05	6.1e-05	0.824	1	-1.44
STRN4	19	q13.32	47222770	47250251	0.00013	0.0001	0.289	1	-0.74
FKRP	19	q13.32	47249303	47261832	1.6e-05	6.6e-05	0.993	1	-1.01
AP2S1	19	q13.32	47341423	47354203	4e-05	8.7e-05	0.962	1	-1.09
NPAS1	19	q13.32	47524143	47549016	6.1e-05	8.6e-05	0.843	1	-1.54
SAE1	19	q13.32	47634080	47713892	2.1e-05	0.0001	0.994	1	-0.8
CCDC9	19	q13.32	47759731	47775208	7.1e-05	9.1e-05	0.917	1	-0.94
MEIS3	19	q13.32	47906316	47922780	7.7e-05	7.7e-05	0.824	1	-0.57
SLC8A2	19	q13.32	47931279	47975307	4.8e-05	0.00012	0.999	1	-2.78
NAPA	19	q13.33	47990891	48018497	1.5e-05	5.4e-05	0.982	1	-1.21
GLTSCR1	19	q13.33	48111453	48206534	0.00015	0.00016	0.515	1	-0.63
EHD2	19	q13.33	48216601	48246390	1.9e-05	3.8e-05	0.711	1	-0.79
GLTSCR2	19	q13.33	48248793	48260323	4.2e-05	5.8e-05	0.573	1	0.69
SEPW1	19	q13.33	48281842	48287941	3e-05	3.8e-05	0.803	1	-1.19
PLA2G4C	19	q13.33	48551100	48614109	1.4e-05	5.5e-05	0.997	1	-0.94
ZNF114	19	q13.33	48774654	48790863	5.5e-05	9.6e-05	0.782	1	1.65
TMEM143	19	q13.33	48835613	48867197	2.9e-05	3.1e-05	0.485	1	-0.72
KDELR1	19	q13.33	48885827	48894810	6.8e-06	3.5e-05	0.891	1	-0.52
KCNJ14	19	q13.33	48958766	48969367	1.3e-05	4.3e-05	0.978	1	-0.82
CYTH2	19	q13.33	48972289	48985571	3.2e-05	5.8e-05	0.876	1	-0.49
LMTK3	19	q13.33	48988528	49016446	3.7e-05	8.2e-05	0.999	1	-0.88
SPHK2	19	q13.33	49122548	49133973	8.5e-05	0.00013	0.891	1	-0.47
DBP	19	q13.33	49133820	49140639	5.3e-05	4.4e-05	0.315	1	-0.93
CA11	19	q13.33	49141272	49149451	8.8e-05	9.8e-05	0.602	1	-2.53
FUT1	19	q13.33	49251268	49258647	5.5e-05	0.00016	0.994	1	-2.07
BCAT2	19	q13.33	49298322	49314320	0.00018	7.1e-05	0.241	1	-0.71
HSD17B14	19	q13.33	49316279	49339934	2.7e-05	9.4e-05	0.968	1	0.96
PLEKHA4	19	q13.33	49340355	49371884	6.4e-05	3.6e-05	0.124	1	1.2
PPP1R15A	19	q13.33	49375649	49379318	6e-05	6.6e-05	0.456	1	-1.24
NUCB1	19	q13.33	49403307	49426528	7.7e-07	2.5e-05	0.992	1	-0.6
BAX	19	q13.33	49458072	49465055	1.7e-05	0.00011	0.993	1	0.69
LIN7B	19	q13.33	49617581	49621717	7.4e-05	6.8e-05	0.264	1	-1.11
C19orf73	19	q13.33	49621655	49622397	1.1e-05	7.9e-05	0.997	1	1.04
PPFIA3	19	q13.33	49622663	49654278	3.3e-05	6.7e-05	0.947	1	-1.7
FLT3LG	19	q13.33	49977486	49989487	6.6e-05	8.7e-05	0.759	1	1.28
RPL13A	19	q13.33	49990811	49995565	7.3e-05	0.00021	0.86	1	1.42
FCGRT	19	q13.33	50015536	50029685	4.2e-07	1.2e-05	0.881	1	1.07
PRR12	19	q13.33	50094912	50129695	0.0001	0.00016	0.928	1	-0.54
SCAF1	19	q13.33	50145382	50161905	8.8e-05	0.00014	0.876	1	-0.69
PRMT1	19	q13.33	50179043	50192286	0.00021	0.00014	0.0952	1	-0.48
CPT1C	19	q13.33	50194373	50216988	2.6e-05	0.00017	1	1	-0.69
TBC1D17	19	q13.33	50380682	50392006	9.3e-05	0.00012	0.658	1	-0.57
IL4I1	19	q13.33	50392916	50432796	0.00011	0.00011	0.573	1	2.86
ATF5	19	q13.33	50431974	50437192	6.7e-05	8.7e-05	0.658	1	-1.7
VRK3	19	q13.33	50479726	50528805	5.1e-05	7.9e-05	0.782	1	-0.59
NR1H2	19	q13.33	50832949	50886266	5.4e-05	7e-05	0.515	1	-0.56
FAM71E1	19	q13.33	50970047	50980003	4.9e-06	8.2e-06	0.824	1	-1.06
ASPDH	19	q13.33	51014858	51017947	2.9e-05	6.2e-05	0.982	1	-1.42
LRRC4B	19	q13.33	51020149	51071302	3.5e-05	7.2e-05	0.962	1	-0.48
SHANK1	19	q13.33	51165084	51222707	0.00013	0.00018	0.955	1	-2.21
IGLON5	19	q13.41	51815102	51833608	3.5e-05	0.00013	1	1	-0.88
VSIG10L	19	q13.41	51834790	51845378	2e-05	3e-05	0.702	1	-1.2
ZNF614	19	q13.41	52516021	52531680	3.1e-05	8.6e-05	0.962	1	1.24
PPP2R1A	19	q13.41	52693274	52730687	2.2e-05	9.5e-05	0.968	1	-0.79
ZNF766	19	q13.41	52772824	52795977	2e-05	0.00014	0.999	1	0.52
ZNF480	19	q13.41	52800425	52827333	5.9e-05	0.00012	0.824	1	1.22
ZNF610	19	q13.41	52839498	52870375	2.3e-05	4.8e-05	0.986	1	0.97
ZNF528	19	q13.41	52901102	52921657	1.2e-05	4.7e-05	0.988	1	0.72
ZNF701	19	q13.41	53073526	53090427	1.4e-05	3.6e-05	0.978	1	0.71
ZNF83	19	q13.41	53115620	53193741	3.8e-05	4.2e-05	0.398	1	1.09
ZNF600	19	q13.41	53268747	53290034	1.8e-05	6.1e-05	0.935	1	1.74
ZNF468	19	q13.41	53341786	53360902	7.2e-06	5.1e-05	0.988	1	0.99
ZNF160	19	q13.42	53569867	53606687	5e-05	7.8e-05	0.824	1	0.45
ZNF677	19	q13.42	53727087	53758126	1.2e-05	9.6e-06	0.515	1	0.87
MYADM	19	q13.42	54369477	54379691	0.00018	0.00017	0.456	1	-2.04
PRKCG	19	q13.42	54382444	54410906	0.00021	0.00025	0.962	1	-4.11
CACNG7	19	q13.42	54412589	54447195	4.4e-05	0.00012	0.999	1	-0.41
CACNG6	19	q13.42	54495542	54515923	5.5e-05	7e-05	0.782	1	2.67
OSCAR	19	q13.42	54597933	54606000	1.2e-05	5.8e-05	0.917	1	1.23
NDUFA3	19	q13.42	54606036	54614898	0.00014	7.1e-05	0.197	1	-0.66
CNOT3	19	q13.42	54641444	54659419	5.5e-05	0.00011	0.928	1	-0.38
MBOAT7	19	q13.42	54677107	54693733	3e-05	4.7e-05	0.456	1	-1.56
TSEN34	19	q13.42	54693789	54697585	0.0001	0.00015	0.685	1	0.71
PPP1R12C	19	q13.42	55602283	55628927	0.00011	0.0001	0.456	1	-1.03
SYT5	19	q13.42	55684464	55691720	9.4e-05	4.9e-05	0.124	1	-3.07
PTPRH	19	q13.42	55692618	55720874	5.5e-05	0.00014	0.991	1	-2.1
TMEM86B	19	q13.42	55738002	55740632	1.3e-05	3.8e-05	0.974	1	-0.66
HSPBP1	19	q13.42	55773592	55791751	0.00015	7.1e-05	0.0716	1	-0.68
BRSK1	19	q13.42	55795534	55823901	0.00013	0.00012	0.157	1	-2.1
NAT14	19	q13.42	55996594	55998935	1.4e-05	8.5e-05	0.997	1	-0.86
ZNF580	19	q13.42	56152392	56154835	1.6e-05	2.9e-05	0.938	1	-0.64
ZNF581	19	q13.42	56154986	56156988	2.3e-05	4e-05	0.544	1	0.64
EPN1	19	q13.42	56186561	56207132	8e-05	0.00016	0.997	1	-0.62
ZNF444	19	q13.43	56652556	56672261	5.3e-05	5.2e-05	0.37	1	-0.55
ZNF582	19	q13.43	56894648	56904889	1.7e-05	6.5e-05	0.928	1	0.85
ZNF583	19	q13.43	56915383	56938733	3.6e-05	0.00012	1	1	1.1
ZNF667	19	q13.43	56950696	56988770	5.4e-06	2.7e-05	0.962	1	-1.19
ZNF471	19	q13.43	57019212	57040270	1.5e-05	4.7e-05	0.917	1	0.74
ZNF470	19	q13.43	57078890	57094261	2.6e-05	5.2e-05	0.978	1	0.69
ZNF71	19	q13.43	57106664	57135540	2.1e-05	6.8e-05	0.991	1	-0.42
ZNF264	19	q13.43	57702868	57734212	5.5e-05	0.00015	0.991	1	-1.1
ZNF805	19	q13.43	57751973	57774106	1.4e-05	0.0001	1	1	-0.48
ZNF304	19	q13.43	57862645	57871266	4.3e-05	0.00011	0.994	1	-0.45
ZNF547	19	q13.43	57874891	57890923	1.2e-05	3e-05	0.947	1	0.43
VN1R1	19	q13.43	57966542	57967854	6.7e-06	9.5e-06	0.797	1	0.96
ZNF776	19	q13.43	58258164	58269527	5.9e-06	3.8e-05	0.994	1	-0.55
ZNF586	19	q13.43	58280997	58320617	1.4e-06	3.5e-05	1	1	0.48
ZNF256	19	q13.43	58452206	58459077	1.2e-05	4.4e-05	0.978	1	0.35
ZNF606	19	q13.43	58488421	58514717	1.5e-05	0.00011	0.999	1	0.98
ZSCAN1	19	q13.43	58545400	58565999	2.4e-05	3.1e-05	0.803	1	0.83
ZSCAN18	19	q13.43	58595212	58629793	6.4e-06	7.1e-06	0.605	1	-0.8
ZNF329	19	q13.43	58637697	58666477	2.4e-05	0.00012	0.994	1	-0.86
ZNF544	19	q13.43	58740070	58775010	1.8e-05	3.7e-05	0.876	1	-0.54
ZNF8	19	q13.43	58790318	58807254	3e-06	5.9e-05	1	1	-0.52
ZSCAN22	19	q13.43	58838385	58853712	4.7e-05	0.00012	0.988	1	-0.81
ZNF837	19	q13.43	58878993	58892389	0.00014	0.00015	0.63	1	1
ZNF132	19	q13.43	58944182	58951589	1.1e-05	7.2e-05	0.999	1	-0.39
ZNF324	19	q13.43	58978459	58984781	4.3e-05	3.7e-05	0.736	1	-0.57
UBE2M	19	q13.43	59067080	59070343	3.5e-05	2.9e-05	0.456	1	-0.67
