# Supplementary material for: Network-based analysis of oligodendrogliomas predicts novel cancer gene candidates within the region of the 1p/19q co-deletion
Source: Acta Neuropathol Commun. 2018 Jun 11;6:49. doi: 10.1186/s40478-018-0544-y (PMC5996550; doi:10.1186/s40478-018-0544-y)
Supplement: Supplementary file 8 — Table S7. Genes located on rarely mutated chromosomal arms with strong impact on metabolic pathways. (XLS 187 kb) [file 40478_2018_544_MOESM8_ESM.xls]

## Sheet: Deletion_4q_ImpactGenesOn_MetabolicPathways
Gene	Chr	Band	Start	Stop	AvgImpactOnMetabolicPathwayGenes	AvgImpactOnMetabolicPathwayGenes_RandomNetworks	p.Value	q.Value	GeneExpLogRatio_Tumor_vs_Normal
PPID	4	q32.1	159630286	159644548	0.00054	0.00011	0.000977	0.153	-1.23
PAPSS1	4	q25	108511433	108641608	0.00063	0.00016	0.00293	0.23	-0.74
TMEM155	4	q27	122680088	122686582	0.00021	9.3e-05	0.00684	0.358	-3.05
THAP9	4	q21.22	83821837	83841438	0.00015	3.4e-05	0.00977	0.383	1.2
LPHN3	4	q13.1	62066976	62938184	9e-05	5e-05	0.0186	0.416	0.76
PPM1K	4	q22.1	89183315	89205921	0.00022	0.00017	0.0186	0.416	-1.49
METTL14	4	q26	119606523	119632201	0.00016	9.2e-05	0.0186	0.416	0.82
PPA2	4	q24	106290234	106395238	0.00055	0.00027	0.0244	0.426	-1.09
TMEM144	4	q32.1	159122756	159176563	0.00014	2.8e-05	0.022	0.426	-3.79
TSPAN5	4	q23	99391518	99579780	0.00013	7.9e-05	0.0322	0.506	-3.59
AASDH	4	q12	57204456	57253666	5.3e-05	1.5e-05	0.042	0.549	0.99
SLC4A4	4	q13.3	72053003	72437804	7.9e-05	2.8e-05	0.042	0.549	0.74
UNC5C	4	q22.3	96083655	96470357	0.00011	3.3e-05	0.0527	0.591	-2.71
ENPP6	4	q35.1	185009859	185142383	0.00026	0.00015	0.0527	0.591	-2.29
C4orf21	4	q25	113460492	113558151	0.00012	6.4e-05	0.0654	0.685	1.06
KIT	4	q12	55524085	55606881	0.00019	0.00013	0.0801	0.698	-1.4
HERC3	4	q22.1	89444961	89629693	0.00012	4.9e-05	0.0801	0.698	-1.49
ANKRD50	4	q28.1	125585207	125633887	7.1e-05	3.7e-05	0.0801	0.698	0.87
TIGD4	4	q31.3	153690506	153700916	5.4e-05	2.7e-05	0.0967	0.759	2.09
SPOCK3	4	q32.3	167654535	168155947	0.00025	0.0002	0.0967	0.759	-2.64
SMARCA5	4	q31.21	144434616	144478639	0.00013	0.00013	0.116	0.869	0.83
METAP1	4	q23	99916771	99983964	6.4e-05	7.1e-05	0.138	0.94	-0.67
SLC25A4	4	q35.1	186064395	186068434	0.00021	0.00015	0.138	0.94	-1.66
SGCB	4	q12	52886872	52904648	2.5e-05	2.7e-05	0.784	1	0.2
RASL11B	4	q12	53728457	53733000	2.8e-06	1.2e-05	0.922	1	-2.01
LNX1	4	q12	54325468	54567572	5.3e-06	2.1e-05	0.951	1	-2.39
PDGFRA	4	q12	55095264	55164414	0.00024	0.0002	0.577	1	2.2
SRD5A3	4	q12	56212276	56239263	2.8e-05	8.5e-05	0.92	1	-0.81
TMEM165	4	q12	56262124	56292339	3.1e-05	3.4e-05	0.723	1	-1.83
EXOC1	4	q12	56719782	56771200	0.00015	0.00016	0.461	1	0.95
CEP135	4	q12	56815037	56899270	1.1e-05	1.5e-05	0.761	1	1.46
KIAA1211	4	q12	57036361	57194791	2.4e-05	3.4e-05	0.312	1	0.99
PAICS	4	q12	57301907	57327534	2.6e-05	0.00025	0.839	1	0.48
SRP72	4	q12	57333081	57369846	1.8e-05	4.1e-05	0.652	1	0.56
HOPX	4	q12	57514155	57548065	5.8e-05	8.8e-05	0.968	1	-2.11
EPHA5	4	q13.1	66185281	66536213	1.3e-05	1.6e-05	0.839	1	-2.39
CENPC1	4	q13.2	68337521	68411324	2.6e-05	4.6e-05	0.958	1	1.35
UBA6	4	q13.2	68481479	68566897	5.1e-05	5.1e-05	0.385	1	0.58
YTHDC1	4	q13.2	69176105	69215807	2.8e-05	4.1e-05	0.615	1	0.05
UTP3	4	q13.3	71554196	71556267	4.4e-05	5.2e-05	0.884	1	-0.13
RUFY3	4	q13.3	71569921	71673032	2.3e-05	5e-05	0.903	1	0.4
GRSF1	4	q13.3	71681499	71705662	8.9e-05	0.0002	0.539	1	-0.9
DCK	4	q13.3	71858255	71896631	0.00012	0.00028	0.986	1	-1.05
CXCL5	4	q13.3	74861359	74864496	2.9e-06	1.2e-05	0.991	1	1.49
MTHFD2L	4	q13.3	74979891	75168816	7.7e-05	0.00023	0.976	1	2.22
PARM1	4	q13.3	75858305	75975325	0.00012	0.00019	0.577	1	-2.52
THAP6	4	q21.1	76439156	76475683	2.3e-06	1.1e-05	0.971	1	0.36
CDKL2	4	q21.1	76503215	76555900	0.00012	0.00018	0.461	1	-2.14
G3BP2	4	q21.1	76567966	76649709	1.8e-05	1e-05	0.682	1	-0.88
USO1	4	q21.1	76649762	76735382	3.8e-05	4.3e-05	0.935	1	0.27
ART3	4	q21.1	76932337	77033955	1.7e-05	2.6e-05	0.971	1	-3.11
NUP54	4	q21.1	77035812	77069668	8.1e-06	3.7e-05	0.995	1	0.02
SHROOM3	4	q21.1	77356253	77704406	0.00011	0.00014	0.5	1	-2.91
CCNI	4	q21.1	77968311	77997158	6.9e-05	8.6e-05	0.577	1	-1.23
CCNG2	4	q21.1	78078304	78354542	1.4e-05	4.7e-05	0.722	1	-1.05
MRPL1	4	q21.1	78783674	78882347	5.2e-05	7.5e-05	0.615	1	0.76
FRAS1	4	q21.21	78978724	79465423	2.8e-06	3.9e-05	0.985	1	-3.53
ANTXR2	4	q21.21	80822303	81046608	1.9e-05	7.8e-05	0.903	1	0.54
PRDM8	4	q21.21	81105033	81125483	1.8e-05	4.4e-05	0.882	1	-2.77
RASGEF1B	4	q21.21	82347547	82393082	2.3e-05	7.3e-05	0.981	1	-0.96
SCD5	4	q21.22	83550692	83720010	8.9e-06	3.3e-05	0.998	1	0.3
COQ2	4	q21.23	84182689	84206067	5.2e-05	3.6e-05	0.539	1	0.64
HELQ	4	q21.23	84328496	84377009	2.4e-05	0.00011	1	1	0.34
FAM175A	4	q21.23	84382092	84444501	6.3e-05	7.5e-05	0.652	1	1.32
CDS1	4	q21.23	85504132	85572491	2e-05	4.5e-05	0.903	1	-2.18
MAPK10	4	q21.3	86936276	87515284	3.2e-05	3.6e-05	0.947	1	-1.67
SPARCL1	4	q22.1	88394487	88452213	2.3e-05	2.1e-05	0.577	1	0.42
FAM13A	4	q22.1	89647106	90032549	2.7e-05	5.9e-05	0.92	1	0.09
TIGD2	4	q22.1	90033968	90036050	1.9e-05	7.1e-05	0.938	1	0.97
GPRIN3	4	q22.1	90165429	90229161	9.7e-06	2.3e-05	0.92	1	1.27
SNCA	4	q22.1	90645250	90759466	3.6e-05	7.9e-05	0.958	1	-2.76
SMARCAD1	4	q22.3	95128762	95212443	5.6e-05	7.8e-05	0.278	1	1.18
PDLIM5	4	q22.3	95373037	95589377	9.6e-05	6.5e-05	0.278	1	1.24
RAP1GDS1	4	q23	99182535	99365012	0.0001	9.7e-05	0.722	1	-1.87
EIF4E	4	q23	99792835	99851788	5.7e-05	9.1e-05	0.958	1	-2.05
RG9MTD2	4	q23	100467866	100485189	5.3e-06	5.9e-05	1	1	0.4
EMCN	4	q24	101316498	101801283	0.00017	0.00018	0.539	1	1.1
PPP3CA	4	q24	101944566	102269435	0.00016	0.00014	0.278	1	-1.88
CISD2	4	q24	103790135	103810399	0.00024	0.00022	0.312	1	-1.33
CXXC4	4	q24	105389469	105416058	0.00013	7e-05	0.246	1	1.88
TET2	4	q24	106067032	106200973	6.6e-06	7.2e-05	0.998	1	1.11
INTS12	4	q24	106603784	106817143	9.7e-06	4e-05	0.997	1	0.4
GSTCD	4	q24	106629935	106768885	1.2e-05	2.5e-05	0.812	1	0.37
TBCK	4	q24	106965474	107242652	6.3e-06	2.6e-05	0.999	1	0.33
AIMP1	4	q24	107236701	107270383	2.8e-05	4.7e-05	0.754	1	1.07
SGMS2	4	q25	108745719	108836203	3.9e-05	9e-05	0.999	1	-1.18
CYP2U1	4	q25	108852525	108874613	1.1e-05	5e-05	0.998	1	0.55
HADH	4	q25	108910870	108956331	0.00018	0.00019	0.385	1	-0.21
OSTC	4	q25	109571740	109588976	6.4e-06	2.2e-05	0.99	1	-0.04
CCDC109B	4	q25	110481361	110609874	2.4e-05	2.9e-05	0.312	1	-1.42
CFI	4	q25	110661852	110723335	2.7e-05	0.00012	0.958	1	1.15
GAR1	4	q25	110736666	110745893	2.7e-05	2.4e-05	0.577	1	-0.03
C4orf32	4	q25	113066553	113110237	2.1e-05	2.9e-05	0.92	1	-1.21
LARP7	4	q25	113558120	113578748	0.0001	0.00016	0.652	1	1.3
SEC24D	4	q26	119643978	119759838	1.9e-05	6.3e-05	0.976	1	-0.92
PRDM5	4	q27	121606074	121844025	7.8e-05	8.1e-05	0.688	1	1.44
EXOSC9	4	q27	122722472	122738176	9.5e-06	5.2e-05	0.993	1	0.17
TRPC3	4	q27	122800182	122872909	1.9e-05	3e-05	0.862	1	1.03
FGF2	4	q27	123747863	123819391	6.2e-05	7.8e-05	0.615	1	0.87
NUDT6	4	q28.1	123813730	123844123	2.8e-05	0.0001	0.92	1	1.51
SPATA5	4	q28.1	123844229	124235809	5e-06	2.3e-05	0.903	1	0.32
PLK4	4	q28.2	128802016	128820350	4.4e-05	7.4e-05	0.884	1	1.72
MFSD8	4	q28.2	128838960	128887150	3.3e-05	6.1e-05	0.812	1	0.45
SCLT1	4	q28.2	129786076	130014764	0.00012	9.7e-05	0.216	1	1.09
C4orf33	4	q28.2	130014472	130034487	9.3e-06	0.00011	0.997	1	1
CCRN4L	4	q31.1	139936943	139966906	5.9e-05	0.00011	0.958	1	-1.09
NAA15	4	q31.1	140222609	140341187	8e-05	9.3e-05	0.754	1	0.59
RAB33B	4	q31.1	140374386	140397763	5e-06	2.8e-05	0.784	1	-1.03
MAML3	4	q31.1	140640419	141075338	1.7e-05	7.8e-05	0.968	1	-1.6
CLGN	4	q31.1	141309609	141349122	2.8e-05	7.2e-05	0.754	1	1.47
ELMOD2	4	q31.1	141445312	141474924	2e-05	1.1e-05	0.722	1	1.23
TBC1D9	4	q31.21	141541919	141677274	3.2e-05	4.6e-05	0.539	1	-1.15
USP38	4	q31.21	144106070	144144983	8.3e-06	3.6e-05	0.997	1	0.29
HHIP	4	q31.21	145567173	145666423	0.00019	0.00018	0.461	1	-3.7
ABCE1	4	q31.21	146019084	146050331	5.1e-05	0.00024	0.999	1	0.88
SMAD1	4	q31.21	146402346	146479231	4.8e-05	3.1e-05	0.188	1	0.92
MMAA	4	q31.21	146539415	146581187	4.5e-06	1.5e-05	0.993	1	0.38
SLC10A7	4	q31.22	147175127	147443123	1.4e-06	7.7e-06	0.981	1	0.17
EDNRA	4	q31.22	148402069	148466106	2.9e-06	6.4e-05	0.968	1	0.42
PRMT10	4	q31.23	148558936	148605381	2.9e-05	5.5e-05	0.993	1	0.37
DCLK2	4	q31.23	150999426	151178609	2.7e-05	2.3e-05	0.423	1	0.57
SH3D19	4	q31.3	152041431	152149182	1.2e-05	6.5e-05	1	1	0.4
FBXW7	4	q31.3	153242410	153456172	2.5e-05	0.00016	1	1	-1.85
ARFIP1	4	q31.3	153701089	153839615	6.4e-06	3.2e-05	0.999	1	-0.03
FHDC1	4	q31.3	153857504	153900848	9.7e-05	0.00013	0.884	1	1.54
KIAA0922	4	q31.3	154387498	154557863	1e-05	2.5e-05	0.986	1	0.56
TLR2	4	q31.3	154622652	154626851	4.1e-05	0.00011	0.947	1	1.75
RNF175	4	q31.3	154631277	154681387	3.2e-05	7.5e-05	0.92	1	-2.58
PLRG1	4	q31.3	155456158	155471587	2.5e-05	0.00011	0.958	1	0.47
GUCY1B3	4	q32.1	156680144	156728743	0.00018	0.00019	0.652	1	-2.25
PDGFC	4	q32.1	157681606	157892546	1.4e-05	7.6e-05	1	1	0.72
GLRB	4	q32.1	157997209	158093242	3.6e-05	0.00014	0.998	1	-1.12
GRIA2	4	q32.1	158125334	158287227	4.3e-06	7.8e-05	1	1	0.79
NPY1R	4	q32.2	164245113	164265984	5.7e-06	1.7e-05	0.884	1	-1.96
KLHL2	4	q32.3	166128770	166244308	2.6e-06	3.7e-05	0.92	1	-2.06
DDX60	4	q32.3	169137444	169239958	4.3e-05	0.0001	0.99	1	1.69
DDX60L	4	q32.3	169277886	169458937	1.7e-05	6.7e-05	0.997	1	0.81
PALLD	4	q32.3	169418217	169849608	3.1e-06	1.6e-05	0.92	1	0.22
CBR4	4	q32.3	169784921	169931426	2.2e-05	6.7e-05	0.997	1	0.61
SH3RF1	4	q33	170015407	170192256	1e-05	8.7e-05	0.839	1	-1.26
NEK1	4	q33	170314426	170533780	2.6e-05	1.6e-05	0.385	1	1.14
C4orf27	4	q33	170650616	170679104	2.4e-05	4.7e-05	0.784	1	0.24
SCRG1	4	q34.1	174309299	174327531	3.1e-06	4.3e-05	0.986	1	0.25
FBXO8	4	q34.1	175157809	175205415	1.7e-05	2.4e-05	0.688	1	0.02
ODZ3	4	q34.3	183065140	183724177	1.6e-05	8.3e-05	0.884	1	-3.05
DCTD	4	q35.1	183811213	183839089	0.00041	0.0004	0.461	1	-2.19
WWC2	4	q35.1	184020446	184241930	7.3e-06	1.7e-05	0.839	1	0.45
CDKN2AIP	4	q35.1	184365744	184369351	4.2e-05	6e-05	0.577	1	0.26
CASP3	4	q35.1	185548850	185570663	9.2e-06	2.4e-05	0.99	1	-0.05
CCDC111	4	q35.1	185570767	185616117	4.4e-05	3.2e-05	0.539	1	0.73
ACSL1	4	q35.1	185676749	185747972	0.00014	0.00021	0.99	1	-1.94
KIAA1430	4	q35.1	186080819	186130658	2.2e-05	4.7e-05	0.884	1	0.85
LRP2BP	4	q35.1	186285032	186317053	1.7e-05	3.5e-05	0.986	1	0.55
UFSP2	4	q35.1	186320694	186347139	1.2e-05	5.5e-05	0.99	1	0.07
SORBS2	4	q35.1	186506598	186877806	3.9e-05	4.8e-05	0.577	1	-1.8
TLR3	4	q35.1	186990306	187006255	1.1e-05	4.4e-05	0.812	1	1.75
FRG1	4	q35.2	190861943	190884359	3.5e-05	9.9e-05	0.976	1	1.61

## Sheet: Duplication_7p_ImpactGenesOn_MetabolicPathways
Gene	Chr	Band	Start	Stop	AvgImpactOnMetabolicPathwayGenes	AvgImpactOnMetabolicPathwayGenes_RandomNetworks	p.Value	q.Value	GeneExpLogRatio_Tumor_vs_Normal
GARS	7	p14.3	30634297	30673649	0.00052	0.00016	0.000977	0.085	-0.14
TWISTNB	7	p21.1	19735085	19748710	0.00078	0.00013	0.00684	0.297	1.06
GBAS	7	p11.2	56019486	56067874	0.0004	0.0001	0.0137	0.396	0.77
CYCS	7	p15.3	25159710	25164980	0.00011	3.5e-05	0.0186	0.404	-0.23
AIMP2	7	p22.1	6048876	6063465	0.00012	8.6e-05	0.0322	0.467	2.01
NDUFA4	7	p21.3	10971578	10979883	0.00039	0.00019	0.0322	0.467	-0.37
BLVRA	7	p13	43798279	43846939	8.3e-05	4.6e-05	0.0527	0.655	1.27
NUDT1	7	p22.3	2281857	2290781	0.00012	8.9e-05	0.0967	0.841	1.73
PLEKHA8	7	p14.3	30067020	30170096	0.00018	0.00013	0.0967	0.841	2.83
CCM2	7	p13	45039074	45116068	0.00013	3.6e-05	0.0967	0.841	-0.35
PDGFA	7	p22.3	536895	559933	5e-05	0.00019	0.999	1	-1.01
PRKAR1B	7	p22.3	588834	767287	2.6e-05	0.0002	0.997	1	-2.27
HEATR2	7	p22.3	766338	829190	6.6e-05	0.00011	0.935	1	0.92
SUN1	7	p22.3	855528	936072	3.6e-05	2.2e-05	0.348	1	-0.16
ADAP1	7	p22.3	937540	995043	9.4e-05	0.00012	0.812	1	-2.34
MAFK	7	p22.3	1570350	1582679	2.8e-05	5.6e-05	0.862	1	-0.71
EIF3B	7	p22.3	2393721	2420380	6.1e-05	5.4e-05	0.188	1	1.27
AMZ1	7	p22.3	2719156	2804759	4.3e-05	6.2e-05	0.188	1	1.98
GNA12	7	p22.2	2767746	2883958	2.6e-05	0.00014	1	1	0.94
SDK1	7	p22.2	3341080	4308632	2.9e-05	4.7e-05	0.935	1	-2.08
MMD2	7	p22.1	4945620	4998844	2.5e-05	8.7e-05	0.999	1	1.6
RBAK	7	p22.1	5023349	5112854	2.6e-05	0.00013	0.947	1	1.97
FBXL18	7	p22.1	5470966	5553429	6.3e-06	2.4e-05	0.947	1	-0.59
RNF216	7	p22.1	5659678	5821370	5.8e-05	0.00013	0.652	1	0.96
CYTH3	7	p22.1	6201407	6312275	2.5e-05	3.3e-05	0.5	1	-0.39
RAC1	7	p22.1	6414154	6443608	3.6e-05	4.6e-05	0.862	1	-0.32
ZNF12	7	p22.1	6728064	6746620	2.8e-05	7.4e-05	0.754	1	1.57
MIOS	7	p21.3	7606503	7648560	5.5e-05	0.00012	0.903	1	1.13
RPA3	7	p21.3	7676149	7758238	2.9e-05	7.6e-05	0.278	1	0.02
ICA1	7	p21.3	8152814	8302317	1.8e-05	5.8e-05	0.754	1	-2.45
PHF14	7	p21.3	11013499	11209250	2.8e-05	0.00013	0.539	1	1.08
TMEM106B	7	p21.3	12250867	12276886	4.7e-05	0.00012	0.903	1	2.09
ETV1	7	p21.2	13930853	14031050	0.0002	0.00017	0.423	1	2.18
TSPAN13	7	p21.1	16793160	16824161	1.3e-05	5.8e-05	0.999	1	-0.61
SNX13	7	p21.1	17832466	17980130	5.3e-05	3.1e-05	0.423	1	1.83
ITGB8	7	p21.1	20370325	20450419	2.1e-05	5.2e-05	0.986	1	1.14
RAPGEF5	7	p15.3	22157909	22396763	0.00031	0.00029	0.722	1	-2.75
FAM126A	7	p15.3	22980878	23053749	1e-05	4.5e-05	0.947	1	1.68
KLHL7	7	p15.3	23145353	23215040	0.00012	0.00017	0.461	1	1.18
NUPL2	7	p15.3	23221446	23240630	4.6e-05	0.00014	0.539	1	1.46
C7orf46	7	p15.3	23719749	23742868	3.4e-05	3.1e-05	0.453	1	-3.23
DFNA5	7	p15.3	24737972	24809244	3.6e-05	0.0001	0.839	1	1.93
OSBPL3	7	p15.3	24836158	25021253	3.8e-05	0.0001	0.976	1	-1.34
CBX3	7	p15.2	26240782	26252976	3e-05	0.00012	0.976	1	1.39
SNX10	7	p15.2	26331541	26413949	0.00013	0.00016	0.577	1	-2.5
SKAP2	7	p15.2	26706681	27034858	9.3e-06	4.2e-05	0.968	1	-2.81
TAX1BP1	7	p15.2	27778950	27880938	8e-05	0.0001	0.385	1	1.41
JAZF1	7	p15.1	27870192	28220362	1.2e-05	7.9e-06	0.246	1	-0.16
CPVL	7	p14.3	29034847	29235067	7.6e-06	1.9e-05	0.935	1	1.27
CHN2	7	p14.3	29186185	29553944	4.7e-05	9.1e-05	0.99	1	-3.37
SCRN1	7	p14.3	29959719	30029905	9.5e-05	1.3e-05	0.138	1	-1.03
FKBP14	7	p14.3	30050203	30066300	3e-05	2.3e-05	0.278	1	1.81
C7orf41	7	p14.3	30174426	30202378	1.3e-05	4.9e-05	0.938	1	-2.82
ZNRF2	7	p14.3	30323923	30452118	1.7e-05	2.2e-05	0.577	1	-0.41
RP9P	7	p14.3	32956427	32982788	8.3e-05	0.00013	0.652	1	1.76
RP9	7	p14.3	33134409	33149013	4.2e-06	9.6e-05	1	1	1.46
EEPD1	7	p14.2	36192758	36341152	0.00021	0.00036	0.947	1	1.82
KIAA0895	7	p14.2	36363830	36429734	1.9e-05	3.8e-05	0.839	1	-0.26
ELMO1	7	p14.1	36893961	37488852	5.6e-05	2.8e-05	0.5	1	-0.38
EPDR1	7	p14.1	37723446	37991543	1.2e-05	2.5e-05	0.976	1	-1.29
SFRP4	7	p14.1	37945543	38065297	4.7e-05	9.2e-05	0.857	1	0.71
STARD3NL	7	p14.1	38217824	38270272	4.9e-05	6e-05	0.839	1	0.66
AMPH	7	p14.1	38423305	38671167	3.1e-05	2.3e-05	0.688	1	-2.33
C7orf10	7	p14.1	40174575	40900362	4.4e-05	4.7e-05	0.385	1	0.97
PSMA2	7	p14.1	42956460	42971822	2.5e-05	6.7e-05	0.652	1	1.14
MRPL32	7	p14.1	42971799	42988557	1.1e-05	3.3e-05	0.99	1	1.02
HECW1	7	p14.1	43152198	43602938	1e-05	2.7e-05	0.981	1	-1
STK17A	7	p13	43622357	43666385	7.8e-05	0.00014	0.986	1	1.62
C7orf44	7	p13	43648083	43769316	8.8e-05	0.00019	0.246	1	0.83
UBE2D4	7	p13	43966037	43993166	5.2e-05	0.00014	0.981	1	0.87
POLM	7	p13	44111846	44122139	1.4e-05	4.7e-05	0.884	1	1.43
POLD2	7	p13	44154286	44163957	0.00012	8.5e-05	0.348	1	1.32
CAMK2B	7	p13	44256749	44374176	1.4e-05	9.7e-05	0.976	1	-3.42
NUDCD3	7	p13	44421969	44530479	2.5e-05	6.2e-05	0.986	1	-0.65
DDX56	7	p13	44605016	44614650	1.8e-05	3e-05	0.754	1	1
OGDH	7	p13	44646171	44748665	9.6e-05	0.00018	0.884	1	-0.35
ZMIZ2	7	p13	44788180	44809477	2.1e-05	3.5e-05	0.958	1	-0.05
PPIA	7	p13	44836279	44864163	0.00019	0.00018	0.423	1	-1.58
NACAD	7	p13	45120037	45128513	0.00014	0.0002	0.812	1	-0.94
ADCY1	7	p12.3	45613739	45762715	9.8e-05	0.00024	0.935	1	-4.69
IGFBP1	7	p12.3	45927956	45933267	2.3e-05	8.1e-05	0.995	1	1.79
FIGNL1	7	p12.1	50511831	50518088	8.1e-06	9.4e-06	0.5	1	1.4
GRB10	7	p12.1	50657760	50861159	1.1e-05	0.00013	1	1	-0.65
COBL	7	p12.1	51083909	51384515	3.8e-05	0.00016	0.92	1	-2.34
EGFR	7	p11.2	55086714	55324313	5.3e-05	7.4e-05	0.903	1	2.91
CCT6A	7	p11.2	56119323	56131682	0.00016	9.3e-05	0.246	1	1.14
PHKG1	7	p11.2	56148440	56160689	5.6e-05	9.7e-05	0.92	1	0.57

## Sheet: Duplication_7q_ImpactGenesOn_MetabolicPathways
Gene	Chr	Band	Start	Stop	AvgImpactOnMetabolicPathwayGenes	AvgImpactOnMetabolicPathwayGenes_RandomNetworks	p.Value	q.Value	GeneExpLogRatio_Tumor_vs_Normal
DMTF1	7	q21.12	86781677	86825646	0.00032	0.00014	0.000977	0.159	1.21
STX1A	7	q11.23	73113535	73134017	0.00043	0.00016	0.00488	0.265	-3.27
EPHB6	7	q34	142552792	142568847	0.00029	0.0001	0.00488	0.265	-3.75
MLXIPL	7	q11.23	73007524	73038873	0.00032	0.00021	0.0137	0.504	-2.31
WBSCR22	7	q11.23	73097355	73119491	0.00045	9.6e-05	0.0186	0.504	0.86
UBE3C	7	q36.3	156931607	157062066	5.2e-05	2.7e-05	0.0186	0.504	-0.48
EZH2	7	q36.1	148504475	148581413	9.9e-05	5e-05	0.0322	0.75	2.26
YWHAG	7	q11.23	75956116	75988348	2.5e-05	9.1e-06	0.04	0.816	-1.94
SAMD9	7	q21.2	92728829	92747336	0.00013	9.6e-05	0.0654	0.82	2.62
ASNS	7	q21.3	97481430	97501854	0.00018	0.00012	0.0654	0.82	-1.17
ARMC10	7	q22.1	102715328	102740205	9.6e-05	5.4e-05	0.0654	0.82	-0.7
DLD	7	q31.1	107531415	107572175	0.00078	0.00032	0.0654	0.82	0.93
HTR5A	7	q36.2	154862034	154877459	0.00011	7.1e-05	0.0654	0.82	-3.06
ZNF680	7	q11.21	63980262	64023484	5.5e-05	8.1e-05	0.862	1	1.12
ZNF107	7	q11.21	64126501	64171404	2.1e-06	8e-05	0.995	1	2.74
ZNF138	7	q11.21	64254766	64294054	2.7e-05	6.3e-05	0.958	1	1.81
ZNF273	7	q11.21	64330550	64391344	2.7e-05	5.5e-05	0.784	1	1.51
ZNF117	7	q11.21	64437285	64467062	7e-05	0.0001	0.903	1	3.23
INTS4L1	7	q11.21	64601603	64694600	4.4e-06	6.6e-05	0.968	1	1.15
ZNF92	7	q11.21	64838712	64866038	0.00013	0.00012	0.188	1	2.67
RABGEF1	7	q11.21	66205720	66276423	6e-05	0.00017	0.884	1	1.18
C7orf42	7	q11.21	66386212	66423538	1.7e-05	1.4e-05	0.5	1	-0.2
TYW1	7	q11.21	66460160	66704501	1e-05	7e-05	0.903	1	1.96
STAG3L4	7	q11.21	66767608	66786513	8.2e-06	2.3e-05	1	1	1.26
AUTS2	7	q11.22	69063905	70258054	8.6e-06	2.6e-05	0.997	1	-0.26
WBSCR17	7	q11.22	70597155	71178585	2e-05	2e-05	0.239	1	-3.55
FZD9	7	q11.23	72848109	72850450	0.00012	8.1e-05	0.118	1	-1.56
BCL7B	7	q11.23	72950686	72972332	6.7e-06	2.2e-05	0.812	1	-0.15
TBL2	7	q11.23	72983990	72993121	3.9e-05	6.5e-05	0.722	1	0.53
ELN	7	q11.23	73442119	73484237	3.7e-05	0.00012	0.976	1	2.49
LIMK1	7	q11.23	73497263	73536855	0.00015	0.00014	0.138	1	-0.85
GTF2IRD1	7	q11.23	73868120	74016931	1.6e-05	4.7e-05	0.423	1	0.87
GTF2I	7	q11.23	74071994	74175026	1.6e-05	2.2e-05	0.862	1	1.83
RHBDD2	7	q11.23	75471920	75518244	5.2e-05	5.1e-05	0.246	1	-0.58
STYXL1	7	q11.23	75625656	75677322	9.8e-06	8.3e-06	0.188	1	0.72
SRRM3	7	q11.23	75831216	75916605	1e-05	6e-05	0.986	1	1.32
DTX2	7	q11.23	76090993	76135312	8.7e-05	7.5e-05	0.278	1	0.97
CCDC146	7	q11.23	76751751	76958850	1.7e-05	5e-05	0.862	1	0.69
PTPN12	7	q11.23	77166592	77269388	1.9e-05	5.6e-05	0.968	1	0.81
RSBN1L	7	q11.23	77325760	77409008	1.5e-05	2.1e-05	0.862	1	0.99
GNAI1	7	q21.11	79763271	79848718	3.5e-05	9.7e-05	0.995	1	-0.74
PCLO	7	q21.11	82383321	82792246	5.9e-05	7e-05	0.812	1	-2.78
SEMA3D	7	q21.11	84624869	84816171	5e-05	9.3e-05	0.958	1	2.95
GRM3	7	q21.11	86273230	86494200	0.00013	0.00018	0.993	1	-3.26
KIAA1324L	7	q21.12	86506222	86689015	4.3e-05	4.4e-05	0.547	1	-1.23
TP53TG1	7	q21.12	86954541	86974831	8e-05	0.00011	0.348	1	0.97
CROT	7	q21.12	86974997	87029111	5.8e-05	8.8e-05	0.754	1	1.2
ABCB4	7	q21.12	87031013	87109751	1e-05	1.9e-05	0.828	1	1.66
RUNDC3B	7	q21.12	87256864	87461611	2.1e-05	6.6e-05	0.935	1	-0.94
DBF4	7	q21.12	87505531	87538856	2.4e-05	1.6e-05	0.547	1	1.59
SRI	7	q21.12	87834433	87856308	1.9e-05	7.2e-05	0.903	1	1.75
C7orf63	7	q21.13	89874488	89940377	5.3e-05	0.00015	0.986	1	1.28
GTPBP10	7	q21.13	89964537	90020769	5.7e-05	6.3e-05	0.577	1	1.49
FZD1	7	q21.13	90893783	90898123	4.6e-05	0.00012	0.839	1	-0.78
MTERF	7	q21.2	91500243	91510034	6.4e-05	0.00015	0.947	1	1.71
AKAP9	7	q21.2	91570181	91739987	5.4e-05	5.6e-05	0.652	1	1.19
KRIT1	7	q21.2	91828283	91875480	2.7e-05	3.5e-05	0.188	1	1.07
ANKIB1	7	q21.2	91875548	92030698	1.6e-05	3e-05	0.862	1	1.27
SAMD9L	7	q21.2	92759368	92777682	3.4e-05	0.00013	0.947	1	1.87
CCDC132	7	q21.3	92861653	92988338	6.7e-05	5.1e-05	0.188	1	0.83
DYNC1I1	7	q21.3	95401866	95739634	1.7e-05	6.3e-05	0.884	1	-2.4
LMTK2	7	q21.3	97736197	97838945	0.00014	6e-05	0.216	1	-3.02
NPTX2	7	q22.1	98246609	98259180	2.1e-05	3.9e-05	0.722	1	-2.64
TMEM130	7	q22.1	98444111	98468394	8.3e-05	0.00011	0.976	1	-3.27
SMURF1	7	q22.1	98625061	98741723	1.3e-05	5.9e-05	0.962	1	-0.73
ZNF394	7	q22.1	99084142	99097947	2e-05	6.2e-05	0.99	1	0.7
ZKSCAN5	7	q22.1	99101607	99132323	9.8e-06	3.3e-05	0.999	1	0.75
FAM200A	7	q22.1	99143931	99156159	8.3e-05	0.00018	0.947	1	1.47
ZNF498	7	q22.1	99214569	99230030	8.1e-05	8.1e-05	0.278	1	0.76
TRIM4	7	q22.1	99474581	99517223	6.1e-05	7e-05	0.784	1	1.16
ZSCAN21	7	q22.1	99647390	99662661	4.5e-05	0.00014	0.812	1	2.01
ZNF3	7	q22.1	99661656	99680171	1.4e-05	6.5e-05	1	1	0.94
TAF6	7	q22.1	99704693	99717464	5.3e-05	3.4e-05	0.615	1	0.16
C7orf59	7	q22.1	99746530	99753567	0.00013	0.00015	0.116	1	1.1
GAL3ST4	7	q22.1	99756867	99766373	2.9e-05	5.2e-05	0.754	1	1.06
GPC2	7	q22.1	99767229	99774995	6.3e-05	5.2e-05	0.539	1	2.65
STAG3	7	q22.1	99775186	99819111	2.4e-05	7.3e-06	0.161	1	-0.71
GATS	7	q22.1	99798283	99869855	6.3e-05	0.00011	0.968	1	-1.01
MEPCE	7	q22.1	100026413	100031741	3.8e-05	6.5e-05	0.652	1	1.08
C7orf61	7	q22.1	100054238	100061894	5.2e-06	6.2e-05	1	1	1.32
TSC22D4	7	q22.1	100060982	100076902	0.00011	5.8e-05	0.188	1	1.5
MOSPD3	7	q22.1	100209725	100213007	1.3e-05	2.5e-05	0.547	1	1.2
TFR2	7	q22.1	100218039	100240402	2.6e-05	5e-05	0.968	1	-1.25
SLC12A9	7	q22.1	100424442	100464631	3.8e-05	8.3e-05	0.947	1	1.36
UFSP1	7	q22.1	100486346	100487339	3.7e-05	7.9e-05	0.935	1	2.61
AP1S1	7	q22.1	100797678	100804877	1.8e-05	1.5e-05	0.539	1	-0.27
CLDN15	7	q22.1	100875373	100882101	1.4e-05	7.9e-05	0.862	1	2.33
RABL5	7	q22.1	100956975	100965104	2.3e-05	6.9e-05	0.958	1	-0.07
EMID2	7	q22.1	101006101	101202304	3.5e-05	2.7e-05	0.577	1	-2.66
ALKBH4	7	q22.1	102096685	102105323	5.9e-05	0.00012	0.947	1	1.23
POLR2J	7	q22.1	102113565	102119354	0.00013	0.00021	0.688	1	2.72
LRRC17	7	q22.1	102553438	102585396	2.7e-05	0.00015	0.998	1	2.35
NAPEPLD	7	q22.1	102740223	102790007	8.6e-06	2.7e-05	0.99	1	-0.28
PMPCB	7	q22.1	102937869	102969958	0.00012	0.00017	0.839	1	0.92
DNAJC2	7	q22.1	102952921	102985320	0.00016	0.00011	0.188	1	2.12
RELN	7	q22.1	103112231	103629963	3.1e-05	0.00013	0.997	1	-3.3
LHFPL3	7	q22.2	103969104	104549001	6.2e-05	0.00014	0.99	1	4.27
PRKAR2B	7	q22.3	106685094	106802256	3.3e-05	3.4e-05	0.594	1	-1.16
HBP1	7	q22.3	106809406	106842974	1.6e-05	6.9e-05	0.754	1	0.68
COG5	7	q22.3	106842189	107204959	2.6e-06	2.7e-05	0.998	1	0.53
DUS4L	7	q22.3	107203929	107218906	4.9e-05	6.7e-05	0.958	1	1.13
PNPLA8	7	q31.1	108110866	108210110	6.7e-05	0.00012	0.385	1	1.58
THAP5	7	q31.1	108194987	108210194	6.8e-05	0.00011	0.862	1	1.06
LRRN3	7	q31.1	110731062	110765507	3e-05	0.00014	0.997	1	1.71
DOCK4	7	q31.1	111366168	111846466	3.7e-06	2.2e-05	0.998	1	-0.54
ZNF277	7	q31.1	111846643	111983151	0.00013	0.00016	0.278	1	1.85
TFEC	7	q31.2	115575202	115799950	2.8e-05	0.00013	0.986	1	1.36
MET	7	q31.2	116312248	116438440	8.6e-07	1.8e-06	0.857	1	-3.78
CAPZA2	7	q31.2	116451124	116559315	2.1e-05	9.7e-05	1	1	0.58
ST7	7	q31.2	116593292	116870157	5.5e-05	8.2e-05	0.862	1	1.15
CTTNBP2	7	q31.31	117350705	117514193	3.5e-05	4.4e-05	0.539	1	1.86
TSPAN12	7	q31.31	120427376	120498456	0.00013	0.0002	0.754	1	1.76
ING3	7	q31.31	120590803	120617270	1.4e-05	3.5e-05	0.862	1	1.35
PTPRZ1	7	q31.32	121513143	121702090	8.4e-06	7.1e-05	0.968	1	3.17
AASS	7	q31.32	121715701	121784334	4.1e-05	0.00011	0.935	1	2.29
CADPS2	7	q31.32	121958481	122526813	7.2e-05	9.5e-05	0.903	1	-3.11
GPR37	7	q31.33	124386051	124405681	0.00025	0.00029	0.722	1	-4.72
POT1	7	q31.33	124462440	124570037	3.9e-05	7.4e-05	0.784	1	1.57
GRM8	7	q31.33	126078652	126893348	4.5e-06	2.8e-05	0.839	1	-0.79
ZNF800	7	q31.33	126986844	127071978	3.4e-05	6e-05	0.615	1	1.29
GCC1	7	q32.1	127220672	127233665	1.6e-05	3.8e-05	0.5	1	0.9
CCDC136	7	q32.1	128430811	128462186	3.1e-05	3e-05	0.577	1	-1.38
FLNC	7	q32.1	128470431	128499328	0.00014	0.00015	0.652	1	-1.84
ATP6V1F	7	q32.1	128502880	128505898	0.00016	9.4e-05	0.138	1	-0.13
SMO	7	q32.1	128828713	128853386	4.4e-05	0.00015	0.784	1	1.38
ZC3HC1	7	q32.2	129658126	129691291	0.00013	0.00017	0.688	1	1.22
MKLN1	7	q32.3	130794855	131181395	7.9e-05	0.00012	0.958	1	2.17
CALD1	7	q33	134429003	134655479	1.2e-05	0.00015	1	1	1.08
C7orf49	7	q33	134777115	134855547	1.1e-05	7.2e-05	0.995	1	1.28
WDR91	7	q33	134868590	134896316	1.6e-05	2.9e-05	0.986	1	0.67
TRIM24	7	q33	138144953	138274738	5.3e-05	4.3e-05	0.0967	1	1.88
ZC3HAV1	7	q34	138728266	138794465	9.4e-06	1.8e-05	0.947	1	1.21
C7orf55	7	q34	139024203	139031065	4.3e-05	6.1e-05	0.812	1	1.52
JHDM1D	7	q34	139784546	139876835	3e-05	8e-05	0.99	1	0.96
MRPS33	7	q34	140702196	140715028	0.00012	0.00011	0.188	1	0.83
AGK	7	q34	141250989	141355044	5.5e-05	4.4e-05	0.5	1	-0.53
FAM131B	7	q34	143050493	143059863	3.3e-05	3.8e-05	0.652	1	-1.13
CNTNAP2	7	q35	145813453	148118090	4.7e-05	9.8e-05	0.92	1	-2.29
ZNF425	7	q36.1	148799876	148823438	3.6e-05	5.4e-05	0.312	1	0.96
ZNF282	7	q36.1	148892554	148923339	2.7e-05	0.00011	0.976	1	0.92
ZNF212	7	q36.1	148936742	148952700	0.00011	0.00011	0.615	1	0.91
ZNF777	7	q36.1	149128454	149158214	2e-05	0.00014	0.997	1	0.77
ZNF862	7	q36.1	149535456	149564568	2.3e-05	7.9e-05	0.577	1	0.91
LRRC61	7	q36.1	150019728	150035239	0.00012	0.00013	0.312	1	-2.8
RARRES2	7	q36.1	150035408	150038763	7.3e-05	0.00016	0.539	1	-2.19
REPIN1	7	q36.1	150065278	150071133	7.7e-06	6e-05	0.92	1	1.45
ZNF775	7	q36.1	150065879	150109558	3.8e-05	0.00011	0.784	1	1.47
GIMAP7	7	q36.1	150211918	150218161	5.1e-05	0.00027	1	1	1.32
GIMAP2	7	q36.1	150382785	150390729	1.1e-05	1.2e-05	0.812	1	0.94
GIMAP1	7	q36.1	150413645	150421372	6e-05	0.00012	0.976	1	0.85
CDK5	7	q36.1	150750899	150755617	9.5e-06	2.1e-05	0.976	1	-0.63
AGAP3	7	q36.1	150782918	150841523	2.9e-06	1.3e-05	0.862	1	-0.29
NUB1	7	q36.1	151038785	151075535	2.6e-05	9.3e-05	0.862	1	0.63
WDR86	7	q36.1	151072995	151107813	1.7e-05	6.9e-05	0.839	1	1.67
RHEB	7	q36.1	151163098	151217206	4.9e-05	8.3e-05	0.423	1	-0.41
GALNT11	7	q36.1	151722759	151819425	2.1e-05	1.8e-05	0.884	1	-0.28
MLL3	7	q36.1	151832010	152133090	5.2e-05	6.3e-05	0.385	1	0.89
ACTR3B	7	q36.1	152456834	152552463	1.4e-05	3e-05	0.99	1	-0.94
PAXIP1	7	q36.2	154735397	154794794	7e-05	6.4e-05	0.461	1	1.07
RBM33	7	q36.3	155437145	155574179	0.00013	0.0001	0.116	1	-0.56
DNAJB6	7	q36.3	157128075	157210133	0.00014	0.00022	0.976	1	-1.61
PTPRN2	7	q36.3	157331750	158380480	1.9e-05	2.4e-05	0.722	1	-0.57
VIPR2	7	q36.3	158820866	158937649	1.6e-05	0.00015	0.999	1	3.08

## Sheet: Deletion_9q_ImpactGenesOn_MetabolicPathways
Gene	Chr	Band	Start	Stop	AvgImpactOnMetabolicPathwayGenes	AvgImpactOnMetabolicPathwayGenes_RandomNetworks	p.Value	q.Value	GeneExpLogRatio_Tumor_vs_Normal
FAM122A	9	q21.11	71394964	71398609	0.00048	9.9e-05	0.00195	0.166	-1.08
RFK	9	q21.13	79000433	79009433	0.0002	9.3e-05	0.00488	0.166	-2
NDUFA8	9	q33.2	124894745	124922098	0.0016	0.00018	0.00195	0.166	-1.24
C9orf16	9	q34.11	130922539	130926207	0.00041	0.00011	0.00488	0.166	-1.57
C9orf9	9	q34.13	135753414	135765588	0.00015	2.3e-05	0.00684	0.166	0.25
EGFL7	9	q34.3	139553308	139567130	8.5e-05	3.1e-05	0.00488	0.166	-1.12
NELF	9	q34.3	140342022	140353786	0.00029	0.00022	0.00684	0.166	-1.56
TEX10	9	q31.1	103064359	103115221	2.3e-05	7.4e-06	0.0137	0.258	0.04
LCN12	9	q34.3	139844003	139849949	0.0003	6.9e-05	0.0137	0.258	1.04
TOR1A	9	q34.11	132575222	132586413	0.00045	0.00016	0.0186	0.315	-1.03
STXBP1	9	q34.11	130374540	130457460	0.00023	7.8e-05	0.0244	0.377	-2.86
C9orf89	9	q22.31	95858500	95875565	0.00016	0.00013	0.0527	0.69	-1.89
WNK2	9	q22.31	95947198	96082854	0.00037	0.00025	0.0527	0.69	-3.63
PTGR1	9	q31.3	114312002	114362135	0.00013	2.7e-05	0.0654	0.742	-1.98
PPP6C	9	q33.3	127908852	127952218	0.00032	0.00016	0.0654	0.742	-1.32
GOLGA2	9	q34.11	131018108	131038274	0.0004	0.00014	0.0801	0.851	-0.99
GDA	9	q21.13	74729511	74872109	0.00057	0.00036	0.0967	0.913	-4.5
RAD23B	9	q31.2	110045418	110094475	0.00034	0.00024	0.0967	0.913	-1
TXN	9	q31.3	113006091	113018920	8.1e-05	4e-05	0.116	0.988	-1.53
FBXW2	9	q33.2	123514256	123555690	0.00012	0.00011	0.116	0.988	-1.39
PIP5K1B	9	q21.11	71320575	71624092	0.00013	0.00018	0.839	1	-3.22
APBA1	9	q21.12	72045204	72287222	8.4e-06	1.7e-05	0.722	1	-2.26
PTAR1	9	q21.12	72324438	72374875	8.1e-06	1e-05	0.903	1	-0.1
SMC5	9	q21.12	72873937	72969804	1.8e-05	2.1e-05	0.423	1	0.54
TRPM3	9	q21.13	73149949	74061820	2.1e-05	1.5e-05	0.5	1	-3.97
FAM108B1	9	q21.13	74477368	74525847	8.3e-05	0.00023	0.986	1	-2.08
C9orf85	9	q21.13	74526426	74600970	1.2e-05	5.3e-05	1	1	0.68
TRPM6	9	q21.13	77337411	77503010	5.5e-05	8.5e-05	0.461	1	-2.57
C9orf40	9	q21.13	77561497	77567802	3.2e-05	8.2e-05	0.797	1	-2.43
C9orf95	9	q21.13	77675489	77703133	6.2e-06	2.3e-05	0.884	1	-1.7
OSTF1	9	q21.13	77703459	77762181	1.9e-05	6.3e-05	0.976	1	-2.41
GCNT1	9	q21.13	79034752	79122332	3.1e-05	0.00011	0.997	1	-1.78
GNA14	9	q21.2	80037995	80263223	7.7e-05	4.8e-05	0.312	1	-2.09
CEP78	9	q21.2	80850978	80894606	2.5e-05	2.2e-05	0.312	1	0.55
TLE4	9	q21.31	82186688	82341658	8.8e-06	2.4e-05	0.904	1	-2.51
TLE1	9	q21.32	84198598	84304220	6.5e-05	6.9e-05	0.423	1	-1.83
UBQLN1	9	q21.32	86274878	86323118	0.00013	0.00014	0.312	1	-1.56
GKAP1	9	q21.32	86354336	86444431	1.3e-05	2.3e-05	0.812	1	0.04
C9orf64	9	q21.32	86553226	86571901	1.1e-06	2.3e-06	0.5	1	-1.79
RMI1	9	q21.32	86595626	86618985	1.8e-05	3.3e-05	0.935	1	0.11
AGTPBP1	9	q21.33	88161455	88356944	4.8e-05	0.00018	1	1	-1.49
NAA35	9	q21.33	88556061	88637213	5e-05	4.8e-05	0.5	1	-0.26
GOLM1	9	q21.33	88641061	88715088	8.5e-06	1.4e-05	0.461	1	-0.01
ZCCHC6	9	q21.33	88902648	88969369	7.8e-06	2.9e-05	0.986	1	0.32
GAS1	9	q21.33	89559279	89562104	6.6e-06	3.7e-05	0.99	1	0.42
CDK20	9	q22.1	90581356	90589695	5.7e-05	0.0001	0.539	1	-1.39
SPIN1	9	q22.1	91003334	91093609	4.9e-05	6.5e-05	0.577	1	-2.12
SEMA4D	9	q22.2	91975702	92113045	1.1e-05	4.8e-05	0.828	1	-3.25
GADD45G	9	q22.2	92219928	92221470	1.6e-05	6.5e-05	0.993	1	1.89
DIRAS2	9	q22.2	93372114	93405386	4.1e-05	6.6e-05	0.784	1	-5.29
AUH	9	q22.31	93976097	94124195	4.1e-05	7.8e-05	0.784	1	-1.54
NOL8	9	q22.31	95059640	95087918	4.6e-05	4.8e-05	0.812	1	1.22
ECM2	9	q22.31	95256365	95298937	6.1e-06	6.4e-05	0.935	1	0.91
BICD2	9	q22.31	95473645	95527094	2.2e-05	0.0001	0.976	1	-1.17
FAM120AOS	9	q22.31	96208776	96215874	4e-05	8.3e-05	0.92	1	-1.01
PTPDC1	9	q22.32	96793076	96872138	0.00026	0.00036	0.884	1	-2.14
ZNF169	9	q22.32	97021593	97063736	4.4e-05	3.1e-05	0.348	1	0.83
FBP1	9	q22.32	97365415	97402531	9.7e-06	5.5e-05	0.99	1	-2.01
C9orf3	9	q22.32	97488983	97849441	3.6e-05	0.00011	0.903	1	-1.31
C9orf102	9	q22.32	98637900	98776842	2.6e-05	9.1e-05	0.99	1	2.82
HABP4	9	q22.32	99212483	99253618	8.5e-06	5.8e-05	0.958	1	-1.81
ZNF510	9	q22.33	99518147	99540411	3.2e-07	3.9e-06	0.991	1	0.06
TMOD1	9	q22.33	100263462	100364023	2.4e-05	8.7e-05	0.995	1	-0.04
TSTD2	9	q22.33	100362362	100395962	4.3e-06	1.6e-05	0.997	1	0.26
XPA	9	q22.33	100437191	100459639	1.1e-05	4.5e-05	0.981	1	-0.01
C9orf156	9	q22.33	100666771	100684852	4.6e-06	4.9e-05	0.968	1	0.26
CORO2A	9	q22.33	100883257	100954922	1.2e-05	0.00015	0.947	1	-2.47
GABBR2	9	q22.33	101050391	101471479	0.00011	0.00015	0.246	1	-3.23
GALNT12	9	q22.33	101569981	101612363	7.3e-06	2.2e-05	0.92	1	-0.6
TGFBR1	9	q22.33	101866320	101916474	2.7e-05	2.8e-05	0.278	1	0.69
NR4A3	9	q22.33	102584137	102629173	6.5e-05	0.00011	0.968	1	-1.17
MRPL50	9	q31.1	104149915	104160896	4.4e-05	7e-05	0.976	1	0.34
C9orf125	9	q31.1	104235453	104295819	8.7e-06	3.4e-05	0.99	1	-1.48
RNF20	9	q31.1	104296133	104325622	2.7e-05	4.5e-05	0.935	1	0.09
SMC2	9	q31.1	106856541	106903698	8.7e-06	3.1e-05	0.986	1	0.28
NIPSNAP3A	9	q31.1	107509969	107522403	1.3e-05	2.5e-05	0.423	1	-1.73
ABCA1	9	q31.1	107543283	107690518	2.9e-05	3e-05	0.812	1	1.91
SLC44A1	9	q31.1	108006903	108201452	0.00013	0.00016	0.903	1	-1.08
FKTN	9	q31.2	108320411	108403399	4.1e-05	5.2e-05	0.348	1	0.67
ZNF462	9	q31.2	109625378	109775915	1.3e-05	3.4e-05	0.761	1	1.31
CTNNAL1	9	q31.3	111704851	111775809	1.5e-05	1.7e-05	0.812	1	0.3
EPB41L4B	9	q31.3	111934254	112083244	0.00013	0.00021	0.99	1	-4.55
PALM2-AKAP2	9	q31.3	112542589	112934792	4e-05	0.00016	0.981	1	5.11
LPAR1	9	q31.3	113635543	113800981	0.00012	0.00022	0.99	1	-5.2
KIAA0368	9	q31.3	114122972	114247025	2.9e-05	9.5e-05	0.984	1	-1.33
C9orf80	9	q32	115448786	115480516	2e-05	0.00014	1	1	-1.33
SNX30	9	q32	115513118	115637267	3.1e-05	0.00012	0.884	1	-1.7
ZFP37	9	q32	115800660	115819039	7.5e-06	3.8e-05	0.995	1	1.51
SLC31A2	9	q32	115913222	115926417	8.3e-05	0.00018	0.958	1	-3.25
PRPF4	9	q32	116037623	116055466	3.1e-05	8.8e-05	0.986	1	-0.73
BSPRY	9	q32	116111821	116133513	1.1e-05	6.5e-05	0.839	1	-2.34
HDHD3	9	q32	116135699	116139279	7.5e-05	3.6e-05	0.246	1	-2.18
RGS3	9	q32	116207011	116360018	3.9e-05	7.9e-05	0.981	1	-1.61
AKNA	9	q32	117096436	117156685	1.9e-05	5.7e-05	0.958	1	0.27
DFNB31	9	q32	117164360	117267730	2.8e-05	0.00012	0.981	1	-2.19
C9orf91	9	q32	117373486	117408702	5.3e-06	7e-05	1	1	-2.42
TNC	9	q33.1	117782806	117880536	5.3e-06	3e-05	0.981	1	0.51
PAPPA	9	q33.1	118916083	119164601	2e-05	5.2e-05	0.903	1	0.74
TRIM32	9	q33.1	119449581	119463579	4.9e-05	0.00011	0.385	1	-1.31
MEGF9	9	q33.2	123363091	123476748	9.9e-05	0.00014	0.348	1	-1.32
PSMD5	9	q33.2	123577774	123605229	7.4e-06	3e-05	0.882	1	-1.65
RAB14	9	q33.2	123940415	123985292	0.00028	0.0004	0.5	1	-1.17
TTLL11	9	q33.2	124584207	124855885	6e-05	0.00017	0.993	1	-2.25
LHX6	9	q33.2	124964856	124991905	0.00022	0.00016	0.188	1	-3.5
ZBTB6	9	q33.2	125670335	125675609	1.3e-05	3.9e-05	0.999	1	0.27
STRBP	9	q33.3	125871779	126030855	4.6e-05	8.3e-05	0.539	1	-1.45
CRB2	9	q33.3	126118449	126142603	0.00021	0.00018	0.161	1	-3.78
DENND1A	9	q33.3	126141933	126692431	2.3e-05	6.1e-05	0.981	1	-1.24
LHX2	9	q33.3	126763949	126795580	3.1e-05	0.00013	0.857	1	-2.51
NEK6	9	q33.3	127019885	127115586	1.5e-05	3.7e-05	0.652	1	-1.27
ARPC5L	9	q33.3	127624409	127640003	4.6e-05	6.8e-05	0.935	1	-1.94
GOLGA1	9	q33.3	127640646	127710292	2.3e-05	5.2e-05	0.968	1	-0.26
SCAI	9	q33.3	127714380	127905785	8.5e-06	6.6e-05	0.981	1	-1.79
MAPKAP1	9	q33.3	128199672	128469513	5.2e-05	5.7e-05	0.539	1	-1
ZBTB34	9	q33.3	129622944	129648157	4.8e-05	0.00012	0.722	1	-1.53
RALGPS1	9	q33.3	129677053	129985445	1.3e-05	7.2e-05	0.903	1	-2.05
ANGPTL2	9	q33.3	129849611	129885162	2.9e-05	0.00011	0.976	1	2.8
GARNL3	9	q33.3	129986544	130155939	9.4e-06	6.2e-05	0.993	1	-2.44
ZNF79	9	q33.3	130186661	130207651	5.8e-06	2.9e-05	0.976	1	0.23
SH2D3C	9	q34.11	130500596	130541020	4.7e-05	8.4e-05	0.958	1	-0.73
FPGS	9	q34.11	130556876	130576606	3.8e-07	1.8e-05	0.958	1	0.39
ST6GALNAC6	9	q34.11	130647600	130667687	4.2e-05	9e-05	0.882	1	-2.03
ST6GALNAC4	9	q34.11	130670114	130679317	2.5e-05	2.7e-05	0.423	1	0.35
FAM102A	9	q34.11	130702858	130742812	5.8e-05	0.0001	1	1	-1.1
NAIF1	9	q34.11	130823512	130830485	8.6e-06	4.2e-05	0.958	1	0.63
SLC25A25	9	q34.11	130830480	130871524	3.7e-05	0.00011	0.986	1	-1.34
DNM1	9	q34.11	130965658	131017527	0.00017	0.0002	0.423	1	-4.57
SLC27A4	9	q34.11	131102925	131123502	3.3e-05	4.8e-05	0.935	1	-1.26
ODF2	9	q34.11	131217466	131263239	9.2e-06	1.6e-05	0.577	1	-0.64
SPTAN1	9	q34.11	131314866	131395941	0.00011	0.00013	0.754	1	-1.06
SET	9	q34.11	131445703	131458679	0.0002	0.0002	0.312	1	-1.09
ZER1	9	q34.11	131492065	131534693	1.5e-06	1.9e-05	0.997	1	-1.74
TBC1D13	9	q34.11	131549483	131572711	8.7e-05	0.00022	0.968	1	-1.08
ENDOG	9	q34.11	131580753	131584956	5e-05	7.2e-05	0.784	1	0.41
C9orf114	9	q34.11	131581930	131592100	9.8e-06	5.9e-05	0.935	1	0.47
LRRC8A	9	q34.11	131644391	131680318	5.3e-05	9.4e-05	0.968	1	-0.06
DOLK	9	q34.11	131707809	131709898	1.4e-05	2.1e-05	0.539	1	0.36
SH3GLB2	9	q34.11	131769315	131790582	1.4e-05	7.4e-05	0.997	1	-1.68
PPP2R4	9	q34.11	131873229	131911225	1.9e-05	4.5e-05	0.92	1	-0.88
C9orf50	9	q34.11	132374504	132383055	2.6e-06	1.6e-05	0.968	1	2.02
FNBP1	9	q34.11	132649466	132805473	0.00012	0.00021	0.884	1	-1.95
NCS1	9	q34.11	132934857	132999583	0.00025	0.00021	0.188	1	-3.22
ASS1	9	q34.11	133320094	133376661	0.00039	0.0003	0.246	1	-3.65
FUBP3	9	q34.11	133454352	133513739	3.3e-05	7.3e-05	0.812	1	0.25
ABL1	9	q34.12	133589268	133763062	2.4e-06	4e-06	0.812	1	-0.1
AIF1L	9	q34.12	133971863	133998539	2e-05	9.6e-05	0.981	1	-1.42
FAM78A	9	q34.13	134133463	134151934	3e-05	5e-05	0.958	1	-0.84
SETX	9	q34.13	135136743	135230372	5.2e-06	3.3e-05	0.999	1	-0.07
TTF1	9	q34.13	135251008	135282213	1.3e-05	4.5e-05	0.986	1	0.08
DDX31	9	q34.13	135468384	135545788	5.7e-06	1.2e-05	0.754	1	0.38
CEL	9	q34.2	135937365	135947248	2e-05	1.4e-05	0.138	1	0.92
SURF6	9	q34.2	136197552	136203235	3.8e-06	2.9e-05	0.999	1	0.06
MED22	9	q34.2	136205160	136214986	1.1e-05	2.4e-05	0.754	1	-0.18
ADAMTS13	9	q34.2	136279478	136324508	7.5e-06	5.4e-05	0.995	1	0.25
SLC2A6	9	q34.2	136336217	136344259	3.5e-05	5.8e-05	0.92	1	-1.19
SARDH	9	q34.2	136528682	136605077	5.1e-07	0.00038	1	1	-1.81
WDR5	9	q34.2	137001210	137025093	1.3e-05	0.00013	0.998	1	-0.74
OLFM1	9	q34.3	137967268	138013025	1.4e-05	1.4e-05	0.922	1	-2.57
KCNT1	9	q34.3	138594031	138684992	6.6e-05	0.00013	0.958	1	-3.82
CAMSAP1	9	q34.3	138700333	138799074	2e-05	2.2e-05	0.92	1	-1.17
GPSM1	9	q34.3	139221932	139254057	1.2e-05	3.3e-05	0.999	1	0.61
DNLZ	9	q34.3	139253932	139258241	3e-06	8.1e-05	0.995	1	0.78
NOTCH1	9	q34.3	139388896	139440314	4.1e-05	0.00011	0.385	1	1.64
PHPT1	9	q34.3	139743176	139745488	6.1e-06	2.2e-05	0.652	1	-0.06
TRAF2	9	q34.3	139776364	139821059	6.1e-06	1.4e-05	0.812	1	-0.88
ABCA2	9	q34.3	139901686	139923374	8.6e-05	0.00012	0.862	1	-2.59
GRIN1	9	q34.3	140032842	140063207	6.5e-05	0.00013	0.947	1	-4.3
ANAPC2	9	q34.3	140069236	140082989	3.5e-07	1e-05	1	1	-0.05
EXD3	9	q34.3	140201348	140317714	1.8e-05	8.1e-05	0.998	1	0.17
CACNA1B	9	q34.3	140772241	141019076	0.00017	0.00017	0.812	1	-5.13

## Sheet: Duplication_11q_ImpactGenesOn_MetabolicPathways
Gene	Chr	Band	Start	Stop	AvgImpactOnMetabolicPathwayGenes	AvgImpactOnMetabolicPathwayGenes_RandomNetworks	p.Value	q.Value	GeneExpLogRatio_Tumor_vs_Normal
UBXN1	11	q12.3	62443970	62446567	0.00043	9.5e-05	0.000977	0.0256	1.35
FAU	11	q13.1	64888100	64889945	0.00077	0.00019	0.000977	0.0256	1.51
ACAT1	11	q22.3	107992243	108018503	0.0013	0.00017	0.000977	0.0256	1.25
TMEM25	11	q23.3	118401756	118417995	0.00052	0.00011	0.000977	0.0256	-0.84
NRGN	11	q24.2	124609829	124617869	0.0012	0.00032	0.000977	0.0256	-5.28
PYGM	11	q13.1	64513861	64527769	0.001	0.00028	0.00195	0.0426	-2.39
SDHD	11	q23.1	111957497	111990353	0.00069	0.00017	0.00488	0.0914	0.72
C11orf48	11	q12.3	62430287	62439727	0.00012	8.3e-05	0.0186	0.221	0.65
GNG3	11	q12.3	62475130	62476673	0.0003	0.00023	0.0137	0.221	-4.95
WDR74	11	q12.3	62599814	62609281	9.5e-05	2.5e-05	0.0186	0.221	0.9
CHCHD8	11	q13.4	73583712	73588033	0.00025	6.8e-05	0.0186	0.221	1.43
CCND1	11	q13.3	69455855	69469242	6e-05	2.2e-05	0.042	0.458	2.93
C11orf9	11	q12.2	61520114	61555990	0.00028	0.00021	0.0527	0.493	-4.27
GRIK4	11	q23.3	120382468	120859101	0.00029	0.00013	0.0527	0.493	2.09
PLCB3	11	q13.1	64018995	64036622	0.00032	0.00029	0.0654	0.571	1.73
MAML2	11	q21	95709762	96076382	0.00017	0.00014	0.0967	0.745	3.93
ZNF259	11	q23.3	116648436	116658766	8.7e-05	8.7e-05	0.0967	0.745	0.61
RBM4B	11	q13.2	66432469	66445392	4.5e-05	1.8e-05	0.116	0.801	0.98
PANX1	11	q21	93862094	93915138	9.2e-05	6.8e-05	0.116	0.801	1.48
KLC2	11	q13.2	66024765	66035331	0.00015	7.5e-05	0.138	0.859	-1.22
SPCS2	11	q13.4	74660292	74690076	0.0001	7e-05	0.138	0.859	1.93
UBE2L6	11	q12.1	57319129	57335757	2.8e-05	6.8e-05	0.935	1	1.04
CLP1	11	q12.1	57416465	57429340	1.9e-05	4.8e-05	0.652	1	1.02
MED19	11	q12.1	57471186	57479693	1.2e-05	2e-05	0.754	1	0.82
TMX2	11	q12.1	57480072	57508445	3.6e-05	9.9e-05	0.981	1	0.8
ZFP91	11	q12.1	58346584	58388515	3e-05	6e-05	0.981	1	0.74
STX3	11	q12.1	59480929	59573354	3.6e-05	6.7e-05	0.958	1	-1.21
MS4A6A	11	q12.2	59939081	59952139	7e-05	0.00031	0.997	1	2.53
MS4A4A	11	q12.2	60048014	60076445	5e-05	0.0002	0.997	1	2
MS4A7	11	q12.2	60145955	60163424	3.1e-05	0.00014	0.993	1	2.42
CCDC86	11	q12.2	60609544	60618554	6.8e-05	0.00013	0.784	1	0.87
TMEM138	11	q12.2	61129473	61136683	2e-05	6.4e-05	0.812	1	0.99
LRRC10B	11	q12.2	61276272	61278482	4.3e-05	0.0001	0.976	1	-2.23
SYT7	11	q12.2	61282785	61348620	0.00012	0.00012	0.5	1	-3.61
FADS2	11	q12.2	61560452	61634826	5.9e-05	0.00012	0.812	1	1.3
RAB3IL1	11	q12.2	61664773	61687741	2e-05	5.8e-05	0.968	1	1.39
C11orf83	11	q12.3	62437745	62441159	4.9e-05	6.7e-05	0.423	1	1.38
TMEM223	11	q12.3	62539101	62559493	0.00019	0.00024	0.688	1	1.73
TMEM179B	11	q12.3	62554887	62557718	6.3e-05	5.3e-05	0.278	1	0.8
SLC3A2	11	q12.3	62623518	62656352	2.4e-05	5.8e-05	0.385	1	1.18
CHRM1	11	q12.3	62676151	62689279	2.8e-05	0.00011	0.976	1	-2.57
HRASLS5	11	q12.3	63228876	63258666	6.4e-05	0.00012	0.539	1	-3.2
PLA2G16	11	q12.3	63340667	63384355	7.6e-05	8.3e-05	0.216	1	-2.32
RCOR2	11	q13.1	63678693	63684316	8.4e-05	0.00018	0.993	1	2.11
COX8A	11	q13.1	63742079	63744015	0.00027	0.0003	0.461	1	0.9
FLRT1	11	q13.1	63870660	63886645	3.3e-05	9.6e-05	0.995	1	1.49
MAP4K2	11	q13.1	64556290	64570713	8.1e-06	1.8e-05	0.594	1	-1.06
EHD1	11	q13.1	64619114	64655768	9.5e-05	9.9e-05	0.784	1	1.21
PPP2R5B	11	q13.1	64685025	64701947	2.6e-05	4.7e-05	0.754	1	-0.91
BATF2	11	q13.1	64755415	64764517	1e-05	0.00016	1	1	2.17
ZFPL1	11	q13.1	64851695	64855870	9.2e-06	5.8e-05	0.99	1	0.84
C11orf2	11	q13.1	64856796	64879332	6.5e-05	8.8e-05	0.754	1	1.17
TM7SF2	11	q13.1	64879317	64883856	2e-05	6.3e-05	0.999	1	1.07
CDC42EP2	11	q13.1	65082289	65089900	1.1e-05	2.6e-05	0.754	1	-1.2
SLC25A45	11	q13.1	65142663	65151172	3.9e-05	8.3e-05	0.722	1	-1.88
LTBP3	11	q13.1	65306031	65326401	5e-05	0.00013	0.958	1	1.09
KCNK7	11	q13.1	65360326	65363467	1.2e-06	5.6e-05	0.577	1	2.48
RELA	11	q13.1	65421067	65430565	4e-05	0.0001	1	1	1.27
KAT5	11	q13.1	65479467	65487075	6.1e-05	9e-05	0.958	1	0.95
RNASEH2C	11	q13.1	65482367	65488418	3.6e-06	9.3e-06	0.922	1	1.56
MUS81	11	q13.1	65624597	65635124	5e-05	7.9e-05	0.615	1	0.81
SART1	11	q13.1	65729160	65747299	0.00014	0.00019	0.812	1	1.03
SF3B2	11	q13.1	65818200	65836779	1.5e-05	7.6e-05	0.862	1	0.94
CNIH2	11	q13.2	66045661	66052772	7.4e-05	0.00014	0.688	1	-1.07
YIF1A	11	q13.2	66052051	66056641	3.8e-05	4.7e-05	0.615	1	1.6
TMEM151A	11	q13.2	66059341	66064135	0.0002	0.00023	0.577	1	-2.3
BRMS1	11	q13.2	66104804	66112596	2.5e-06	5.3e-05	0.722	1	1.17
ZDHHC24	11	q13.2	66288108	66313709	6.7e-05	9.4e-05	0.278	1	1.25
CCS	11	q13.2	66360292	66373490	5.5e-07	9.3e-06	0.761	1	0.93
RBM4	11	q13.2	66406088	66434153	1.2e-05	4e-05	0.995	1	0.93
C11orf80	11	q13.2	66511922	66610987	2.9e-05	4e-05	0.839	1	-1.21
RCE1	11	q13.2	66610306	66614017	8.8e-06	2.4e-05	0.754	1	0.45
LRFN4	11	q13.2	66624118	66627946	1.9e-05	3e-05	0.92	1	0.83
SSH3	11	q13.2	67070919	67080078	0.00024	0.00021	0.461	1	-2.27
POLD4	11	q13.2	67118248	67124443	3.9e-05	0.00016	0.999	1	0.87
TMEM134	11	q13.2	67231824	67236743	3.8e-05	4.1e-05	0.348	1	0.93
ACY3	11	q13.2	67410026	67418130	0.00011	0.00012	0.812	1	-3.51
FADD	11	q13.3	70049269	70053496	8.2e-06	1.9e-05	0.784	1	0.77
IL18BP	11	q13.4	71709587	71716761	3e-06	2.5e-06	0.812	1	0.99
C11orf51	11	q13.4	71817424	71823826	2.4e-05	3.2e-05	0.903	1	0.76
ARAP1	11	q13.4	72396114	72504644	2e-05	3.1e-05	0.812	1	0.74
FCHSD2	11	q13.4	72547790	72853306	2.4e-05	9.7e-06	0.754	1	1.75
PLEKHB1	11	q13.4	73357223	73373864	2.7e-05	1.5e-05	0.722	1	-1.16
MRPL48	11	q13.4	73498361	73576178	9.4e-06	3.7e-05	0.958	1	-0.39
PPME1	11	q13.4	73882144	73965748	1.3e-05	1.7e-05	0.577	1	-0.47
ARRB1	11	q13.4	74975226	75062873	1.7e-05	1.5e-05	0.92	1	-1.86
KLHL35	11	q13.4	75133438	75141674	1.4e-05	9.7e-05	0.981	1	-1.46
GDPD5	11	q13.5	75145685	75236948	6e-06	6.2e-05	1	1	-0.69
MAP6	11	q13.5	75297963	75380165	7.9e-05	0.00012	0.935	1	-1.89
UVRAG	11	q13.5	75526212	75854239	7.2e-05	0.0001	0.385	1	-0.58
PAK1	11	q14.1	77032752	77185680	3.9e-05	0.00012	0.995	1	-3.36
CLNS1A	11	q14.1	77225981	77348850	1.9e-05	1.3e-05	0.652	1	1.3
AQP11	11	q14.1	77300436	77321400	5.8e-05	7.2e-05	0.903	1	0.78
INTS4	11	q14.1	77589766	77705724	6.2e-05	5.2e-05	0.385	1	1.6
ALG8	11	q14.1	77811982	77850706	6.8e-05	5e-05	0.385	1	0.4
NARS2	11	q14.1	78147007	78285919	8.5e-05	6.7e-05	0.385	1	0.73
FAM181B	11	q14.1	82443053	82444906	1.8e-05	0.00012	0.976	1	3.52
PRCP	11	q14.1	82534544	82681626	0.00012	0.00028	0.993	1	1.62
RAB30	11	q14.1	82684175	82782965	3.3e-05	4.2e-05	0.539	1	1.07
DLG2	11	q14.1	83166055	85338966	6.4e-06	2.8e-05	0.99	1	-2.09
C11orf73	11	q14.2	86013253	86056969	3.3e-05	7.8e-05	0.947	1	0.41
KDM4D	11	q21	94706845	94732682	5.6e-05	5.3e-05	0.652	1	2.4
TMEM133	11	q22.1	100862811	100864663	2.1e-05	9.5e-05	0.986	1	2.26
CASP1	11	q22.3	104896170	104972158	4.6e-06	4.3e-05	0.968	1	1.24
GUCY1A2	11	q22.3	106555148	106889250	0.00016	0.00022	0.884	1	1.85
SLC35F2	11	q22.3	107661717	107799019	2.8e-05	0.00012	0.981	1	2.27
EXPH5	11	q22.3	108376158	108464465	5.7e-06	7.3e-05	0.997	1	-1.01
C11orf87	11	q22.3	109292846	109299840	0.00018	0.00029	0.993	1	-4.7
C11orf1	11	q23.1	111749659	111756699	7.5e-05	9.1e-05	0.754	1	1.02
C11orf71	11	q23.2	114262165	114271233	0.00012	0.00016	0.722	1	3.16
RBM7	11	q23.2	114270752	114284925	2.8e-05	0.00012	0.968	1	1.13
DSCAML1	11	q23.3	117298489	117688240	5e-05	1.9e-05	0.423	1	2.07
FXYD6	11	q23.3	117707693	117748201	9.5e-06	6.4e-05	0.999	1	1.41
SCN4B	11	q23.3	118004092	118023603	1.6e-05	4e-05	0.981	1	-1.42
SCN2B	11	q23.3	118032666	118047388	2.3e-05	4.8e-05	0.951	1	-2.08
BCL9L	11	q23.3	118764584	118796317	2.5e-05	8e-05	0.995	1	1.22
TRAPPC4	11	q23.3	118889142	118896164	2.4e-05	1.9e-05	0.577	1	0.36
C2CD2L	11	q23.3	118972908	118989252	1.9e-05	4.4e-05	0.862	1	-1.01
ABCG4	11	q23.3	119019722	119033360	7.6e-05	8.5e-05	0.539	1	-2.07
NLRX1	11	q23.3	119037277	119054725	7.5e-05	8.1e-05	0.577	1	1.54
MCAM	11	q23.3	119179241	119191799	2.2e-05	3.6e-05	0.981	1	-1.31
PVRL1	11	q23.3	119494120	119599794	4e-05	5.9e-05	0.993	1	-0.83
TMEM136	11	q23.3	120195838	120204391	0.00011	0.00019	0.935	1	3.75
TBCEL	11	q23.3	120894781	120961484	9.8e-06	3.9e-05	0.884	1	0.93
ZNF202	11	q24.1	123594885	123612383	1e-05	2.6e-05	0.884	1	0.77
VWA5A	11	q24.2	123986069	124018428	3.8e-05	7.1e-05	0.862	1	1.19
RPUSD4	11	q24.2	126071993	126081587	7.6e-05	0.00013	0.385	1	0.59
ST3GAL4	11	q24.2	126225535	126310239	1.2e-05	0.00012	1	1	-0.72
KIRREL3	11	q24.2	126293254	126873355	5e-05	5.6e-05	0.722	1	-3.18
ETS1	11	q24.3	128328656	128457437	0.00011	8e-05	0.348	1	2.61
JAM3	11	q25	133938820	134021896	6.4e-05	0.00013	0.99	1	-1.21

## Sheet: Deletion_13q_ImpactGenesOn_MetabolicPathways
Gene	Chr	Band	Start	Stop	AvgImpactOnMetabolicPathwayGenes	AvgImpactOnMetabolicPathwayGenes_RandomNetworks	p.Value	q.Value	GeneExpLogRatio_Tumor_vs_Normal
CLDN10	13	q32.1	96085858	96231906	0.00043	0.00027	0.00684	0.332	-2.76
TM9SF2	13	q32.3	100153671	100215645	0.0003	0.00014	0.00684	0.332	-1.22
STK24	13	q32.2	99102455	99230194	0.00019	6.4e-05	0.0244	0.592	-1.54
KDELC1	13	q33.1	103436631	103451357	9e-05	2.5e-05	0.0244	0.592	0.48
NDFIP2	13	q31.1	80055287	80130210	0.00012	5.6e-05	0.0322	0.625	-1.59
ZMYM5	13	q12.11	20397622	20437776	9.4e-06	2e-05	0.761	1	-0.03
ZMYM2	13	q12.11	20532810	20665968	2.3e-05	4.2e-05	0.615	1	0.3
GJB6	13	q12.11	20796110	20806534	5.9e-06	6.5e-05	0.997	1	-4.93
IFT88	13	q12.11	21140585	21265572	1.7e-06	7e-05	1	1	0.19
SKA3	13	q12.11	21727734	21750741	3.6e-05	2.3e-05	0.453	1	2.05
MRP63	13	q12.11	21750784	21753223	1.7e-05	2.3e-05	0.688	1	0.34
EFHA1	13	q12.11	22066836	22178353	2.6e-05	3e-05	0.688	1	0.43
SACS	13	q12.12	23902965	24007841	1.3e-05	3.7e-05	0.986	1	0.25
TNFRSF19	13	q12.12	24144509	24250232	3.1e-06	5.3e-05	0.998	1	0.31
SPATA13	13	q12.12	24734861	24896096	9.3e-05	8.1e-05	0.423	1	-2.57
CENPJ	13	q12.12	25457171	25497018	1.4e-05	3e-05	0.839	1	0.71
PABPC3	13	q12.13	25670006	25673392	0.0001	0.00012	0.348	1	4.08
ATP8A2	13	q12.13	25946209	26599989	2.3e-05	6.1e-05	0.968	1	-2.39
GPR12	13	q12.13	27329341	27334922	3.2e-05	6.3e-05	0.99	1	-2.96
MTIF3	13	q12.2	28009776	28024739	1.2e-05	3.6e-05	0.986	1	0.24
LNX2	13	q12.2	28120050	28194541	4.4e-06	9.6e-06	0.884	1	-1.12
POLR1D	13	q12.2	28194903	28241548	7.5e-05	0.00023	0.993	1	-1.22
MTUS2	13	q12.3	29598748	30077892	3.4e-05	3e-05	0.682	1	-3.01
UBL3	13	q12.3	30338508	30424821	6.3e-05	2.9e-05	0.116	1	-0.09
KATNAL1	13	q12.3	30776767	30881621	3.4e-05	2.1e-05	0.461	1	-0.95
USPL1	13	q12.3	31191830	31233686	1.2e-05	4.3e-05	0.99	1	0.42
BRCA2	13	q13.1	32889611	32973805	6.4e-06	3.8e-06	0.5	1	1.4
N4BP2L1	13	q13.1	32974861	33007091	7.7e-05	8.7e-05	0.423	1	-1.29
STARD13	13	q13.1	33677307	33924767	2.9e-05	9.4e-05	0.784	1	-1.64
DCLK1	13	q13.3	36343122	36705467	5.5e-05	0.00012	0.812	1	-1.98
SOHLH2	13	q13.3	36742345	36871979	2.4e-06	2.1e-05	0.968	1	1.55
SPG20	13	q13.3	36875775	36944317	7.6e-06	4.8e-05	0.993	1	0.19
RFXAP	13	q13.3	37393361	37403241	9.1e-06	8.1e-05	1	1	0.15
ALG5	13	q13.3	37523912	37574398	1.9e-05	2.5e-05	0.784	1	0.14
EXOSC8	13	q13.3	37572953	37583750	9.5e-06	2.9e-05	0.999	1	0.2
FAM48A	13	q13.3	37583449	37633850	1.4e-05	2.4e-05	0.884	1	0.32
UFM1	13	q13.3	38923986	38937140	2.3e-05	0.00011	1	1	0.01
MRPS31	13	q14.11	41303432	41345309	6.5e-06	5.4e-05	0.997	1	0.31
ELF1	13	q14.11	41506056	41635576	2.5e-05	3e-05	0.884	1	0.12
WBP4	13	q14.11	41635410	41658137	3.4e-05	4.6e-05	0.92	1	-0.14
MTRF1	13	q14.11	41790825	41837742	1.2e-05	2.1e-05	0.577	1	0.36
NAA16	13	q14.11	41885341	41951166	2e-06	2.2e-05	0.999	1	0.44
NUFIP1	13	q14.12	45513384	45563618	3.7e-06	2.4e-05	0.995	1	0.04
GTF2F2	13	q14.12	45694650	45858237	2e-05	5.2e-05	0.884	1	0.89
ZC3H13	13	q14.13	46528600	46626894	2.1e-05	4.2e-05	0.993	1	0.32
ESD	13	q14.2	47345391	47371367	7.2e-06	1.8e-05	0.981	1	0.04
NUDT15	13	q14.2	48611703	48621282	5.9e-05	4e-05	0.348	1	-0.74
RB1	13	q14.2	48877883	49056122	3.2e-05	2.7e-05	0.539	1	0.05
LPAR6	13	q14.2	48963707	49018840	3e-05	0.00012	0.99	1	1.28
RCBTB2	13	q14.2	49063095	49109872	1.8e-05	5e-05	0.92	1	0.22
FNDC3A	13	q14.2	49550048	49783888	1.1e-05	1.5e-05	0.754	1	0.57
TRIM13	13	q14.2	50570024	50594617	9.7e-07	2.5e-05	0.999	1	0
DLEU1	13	q14.2	50656307	51298199	4.6e-06	1.7e-06	0.784	1	1.22
INTS6	13	q14.3	51928213	52028400	1.9e-05	1.8e-05	0.312	1	-0.06
CKAP2	13	q14.3	53029495	53050485	5.8e-06	2.3e-05	0.947	1	0.89
PCDH8	13	q14.3	53418109	53422775	5.9e-05	6.2e-05	0.615	1	-1.79
PCDH17	13	q21.1	58205944	58303445	5.5e-06	3.4e-05	0.998	1	0.66
TDRD3	13	q21.2	60970591	61148012	5e-06	3.8e-05	0.976	1	0.35
DIS3	13	q22.1	73329540	73356234	1.5e-05	0.00019	1	1	0.98
PIBF1	13	q22.1	73356197	73590592	3.6e-06	5.1e-05	0.997	1	0.8
KLF5	13	q22.1	73629114	73651676	2e-05	3.6e-05	0.968	1	-1.91
KLF12	13	q22.1	74260226	74708394	1.8e-05	3.3e-05	0.92	1	0.97
LMO7	13	q22.2	76194570	76434004	0.00028	0.00023	0.246	1	-2.68
EDNRB	13	q22.3	78469616	78493903	9.5e-05	0.00011	0.461	1	0.77
RBM26	13	q31.1	79885962	79980612	1.1e-05	2.4e-05	0.784	1	-0.1
SPRY2	13	q31.1	80910111	80915086	1.2e-05	3.4e-05	0.839	1	-1.44
MIR17HG	13	q31.3	92000074	92006833	2.4e-05	2.8e-05	0.722	1	1.93
GPC5	13	q31.3	92050929	93519490	1.6e-05	6.7e-05	0.688	1	-2.1
GPC6	13	q31.3	93879095	95055812	1.1e-05	1.9e-05	0.722	1	0.41
SOX21	13	q32.1	95361886	95364389	4.1e-05	0.0001	0.839	1	1
ABCC4	13	q32.1	95672083	95953687	2.5e-05	4.6e-05	0.935	1	0.54
DNAJC3	13	q32.1	96329411	96443301	8.9e-06	4e-05	0.754	1	0.13
UGGT2	13	q32.1	96453834	96705736	3.9e-06	4.5e-05	0.976	1	0.57
HS6ST3	13	q32.1	96743093	97485671	0.00027	0.0002	0.652	1	-3.84
RAP2A	13	q32.1	98086476	98120244	1.1e-05	2.8e-05	0.947	1	0.22
DOCK9	13	q32.3	99445741	99738879	0.0001	0.00011	0.547	1	-1.53
ZIC5	13	q32.3	100615275	100624163	6.3e-05	0.00017	0.947	1	-3.14
ZIC2	13	q32.3	100634026	100639018	1.9e-05	0.00018	0.999	1	-2.04
TMTC4	13	q32.3	101256181	101327347	0.00011	0.00016	0.884	1	-1.89
ITGBL1	13	q33.1	102104966	102371145	2.4e-05	0.00012	0.993	1	1.16
FGF14	13	q33.1	102375035	103054124	1.1e-05	0.00011	0.999	1	-1.49
TPP2	13	q33.1	103249353	103331521	8.8e-06	3.4e-05	0.981	1	0.08
BIVM	13	q33.1	103451399	103493885	2.8e-06	8.7e-05	0.862	1	0.21
EFNB2	13	q33.3	107142093	107187462	2.5e-05	0.00011	0.812	1	-2.19
ARGLU1	13	q33.3	107194021	107220512	0.00026	0.00015	0.116	1	-0.06
FAM155A	13	q33.3	107822318	108519083	1e-05	2.6e-05	0.958	1	0.25
IRS2	13	q34	110406184	110438915	2.7e-05	6.2e-05	0.884	1	-1.24
RAB20	13	q34	111175417	111214080	8.4e-06	1.9e-05	0.935	1	1.92
CARS2	13	q34	111290133	111365950	2.2e-05	4.2e-05	0.812	1	-0.91
ARHGEF7	13	q34	111766906	111958084	0.00011	6e-05	0.278	1	-1.44
ATP11A	13	q34	113344643	113541482	5.3e-05	0.00012	0.577	1	-2.07
MCF2L	13	q34	113548692	113754053	2.6e-05	5.4e-05	0.947	1	-1.39
LAMP1	13	q34	113951556	113977987	6.8e-05	9.5e-05	0.935	1	-1
ADPRHL1	13	q34	114076260	114107839	1.3e-05	1.4e-05	0.577	1	-2.35
DCUN1D2	13	q34	114110134	114145267	3.5e-05	7.6e-05	0.947	1	-0.85
TMCO3	13	q34	114145310	114204542	1e-05	8.6e-05	0.981	1	-1.33
RASA3	13	q34	114747194	114898086	1.8e-05	4.7e-05	0.92	1	-0.12

## Sheet: Deletion_15q_ImpactGenesOn_MetabolicPathways
Gene	Chr	Band	Start	Stop	AvgImpactOnMetabolicPathwayGenes	AvgImpactOnMetabolicPathwayGenes_RandomNetworks	p.Value	q.Value	GeneExpLogRatio_Tumor_vs_Normal
PKM2	15	q23	72491370	72524164	0.0013	0.00019	0.000977	0.085	-1.3
COX5A	15	q24.2	75212132	75230509	0.0018	0.00026	0.000977	0.085	-1.84
LPCAT4	15	q14	34651106	34659479	8.3e-05	1.8e-05	0.00293	0.127	-2.72
AAGAB	15	q23	67493371	67547533	0.00032	3.9e-05	0.00293	0.127	-1.54
SEMA4B	15	q26.1	90703836	90772911	0.00025	0.00011	0.00488	0.17	0.41
SYNM	15	q26.3	99638420	99675798	0.00022	9.8e-05	0.00891	0.258	-2.1
IDH3A	15	q25.1	78423840	78464291	0.00055	0.00029	0.0137	0.34	-1.82
DAPK2	15	q22.31	64199235	64364232	6.9e-05	1.2e-05	0.0186	0.404	-1.72
GABRA5	15	q12	27111510	27194354	0.00036	0.00027	0.0527	0.706	-5.16
C15orf29	15	q14	34432875	34502297	0.00014	9.2e-05	0.0527	0.706	1.01
COPS2	15	q21.1	49398268	49447858	5.6e-05	2.5e-05	0.042	0.706	0.11
LYSMD2	15	q21.2	52015208	52043782	0.00023	9e-05	0.0527	0.706	-1.92
RGMA	15	q26.1	93586636	93632433	0.00014	4.3e-05	0.0527	0.706	0.99
SERF2	15	q15.3	44069285	44094787	0.00013	8.6e-05	0.0654	0.712	-0.1
NPTN	15	q24.1	73852355	73926475	7.1e-05	2.4e-05	0.0654	0.712	-2.97
TM6SF1	15	q25.2	83776159	83813606	0.00025	0.00015	0.0654	0.712	-1.47
NIPA2	15	q11.2	23004684	23034427	0.00019	0.00014	0.0801	0.733	-0.99
HERC2	15	q13.1	28356186	28567298	0.0002	0.00015	0.0801	0.733	-1.19
MEF2A	15	q26.3	100017370	100256671	2.5e-05	2.3e-05	0.0801	0.733	-1.34
CHD2	15	q26.1	93425937	93571237	5.9e-05	3.8e-05	0.0967	0.841	0.15
ARHGAP11A	15	q13.3	32907345	32932150	0.0001	7.9e-05	0.116	0.919	1.36
PAQR5	15	q23	69591286	69700119	0.00011	7.9e-05	0.116	0.919	-0.81
NIPA1	15	q11.2	23043277	23100005	3e-05	4.9e-05	0.92	1	-1.8
FAM189A1	15	q13.1	29412457	29862927	3.4e-05	0.00011	0.971	1	-3.16
NDNL2	15	q13.1	29560353	29562033	3.9e-05	0.0001	0.577	1	-0.92
KLF13	15	q13.3	31619058	31727868	2e-05	8.5e-05	0.999	1	-1.46
OTUD7A	15	q13.3	31775329	32162992	9.7e-05	8.6e-05	0.539	1	-1.57
SCG5	15	q13.3	32933877	32989299	8e-06	2.9e-05	0.363	1	-1.85
GREM1	15	q13.3	33010175	33026870	4e-05	8.6e-05	0.904	1	-3.86
RYR3	15	q14	33603163	34158303	1.6e-05	8e-05	0.958	1	-2.89
PGBD4	15	q14	34394274	34396591	1.3e-05	3.5e-05	0.615	1	0.38
GOLGA8A	15	q14	34671269	34880704	5e-05	0.0001	0.995	1	1.96
GOLGA8B	15	q14	34817408	34880704	5.7e-06	9.1e-06	0.723	1	1.52
AQR	15	q14	35147732	35262040	3.2e-05	2.5e-05	0.161	1	0.24
PAK6	15	q15.1	40509629	40569688	0.00012	0.00017	0.461	1	-4.25
C15orf52	15	q15.1	40623653	40633168	1.8e-05	2.1e-05	0.839	1	0.26
IVD	15	q15.1	40697686	40728146	1.3e-05	7.9e-05	0.92	1	-0.21
CHST14	15	q15.1	40763160	40765353	1.9e-05	4.6e-05	0.461	1	0.87
RPUSD2	15	q15.1	40861499	40866659	2.2e-05	1.8e-05	0.318	1	0.16
GCHFR	15	q15.1	41056218	41059906	1.5e-05	1.5e-05	0.172	1	-1.26
CHAC1	15	q15.1	41245160	41248710	5.3e-05	8.8e-05	0.652	1	-3.8
INO80	15	q15.1	41267889	41408552	1.6e-05	1.2e-05	0.461	1	-0.03
ITPKA	15	q15.1	41785591	41795747	2.6e-05	0.00023	0.993	1	-3.54
TYRO3	15	q15.1	41849873	41871536	7.5e-05	1.5e-05	0.188	1	-1.66
MAPKBP1	15	q15.1	42066632	42120053	3.2e-05	3.4e-05	0.461	1	-1.12
JMJD7-PLA2G4B	15	q15.1	42120283	42140353	4.7e-05	0.00012	0.999	1	1.02
TMEM87A	15	q15.1	42502730	42565861	6.2e-06	1.5e-05	0.812	1	-0.13
GANC	15	q15.1	42565431	42645864	6.1e-06	2e-05	0.968	1	0.24
CAPN3	15	q15.1	42640301	42704516	0.00016	0.00023	0.968	1	-2.78
CDAN1	15	q15.2	43015757	43029417	5e-06	7.8e-06	0.862	1	-0.03
UBR1	15	q15.2	43235095	43398311	1.4e-05	6.9e-05	0.997	1	0.03
TMEM62	15	q15.2	43415477	43477344	0.00013	9.4e-05	0.161	1	-1.05
CCNDBP1	15	q15.2	43477316	43487396	4.3e-05	0.00014	0.947	1	-2.13
LCMT2	15	q15.3	43619974	43622803	7.4e-06	6.9e-05	0.993	1	-0.1
MAP1A	15	q15.3	43803156	43829571	1.1e-05	0.00014	1	1	-2.38
PPIP5K1	15	q15.3	43825660	43982283	1.9e-05	6.8e-05	0.577	1	-2.17
PDIA3	15	q15.3	44038590	44065477	7e-05	4.2e-05	0.312	1	0.13
MFAP1	15	q15.3	44096690	44117000	4.7e-05	9.7e-05	0.784	1	-0.19
CTDSPL2	15	q15.3	44719432	44821236	2.1e-05	3.2e-05	0.935	1	0.31
EIF3J	15	q21.1	44829255	44855227	3.7e-05	5.3e-05	0.461	1	-0.13
SPG11	15	q21.1	44854894	44955876	1.3e-05	2.7e-05	0.839	1	0.29
SPATA5L1	15	q21.1	45694529	45713617	7.3e-06	3.2e-05	0.99	1	0.22
PLDN	15	q21.1	45879321	45908197	2e-05	4.4e-05	0.976	1	0.05
MYEF2	15	q21.1	48431625	48470714	4.9e-06	2.9e-05	0.991	1	0.38
CEP152	15	q21.1	49005125	49103343	6.1e-06	3.8e-06	0.784	1	1.02
SHC4	15	q21.1	49115932	49255641	1.9e-05	9.8e-05	0.993	1	0.71
C15orf33	15	q21.2	49619159	49913128	1.5e-05	2e-05	0.839	1	0.31
FGF7	15	q21.2	49715293	50149346	0.00013	0.00018	0.862	1	4.17
GABPB1	15	q21.2	50569389	50647605	1.1e-05	2.6e-05	0.5	1	0.36
USP8	15	q21.2	50716577	50793280	6.9e-06	2.5e-05	0.981	1	0.61
TRPM7	15	q21.2	50844670	50979012	1.4e-05	7.6e-05	0.688	1	0.5
AP4E1	15	q21.2	51200869	51298097	6.5e-06	1.7e-05	0.968	1	0.14
GLDN	15	q21.2	51633826	51700210	4.6e-05	9.4e-05	0.761	1	-3.05
SCG3	15	q21.2	51973550	52013223	0.00012	0.00013	0.722	1	1.18
TMOD3	15	q21.2	52121825	52239492	1.8e-05	5.9e-05	0.903	1	0.99
LEO1	15	q21.2	52230222	52264003	1.6e-05	5.8e-05	0.976	1	0.27
GNB5	15	q21.2	52413117	52483566	9.4e-05	6e-05	0.312	1	-1.92
ARPP19	15	q21.2	52839242	52862080	1.3e-05	4e-05	0.461	1	-1.71
RSL24D1	15	q21.3	55473004	55489265	1.9e-05	2.6e-05	0.688	1	0.32
PIGB	15	q21.3	55611158	55647846	5.4e-06	2.1e-05	1	1	-0.02
PRTG	15	q21.3	55903744	56035288	1e-05	6.8e-05	0.99	1	2.46
NEDD4	15	q21.3	56119120	56285944	1.1e-05	2.3e-05	0.857	1	2.03
RFX7	15	q21.3	56379478	56535483	1.5e-05	5.8e-05	0.615	1	1.13
TEX9	15	q21.3	56536207	56738195	4.7e-05	9.1e-05	0.461	1	2.33
MNS1	15	q21.3	56713742	56757335	2.2e-05	8.5e-05	0.993	1	1.78
ZNF280D	15	q21.3	56922379	57210769	5.8e-06	7.1e-05	0.999	1	0.17
TCF12	15	q21.3	57210323	57591479	2.5e-05	0.00011	0.92	1	2.43
RNF111	15	q22.1	59157374	59389618	5.5e-05	9e-05	0.947	1	-1.49
SLTM	15	q22.1	59171244	59225852	5.6e-05	7.5e-05	0.216	1	0.34
MYO1E	15	q22.2	59427113	59665099	2.8e-05	4.9e-05	0.947	1	-1.71
BNIP2	15	q22.2	59951345	59981733	7e-06	3.6e-05	0.993	1	0.76
NARG2	15	q22.2	60711808	60771359	0.00012	0.00012	0.539	1	0.74
VPS13C	15	q22.2	62144588	62352672	6e-05	8.6e-05	0.812	1	0.62
TLN2	15	q22.2	62682725	63136830	9.9e-06	2.9e-05	0.986	1	-2.18
TPM1	15	q22.2	63334831	63364114	4.7e-05	1.8e-05	0.143	1	-1.21
RPS27L	15	q22.2	63418071	63450220	2.1e-05	4.9e-05	0.884	1	0.44
RAB8B	15	q22.2	63481668	63559981	1.4e-05	2.7e-05	0.976	1	0
CA12	15	q22.2	63613577	63674360	4.3e-05	0.00015	0.958	1	1.33
USP3	15	q22.31	63796793	63886839	7.5e-06	1.4e-05	0.99	1	0.05
SNX22	15	q22.31	64443914	64449680	4.1e-05	0.00012	0.995	1	1.77
PPIB	15	q22.31	64448011	64455404	8e-05	7.5e-05	0.423	1	1.22
CSNK1G1	15	q22.31	64457716	64665968	1.7e-05	6.1e-05	0.968	1	-0.98
PIF1	15	q22.31	65107831	65117867	3e-06	4.8e-05	1	1	1.13
IGDCC3	15	q22.31	65619465	65670378	1.3e-05	6.7e-05	0.935	1	0.18
IGDCC4	15	q22.31	65673802	65715410	1.3e-05	3.9e-05	0.968	1	0.09
RAB11A	15	q22.31	66018392	66184329	0.00014	0.00025	0.812	1	-1.18
MEGF11	15	q22.31	66187417	66546085	2.8e-05	0.00012	0.997	1	2.65
MAP2K1	15	q22.31	66679155	66784754	6.2e-05	0.00011	0.652	1	-2.21
MAP2K5	15	q23	67835021	68116181	5.8e-05	0.00017	0.99	1	-1.23
FEM1B	15	q23	68570141	68588203	0.00011	0.00018	0.976	1	1.81
CORO2B	15	q23	68871308	69020145	2.6e-05	0.00012	0.968	1	-2.2
GLCE	15	q23	69452923	69564544	2.5e-05	8.8e-05	0.976	1	-1.74
TLE3	15	q23	70340129	70390515	1.4e-05	2.6e-05	0.947	1	0.85
UACA	15	q23	70946893	71055932	4.4e-05	8.3e-05	0.968	1	1.55
LARP6	15	q23	71121469	71146498	0.00011	9.4e-05	0.312	1	-2.52
LRRC49	15	q23	71145578	71342418	6.8e-06	1.9e-05	0.862	1	-0.1
SENP8	15	q23	72406599	72433311	4.2e-06	2.2e-05	0.997	1	0.19
PARP6	15	q23	72533522	72565340	3.5e-05	6.8e-05	0.839	1	-1.52
ADPGK	15	q24.1	73043710	73078187	0.00015	0.00019	0.312	1	-0.78
NEO1	15	q24.1	73344051	73597547	7.4e-05	0.00011	0.784	1	-1.21
STOML1	15	q24.1	74275547	74286963	1.5e-05	5e-05	0.962	1	-1.39
ISLR2	15	q24.1	74392652	74430881	6.7e-05	0.00012	0.862	1	-4.11
SEMA7A	15	q24.1	74701630	74726808	4.9e-05	0.00012	0.862	1	-1.93
UBL7	15	q24.1	74738318	74753523	0.00013	8e-05	0.161	1	-1.17
CSK	15	q24.1	75074398	75095539	1.7e-05	3.8e-05	0.812	1	0.11
CPLX3	15	q24.1	75118888	75124141	1e-05	1.5e-05	0.904	1	-3.88
SCAMP2	15	q24.1	75136071	75165706	7.8e-06	2.9e-05	0.994	1	0.54
RPP25	15	q24.2	75246757	75249805	1.8e-05	4.5e-05	0.652	1	-2.87
SCAMP5	15	q24.2	75249560	75313837	0.00018	0.0002	0.246	1	-1.71
C15orf39	15	q24.2	75487984	75504510	0.0001	0.00018	0.947	1	1.46
COMMD4	15	q24.2	75628232	75634268	3.5e-06	2.1e-06	0.461	1	0.57
SNX33	15	q24.2	75940247	75954642	2.6e-05	5.8e-05	0.688	1	0.1
CSPG4	15	q24.2	75966663	76005189	1.3e-05	0.00011	0.998	1	1.12
UBE2Q2	15	q24.2	76135622	76193419	2.3e-05	6.4e-05	0.981	1	0.19
C15orf27	15	q24.2	76352178	76521462	7.3e-06	7e-05	0.995	1	-2.92
PSTPIP1	15	q24.3	77285700	77329673	4e-05	8.6e-05	0.862	1	2.44
TSPAN3	15	q24.3	77336359	77376326	1.8e-05	4.3e-05	0.839	1	0.06
DNAJA4	15	q25.1	78556428	78574538	9.3e-05	6.4e-05	0.278	1	-4.16
IREB2	15	q25.1	78729773	78793798	1.6e-05	3.9e-05	0.976	1	0.16
MORF4L1	15	q25.1	79102829	79190475	0.00011	8.8e-05	0.203	1	-2.06
RASGRF1	15	q25.1	79252289	79383115	5.9e-05	0.00014	0.999	1	-4.37
ARNT2	15	q25.1	80696692	80890278	3.8e-05	9.2e-05	0.722	1	-1.14
MESDC2	15	q25.1	81239667	81282219	1.3e-05	4.5e-05	0.839	1	-0.11
MESDC1	15	q25.1	81293295	81296342	5.1e-05	5.4e-05	0.539	1	-1.79
EFTUD1	15	q25.2	82422571	82555104	1e-05	3.4e-05	0.998	1	0.2
AP3B2	15	q25.2	83328033	83378666	1.7e-06	2e-05	0.981	1	-1.66
HOMER2	15	q25.2	83509838	83654661	1.2e-05	6e-05	0.99	1	-1.85
SH3GL3	15	q25.2	84115980	84287495	9.1e-05	0.00024	0.99	1	-2.89
NMB	15	q25.3	85198360	85201794	0.00012	0.00032	1	1	2.18
SEC11A	15	q25.3	85212775	85259947	7.9e-06	2.3e-05	0.968	1	0.14
ALPK3	15	q25.3	85359911	85416713	1.6e-05	9.7e-05	0.999	1	-1.66
PDE8A	15	q25.3	85523671	85682376	3.3e-05	0.00021	1	1	-2.37
AKAP13	15	q25.3	85777817	86292586	9.7e-06	2.3e-05	0.688	1	0.21
KLHL25	15	q25.3	86302554	86338261	0.00013	6.2e-05	0.161	1	1.27
MRPL46	15	q25.3	89002948	89054752	1.6e-05	2.8e-05	0.348	1	-0.05
AEN	15	q26.1	89164527	89175513	0.00017	0.00016	0.216	1	1.1
ACAN	15	q26.1	89346674	89418585	1.1e-05	4.6e-05	0.995	1	1.26
HAPLN3	15	q26.1	89420519	89438857	1.8e-05	9e-05	0.998	1	1.41
C15orf42	15	q26.1	90118713	90174287	1.2e-05	3.4e-05	0.99	1	1.15
KIF7	15	q26.1	90152020	90198682	1.4e-05	0.00011	0.993	1	1.84
ZNF710	15	q26.1	90544624	90625438	7.8e-05	0.0001	0.652	1	-1.97
NGRN	15	q26.1	90808891	90816463	9.6e-06	4.1e-05	0.406	1	-1.39
CRTC3	15	q26.1	91073157	91188577	3.6e-05	0.00016	0.99	1	-1.11
BLM	15	q26.1	91260558	91358859	2.3e-05	2.4e-05	0.577	1	1.13
FURIN	15	q26.1	91411822	91426688	4.9e-05	4.6e-05	0.188	1	-0.83
MAN2A2	15	q26.1	91445448	91465814	2.2e-05	4.2e-05	0.461	1	-2.04
VPS33B	15	q26.1	91541646	91565833	0.00014	0.00017	0.722	1	-0.97
SV2B	15	q26.1	91643180	91844539	0.00014	0.00016	0.577	1	-6.73
SLCO3A1	15	q26.1	92396925	92715665	2e-05	6.3e-05	0.92	1	-2.67
FAM174B	15	q26.1	93160673	93353114	2.1e-05	7.9e-05	0.997	1	-2.47
NR2F2	15	q26.2	96869167	96883492	5e-06	6.9e-05	0.997	1	-1.66
TTC23	15	q26.3	99676528	99791428	7.8e-06	1.1e-05	0.839	1	0.37
LRRK1	15	q26.3	101459420	101610317	3.1e-06	2.4e-05	0.839	1	-2.12
TM2D3	15	q26.3	102161847	102192594	0.00013	9.6e-05	0.385	1	-1.52

## Sheet: Deletion_18q_ImpactGenesOn_MetabolicPathways
Gene	Chr	Band	Start	Stop	AvgImpactOnMetabolicPathwayGenes	AvgImpactOnMetabolicPathwayGenes_RandomNetworks	p.Value	q.Value	GeneExpLogRatio_Tumor_vs_Normal
ATP5A1	18	q21.1	43664110	43684300	0.00096	0.00021	0.000977	0.0342	-0.86
MBP	18	q23	74690783	74845639	0.00079	0.00016	0.000977	0.0342	-5.05
ROCK1	18	q11.1	18529701	18691812	1.9e-05	1.2e-05	0.318	1	0.41
GREB1L	18	q11.1	18822203	19102791	1.1e-05	2.5e-05	0.947	1	0.86
ESCO1	18	q11.2	19109264	19180845	1.4e-05	0.00012	0.99	1	0.81
MIB1	18	q11.2	19321281	19450918	1.4e-05	4.7e-05	0.688	1	0.49
RBBP8	18	q11.2	20513290	20606449	3.5e-05	9.5e-05	0.348	1	1.72
CABLES1	18	q11.2	20714528	20840434	3.6e-05	0.00012	0.958	1	-3.25
RIOK3	18	q11.2	21032787	21063104	4.7e-05	6.5e-05	0.539	1	-0.65
C18orf8	18	q11.2	21083462	21111771	8.4e-05	9.7e-05	0.348	1	-1.2
NPC1	18	q11.2	21111401	21166451	4.2e-05	7.6e-05	0.935	1	-1.48
ANKRD29	18	q11.2	21178890	21242849	0.0001	0.00013	0.688	1	-1.83
TTC39C	18	q11.2	21572737	21715573	3.4e-05	5.4e-05	0.688	1	-1.38
CABYR	18	q11.2	21718942	21741564	8.4e-06	1.8e-05	0.722	1	-2.27
OSBPL1A	18	q11.2	21742008	21977823	1.9e-06	8.3e-07	0.723	1	-2.7
SS18	18	q11.2	23596219	23671164	7.5e-06	3.1e-05	1	1	-0.09
KCTD1	18	q11.2	24034874	24209206	9.7e-06	3.3e-05	0.958	1	-1.92
CHST9	18	q11.2	24495597	24765289	1.4e-05	6.8e-05	0.981	1	3.94
B4GALT6	18	q12.1	29202209	29264686	6.5e-06	1.3e-05	0.688	1	-1.96
RNF125	18	q12.1	29598335	29653176	4.2e-05	8.3e-05	0.976	1	-1.6
RNF138	18	q12.1	29671828	29711524	1.8e-05	4.7e-05	0.986	1	0.03
NOL4	18	q12.1	31431064	31803515	3e-05	4.8e-05	0.862	1	-2.05
MAPRE2	18	q12.1	32556892	32725381	4.2e-06	1.7e-05	0.958	1	-1.83
ZNF24	18	q12.2	32912176	32924420	9.2e-06	7.4e-05	1	1	0.27
ZNF396	18	q12.2	32946661	32957301	1.9e-05	3.7e-05	0.688	1	0.85
GALNT1	18	q12.2	33161003	33291798	1.3e-05	8.7e-05	0.995	1	0.97
SLC39A6	18	q12.2	33688495	33709357	2.1e-06	3.5e-05	0.968	1	0.32
FHOD3	18	q12.2	33877702	34360018	5.3e-05	0.00011	0.976	1	-1.05
CELF4	18	q12.2	34823010	35146000	0.00021	0.00027	0.722	1	-2.64
PIK3C3	18	q12.3	39535171	39667794	2e-05	0.00011	0.903	1	0.18
RIT2	18	q12.3	40323192	40695657	4.5e-06	7.3e-05	0.995	1	-2.28
SYT4	18	q12.3	40847859	40857615	2.2e-05	0.0001	0.986	1	-2.19
SLC14A2	18	q12.3	43194766	43263072	6e-05	8.8e-05	0.812	1	1.55
HAUS1	18	q21.1	43684298	43708299	1e-05	2.5e-05	0.862	1	0.33
C18orf25	18	q21.1	43753988	43846954	5e-06	7.4e-05	0.999	1	-0.94
ST8SIA5	18	q21.1	44259081	44337132	1.2e-05	3.2e-05	0.423	1	-3.27
PIAS2	18	q21.1	44392060	44497468	8.6e-06	4.2e-05	0.903	1	-1.02
DYM	18	q21.1	46570172	46987079	3.4e-05	9.9e-05	0.981	1	-1.09
ACAA2	18	q21.1	47309869	47340273	0.00035	0.00029	0.348	1	-2.3
MYO5B	18	q21.1	47349156	47721451	4.7e-05	6.6e-05	0.722	1	-2.34
CXXC1	18	q21.1	47808713	47814692	6.4e-06	2e-05	0.385	1	-0.12
MAPK4	18	q21.1	48086484	48258196	9.6e-05	0.00011	0.118	1	-1.53
ELAC1	18	q21.2	48494386	48514491	1.4e-05	3.1e-05	0.784	1	0.52
MBD2	18	q21.2	51677971	51751158	3e-05	7.9e-05	0.652	1	-0.61
POLI	18	q21.2	51795889	51821101	7.7e-06	4.9e-05	0.997	1	0.13
C18orf54	18	q21.2	51884955	51908404	7.2e-06	1e-05	0.839	1	0.55
RAB27B	18	q21.2	52495708	52562747	2.8e-05	9.3e-05	0.976	1	1.39
TCF4	18	q21.2	52889562	53332018	1.4e-05	5.8e-05	0.999	1	0.8
WDR7	18	q21.31	54318616	54698828	2.9e-06	3.2e-05	0.947	1	-1.63
FECH	18	q21.31	55215515	55254004	1.4e-05	6.9e-05	0.903	1	-1.4
ATP8B1	18	q21.31	55313658	55470327	3.7e-05	5.7e-05	0.958	1	-0.98
NEDD4L	18	q21.31	55711619	56068772	4.1e-06	2.5e-05	0.988	1	-3.12
MALT1	18	q21.32	56338618	56421130	5e-06	2.3e-05	0.862	1	0.95
SEC11C	18	q21.32	56807087	56826068	1.2e-05	3.1e-05	0.812	1	-0.93
LMAN1	18	q21.32	56995055	57026503	3.2e-06	4.2e-05	0.968	1	0.3
CDH20	18	q21.33	59000988	59223006	4.5e-05	5.6e-05	0.461	1	0.18
ZCCHC2	18	q21.33	60190658	60245793	1e-05	7.4e-05	0.958	1	-1.13
DSEL	18	q22.1	65173819	65184217	9.5e-05	7.2e-05	0.246	1	0.67
TMX3	18	q22.1	66340925	66382535	1.8e-05	7.1e-05	0.958	1	-0.11
CCDC102B	18	q22.1	66401969	66722426	1.9e-05	8.2e-05	0.995	1	1.47
SOCS6	18	q22.2	67956168	67997436	1.7e-05	5e-05	0.986	1	0.64
CBLN2	18	q22.3	70203915	70211774	6.3e-05	0.00016	0.958	1	-4.13
NETO1	18	q22.3	70409671	70535184	2.3e-05	0.00011	1	1	-2.09
CYB5A	18	q22.3	71920528	71959251	1.2e-05	4.7e-05	0.784	1	-1.23
CNDP2	18	q22.3	72163443	72190687	0.00014	0.00033	0.935	1	-0.97
CNDP1	18	q22.3	72201675	72252261	0.00021	0.00033	0.862	1	-4.21
ZADH2	18	q22.3	72907063	72921303	9.7e-06	5.3e-05	0.986	1	-0.93
GALR1	18	q23	74962505	74980858	4.7e-05	6.1e-05	0.947	1	2.24
ATP9B	18	q23	76829394	77138278	7.5e-05	0.00015	0.839	1	-1.16
PQLC1	18	q23	77662420	77711664	7.2e-06	1.7e-05	0.312	1	-1
